# Supplementary material for: Genetic Architecture of Highly Complex Chemical Resistance Traits across Four Yeast Strains
Source: PLoS Genet. 2012 Mar 15;8(3):e1002570. doi: 10.1371/journal.pgen.1002570 (PMC3305394; doi:10.1371/journal.pgen.1002570)
Supplement: File S1 — Results from dose-response experiments with segregant pools and final drug doses used in the paper. (XLSX) [file pgen.1002570.s004.xlsx]

## Sheet: Determination of selective dose
Doses for X-QTL were determined by plating segregating pools from each cross on a range of drug doses, and identifying a highly selective dose at which a large number of individual colonies could be observed on the plate. X-QTL selections were conducted with the lowest chemical dose that resulted in 300 to 1,000 colonies growing on a YPD agar + drug when 10,000,000 or more segregants were plated.
Observed population growth phenotypes were classified into four groups: 1) a small number of individual colonies could be resolved, 2) a large number of individual colonies could be resolved, 3) there was a lawn but it showed reduced growth relative to YPD controls, and 4) there was a lawn that was similar in density to YPD controls. These phenotypes and the doses at which they were observed are …
BYxRM
Condition	dose1	dose2	dose3	dose4	dose5	dose6	dose7	dose8	dose9
4-NQO	0.25 ug/ml	0.5 ug/ml	1 ug/ml	1.75 ug/ml	2.5 ug/ml	5 ug/ml
Benomyl	400 ug/ml	600 ug/ml	800 ug/ml	1 mg/ml	1.2 mg/ml	1.3 mg/ml	1.5 mg/ml	1.75 mg/ml	2 mg/ml
Cadmium chloride	150 uM	300 uM	400 uM	450 uM	500 uM	600 uM	750 uM
Chlorpromazine	10 uM	20 uM	40 uM	60 uM	70 uM	80 uM
Copper sulfate	5 mM	6.5 mM	8 mM	9.5 mM	10 mM	12.5 mM	15 mM	17 mM	20 mM
Cycloheximide	25 ng/ml	50 ng/ml	100 ng/ml
Diamide	1 mM	1.5 mM	2 mM	2.5 mM	3 mM	4 mM
Hydrogen peroxide	3 mM	6 mM	9 mM	10 mM	12 mM	14mM	15mM	16mM
LY83583	25 uM	50 uM	70 uM	90 uM	100 uM
Paraquat	1 mM	1.5 mM	2 mM	3 mM	4 mM	6 mM
SDS	0.0005	0.001	0.00125	0.0015	0.002
Tunicamycin	1.5 uM	2.5 uM	3 uM	3.5 uM	4 uM	5 uM
Zeocin	20 ug/ml	30 ug/ml	35 ug/ml	50 ug/ml	100 ug/ml	200 ug/ml
no growth to 300 colonies
300 colonies to 1,000 colonies
reduced growth lawn
lawn
BYxYJM
Condition	dose1	dose2	dose3	dose4	dose5	dose6	dose7	dose8	dose9
4-NQO	0.25 ug/ml	0.5 ug/ml	1 ug/ml	1.75 ug/ml	2.5 ug/ml	5 ug/ml
Benomyl	400 ug/ml	600 ug/ml	800 ug/ml	1 mg/ml	1.2 mg/ml	1.3 mg/ml	1.5 mg/ml	1.75 mg/ml	2 mg/ml
Cadmium chloride	150 uM	300 uM	400 uM	450 uM	500 uM	600 uM	750 uM
Chlorpromazine	10 uM	20 uM	40 uM	60 uM	70 uM	80 uM
Copper sulfate	5 mM	6.5 mM	8 mM	9.5 mM	10 mM	12.5 mM	15 mM	17 mM	20 mM
Cycloheximide	25 ng/ml	50 ng/ml	100 ng/ml
Diamide	1 mM	1.5 mM	2 mM	2.5 mM	3 mM	4 mM
Hydrogen peroxide	3 mM	6 mM	9 mM	10 mM	12 mM	14mM	15mM	16mM
LY83583	25 uM	50 uM	70 uM	90 uM	100 uM
Paraquat	1 mM	1.5 mM	2 mM	3 mM	4 mM	6 mM
SDS	0.0005	0.001	0.00125	0.0015	0.002
Tunicamycin	1.5 uM	2.5 uM	3 uM	3.5 uM	4 uM	5 uM
Zeocin	20 ug/ml	30 ug/ml	35 ug/ml	50 ug/ml	100 ug/ml	200 ug/ml
no growth to 300 colonies
300 colonies to 1,000 colonies
reduced growth lawn
lawn
BYxYPS
Condition	dose1	dose2	dose3	dose4	dose5	dose6	dose7	dose8	dose9
4-NQO	0.25 ug/ml	0.5 ug/ml	1 ug/ml	1.75 ug/ml	2.5 ug/ml	5 ug/ml
Benomyl	400 ug/ml	600 ug/ml	800 ug/ml	1 mg/ml	1.2 mg/ml	1.3 mg/ml	1.5 mg/ml	1.75 mg/ml	2 mg/ml
Cadmium chloride	150 uM	300 uM	400 uM	450 uM	500 uM	600 uM	750 uM
Chlorpromazine	10 uM	20 uM	40 uM	60 uM	70 uM	80 uM
Copper sulfate	5 mM	6.5 mM	8 mM	9.5 mM	10 mM	12.5 mM	15 mM	17 mM	20 mM
Cycloheximide	25 ng/ml	50 ng/ml	100 ng/ml
Diamide	1 mM	1.5 mM	2 mM	2.5 mM	3 mM	4 mM
Hydrogen peroxide	3 mM	6 mM	9 mM	10 mM	12 mM	14mM	15mM	16mM
LY83583	25 uM	50 uM	70 uM	90 uM	100 uM
Paraquat	1 mM	1.5 mM	2 mM	3 mM	4 mM	6 mM
SDS	0.0005	0.001	0.00125	0.0015	0.002
Tunicamycin	1.5 uM	2.5 uM	3 uM	3.5 uM	4 uM	5 uM
Zeocin	20 ug/ml	30 ug/ml	35 ug/ml	50 ug/ml	100 ug/ml	200 ug/ml
no growth to 300 colonies
300 colonies to 1,000 colonies
reduced growth lawn
lawn
RMxYJM
Condition	dose1	dose2	dose3	dose4	dose5	dose6	dose7	dose8	dose9
4-NQO	0.25 ug/ml	0.5 ug/ml	1 ug/ml	1.75 ug/ml	2.5 ug/ml	5 ug/ml
Benomyl	400 ug/ml	600 ug/ml	800 ug/ml	1 mg/ml	1.2 mg/ml	1.3 mg/ml	1.5 mg/ml	1.75 mg/ml	2 mg/ml
Cadmium chloride	150 uM	300 uM	400 uM	450 uM	500 uM	600 uM	750 uM
Chlorpromazine	10 uM	20 uM	40 uM	60 uM	70 uM	80 uM
Copper sulfate	5 mM	6.5 mM	8 mM	9.5 mM	10 mM	12.5 mM	15 mM	17 mM	20 mM
Cycloheximide	25 ng/ml	50 ng/ml	100 ng/ml
Diamide	1 mM	1.5 mM	2 mM	2.5 mM	3 mM	4 mM
Hydrogen peroxide	3 mM	6 mM	9 mM	10 mM	12 mM	14mM	15mM	16mM
LY83583	25 uM	50 uM	70 uM	90 uM	100 uM
Paraquat	1 mM	1.5 mM	2 mM	3 mM	4 mM	6 mM
SDS	0.0005	0.001	0.00125	0.0015	0.002
Tunicamycin	1.5 uM	2.5 uM	3 uM	3.5 uM	4 uM	5 uM
Zeocin	20 ug/ml	30 ug/ml	35 ug/ml	50 ug/ml	100 ug/ml	200 ug/ml
no growth to 300 colonies
300 colonies to 1,000 colonies
reduced growth lawn
lawn
RMxYPS
Condition	dose1	dose2	dose3	dose4	dose5	dose6	dose7	dose8	dose9
4-NQO	0.25 ug/ml	0.5 ug/ml	1 ug/ml	1.75 ug/ml	2.5 ug/ml	5 ug/ml
Benomyl	400 ug/ml	600 ug/ml	800 ug/ml	1 mg/ml	1.2 mg/ml	1.3 mg/ml	1.5 mg/ml	1.75 mg/ml	2 mg/ml
Cadmium chloride	150 uM	300 uM	400 uM	450 uM	500 uM	600 uM	750 uM
Chlorpromazine	10 uM	20 uM	40 uM	60 uM	70 uM	80 uM
Copper sulfate	5 mM	6.5 mM	8 mM	9.5 mM	10 mM	12.5 mM	15 mM	17 mM	20 mM
Cycloheximide	25 ng/ml	50 ng/ml	100 ng/ml
Diamide	1 mM	1.5 mM	2 mM	2.5 mM	3 mM	4 mM
Hydrogen peroxide	3 mM	6 mM	9 mM	10 mM	12 mM	14mM	15mM	16mM
LY83583	25 uM	50 uM	70 uM	90 uM	100 uM
Paraquat	1 mM	1.5 mM	2 mM	3 mM	4 mM	6 mM
SDS	0.0005	0.001	0.00125	0.0015	0.002
Tunicamycin	1.5 uM	2.5 uM	3 uM	3.5 uM	4 uM	5 uM
Zeocin	20 ug/ml	30 ug/ml	35 ug/ml	50 ug/ml	100 ug/ml	200 ug/ml
no growth to 300 colonies
300 colonies to 1,000 colonies
reduced growth lawn
lawn
YJMxYPS
Condition	dose1	dose2	dose3	dose4	dose5	dose6	dose7	dose8	dose9
4-NQO	0.25 ug/ml	0.5 ug/ml	1 ug/ml	1.75 ug/ml	2.5 ug/ml	5 ug/ml
Benomyl	400 ug/ml	600 ug/ml	800 ug/ml	1 mg/ml	1.2 mg/ml	1.3 mg/ml	1.5 mg/ml	1.75 mg/ml	2 mg/ml
Cadmium chloride	150 uM	300 uM	400 uM	450 uM	500 uM	600 uM	750 uM
Chlorpromazine	10 uM	20 uM	40 uM	60 uM	70 uM	80 uM
Copper sulfate	5 mM	6.5 mM	8 mM	9.5 mM	10 mM	12.5 mM	15 mM	17 mM	20 mM
Cycloheximide	25 ng/ml	50 ng/ml	100 ng/ml
Diamide	1 mM	1.5 mM	2 mM	2.5 mM	3 mM	4 mM
Hydrogen peroxide	3 mM	6 mM	9 mM	10 mM	12 mM	14mM	15mM	16mM
LY83583	25 uM	50 uM	70 uM	90 uM	100 uM
Paraquat	1 mM	1.5 mM	2 mM	3 mM	4 mM	6 mM
SDS	0.0005	0.001	0.00125	0.0015	0.002
Tunicamycin	1.5 uM	2.5 uM	3 uM	3.5 uM	4 uM	5 uM
Zeocin	20 ug/ml	30 ug/ml	35 ug/ml	50 ug/ml	100 ug/ml	200 ug/ml
no growth to 300 colonies
300 colonies to 1,000 colonies
reduced growth lawn
lawn

## Sheet: Drug doses used in X-QTL
	Crosses
Condition	BYxRM	BYxYJM	BYxYPS	RMxYJM	RMxYPS	YJMxYPS
4-NQO	1 ug/ml	1 ug/ml	1 ug/ml	1 ug/ml	1 ug/ml	1.75 ug/ml
Benomyl	1.3 mg/ml	2 mg/ml	2 mg/ml	2 mg/ml	2 mg/ml	2 mg/ml
Cadmium chloride	500 uM	400 uM	500 uM	450 uM	600 uM	600 uM
Chlorpromazine	80 uM	70 uM	80 uM	70 uM	70 uM	70 uM
Copper sulfate	12.5 mM	12.5 mM	12.5 mM	6.5 mM	8 mM	9.5 mM
Cycloheximide	50 ng/ml	25 ng/ml	50 ng/ml	50 ng/ml	50 ng/ml	25 ng/ml
Diamide	2 mM	1.5 mM	2 mM	2 mM	3 mM	2.5 mM
Hydrogen peroxide	15 mM	15 mM	15 mM	14 mM	14 mM	14 mM
LY83583	70 uM	90 uM	70 uM	90 uM	70 uM	100 uM
Paraquat	2 mM	2 mM	4 mM	1 mM	4 mM	2 mM
SDS	0.001	0.001	0.001	0.001	0.00125	0.001
Tunicamycin	3 uM	3.5 uM	3 uM	2.5 uM	2.5 uM	3 uM
Zeocin	30 ug/ml	35 ug/ml	20 ug/ml	35 ug/ml	35 ug/ml	30 ug/ml
