# Supplementary material for: Genetic Architecture of Highly Complex Chemical Resistance Traits across Four Yeast Strains
Source: PLoS Genet. 2012 Mar 15;8(3):e1002570. doi: 10.1371/journal.pgen.1002570 (PMC3305394; doi:10.1371/journal.pgen.1002570)
Supplement: File S2 — Processed log10 hybridization intensities for the BYxRM cross. (TXT) [file pgen.1002570.s005.txt]

Chromosome	Position	GenomePosition	Cross	YPD	YPD.1	YPD.2	YPD.3	NQO	Benomyl	Cadmium.chloride	Chlorpromazine	Copper.sulfate	Cycloheximide	Diamide	Hydrogen.peroxide	LY	Paraquat	Sodium.dodecyl.sulfate	Tunicamycin	Zeocin	YPD.4	YPD.5	YPD.6
1	3943	3943	BYxRM	-0.09089468641	-0.117919631	-0.1090449605	-0.09983730704	-0.07759455546	-0.1039216764	-0.1136750033	0.08184719896	0.53916964365	-0.02228107069	0.07331525112	-0.102788103	-0.02744403971	0.06518971762	-0.04846641299	0.02998666177	-0.09775649694	-0.1015780779	-0.08734668656	-0.07566697765
1	4068	4068	BYxRM	-0.16861630472	-0.0184532172	-0.164451586208	-0.09197734752	-0.11730832867	-0.2528246844	-0.068090884069	-0.18234214549	-0.223647286368	-0.19063328003	0.0206568864	-0.11955067774	-0.20525098937	-0.13818453755	-0.14532783768	-0.1341922888	-0.20659309067	-0.18023094503	-0.04409126868	-0.05766378035
1	4325	4325	BYxRM	-0.1813470279	-0.10184110973	-0.19929064561	-0.1048336273	-0.1005238954	-0.25509754908	-0.02845255962	-0.06491533861	-0.06912537532	-0.10778541871	-0.05654517912	-0.12190116655	0.05532962887	-0.04176611842	-0.03745629524	-0.02423956684	-0.10528810374	-0.08321282785	-0.02080848682	-0.14263322243
1	4509	4509	BYxRM	-0.07306371597	-0.09383071791	-0.08856828841	-0.1037448667	-0.06331935342	-0.0877391474	-0.05754295867	0.05813166269	-0.41057748426	-0.0558072288	0.0957871624	-0.07963768313	0.002271756611	0.1271895718	0.005101667916	0.1188407937	-0.07381385692	-0.05980838643	-0.04311886032	-0.02818988655
1	4908	4908	BYxRM	-0.15653701185	-0.16734506038	-0.2478232374	-0.2384932825	-0.17594970688	-0.04978191297	-0.140536053	-0.20778539107	0.18488667175	-0.1278640531	-0.01959309642	-0.1524655659	-0.1007799103	-0.02455964348	-0.0735375599	-0.04183581225	-0.01091019473	-0.1733000015	-0.1328681869	-0.1594412945
1	4994	4994	BYxRM	-0.085599987843	-0.00542854395	-0.030916049107	-0.038730148169	-0.1597387446	-0.06752542094	-0.0628757502452	-0.07100150565	-0.13101188119	-0.001098447281	-0.06364473682	0.00558322015	-0.0482919692	-0.0785403346	-0.0445180972	-0.0492620612	-0.05801391778	-0.057570295412	-0.0226754167	-0.06935643532
1	5764	5764	BYxRM	-0.1174819367	-0.15080262008	-0.14895136975	-0.14217293974	-0.035839623898	-0.2373701787	-0.12594919504	-0.15819371601	-0.27209277371	-0.27242364167	-0.00491970279000001	-0.17945959738	-0.31254665331	-0.17481998173	-0.24602156064	-0.19684713027	-0.2599840119	-0.18818942129	-0.07181495887	-0.12336117648
1	5890	5890	BYxRM	-0.1392552852	-0.0768464042	-0.15207806827	-0.0784791003	-0.207255528096	-0.1091184106	-0.14620806097	0.03114314297	-0.1571400229	-0.0561785609	-0.08520653515	-0.021041521	-0.2059553076	-0.02976297219	-0.2202146104	-0.1169682633	-0.1341909927	-4.22880000000014e-05	-0.0986191947	-0.1182284741
1	6031	6031	BYxRM	-0.0298498317	0.000764438799999989	0.00320258869999998	-0.0701490518	-0.0421907562	-0.0181127932	-0.0327228683	0.043174956839	-0.08099385083	-0.00496702156	-0.03271974088	-0.0683876805	-0.08369002625	-0.020459325466	-0.01486595776	-0.061040509149	-0.0719421836	-0.0197582187	-0.0423964749	-0.076982655
1	6646	6646	BYxRM	-0.1203647865	-0.1412429365	-0.16741071997	-0.1996973922	-0.15055410044	-0.16542536708	-0.1315031494	-0.202385831	0.031080059	-0.179655759962	-0.20759239345	-0.20050603914	-0.1572584153	-0.09011569552	-0.1332551392	-0.20377952628	-0.16590771994	-0.176835191909	-0.14080337482	-0.21631680467
1	6674	6674	BYxRM	-0.27471657788	-0.2974966353	-0.28879481425	-0.25212049467	-0.2247653878	-0.30491281426	-0.3818394663	-0.3331471488	0.011318071	-0.20225276273	-0.26180144924	-0.4442409889	-0.4057257086	-0.50928712887	-0.3282931323	-0.41006615979	-0.309387368	-0.3936978129	-0.3820133224	-0.3813995367
1	6973	6973	BYxRM	-0.1029898611	-0.12626463437	-0.1240924266	-0.1285746321	-0.0906647645	-0.16784545	-0.12860188432	-0.09341148555	-0.00328938479999999	-0.158539571	-0.178412347126	-0.13219875498	-0.00887937120000004	-0.14149113476	-0.2185820794	-0.20034596612	-0.0316613801	-0.0539845662	-0.13234623743	-0.0930641852
1	7557	7557	BYxRM	0.03127198268	-0.06646769357	0.003834743799	-0.09411030761	0.05211507707	-0.1233789951	0.005802116677	0.1812709924	0.1215497256	0.02763024976	0.2473302738	-0.06297479168	0.05760003334	0.2091003821	0.07138756171	0.0888882656	0.01225820895	-0.01604890705	-0.005073935643	-0.04967541625
1	8037	8037	BYxRM	-0.1463607123	-0.1521972566	-0.09860389081	-0.1555132246	-0.1259488828	-0.05378056894	-0.09211296192	0.04312691887	-0.01304463816	0.06414133118	0.03681612564	-0.1121714613	-0.05647642156	-0.02299129262	-0.08963414484	-0.08265816501	-0.141961044	-0.1159832357	-0.1394000606	-0.08705454381
1	8322	8322	BYxRM	-0.1142158076	-0.01638529974	-0.06314370574	-0.0825528975	-0.02763389115	-0.1146926405	-0.03461712347	0.1303075066	-0.06016267092	-0.04701615131	0.2255636279	-0.06747215086	-0.07759699026	0.05415237176	-0.07351105124	0.02178488336	-0.1017456749	-0.08354103908	-0.04169214371	-0.007003741239
1	8388	8388	BYxRM	-0.1644985893	-0.1972437324	-0.1535687546	-0.1606679564	-0.1339248323	-0.1144317631	-0.104379594	-0.001036406939	-0.03369681409	-0.007691128577	0.1015954245	-0.1831075182	-0.1215072307	-0.04647036357	-0.1203587082	-0.1213042445	-0.09198271129	-0.1883445151	-0.1322858395	-0.1400572438
1	8426	8426	BYxRM	-0.1233263892	-0.1361637778	-0.07398407304	-0.1147873145	-0.0943620746	-0.110088492	-0.08228613311	0.09848575014	0.0286435461	-0.02063557005	0.08553151851	-0.1039572198	-0.01703170739	-0.01545108378	-0.05479111359	-0.02644195044	-0.05878620867	-0.09319779162	-0.1158588331	-0.09528183689
1	8465	8465	BYxRM	-0.0934486865	-0.1103027508	-0.04979701416	-0.09060342215	-0.07104447506	-0.05602377872	-0.07513351894	0.09453376292	0.05255777347	-0.01730530234	0.1083916984	-0.08811486114	-0.008544241691	0.03839979642	-0.008570853276	-0.07292086788	-0.04829734563	-0.07874959688	-0.0560859582	-0.05256215121
1	8640	8640	BYxRM	-0.1200021395	-0.07033349173	-0.1279677821	-0.1232315484	-0.1098289102	-0.246401152	-0.1112210443	-0.06980524329	-0.1605652485	-0.2157443943	0.08639853699	-0.1544195028	-0.1822830081	0.02681159456	-0.198122152	-0.03140452584	-0.2054643402	-0.1999346583	-0.08359683855	-0.1014859577
1	8829	8829	BYxRM	-0.2341063193	-0.2134206115	-0.2602151618	-0.2233161155	-0.1705415379	-0.15986412353	-0.1679349853	-0.09928282442	-0.2393174213	-0.2231003455	0.000774951525	-0.2039053925	-0.2048960781	-0.02076347856	-0.1820802913	-0.01261782229	-0.2999516853	-0.1962661209	-0.1885145452	-0.246516043
1	9539	9539	BYxRM	-0.15378507239	-0.116473827358	-0.13552528615	-0.12328963119	-0.06859449086	-0.15890144301	-0.16837355221	-0.11699654246	-0.0793239766	-0.16143945281	0.0152344456	-0.13865271596	-0.14665491486	1.01637000000064e-06	-0.03228833679	-0.01549985809	-0.1216501394	-0.04661953853	-0.08657756883	-0.20486754643
1	9701	9701	BYxRM	-0.0826830059	-0.038242669	-0.00846253479999998	-0.0540828692	0.0182866104	-0.09698459846	-0.06658024666	-0.053192673066	-0.06197688617	-0.08491215343	0.04801484336	-0.075401536	-0.13486998668	-0.01832156564	-0.08816232003	-0.0131854707	-0.10474171825	-0.1006874409	-0.0191553373	0.00528708010000001
1	9743	9743	BYxRM	-0.264521621182	-0.0573222746	-0.28377484146	-0.16643408166	-0.24346946513	-0.35128629933	-0.34403495977	-0.1319857215	-0.07183545543	-0.21017553715	0.1774201728	-0.07026199702	-0.03488060801	0.11509430142	-0.008911302242	0.1678125747	-0.08816514813	-0.17975627998	0.03342622656	0.02297572746
1	9972	9972	BYxRM	0.05447788588	-0.03929418729	0.0247042826	0.09720269732	-0.007846947185	0.0442697903	-0.0742710779	0.04789851741	-0.07220671832	-0.09561577261	0.1523924835	-0.04712777131	-0.09086050673	0.009070953515	-0.09637111929	0.0242071127	-0.1282243187	-0.1003227611	-0.062338445	-0.01033741429
1	11505	11505	BYxRM	-0.17215172774	-0.17874901511	-0.27122960766	-0.2235303118	-0.25746387921	-0.3590408009	-0.23059808624	-0.35935514414	-0.02715430889	-0.28762454521	0.00411034020000001	-0.14176969144	-0.02818529941	-0.06302973409	-0.07330454912	-0.00435255577	-0.11248686729	-0.11195844021	-0.0135898558352	-0.24014324322
1	11562	11562	BYxRM	-0.05916027954	0.08450686902	-0.03336751454	-0.023379074	-0.00584694595999999	-0.0801117359	-0.089389080624	0.02388216421	-0.101024187401	-0.02025493333	0.22006744552	-0.03103021497	-0.01737594974	0.134930996476	0.11984030242	0.14127563533	-0.03052368952	-0.01957640929	0.12761200214	0.040531956
1	11602	11602	BYxRM	-0.1772143294	-0.181591516	-0.16098097748	-0.2075524306	-0.08933070386	-0.1847469558	-0.136583754	-0.04287752387	-0.1128329018	-0.01294995155	-0.001804984709	-0.1515474702	-0.08852702056	-0.02324832355	-0.04047114394	-0.03563535982	-0.1304844571	-0.1947926653	-0.1864404831	-0.1477409144
1	27915	27915	BYxRM	-0.00402661390000003	0.0118710656	0.1126966995	0.0233830409	-0.0200013726	-0.011074268	0.0747720667	0.1392238897	0.1172732066	0.09153806327	0.1061336927	-0.0674606971	0.1278966181	0.1559564168	0.010569155	0.090283022	0.1236229447	0.072410791	0.0770054136	0.0356887239
1	28354	28354	BYxRM	-0.06426469406	-0.10242936162	-0.1242754043	-0.10624254424	-0.14277375288	-0.16364649865	-0.0056376642	0.05455860673	-0.0027353661	0.06971378024	0.08106200245	-0.166867852782	0.0258344404	0.15525034565	-0.08497058639	-0.064085012281	-0.0156656763	-0.07818152738	-0.0383498574	-0.12087253109
1	28435	28435	BYxRM	-0.0322687063	-0.0134525608	-0.09174311961	-0.03416954857	-0.1755913523	-0.07087429579	-0.08557918272	0.12880419228	0.11724505731	0.13466953564	0.0777031332	-0.13520886704	0.13131595582	0.29904448461	-0.029307930083	-0.058293044322	0.00769737079999999	-0.04482763631	-0.03765085908	-0.04068818082
1	28460	28460	BYxRM	-0.014745693	-0.0509866572	-0.0149161721	-0.015518002	-0.13145915395	-0.07203651425	0.03642853459	0.08429813253	-0.0420129752	0.08638379408	0.0798549085	-0.05167562597	0.0613570946	0.1090998164	0.00971553897000001	-0.00250584496	0.0512096786	-0.0584007686	0.0279318087	-0.023887322
1	28668	28668	BYxRM	0.00914749249999999	0.02778192749	0.0102780975	0.0115588379	-0.05102354174	0.03695717405	0.0352369341	0.14981983834	0.1182305862	0.13747062717	0.047659008745	-0.1141974907	0.1366561207	0.145515006693	0.127760099	0.004190274665	0.1395845906	0.0301840971	0.0024726644	-0.0339355961
1	28846	28846	BYxRM	0.04934971343	0.05841177343	0.026049088286	0.02325968739	-0.08209488506	-0.051811682173	0.11970348582	0.08145709865	0.000506091619999999	-0.02141998152	0.2548527976	0.009182327967	0.07178798939	0.19628376342	-0.03241240043	0.08006124053	0.04851567775	0.00460262914	0.11562481153	0.119292143536
1	28928	28928	BYxRM	0.05821818009	0.11380281585	0.08544912836	0.075941341078	-0.0402587456	0.05830036395	0.13450161253	0.2362246111	0.11477518088	0.227336757496	0.242595853	0.07542363207	0.23288289014	0.3555079205	0.0964598069	0.18608310497	0.12427880573	0.0447556083	0.08163844199	0.07731057104
1	29181	29181	BYxRM	0.15111126822	0.09537849225	0.07574907235	0.13328712635	0.02104966234	0.04488038068	0.07794594007	0.22171139099	0.194182024004	0.2349692349	0.20963486948	0.02588233805	0.22994166408	0.34499806353	0.16538227781	0.23894290883	0.23064636045	0.10242863873	0.12135173017	0.1047302611
1	29818	29818	BYxRM	0.03466616906	-0.08373710393	0.02143620446	0.04328101993	0.00917929789999999	-0.09448870699	0.05851817899	0.0938472627	0.21296885588	0.11784020633	-0.0371953131	0.01551122906	0.14315036092	0.0830020596	-0.039151944094	-0.06048088225	0.14723760079	-0.06104506045	-0.14090963405	-0.0358627448597
1	30240	30240	BYxRM	0.091141377571	0.051732306952	0.08715679748	0.10422582252	-0.01680311687	0.039744346874	0.04223050262	0.15066920159	0.18307279574	0.11255801934	0.21515384813	0.025523836281	0.27692030069	0.323005811	0.2309161772	0.196102526683	0.16504567193	0.0596237447	0.06578853933	0.02689602615
1	30818	30818	BYxRM	-0.0107198386	0.00882651721	0.02683679674	-0.0148480028	-0.04090665372	-0.0161707159	0.02501331306	0.14900339092	0.08646073046	0.14483192124	0.14419061322	-0.03820190135	0.15533785441	0.13128889796	0.01050856246	0.121528271202	0.0666393344	0.0359555176	0.00951066645	0.06515981852
1	31059	31059	BYxRM	0.036177487	-0.00323019565	0.01185852918	0.01818061291	-0.031039018858	0.00648570283	0.002571909936	0.07870997191	0.13392838828	0.11700490202	0.172195003926	-0.04950649555	0.1036107683	0.17036236438	-0.0239807225	0.07609014668	0.0474359334	-0.00259334512999999	0.00177063328	0.03372366876
1	31213	31213	BYxRM	0.0286171374	0.00430038078	-0.05177834402	0.0144660568	-0.12305754666	0.00865906487	-0.0336740292775	0.14401592155	0.08298457698	0.07812008625	0.0458336700814	-0.05451330574	0.2400786056	0.07299635774	-0.17568784901	-0.102773681317	0.0358286886	0.01295990968	-0.05559352775	-0.03456365635
1	31436	31436	BYxRM	0.07299387192	-0.01756434057	-0.00015538361	0.01124887289	-0.03952346948	0.03660661057	0.0273087603125	0.11290312437	0.13170875506	0.11064852835	0.1032637128	-0.05268212089	0.16132207019	0.3391337474	-0.01751357018	0.09891975667	0.08651034994	0.00114412086	0.025810542244	0.019770746976
1	31636	31636	BYxRM	0.13585432481	0.068671332378	-0.00694959594	0.09291649637	-0.01653104403	0.10079378504	0.09390809306	0.20668097403	0.0757488934	0.0855870824	0.16050207568	0.05926117059	0.1387784341	0.28976348878	0.08324698971	0.3150223782	0.0819731127	0.04010877704	0.11307354899	0.07386418563
1	31822	31822	BYxRM	0.084750940432	-0.00911863251	0.05043181777	0.060831175974	-0.04815551958	0.01292891591	0.019325068261	0.08126133908	0.12079187296	0.08782039204	0.08311889533	-0.002985506802	0.138302965581	0.1736388789	0.05646000143	-0.0084254486	0.0859765493109	0.03582712539	0.0853528693	0.04844526982
1	31849	31849	BYxRM	0.0018610417	0.02985844399	0.07153604	0.0025631579	-0.02235564156	0.00375603390000001	0.0161626215	0.09873893419	0.13003031574	0.08611437718	0.13663931043	-0.02349728052	0.15324066518	0.29442918291	0.01284417159	0.20086735958	0.0887690836	0.05902843997	0.06361386959	0.053269623
1	32272	32272	BYxRM	-0.00830029554	-0.0441752036	-0.070263466368	-0.00701445298	-0.12986513838	-0.16269269726	-0.03703804748	0.01320637483	0.04552125282	-0.0457184024	0.034830891526	-0.18286118165	0.1164425051	0.35366548742	-0.07717238179	0.01082293407	-0.02457050157	-0.10445007211	-0.09243328247	-0.06851037536
1	32653	32653	BYxRM	0.10176868927	0.085570288094	0.07433814332	0.08230608962	0.040151237266	0.27729863208	0.0850906144	0.11255777163	0.0321153588	0.20293825971	0.16548308734	0.04794774688	0.18040145176	0.10299399024	0.1332457127	0.07809816397	0.09480706768	0.14237630333	0.06696069165	0.099208006841
1	33294	33294	BYxRM	0.00507813038	0.03126224178	0.02917090687	0.0261791298	-0.056676684927	-0.037256176466	0.02035179769	0.152208035	0.11156252092	0.12527126652	0.09002550579	-0.05250253968	0.166189081366	0.2784865635	0.05368316582	0.07820462532	0.12505237469	0.03871814278	0.04915939627	0.02807517933
1	33503	33503	BYxRM	-0.0683680168	-0.0475185452	-0.017201002	-0.0316075612	-0.0717344573	-0.0260593767	0.0038053347	0.0394591212	-0.0042024856	0.07783305103	0.0291999167	-0.0327246446	0.0820042495	0.1268861349	-0.07070194197	-0.0343232872	0.078870328	-0.00940306809999999	-0.0194782376	0.033697824
1	33549	33549	BYxRM	-0.00545690000000001	-0.000347642600000003	0.00152749830000001	-0.0142683998	-0.08512167994	-0.0304058157	0.0017837694	0.09571846568	0.0538183957	0.08240742626	0.0558136955	-0.0514991061	0.1482354588	0.1110427861	-0.0380568296	-0.0205289982	0.059040202	-0.0207753116	-0.0399829684	-0.0094381751
1	33613	33613	BYxRM	-0.097000427	-0.0768637018	-0.0940018209	-0.0415426913	-0.1137924997	-0.1142401557	-0.0164062471	0.095102427	-0.0068956735	0.00259061599999999	-0.00464147939999998	-0.0417342624	-0.0392687921	0.1856153711	-0.01697870289	0.0518524892	0.00988975710000001	0.0456966353	-0.00853656850000001	-0.0202692845
1	33893	33893	BYxRM	-0.05010800932	-0.0230849309	-0.0390323094	-0.0373013526	-0.12194815704	-0.07021620441	-0.00170424699999999	0.02819890636	0.05968340035	0.042997757091	0.07622229061	-0.13746655903	0.11466253753	0.19494479816	-0.005516465808	0.05066916018	0.05203771733	-0.0679760284	-0.027018399	-0.0354116282
1	34944	34944	BYxRM	0.04255737184	0.01691710698	0.01722370091	0.11552879913	-0.01946612622	0.13440726655	0.131037174171	0.3054958219	0.1086453512	0.0312567108	-0.04729976056	-0.0597779007	0.2613027427	0.24381723937	0.305076195612	0.19581285714	0.0916958701	-0.0701744648	-0.03689029642	-0.04960269769
1	35632	35632	BYxRM	-0.00933396719	0.04538270733	0.00561514378000001	0.017531218376	-0.099442927122	-0.0611499547	0.02996084008	0.15137197628	0.12515994796	0.0695964572	0.14858022156	-0.11871922332	0.16742671646	0.3226343524	0.0216765429	0.044516739	0.10902846092	0.00883816102	0.02954667324	-0.0287218726
1	35971	35971	BYxRM	0.02383214741	-0.02935243881	0.0137580847	0.00211689391	-0.0095619806	-0.05289938807	0.028945227731	0.068387418814	0.1347881038	0.065540512472	0.109742288807	-0.02881370427	0.09844898084	0.2427239401	0.003153601	0.08688635468	0.10049161302	0.02846211835	0.04080755798	0.00862613629
1	36049	36049	BYxRM	0.02632405184	0.019326765	0.02060673128	0.02861272937	-0.13560630736	-0.01925025885	0.06720080505	0.14377370194	-0.0420116598	0.1925652343	0.03493065014	-0.02035497951	0.2166755526	0.21192570047	0.08761047195	0.08938565751	0.11712640652	0.03965898886	-0.0278771979	0.04166748961
1	36314	36314	BYxRM	0.12125434596	0.03801755145	0.06549270696	0.03922485905	-0.04213145281	0.02503206448	0.00417368626	0.20518577936	0.15915773953	0.19548066164	0.154671407906	-0.01678675602	0.24112141689	0.34700637382	0.13444829462	0.13327502232	0.17117664881	0.10616069617	0.069949888931	0.07271531426
1	36525	36525	BYxRM	-0.00961731439999999	-0.0309821425	-0.00458418929999999	0.00832767620000002	-0.06141578805	-0.0833191128	-0.0153755808	0.03567650685	0.0299182179	-0.00754391589999998	0.05170013783	-0.11088260087	0.0424045946	0.16469274758	-0.0141153467	-0.0156328064	0.0592005612	-0.0396340184	-0.00682536209999998	-0.0182403513
1	36638	36638	BYxRM	-0.0204230141	0.12405256091	0.0880386579851	0.05538659619	-0.05992792715195	0.0357309762954	0.16789231651	0.25536040039	0.2914224764	0.18881219923	0.13419473671	-0.061872050539	0.29493611436	0.4743561806	0.08810864485	0.22867535005	0.22827344104	0.06496255403	0.09875049012	0.14780913766
1	36814	36814	BYxRM	0.05985054338	0.05574828712	0.036515156589	0.0632925006	0.038024016663	0.058691436964	0.03598071164	0.09002537841	0.057132450706	0.036366210252	0.05252050928	0.01916383639	-0.00820317584	0.06137567264	-0.019532844804	0.03807713274	-0.00719775631	0.05042349222	0.1153043315	0.043786322943
1	36899	36899	BYxRM	-0.0310254447	-0.0451773606	0.000424665899999996	-0.00332691879999999	-0.0915323829	-0.0524285684	-0.06029774645	0.074193278765	0.0605687367	0.12760165707	0.00733045689	-0.09432081399	0.0747401279	0.15923449641	-0.02145136564	-0.07463001289	0.00717575669999998	0.00474438989999998	-0.052896129	-0.08856514069
1	37410	37410	BYxRM	0.10584447886	0.0501485984	0.01821496651	0.0466189759	-0.07738062138	0.04262315819	0.04380571741	0.26478998915	0.2023369953	0.19422251599	0.19544070069	-0.02703407517	0.32583610736	0.4573687756	-0.00672414531	0.184874115253	0.20689595312	0.0713089222	0.0634402536	0.09398519115
1	37554	37554	BYxRM	-0.000833531100000007	0.04157841997	0.03279747647	0.07773764409	-0.08518126544	0.04268361439	0.102382796745	0.1987546406	0.19110845592	0.08370769948	0.19670925077	-0.03409523342	0.30067889538	0.3759963174	0.10781905889	0.16886517803	0.13743585022	0.10926331832	0.07114767809	0.0110624458
1	37886	37886	BYxRM	-0.00897057820000001	-0.0908138875	-0.16789434613	-0.04931785442	-0.14547867994	-0.2262070747	0.065571235713	0.09178775089	0.063215493	-0.00218214830000001	-0.02995466858	-0.21484197051	0.17639674967	0.13744994209	-0.02696560748	-0.07066788696	0.09856264644	-0.08335823468	-0.1509166048	-0.06966067116
1	37977	37977	BYxRM	-0.170949850629	-0.1395261309	-0.21140163824	-0.0985757579	-0.20818548978	-0.08451292653	-0.11285842334	0.05134227195	-0.00279833259999999	0.04222331286	-0.03368399934	-0.2731396392	0.10168710355	0.19699983761	-0.16782901894	-0.09337599259	0.0077544313	-0.141681948517	-0.14947931796	-0.10766227415
1	38237	38237	BYxRM	-0.0577697738	-0.1111998041	-0.0146287697	-0.058527552	-0.0918040789	-0.05292800199	-0.042710256	0.0598084332	0.0476705656	-0.10989899142	0.04204610675	-0.15015284123	0.08091848363	0.18526416061	-0.11323025931	0.0171681291	0.0016647078	-0.0806436176	-0.0323929591	-0.0589997639
1	38362	38362	BYxRM	0.01958455786	-0.0024995971	0.02150871707	0.08637314494	-0.05359992056	0.070473053911	-0.009655478423	0.09471249518	0.12726544212	0.16888358802	-0.032704349	0.0225311306	0.25397741743	0.19839788956	0.171846853944	0.13965647739	0.09916235644	0.05131562538	0.01172113979	0.08210492521
1	38889	38889	BYxRM	0.07937044404	0.07437593042	0.06309141281	0.07996048171	0.003434689337	0.08831681043	0.09128445632	0.15072596335	0.14168694456	0.13979447141	0.1489391898	0.031858336719	0.21514377801	0.227582635866	0.05606365554	0.09719675518	0.0953605884339	0.09202115557	0.07114817764	0.04540477194
1	38981	38981	BYxRM	-0.0632217944	-0.08801346828	-0.07666994737	-0.0405883524	-0.19591862783	-0.08779293373	0.01709247375	0.08135814156	0.0963689754	0.03757175697	-0.03556834667	-0.16916982193	0.2310929714	0.27837440373	-0.09043912187	-0.01634157648	0.0321904712	-0.0625687737	-0.12698010036	-0.10131400469
1	39796	39796	BYxRM	-0.01393168011	-0.07008205587	-0.02252245616	-0.00599980182	-0.11212868995	-0.07002379595	0.02913243362	0.07689673204	0.1592755725	0.1177474711	0.0015333039	-0.10636841026	0.1765919276	0.27952334831	-0.1022126372	-0.014041605772	0.1320422189	-0.03422059133	-0.074382633792	-0.07782226225
1	39902	39902	BYxRM	-0.0440506458	0.0355665289	0.00401262250000001	0.00129075410000001	0.0714277501	0.0310975993	0.0556705888	0.074381358	-0.000138673100000042	0.0232809757	0.11239915656	-0.0393636366	0.1203161555	0.1526521221	-0.0908207514	0.02810452883	0.0154291417	0.0146117553	-0.0278824812	-0.00119452850000001
1	40065	40065	BYxRM	-0.040290406519	-0.1544971795	-0.087642825263	-0.06819529371	-0.13386700581	-0.01826002609	-0.04988871947	0.119160956157	0.17538911618	0.04948957171	0.05450273979	-0.1274806728018	0.14227997886	0.24378777067	0.02398784697	-0.1539264733	0.08531343378	-0.03172884584	-0.05192403646	-0.154318854743
1	40381	40381	BYxRM	-0.0179322858	-0.000379951170000004	-0.01086888789	-0.0285955473	-0.07421618003	-0.05796997266	-0.037881329938	0.07917630825	0.28822450922	0.03745969263	0.00257404591	-0.18816439821	-0.0587586833	-0.028625059801	-0.08676152767	-0.04327230348	0.00236899409999999	-0.0483656328	-0.05708090501	-0.03646255244
1	40915	40915	BYxRM	-0.05554683727	0.01579439022	-0.000392191240000003	0.01218246641	-0.13635104756	-0.04002755508	0.0166461815	0.05820224106	0.08725558191	-0.01943718831	0.05243327728	-0.030148787337	0.07646716444	0.21330431473	-0.05089490901	0.0367684512078	0.07160235741	-0.00819312318	-0.00262005758999999	-0.02590147058
1	41240	41240	BYxRM	0.1063756207	0.188817195	0.1130373215	0.1885335127	0.0409053939	0.0701454908	0.09467033155	0.1071725899	0.2121392519	0.1211181227	0.02413391554	0.09842061987	0.1391338524	0.1145830647	0.02285452268	0.05612619893	0.186234946	0.1400236762	0.1546305776	0.07128873731
1	41482	41482	BYxRM	-0.85883228469	-0.952008893	-0.92523480738	-0.93095881111	-1.052450694553	-0.93690326464	-1.0083583848	-0.94211359867	-0.9306024482	-0.926333028327	-0.963452461	-1.01360202401	-0.8232458017	-0.6421938645	-0.72767725333	-0.81191327024	-0.9138999479	-1.10295096082	-0.954979515	-0.95138068737
1	41500	41500	BYxRM	0.0188367176	0.18010670286	0.0843061218	0.140585315122	-0.0182288798	0.0893575189	0.16791553319	0.32991449807	0.20511753707	0.154826359	0.260266496754	0.02624139349	0.29565681241	0.442708774	0.1927578015	0.21259514352	0.24092324386	0.12846120499	0.15729025588	0.09063266753
1	41803	41803	BYxRM	0.0245463202	0.000916930799999993	0.0120138597	-0.00910873449999999	-0.04186988554	0.0789982868	-0.0127790089	0.14887580541	0.135952088	0.0851509893	0.07059777889	-0.06724731016	0.132602239	0.32267202109	0.0251306358	0.10323687393	0.1033077742	0.0178514131	0.00909197950000001	0.0345937605
1	41884	41884	BYxRM	-0.0078364121	-0.00263461849999999	-0.00527138620000001	-0.00113181169999998	-0.08296474145	6.60990000000139e-05	0.00605813619999998	0.04807647479	0.0469978229	0.0261534673	0.05130131211	-0.10437056003	0.1308217004	0.16785178619	0.0263253291	0.02142471575	0.0609216335	-0.0555979882	-0.0461247451	-0.0250350815
1	41907	41907	BYxRM	-0.0103193503	-0.05818279884	-0.0732582262	-0.13151071853	-0.19886063267	-0.05613772089	-0.041403182347	0.14028443666	0.1047571314	0.0436640253	-0.0934758743	-0.17406507043	-0.11651636871	0.12292205481	-0.04646673334	0.06520833284	0.0576436006	-0.10621214575	-0.00106002125	-0.0222904047
1	41988	41988	BYxRM	-0.10366776913	-0.09320475501	-0.12662110296	-0.13241102408	-0.18786864827	-0.135334231922	-0.05313042717	0.0409989723	0.1274259208	0.024675483	0.03001316422	-0.2978531806	0.192924356	0.27563764842	-0.1783936066	0.01761697092	0.0719511465	-0.06186741137	-0.16084922966	-0.12728130707
1	42116	42116	BYxRM	0.06402043912	0.0185217459	0.02821023574	0.00400539380000001	-0.008119584477	0.0132515355	0.02657832209	0.13430782645	0.05427817647	0.11831209171	0.059685577227	-0.04944788622	0.23894679392	0.28764902028	0.0525778149	0.08258076638	0.1450600717	0.02550095931	0.00719074899000001	0.01526290418
1	42258	42258	BYxRM	0.00790734672	0.00688709106	0.043353928829	0.04075119999	-0.10217897491	0.03631861219	0.0016626821	0.12699587721	0.09645542392	0.09769791785	0.13014222609	-0.09327150923	0.14169940981	0.262736104	-0.00509422799999999	0.07210477134	0.073734964063	-0.00472583016	-0.03505427441	0.01655420099
1	42528	42528	BYxRM	-0.036343553304	0.01606538196	-0.00862079829	0.03725341043	-0.10617361014	0.06805393166	-0.03196985278	0.16455843949	0.0803084373864	0.1230917922272	0.1572782486	-0.08976513629	0.35639652515	0.4903549391	0.1691573912	0.14117015074	0.16406946322	-0.043108976207	-0.053976103267	-0.00592089923
1	42685	42685	BYxRM	0.07105523232	0.083655745379	0.038581222054	0.07015601118	0.021626811889	0.08402178712	0.107529288172	0.14624010095	0.15242707476	0.0909400153	0.12602432573	0.048431073902	0.24530127754	0.25676862738	0.057164739504	0.09755425488	0.15589991912	0.04492044798	0.05237623054	0.04082629497
1	43005	43005	BYxRM	0.0398633093	0.0153349727	0.0500890135	0.0252488177	-0.0474267369	0.032545844	-0.01508823	0.1403469889	-0.038600505	0.0767923372	0.1381149041	-0.00711600030000001	0.1195491434	0.3594623737	0.1836183258	0.0728009332	0.0389071123	-0.00189379180000002	0.0590160688	-0.058123813
1	43479	43479	BYxRM	0.0901419906	0.0880592682	0.0517371157	0.0372755562	-0.065965452	0.0136897342	0.0943858066	0.3391349589	0.2978744538	0.09857398047	0.0905465152	0.00532268519999998	0.2902443424	0.29914107499	-0.04281497554	0.1778911552	0.2944785641	0.0814061062	0.00484427350000005	0.0077184672
1	43785	43785	BYxRM	-0.077140609643	-0.08225299861	-0.10354475385	-0.06718751989	-0.10480475035	0.04934599592	-0.01601994776	-0.0193320675	-0.022703979351	0.12979141181	-0.030283419055	-0.05303861373	0.09620046844	0.06227401097	-0.0275929623	0.03702780607	-0.064194196134	-0.1091400065	-0.0423289540266	0.00886413384
1	44589	44589	BYxRM	-0.1091251387	-0.0729163551	-0.0231410821	-0.1041004828	-0.14899618005	-0.0423844452	-0.065487762	0.0498035097	-0.0355041438	-0.00139731286	0.0705935933	-0.14261642407	0.0377750096	0.1328838828	-0.1049437408	-0.0535526905	0.037160544	-0.0897268738	-0.0587403682	-0.0877971715
1	44892	44892	BYxRM	-0.12717796166	-0.17503864772	-0.075802085611	-0.20111573674	-0.30093238716	-0.03787900983	-0.22276232517	-0.095662474098	-0.05056840339	0.08569603586	0.02009155098	-0.1123311221	0.04970573228	0.07030338834	0.1085378837	0.04312299526	0.01913698235	-0.1135866532	-0.08760563656	-0.16101613664
1	45199	45199	BYxRM	0.01428673938	0.00128207202	-0.10882006015	-0.011162475942	-0.07649502117	0.0381343147	0.01620053372	0.08903044288	0.09217714241	0.0114706857	0.09834125777	-0.06464740133	0.06896433535	0.074505763537	-0.0154066935	0.06114512294	0.08113202598	0.00623393764	0.02588871396	0.0017932691145
1	45432	45432	BYxRM	0.05281512987	0.0332094073	0.04608972422	0.02933592222	-0.04368813666	-0.02152591496	0.03137609272	0.03879882644	0.01940402277	-0.00918449339	0.15060573646	-0.05853555904	0.05934582208	0.15337595742	0.009229278055	0.03632529313	0.05735096763	-0.0063331912	0.0276754088	0.00730880989999999
1	45832	45832	BYxRM	0.0528979432	0.05746340143	0.04381927593	-0.04090143972	-0.0725024372	0.07287557119	0.039400518109	0.13274700551	0.1467796872	0.1540774026	0.115277925508	-0.078218702827	0.2489516882	0.3970279598	0.0153991238	0.127079982638	0.0406540924	0.01755215055	-0.04276738674	-0.021299556293
1	46031	46031	BYxRM	-0.073335522	-0.0349497671	-0.0336216266	0.0116245688	-0.15601411398	-0.0195936417	-0.0078959398	0.1394754743	0.0808083958	0.01454174324	0.10076896336	-0.17123987747	0.1365429831	0.3525728967	-0.1050947491	0.107075846	0.040222087	-0.053954531	-0.0900629301	-0.0608782143
1	46376	46376	BYxRM	-0.0962775113	-0.11015387181	0.07020198434	-0.026675104778	-0.12016423898	0.00775699826	-0.04419995477	0.07409587865	0.15771106953	0.07988462632	0.02172787673	-0.17452441282	0.14651896019	0.28426177545	-0.0498503426	-0.041627271325	0.08170783383	-0.13521619242	-0.10046704465	-0.09540736049
1	46724	46724	BYxRM	-0.0728933011	-0.0525378645	-0.0467637554	-0.0739592215	-0.1200156671	-0.0186636286	-0.0316845427	0.104822628	0.0847369825	0.05887894138	0.0840733695	-0.1077127383	0.1031387694	0.2295467267	0.0152815255	-0.00426112480000002	0.00458041720000002	-0.0432511896	-0.046633547	-0.0390139468
1	46895	46895	BYxRM	-0.04924202755	-0.0364302328	-0.000331059030000001	0.00624110973	-0.06178426199	0.02368927519	0.09238219616	0.13497041488	0.09109239392	0.082400117689	0.25991906619	-0.002144724	0.105005083388	0.29088892227	0.00976743836	0.14093971808	0.07848896653	-0.01691537684	0.04573158716	0.09835061536
1	46967	46967	BYxRM	0.00101825143	-0.023717060971	0.003098634142	-0.03248070835	0.0026373184	-0.02241512899	-0.011515019191	0.045674694	0.02142812598	0.04269866278	0.00432265896	0.02558010266	0.05255345614	0.11728887453	-0.020572057176	0.00673717808	0.04262413617	-0.040981528317	-0.03820398477	-0.01097982025
1	47207	47207	BYxRM	-0.0147732657	-0.0107231674	-0.0019835976	0.01717969686	-0.09820528202	0.05099589926	0.03863105265	0.13767174445	0.121744230395	0.06504627175	0.0569216762336	-0.02933605306	0.177390223807	0.23363559257	0.02980377211	0.07569792172	0.06911073575	0.0138139563	0.02926852309	0.01452680102
1	47519	47519	BYxRM	-0.0180901734	-0.04460842179	-0.0316756967	-0.0335095115	-0.110666904631	0.0076138476	-0.01165473759	0.13151287006	0.2640135632	0.10189182583	0.04629030021	-0.108226984193	0.0985455857	0.21414737702	0.0254014652	0.04473822065	0.0637717163	-0.047371244	-0.0525164581	-0.0318951439
1	47897	47897	BYxRM	-0.018031714157	0.00786648588	-0.0419750762522	0.037608060257	-0.11820222491	0.015774995444	0.0510474388	0.15649433064	0.14201790937	0.067972348854	0.18693285443	-0.09099721273	0.05634961241	0.3077091268	-0.006632276	0.0663714634	0.094038208526	0.060486386465	0.04942188566	0.013314609696
1	48752	48752	BYxRM	-0.02205383163	-0.0033298106	-0.00990465796	-0.01307488766	-0.074809401324	0.02854841104	0.03313164475	0.11197365531	0.07619379457	0.04230065059	0.10252308424	-0.0525716641	0.08572948434	0.19142807822	-0.03195013952	-0.00462784605	0.02252944135	-0.02100690885	-0.02648469029	-0.02183157305
1	48891	48891	BYxRM	-0.04297437	-0.067087477968	-0.07629636266	-0.10209634373	-0.18523315067	-0.0316039441	-0.06454705628	0.06932044186	0.04192684702	-0.03357574505	0.05472737409	-0.16201937418	0.10226638147	0.13419484131	-0.07282813059	-0.02563772961	0.021329829445	-0.05984912861	-0.06143864636	-0.06758042475
1	49590	49590	BYxRM	0.07183698294	0.06754954195	0.03611594815	0.09624996258	-0.002027802965	0.06971885834	0.103562498551	0.16337655661	0.16183912746	0.10214856751	0.21160651798	0.02269812728	0.18824450823	0.29163697356	0.076433604255	0.14835941336	0.17420087196	0.03610754795	0.09181048141	0.03674193058
1	49872	49872	BYxRM	-0.04781063963	-0.05203007919	-0.06349848807	-0.04353144769	-0.063000145328	-0.00488108662999999	-0.0713921809547	0.07041551034	0.07255280024	0.02286850546	0.04901684922	-0.11093770735	0.11072585954	0.17325980617	0.05562842025	0.01792470221	0.09768697857	-0.01085890868	0.0063857529	-0.01854055754
1	49904	49904	BYxRM	0.08973069874	0.1513376119	0.06685976161	0.1460718567	0.01887801541	0.1003269852	0.06628179509	0.05242839384	0.1467479633	0.03210334488	-0.004402750637	0.05277305705	0.1629507614	0.1013510909	0.05848445182	0.03775337452	0.1523953898	0.1564478608	0.07829513	0.07963977508
1	50025	50025	BYxRM	0.13293589683	0.16439459549	0.1279413112	0.14482505203	0.0029789079	0.07315201169	0.09375370713	0.18438113747	0.16807333514	0.0437617794	0.16966870474	0.09230735201	0.2520001608	0.26074814798	0.1745883617	0.1549842665	0.21681262996	0.1125677681	0.082946547406	0.15395485469
1	50327	50327	BYxRM	-0.39841770212	-0.47798787624	-0.53900143992	-0.52053632396	-0.59245332574	-0.52976920942	-0.56061271504	-0.493483681268	-0.24945346307	-0.85779365692	-0.1250265979	-0.610333317745	-0.37868786079	-0.37065489721	-0.33137430931	-0.40248483659	-0.2935072594	-0.44558524222	-0.52908512095	-0.01088199986
1	50499	50499	BYxRM	-0.0153982358	-0.0504597194	-0.00714058779999999	-0.0614208294	-0.0654046656	0.0443396323	0.049133488	0.2428373921	0.2625346389	0.1802936022	0.1303975461	-0.1560197873	0.2411167437	0.3034823733	0.115538511	0.0652382296	0.1838388282	0.0129235834	0.0142569201	0.00556638779999999
1	50841	50841	BYxRM	-0.05441513662	-0.0122881813	-0.06454614123	-0.03951150564	-0.06302315478	-0.03412216457	-0.06412468996	0.04778659856	0.00521705543	0.0529482025	-0.00466444518	-0.07810035145	0.00577187137	0.12687346441	-0.11553105323	-0.063806896306	0.00095501278	-0.03224582191	-0.03995479961	-0.05790125349
1	51096	51096	BYxRM	-0.0797879947	-0.1150424524	-0.06742838229	-0.030573671765	-0.150111007875	-0.07013683736	-0.06032412388	0.1355874967	0.021280061605	0.031722028	-0.00356816233	-0.16488742989	0.10750012668	0.19602670736	0.07415107579	-0.054531687809	0.0120202390188	-0.046233458176	-0.13707170185	-0.15187062375
1	51322	51322	BYxRM	-0.15484019212	-0.16021698148	-0.13400365429	-0.05869794296	-0.22186408719	-0.10447776518	-0.13029079516	0.06753134135	0.1039360607	0.05946811633	0.1282668604	0.02606595374	0.1225903663	0.1759139325	0.1252158022	0.1226325578	0.05891908925	0.01940837071	0.06142091206	0.02196841513
1	51372	51372	BYxRM	0.06127748917	0.0195246204	0.08852289816	0.02030955918	-0.02693125382	0.046923544265	0.01872091136	0.17404456885	0.15025986739	0.11433280817	0.15309777259	-0.05254913534	0.23511995369	0.3721014729	0.029988439039	0.072852417955	0.15705619777	-0.000132856260000008	0.02987441229	0.0271589626
1	51435	51435	BYxRM	-0.02722409992	-0.0306225305	-0.010319602072	-0.01033561163	-0.095680774322	-0.00915360444	0.02497538659	0.12769108063	0.16421863342	0.05825220087	0.101600120799	-0.12947584101	0.12895710713	0.24619257914	0.015430792659	0.04085234178	0.05097957042	-0.01220349038	-0.03154060437	-0.02288170231
1	51952	51952	BYxRM	0.02234426131	-0.0315901028	-0.03599690156	-0.02324363424	-0.04041887024	0.05181585307	-0.051745201994	0.10370092007	0.31972667872	0.12103721927	0.087523763658	-0.067332319908	0.12398805882	0.14111972222	-0.02795732364	0.01273260362	0.05542180442	-0.04772160609	-0.03944207928	-0.01583778777
1	52125	52125	BYxRM	-0.0186901023	-0.027952935	-0.0339402819	-0.0453306145	-0.11576214	0.0421434089	-0.0152065976	0.1134547708	0.0670244948	0.0942522303	0.1049817032	-0.0689486451	0.1399081084	0.2485541502	0.0405198136	0.0715106462	0.0450574799	-0.0240714325	-0.0229057987	-0.0272980805
1	52633	52633	BYxRM	0.0368919664	0.02377507241	0.0654957301	-0.0609211666	-0.02919907819	0.13062647084	0.07122975097	0.09536764723	-0.0829072933	0.0895482545	0.17666744059	0.0028461427	0.2127147897	0.29796209439	0.0233250245	0.23071918509	0.1530343574	-0.01204698	0.10165451951	0.0481088972
1	53147	53147	BYxRM	0.0139959419	0.0523057905	-0.022402199	0.0921379698	-0.049324958856	0.05763433824	0.05376654075	0.11739125181	0.05317293096	-0.00068051529999999	0.05573934746	-0.03163616675	0.1173855337	0.1635404668	-0.0214696533	0.05299843528	0.0541918715	0.0213861877	-0.00109211519999999	-0.03432291
1	53543	53543	BYxRM	0.01414372368	-0.00232225017999999	-0.007412822619	0.00412565249	-0.10496708683	-0.01668961091	0.031465611918	0.15534631255	0.109775034963	0.1008868522	0.09018385482	-0.0936988428	0.21330555376	0.27408718362	-0.01612999268	0.042811582529	0.105310541141	-0.023506540766	-0.04731518257	0.00491016948
1	53936	53936	BYxRM	0.06363626772	0.104079479557	0.04103797243	0.083701116767	0.00877536078	0.128844940826	0.1164097305	0.20755914866	0.15790202146	0.146486819791	0.25233005736	-0.00245374768999999	0.245559681114	0.37536858699	0.22875847006	0.22532588344	0.14816609406	0.145841760697	0.15774053421	0.08606755781
1	54245	54245	BYxRM	-0.0642803463	-0.05900164627	-0.06207830697	-0.04893576468	-0.09936684267	-0.05160369569	-0.0562174163	0.07428157704	0.03918852362	0.10232787606	0.072261238645	-0.09857043804	0.12307570243	0.16179572303	-0.04565534197	-0.00138095021	0.07113353488	-0.08242910304	-0.02333527089	-0.08336437822
1	54509	54509	BYxRM	0.01366543938	0.02451808118	0.01099370212	0.03073839066	-0.07841325016	0.06112763118	0.05180120813	0.12648850551	0.02986382166	0.1078237674	0.1436167763	-0.06100378144	0.1688431007	0.3104570441	0.0247970899	0.06117450568	0.06142962579	0.02080179691	0.04410201953	0.087325651194
1	55172	55172	BYxRM	-0.0295873778	-0.01443137306	-0.01077869219	-0.0076589324	-0.089332839436	0.03602703481	0.03702902186	0.07676132095	0.06342487884	0.05084070833	0.11918666032	-0.06683405216	0.09871733018	0.25110686917	0.00909967971	0.06012008404	0.0642576462	0.0055685462	0.04278508573	0.00752401457
1	55257	55257	BYxRM	-0.0525414275	0.0452502884	-0.0119895968	-0.00198029820000001	-0.014904308	0.0309368228	0.04011557885	0.12454801434	0.10590545112	0.07035404114	0.0086852954165	-0.03671719036	0.16952202724	0.17956897354	0.02865589396	0.06389875558	0.0619599856	-0.00949350839999999	-0.04566659014	0.00222858980000001
1	55689	55689	BYxRM	0.0093768778	0.00751035278	-0.0406055915	-0.0126229453	-0.02832070995	0.0434928351	-0.01030891558	0.02778837843	0.00492181190000002	0.0461186394	0.08150734355	-0.08070503542	0.1282708724	0.102129519	-0.00815286039999999	0.10019692069	0.040975813	-0.0104239744	0.01664325307	0.0180988722
1	55794	55794	BYxRM	-0.0145798687	0.0384172474	0.00853287829999999	-0.0031130798	-0.08243335239	0.0374118154	0.0176038145	0.12005963889	0.1579471494	0.1209575737	0.10197541923	-0.08419844404	0.1868134071	0.38320282915	0.1553427612	0.04307426893	0.117051594	0.0370747195	0.00852740969999999	0.0377033317
1	55954	55954	BYxRM	0.25708545418	0.17075758982	0.0413183415	0.1198384017	0.23217621534	0.24195469548	0.1727322638	0.2235615415	0.3240550719	0.2884787198	0.09157853454	0.1449722832	0.3674542083	0.1840957726	0.3022265654	0.119750327	0.3392705434	0.2270533085	0.2112055547	0.2275835455
1	56108	56108	BYxRM	0.03576183104	0.0553856028	0.07512502243	0.04690170803	0.03320016161	0.04323775941	0.0357699557	0.0940391107	0.02286064248	0.06452562208	0.17591012446	0.03491901041	0.00244957839	0.11561162098	0.00729077125	0.0010683123	0.04537427614	0.00841152212	0.1161606745	0.0472155803
1	56905	56905	BYxRM	0.0150651278	0.050613954	0.0274810779	0.0287118996	0.00366643679999998	0.0229024662	0.0360284085	0.246833454	0.1772916651	0.1409279843	0.11989368355	-0.0222884996	0.2303501779	0.43653697462	0.0401222649	0.0591117732	0.2151950185	0.022931575	0.0396466815	0.0777812396
1	57156	57156	BYxRM	-0.06068897191	-0.0212609684	0.00378098285999999	-0.05958981534	-0.062231876147	-0.07141505492	-0.02566703335	0.15676943454	0.09404251485	0.107380489229	0.062813236	-0.13069252523	0.12365850377	0.237420172761	-0.06123558914	0.02168203689	0.0475673764	-0.04842288901	-0.02857587	-0.03546689016
1	57670	57670	BYxRM	-0.0884049099	-0.0810109154	-0.042793388	-0.0286245479	-0.0521591534	0.0457315455	-0.0817136664	-0.013975722	0.0234575565	0.1137139208	-0.0184992601	-0.1026450307	0.0237821224	0.0756620943	0.2256137085	0.0323056897	-0.0608374547	-0.08262108	-0.0640490062	-0.0911353358
1	58074	58074	BYxRM	-0.00183566611	-0.0208774194	0.028938868933	0.02335958783	-0.08889318148	-0.0401486478	-0.01577114159	0.05149158239	0.00809414244999999	0.06203180553	0.145783662239	-0.10922021358	0.11212758098	0.25456394443	0.01654002173	-0.00869126692	0.000906492709999998	-0.04609128847	0.00415841434	0.00594656145000001
1	58601	58601	BYxRM	0.07243948615	0.0199372038	0.05418676257	0.03980171607	-0.13744167684	0.05732931839	0.01361830095	0.123440972393	0.1858818713	0.16180558081	0.064835452767	-0.09449126494	0.20106779013	0.35117725395	0.06164669126	0.08477794875	0.14537717029	0.05293949137	-0.0173282777	-0.00967635438
1	58828	58828	BYxRM	-0.0603661981	-0.06140888757	-0.13894508853	-0.09162026318	-0.165837348496	0.01373643765	-0.012093441449	-0.01401933105562	0.08580234854	-0.014197091326	-0.03188450147	-0.16903997828	0.05490794441	0.32006525913	0.00290582929	-0.08696814152	0.07356134659	-0.082219286551	-0.11841461491	-0.07410751554
1	59476	59476	BYxRM	0.02056022606	0.00477463013	-0.02754405085	0.02847812756	0.0220288319811	0.01142869952	0.04894586903	0.092151111051	0.10837322939	0.12469781718	0.04571607564	-0.01553954058	0.07289645133	0.16097993242	-0.051428761139	0.05884835679	0.06589701414	-0.01373118949	0.02089301661	0.01461675258
1	59497	59497	BYxRM	-0.073683514	-0.04997029794	-0.1017445969	0.0052174052	-0.13686635629	0.04828042103	-0.01892374229	0.00802349921	0.05936313588	0.06008526927	0.12354316203	-0.06781974933	0.06173005323	0.12995503401	-0.005461848298	0.00203597113	-0.000894019100000004	-0.09534975254	-0.0331021521	-0.02448150636
1	60166	60166	BYxRM	0.00548300161	-0.0277889358	0.06286119295	0.0190319524	-0.0020228020612	-0.04013771124	0.04104341296	0.08760847983	0.032081826	0.05193974732	0.0453065369	-0.00799325663999999	0.12586113399	0.17674450329	0.00301801018	0.08300867023	0.0412286862	-0.01234074273	0.00893786271	0.01251547802
1	60418	60418	BYxRM	-0.10576142062	-0.18713776551	-0.11936448427	-0.10228332348	-0.20834033682	-0.07570998586	-0.11779675896	0.05387179935	-0.00900293120000001	-0.0164033286	-0.08791021287	-0.16260310152	0.064347824396	0.22908270589	-0.10656608825	-0.04564742759	-0.02722901055	-0.12108532178	-0.080724074087	-0.11536756361
1	60527	60527	BYxRM	0.04670180225	0.17957103687	0.02772353727	0.07071298506	0.0592292951	0.10712830511	0.05639060957	0.17926489207	0.14114301484	0.07965120711	0.09456332643	0.02766428361	0.1704113802	0.26761238981	0.05991883903	0.05041981558	0.16947748952	0.04912936885	0.06902259268	0.05734104792
1	60775	60775	BYxRM	0.00634328910000001	0.039520335	0.03253236308	0.0298385596	-0.03899378784	0.0348618741	-0.0373369605	0.1956478994	0.06768777963	0.14267176266	0.06052543577	-0.0336106619	-0.0981956515	0.2391381269	0.048016761526	-0.00591110750000001	0.0597193267	-0.0209813372	-0.00435446580000001	-0.0410862869
1	61928	61928	BYxRM	-0.26217099495	-0.15439347678	-0.26200682522	-0.21178131605	-0.21270476398	-0.175673852488	-0.26466640104	-0.20226800434	-0.18661595626	-0.12120149019	-0.02143189531	-0.03208230458	-0.09383609979	-0.05904538819	0.07127068505	0.03540270606	-0.25929230073	-0.21399336625	-0.09749797819	-0.12149204372
1	62362	62362	BYxRM	-0.2974767395	0.0027681235	0.01156201489	0.01447733101	-0.058877513717	0.058714854814	-0.05921846992	0.1524725302	0.14644729586	0.11941356377	0.0834832642	-0.088093192114	0.1876092555	0.240738876334	0.03117019088	0.04251368877	0.11995438444	0.02749789878	0.02732714366	0.0342969687
1	62870	62870	BYxRM	0.09493757236	0.14927742807	0.12317761264	0.072316171345	-0.05558393953	0.04147269487	0.10907963525	0.12630283317	0.1661610077	0.0774285315	0.2396368052	-0.03885727013	0.1856092333	0.239572732	0.081959124	0.0824180692	0.13013556801	0.03903822754	0.14522712543	0.064781560285
1	63521	63521	BYxRM	-0.0793973519	-0.0223796697	0.00271076419000001	-0.0255734106	-0.02959826437	-0.0759446984	-0.08757329131	0.0418298632	0.00129704379999999	0.08188748829	0.16989197637	-0.04751075229	0.18468838076	0.328819580494	0.01744000564	0.07165260608	0.07351781392	0.05472796932	-0.0166712777	0.0250976122
1	64484	64484	BYxRM	-0.05277272151	-0.045455158241	-0.018227098774	-0.06874284995	-0.07846984858	-0.04860767404	-0.028577217986	0.0226793386	0.00982189939	0.00906427762	0.02379747071	-0.03693255701	-0.0206983970386	0.03701846981	-0.01055503174	0.00233147959	-0.01834808173	-0.0397835722	-0.0124276176098	-0.0467533041
1	65366	65366	BYxRM	-0.000786409409999994	0.03798698199	0.05758339745	0.00294036020000001	-0.06157586792	-0.03904223315	-0.02581761798	0.0738507606	0.062592677733	0.1053285638	0.051997825756	-0.11205274512	0.08729882134	0.2144982795	-0.04220526203	0.08421965853	0.01059124386	-0.03196940019	0.02779837165	-0.036420166
1	65571	65571	BYxRM	0.14198142315	0.32608775561	0.193069920996	0.20835211853	0.14299037457	0.25018626298	0.12089839898	0.3639710265	0.28763040689	0.21875937697	0.29885674629	0.16701926529	0.27859686763	0.4660383038	0.27972161609	0.248506109349	0.28985582419	0.20808681917	0.25183573342	0.29881617688
1	65911	65911	BYxRM	-0.000537358399999993	-0.014395299	0.00408064498	-0.0208862458	-0.037821070715	-0.01257244354	-0.000234304709999994	0.15304730894	0.06325755865	0.025108884108	0.06897256712	-0.077455752122	0.06016723908	0.11847063199	0.02563428281	-0.00351230878	0.04665387766	-0.02291631794	0.03329169297	0.02816808163
1	66034	66034	BYxRM	0.08313729593	0.05047104545	0.16783941235	0.11644116156	-0.028371738295	0.00391810043	0.10688114763	0.19335450853	0.18686831855	0.05575474383	0.24306759881	0.02157147912	0.17863398856	0.31794972222	0.01009478713	0.22588988478	0.1673768117	0.13587035545	0.08593433412	0.11601458817
1	66949	66949	BYxRM	-0.07722851212	0.02771900113	0.01988941141	0.0318132884	-0.0940804625	0.01241439334	0.00555744673	0.10996218984	-0.0692612488	0.10912225379	0.17675066539	-0.08010083903	0.06588063726	0.25333345488	-0.02160038403	0.059903549297	0.0340347359	-0.00988559580000001	0.0271201047	0.04639484121
1	67422	67422	BYxRM	0.0103465233	0.0354538083	-0.00547913764999999	-0.0325227418	-0.09269792818	-0.01773453735	0.00677835599000001	0.075105598894	0.04762360443	0.028469526163	-0.0309483796	-0.10528986817	0.10404984025	0.16329527387	-0.03212888699	0.02029428536	0.06287382488	-0.03890821792	-0.0335004655	-0.05341730746
1	67477	67477	BYxRM	-0.030942835	-0.0168328237	0.0228996793	-0.029595893	-0.138131221088	-0.08769460644	-0.0474055524	0.09115579365	0.06251117649	-0.01167012906	0.07575153417	-0.0811994272	0.15871256828	0.35880594178	-0.01729314909	0.0017676891	0.056763555	-0.0657927744	-0.0398639712	-0.0536233286
1	68786	68786	BYxRM	-0.0407079625	-0.0413983782	-0.07160840652	-0.0612880924	-0.06992442113	-0.06062848904	-0.06340043501	-0.0262137757	-0.00632434399999998	-0.09575205359	-0.0125145426	-0.05912938271	0.04083402821	0.0517775478	-0.05345872873	0.000330114329999999	-0.0288399505	-0.025618656	-0.012662869	-0.0266996395
1	69604	69604	BYxRM	0.0286656203	0.0501519892	0.0483047765	0.0323206256	-0.02434014852	0.0255215085	0.038355089	0.11534761078	0.0650398947	0.16240695408	0.06953830672	-0.04143789959	0.1696945973	0.22597540616	0.000960546500000006	0.097492797765	0.108195281	0.049649793	0.028786604	0.00558085490000002
1	70025	70025	BYxRM	-0.00840554412	-0.000608126350000002	-0.026224326651	-0.02928332177	-0.018490333078	-0.00074948323	0.03128608074	-0.00391421405	0.01641715085	0.00814058667	-0.00169635409	-0.03983883799	0.014620726284	0.06221819142	-0.04383086688	0.00973970049	0.02451793026	-0.00807981211	-0.00768318782000001	-0.03220803996
1	70072	70072	BYxRM	-0.08581540649	-0.09125485938	-0.085797660981	-0.08914838711	-0.11826746616	-0.126624188875	-0.05674342501	-0.061893618761	-0.13138071682	-0.0265334999	0.00100710312	-0.15819180138	-0.03492332006	0.11650992858	-0.07940790265	0.00212727989	0.01781787523	-0.0724401662	-0.10568217292	-0.060721752755
1	70281	70281	BYxRM	-0.02859873605	0.02214247654	0.01591405598	-0.00099219482	-0.016820237038	0.00630261579999999	0.02613640317	0.03709356569	0.04838648367	0.08480088796	0.10177959067	-0.04367415035	0.03290975335	0.09490563379	0.02903379269	0.014081821027	0.0136428665	0.012877455	0.07871035561	0.02847359772
1	70794	70794	BYxRM	0.1408771194	-0.0943189593	0.1198497196	0.1779785326	0.05527878945	0.1255251883	0.1137296827	0.05470846182	0.1553840312	0.1030408103	-0.00111902309	0.08678628491	0.1525744753	0.0977461937	0.09312635718	0.08443558957	0.1646658538	0.1261510075	0.1314737557	0.1338307574
1	74328	74328	BYxRM	-0.0113408076	-0.0591875345	-0.03188120073	-0.0118066771	-0.038971564537	0.0339239965	-0.02745962894	0.093772794883	0.02500676214	0.104363060181	-0.00264550902	0.01723576236	0.14592840548	0.17808993456	-0.03208776658	0.071670236174	0.0476414255	-0.01820130114	-0.00457156144000001	-0.03055032725
1	74573	74573	BYxRM	-0.0232417864	-0.0474057663	-0.026207349	-0.0294208385	-0.0598437889	-0.04122595624	-0.0330627518	0.0315529523	-0.03428267534	-0.0037129152	-0.01644687401	-0.0551873065	0.06264992476	0.07159295569	-0.02779971344	-0.00472048062	0.0203594123	-0.048944363	-0.000798066200000003	-0.0170139824
1	76031	76031	BYxRM	-0.010631354	0.00065543100000004	0.0259151438	-0.0439728181	-0.0555074442	0.0385161081	-0.00967336999999999	0.05879801966	0.09959033253	0.08402293975	0.06726353246	-0.0161593574	0.0318888951	0.1333044384	0.01411486896	-0.0298186747	0.0374774772	-0.0173953299	0.0514688049	0.064114267
1	76387	76387	BYxRM	0.0229359236	-0.03264575479	-0.0420770996	-0.02388400878	-0.10680334789	-0.04599183781	-0.09751969859	0.02234974885	0.00203588220000001	0.04010128689	0.01448738057	-0.110476121781	0.10086955844	0.15497799494	-0.02733073804	-0.02564525924	0.0155968034	-0.0218238595	-0.05365659409	-0.0763337828
1	76418	76418	BYxRM	0.03926641404	0.05384715283	-0.023604036832	0.0716270673	0.06676001727	0.035749388708	0.05612645888	0.10554911009	0.07911519668	0.13026602533	0.116976306979	0.01803533475	0.13430506112	0.21230493539	0.08937460762	0.13527235577	0.14765383506	0.06154166549	0.07822590943	0.036135881396
1	76457	76457	BYxRM	-0.01120052475	-0.01053354756	-0.0136175547	-0.04118833062	0.00225566640000002	0.00508088140000001	-0.0168430658	0.0507598598	-0.031107263	-0.00926196689999997	-0.00805469289999999	-0.0395692285	0.09241791779	0.16849230465	-0.0627859692	0.0265390131	0.01011523665	-0.0203072877	-0.08751140519	-0.0431427739
1	77116	77116	BYxRM	-0.0994086558	-0.0508014989	-0.1875854057	-0.0777453117	-0.1299481981	-0.2250254391	-0.1180901246	0.0305360346	-0.1903620819	0.00151331939999999	-0.0420216054	-0.1534282558	-0.0989775344	0.0510896364	-0.0980649317	-0.1583002851	-0.0620718614	-0.105966604	-0.103685312	-0.07621797
1	81263	81263	BYxRM	-0.0161953778	0.0155249201	0.00183586175	0.0315309904	-0.073896660152	-0.02853798661	0.00355763103000001	0.06147387907	-0.10778589242	-0.049289977668	0.06442605298	-0.06478217633	0.0045663564	0.15424131369	-0.08428817524	0.0229495039	0.0333217482	-0.0129963925	0.0036162314	-0.00682075189999999
1	81443	81443	BYxRM	-0.31169271282	-0.37119086503	-0.35087428243	-0.28724367308	-0.37714643681	-0.403982095733	-0.31888257205	-0.26857862413	-0.008969241536	0.00342132242	0.1642628758	-0.0001806329685	-0.03005064054	0.05944784086	0.03900289306	0.06238480046	-0.04902945483	-0.07339501664	-0.04585698595	-0.03679983845
1	82000	82000	BYxRM	0.0067227473	-0.00368189839999999	0.00502650719999999	0.0484406484	-0.04364361042	-0.05640599287	-0.02266943748	0.07040217485	0.05261452676	0.007166014147	0.07967233892	-0.01470629318	0.13273217365	0.23630141742	0.06513136743	0.06955403993	0.0596414892	0.06468675561	0.054219875	-0.03872284177
1	82432	82432	BYxRM	-0.20930391722	-0.28334696699	-0.2884924255	-0.16484432268	-0.31585178321	-0.2529178632	-0.31135675706	-0.0922780473	-0.1352820865	-0.3058664924	-0.06289576519	-0.21740009726	-0.1654063892	-0.1210669334	-0.2827899513	-0.2052303042	-0.0488874011	-0.0916696166	-0.16109860119	-0.11781816087
1	83614	83614	BYxRM	0.0211977109	0.0250221063	0.0146135918	0.00268491130000004	0.010997522	-0.0208027241	0.0381912443	0.0229676064	-0.0667018664	0.03813399867	0.0607547944	-0.063845565	0.0516959311	0.1583190357	0.00932234270000001	0.0734509175	0.0372814441	0.020394	-0.00401554139999999	-0.0155735488
1	84113	84113	BYxRM	0.0184123594	0.0841077437	0.081187777	0.0612866709	0.0483189034	0.0617994983	0.0821203317	0.0548020098	0.0159292076	0.04104572646	0.0716940765	0.0147010449	0.0723190762	0.2005064974	0.0429802745	0.1062657086	0.0823123019	0.0748840736	0.1193113458	0.1069190056
1	84859	84859	BYxRM	-0.01437621794	-0.00304212932	0.011352527402	-0.030108624638	-0.04608574084	-0.03584390916	-0.045134783066	-0.03774822627	-0.05679602862	0.08629784435	-0.021911273908	-0.07158948049	-0.027417470237	0.06682717535	-0.01751980829	0.01088008584	0.00182917554	-0.051488343967	-0.02691078884	-0.041273688059
1	85481	85481	BYxRM	-0.03579065192	-0.10233869114	-0.02693945763	0.0305429478	-0.13920032462	0.00912839	-0.05305682785	0.11415035652	0.0528163726	-0.00923140614	-0.03995864685	-0.02059908588	0.17236485938	0.08416932452	0.0879776308	0.0695449988	0.15497768488	0.07015635092	-0.002318305942	-0.01190396033
1	87446	87446	BYxRM	-0.00183781042	-0.01738654423	0.07361219468	0.02072817385	-0.0053877545264	0.02304373092	0.03036081287	0.03026488377	-0.05090834538	0.01987464553	0.06472048479	-0.027683783023	0.0360613403	0.15294018604	0.03937999013	0.03366896898	0.07607709452	-0.02459849357	-0.03696223821	0.00298136359999999
1	88394	88394	BYxRM	0.000879687200000007	-0.000203658299999993	-0.0990029128	0.014726503	0.00722953146999999	-0.0326435899	-0.00284439980000001	0.00336867929999998	-0.0464754947	0.058453924	0.12854643203	0.00544881580000001	-0.1082013994	0.0102780499	-0.0999735921	-0.03054942379	0.0124163211	0.0306494453	0.0338827289	0.0569038379
1	88783	88783	BYxRM	-0.06652932728	-0.066808685329	-0.06395885671	-0.10288502287	-0.14948108089	-0.06598886839	-0.07413481837	-0.04655692148	-0.11290449202	0.0564343148	-0.14220196432	-0.14178491315	-0.0133824743	0.03918254926	-0.095336350113	-0.0400643356	-0.0585575062	-0.04979177318	-0.13302662932	-0.12159833568
1	88813	88813	BYxRM	-0.011797491	-0.012813557	0.0312351788	0.0677246938	0.0090392215	-0.000935625100000004	0.0134362129	0.0680659082	0.0280089019	0.06798846164	0.020370965	-0.0447938959	-0.0046056143	0.0553908782	-0.0244980606	0.0207734024	0.076295377	0.0286376412	0.0251108411	0.00647518499999999
1	89011	89011	BYxRM	-0.00915163430000002	0.0013168164	-0.00459644419999999	0.0198349466	-0.03758715163	-0.0572456705	0.02234281245	0.0164154591	-0.05336539	0.02336902708	0.03686070528	-0.04621464198	0.0269748004	0.05923196698	-0.0261164269	-0.01877196658	0.0383373292	-0.00273866309999998	0.00693142320000001	0.0123996298
1	89335	89335	BYxRM	-0.07782841247	-0.07882333318	-0.07931665413	-0.08082067733	-0.101987137184	-0.04564183925	-0.099833751925	-0.05205054697	-0.15448398593	0.02879334203	-0.12309839224	-0.11529201807	-0.06916062048	-0.00964846615999999	-0.05299392257	-0.049644186638	-0.08724421966	-0.04843264357	-0.06545181586	-0.05065455988
1	89706	89706	BYxRM	0.0581364449	0.0115220715	0.0473947477	0.0246104704	0.03008542111	0.0946745937	0.094148253	0.10670176178	0.0740379833	0.13097188875	0.10604335616	0.055505593	0.243884974	0.1546702877	0.1215674646	0.11631771108	0.1007763132	0.0580800592	0.1158719608	0.0780761216
1	89806	89806	BYxRM	0.00218576043999999	-0.03540420339	-0.017097831584	-0.07976433796	-0.06665570216	0.01213230314	-0.01248231699	0.0197940865473	-0.04879315987	0.10447775108	-0.04558080653	-0.14002916173	0.071629137042	0.16108191149	-0.14269946526	-0.01482035373	0.049964832009	0.00143109363	-0.12129309304	-0.07593471249
1	89881	89881	BYxRM	0.000680701460000002	-0.03820741479	-0.03145199548	0.00214005985	-0.033544634132	-0.01123066259	-0.08343591064	-0.00643956916	-0.04813109386	-0.01525092171	-0.0314402211	-0.12519101582	-0.0240222593	0.07477675285	-0.0525541942184	-0.084504867396	0.0352479295	-0.05787187822	0.03613715124	-0.014439933123
1	90331	90331	BYxRM	-0.01322608681	0.05102281351	-0.05213896725	0.00980201672	-0.014857820646	-0.05615693886	0.00961849644	0.16234464408	-0.18916990073	0.0788480268	0.07221055041	-0.10812202877	0.12485995436	0.15729234837	0.0971077147	-0.0355519283	0.08021429172	-0.046367902603	0.040111324027	-0.076830660811
1	94352	94352	BYxRM	-0.2380490732	-0.090349835472	-1.13408420205	-0.1403865933	-0.07940461569	-0.15823561107	-0.07354611281	-0.21351659827	-0.24073680019	-0.10570339206	-0.1120649063	-0.2224545917	-0.1594782757011	-0.011715908738	-0.2774228735	-0.12187851811	-0.047419890456	-0.19092378958	-0.18158006246	-0.16036545864
1	94473	94473	BYxRM	-0.0336427972	-0.0141654695	-0.061882283	-0.0572344651	-0.058491051064	-0.0865999001	-0.05406102179	-0.04880895042	-0.0865153187	-0.00103945249999998	-0.0351764925	-0.10946078554	0.0107940005	0.0464540433	-0.0465179131	-0.02742285428	-0.029384866	-0.0525130455	-0.12014338019	-0.0974268086
1	96740	96740	BYxRM	0.00802990538	0.0371657503	-0.0106124961	0.05581668189	-0.006761596199	0.01090889603	0.01732876723	0.01446842547	0.06550948961	0.005777478438	-0.1192373703	-0.03934375294	-0.00273000584	0.006338319641	-0.1495817151	-0.1219743402	-0.03838876873	-0.02386390116	-0.05278067536	-0.001846866219
1	99472	99472	BYxRM	-0.07105547374	-0.07460583895	-0.08087804552	-0.05361812881	-0.05944431697	-0.04542947181	-0.04750119432	-0.0031945171127	0.2456104543	0.00068194513	-0.080410054305	-0.04893495118	-0.03919730396	-0.02202307819	-0.1031895118	-0.01281838955	-0.00350429173	-0.09570836027	-0.08461292408	-0.0578767877
1	99841	99841	BYxRM	0.0366046319	0.0728796351	0.0429194346	0.1149144136	0.08998342907	0.16140210956	0.064740221	0.09955341193	0.0750605484	0.0832335555	0.07844152203	0.05843054396	0.1598393568	0.11946418344	0.0959236494	0.10062989331	0.0694786609	0.1063087174	0.0486267074	0.09238402872
1	109736	109736	BYxRM	0.05415001197	0.07709310542	0.03363065221	0.05489237476	0.09035085811	0.076842430416	0.03057480604	0.00261323174	-0.04446073486	0.1104661474	0.034863551019	0.06759519883	0.08136784036	0.14642225164	0.0536808494	0.111292407382	0.1013827054	0.10589447282	0.06267300489	0.12128364977
1	112238	112238	BYxRM	-0.00605256324999999	-0.02095866104	0.00898512632000001	-0.03409696319	0.02996308478	-0.086523740762	-0.03586406788	-0.03179704103	-0.13480243724	0.01072088728	-0.04571126101	-0.01444455582	-0.000533612000000003	0.03828915947	-0.01173228665	0.0727626252144	0.08222136135	0.02680420958	-0.03352483307	-0.00367043012
1	113327	113327	BYxRM	-0.02585196283	-0.032491977	0.00710866013	0.02004760439	0.03670706371	-0.09530471921	0.11950632338	0.0113217766	-0.19563941692	-0.0534375376	0.07947363723	-0.01716685008	-0.066697490551	0.10280181161	-0.013647116	0.13448017552	0.08798926862	0.01313541243	0.04202992626	0.034300066744
1	114629	114629	BYxRM	-0.000139283009999991	0.0569542714	0.01185330175	0.0231176662	0.012118467907	-0.08037611958	-0.03762322566	0.0052073683893	-0.127194230437	-0.05807912208	-0.0455365953	0.01919113092	0.044905593818	0.06607626428	-0.05900846284	0.06899904318	0.097263553858	0.00640099984	-0.0151179713	0.00208392101
1	114653	114653	BYxRM	-0.0184551934	-0.0086027464	0.00336315779	-0.00789862940000001	0.01745733743	-0.04191990145	-0.01097241191	0.03378042946	-0.06081711026	0.04332695868	-0.04145355354	0.00105095898	0.06283381594	0.0441107843	0.00426999584	0.05984768702	0.10887039852	-0.00214899139999999	-0.0127363337	-0.000977764200000009
1	114825	114825	BYxRM	-0.0633705988	-0.0306538201	-0.0077230883	-0.0123854206	-0.0116752593	-0.0570173881	-0.0418412999	0.0120919648	-0.16119874208	0.0566559469	-0.017337516	-0.0550655852	0.00886872999999999	0.00102217989999998	-0.0296033435	0.0162445323	0.0789459271	-0.0610516097	-0.0489596026	-0.0529068963
1	116328	116328	BYxRM	0.0233389851	0.028447455558	0.0419000585	0.02266243941	0.05876638058	0.02276802838	0.045924736296	0.0252024129	-0.1474180705	0.0701231704	0.08958275648	0.01289526806	0.02502488412	0.08686687038	0.03063728391	0.061867694225	0.0726755683	0.07923105708	0.078851549394	0.07621979821
1	119405	119405	BYxRM	0.0159082141	-0.0594476471	-0.05630717718	0.06748696563	0.072601318957	-0.0246160277	-0.06307959519	-0.06710146038	-0.1204235422	-0.082540096	0.00568578325	0.01073606155	0.0257789407	0.17798337908	0.1029324317	0.1471264122	-0.0512435542	0.010645996	0.03261776256	0.12269099465
1	119461	119461	BYxRM	-0.12813688456	-0.067572546182	-0.05246092334	-0.03374442058	-0.06281078545	-0.04837682527	-0.05268651379	-0.07138741641	-0.25785694046	0.05185136008	-0.186805275887	-0.12022432141	-0.10256741957	0.00576326817	-0.05420421863	-0.06173353302	0.08954770231	-0.04117968876	-0.15663644643	-0.07365011891
1	119952	119952	BYxRM	0.0182664806	0.0458163761	-0.02089174557	-0.00396138816	0.09225990179	0.02262226592	0.0467679902	-0.015202137749	-0.101278261228	0.01003238031	0.02550836739	-0.008449093326	-0.04613229464	0.0140167260065	0.00443717214	0.03014129496	0.05514276162	-0.028789458183	0.0125842158	0.02359985994
1	120379	120379	BYxRM	0.011849714162	0.02154029868	0.040251572604	0.03971502423	0.07795319538	-0.01652560363	0.014422220445	0.00398935167	-0.08140935991	0.03897980394	-0.11731453561	-0.01327387963	-0.02207564783	0.09121184139	0.01393817984	0.03916154269	0.11887748117	-0.018423962241	0.00496637178	0.016288427939
1	120442	120442	BYxRM	-0.03040142271	0.00420713410000001	0.03887789428	0.04088952575	0.019967744801	0.02402121163	-0.06889761098	0.09935658542	0.03250008138	0.01455488343	-0.32114617622	-0.05214295955	-0.0376692586	0.01099520693	-0.02899580301	-0.05163332157	0.01526570919	-0.03155480635	-0.0200176022	-0.07854003832
1	127604	127604	BYxRM	-0.2962594371	-0.3063856917	-0.2455622785	-0.2687198684	-0.25602041222	-0.2163862427	-0.2373214575	-0.2405994297	-0.1898310493	-0.09161468633	-0.1894699562	-0.2278658606	-0.2709107828	-0.3430965766	-0.1095922643	-0.2989849338	-0.3056651964	-0.3047842231	-0.3194519255	-0.2377967099
1	127672	127672	BYxRM	-0.0430399996	-0.0245226778	-0.01928989052	-0.0405812924	-0.06086669455	-0.06519987102	0.00656593877	-0.13160895866	-0.16941086864	-0.02289973475	0.07218530317	-0.02142471647	-0.06722092017	-0.0437361219	-0.03622763796	0.0219252506	-0.0338075688	-0.0145268	-0.0161706131	-0.00293790168999999
1	128303	128303	BYxRM	0.01847293409	0.05070337076	0.06441880491	0.01901619686	0.05530963079	0.008715050851	-0.01962106986	-0.02244650017	-0.06940670117	0.06255050736	-0.01094138916	0.0150803204561	0.000810465410000002	0.06424232414	0.01497036209	0.07326375147	0.043917565444	0.0066892044	0.05310700847	0.04543227888
1	128705	128705	BYxRM	0.06525473317	0.05580321694	0.03328136877	0.0713775371	0.05246256182	0.01300995211	-0.00510754984999999	0.00269482245	-0.04560195055	-0.01751459337	0.01851619977	-0.000680260670000002	0.03620686258	0.07096660023	-0.00499469988	0.02710323864	0.1092308441	0.0463032322	0.05703161277	0.05417575113
1	129477	129477	BYxRM	-0.03530855734	-0.03761272795	-0.06928477427	-0.03516359956	0.06749794412	-0.01445250857	-0.02266421848	-0.00648820454	-0.19469330183	-0.0193551672	-0.005338711993	-0.031342156773	-0.04550300019	0.02878186169	0.0123788769	0.05362875022	0.046191369224	-0.064106900349	0.03258058505	-0.0339413977
1	130363	130363	BYxRM	-0.0409724702	-0.09637365221	-0.14087044979	-0.08481063039	0.118702005	-0.025790457729	-0.071733229325	0.049865284928	-0.1275062191	-0.06253965424	-0.0324551478	-0.1113341307	-0.1365208119	-0.09153425359	0.02688018931	-0.01549646471	-0.00681068214	-0.1246158978	-0.05646047105	-0.01007704298
1	130779	130779	BYxRM	-0.168209906393	-0.0418654451	-0.11909839015	-0.12940206012	-0.12605012309	-0.10003633213	-0.12786395046	-0.09779745795	-0.47209472162	-0.08990308089	-0.09203601797	-0.14640806889	-0.07293776536	-0.06709393286	-0.09878944251	-0.026888604739	0.01473499019	-0.04929647371	-0.102800241751	-0.07623037921
1	130978	130978	BYxRM	-0.0295571855	-0.08582465147	-0.05845578459	-0.12646297621	-0.12307011531	-0.11482802022	-0.07566034515	-0.13501865781	-0.22852636009	-0.08074823492	-0.14637304831	-0.148893936632	-0.06588223799	-0.0381256294	-0.1098036048	-0.09947508488	0.07857412077	-0.0137502138	-0.09037562702	-0.13886465497
1	131542	131542	BYxRM	0.07046248626	0.053674359	0.05656430639	0.0447116267	0.01081633573	0.15821352471	0.13278904389	0.08784691822	0.05217450823	0.14033274004	0.01822932178	0.11258790323	0.2376574562	0.30462605383	0.2174668207	0.21147221268	0.3246612548	0.17474411844	0.17819582855	0.10588572371
1	131983	131983	BYxRM	0.0102871861	-0.0346551796	-0.0166581059	0.0419108602	-0.03215376089	-0.00211684260999999	-0.0020486321	-0.01034379577	0.31035488399	-0.01687041804	-0.08961738279	-0.03674582199	0.02603123471	0.02255047343	0.032771974496	0.030515385	0.07323113346	-0.0181770207	-0.035131551	-0.0535696785
1	132471	132471	BYxRM	-0.06301284731	-0.0729352963	-0.0567366512269	-0.10058507665	0.00725346315	-0.09772436705	-0.02342991353	-0.05410842038	-0.23291963202	-0.16366767804	-0.075353164691	-0.07066540556	-0.1885344974	-0.11805838141	-0.11982061288	-0.079907380494	-0.021264300291	-0.06759467121	-0.03542697053	-0.06097525454
1	132726	132726	BYxRM	-0.01486888039	-0.02566577548	-0.01544822284	0.01548995155	0.0556797008	-0.03373969313	-0.05286243851	-0.07974780067	-0.22826143235	-0.02530895385	-0.0753402036	-0.02272899	-0.09063517748	0.092147393	0.13161516298	0.0417761955	0.17716851279	-0.02547364824	-0.07531104008	0.0720485688
1	132834	132834	BYxRM	0.06747034853	0.03217150913	0.05495888403	0.07192601435	0.1084496957	0.074209524	0.1096840701	0.0462398111	-0.0823013627	0.1592410631	0.0319644439	0.03698246609	0.07576236458	0.10594487107	0.07415183736	0.13400488263	0.0960211019	0.06916690644	0.08421567782	0.07688752128
1	133083	133083	BYxRM	0.07261159066	0.06341394734	0.02779920787	0.0344187939	0.08093061478	0.01960885948	0.065447497434	0.04090144521	-0.11689375004	0.11019044599	-0.00221955090000001	0.00219469398	0.06313063251	0.09213388616	0.04959492253	0.129553971182	0.21154624856	0.09277840265	0.02612880547	0.04608125622
1	133137	133137	BYxRM	0.00239911943	-0.051074811842	-0.0844817038162	-0.033952807343	0.0079554919	-0.11798253205	-0.09541409678	-0.15471193121	-0.18456853182	-0.03372191287	-0.0529256044	-0.162523400644	-0.05871882124	-0.042231099532	-0.144865513323	0.09267114036	0.040286987552	-0.060559044765	-0.06021371404	-0.10465849497
1	133177	133177	BYxRM	-0.04934920631	-0.02269336929	-0.0454404077	-0.0306837034	-0.0372915713	-0.0534769591	0.0302502824	-0.0329526844	-0.2286475634	-0.1001793381	-0.0926661333	-0.0966076761	0.13729300082	0.0349847018	-0.0439629807	0.0237864518	0.0115708868	-0.0284302865	-0.06216519911	-0.0423622114
1	133618	133618	BYxRM	-0.06358699985	-0.02432209976	-0.03902096186	-0.00994949838	0.0240236469277	0.02696057021	-0.043258085274	-0.068622803189	-0.14252841322	-0.03138889161	-0.0723686282	-0.036123672775	-0.006766666	0.02551416381	-0.06541069282	0.08944319392	0.01875370778	-0.05344237886	0.01324889876	-0.02998654345
1	133643	133643	BYxRM	-0.00250309160000001	-0.0238295253	0.00987749580000002	-0.0219121401	-0.0117101917	-0.1015646661	-0.1013746683	-0.002774463	-0.20897297805	-0.0642848976	-0.04597270205	-0.0202744817	-0.0721056953	0.0507673727	-0.0228149041	0.0269784971	0.0481883574	-0.0183264868	-0.0146488435	0.0102741214
1	133860	133860	BYxRM	0.0075319489	0.00418922806000001	0.03866399182	-0.06925731629	-0.02639621547	-0.12525581282	-0.04806959852	-0.08616860787	-0.24766404964	-0.01451313384	-0.06090707488	-0.044807278168	0.0022796974	0.04003761222	-0.0425317901	0.037596322744	0.00854410675	0.0012320805	-0.08258125063	-0.08690893117
1	134221	134221	BYxRM	0.0736365178	0.0981387166	0.0441180111	0.1096504735	0.02732256984	0.09067729943	-0.00659166121	0.09293920171	0.0386800877	0.0978446263	0.05314955244	-0.00233983260000001	-0.0093357872	0.03171524477	-0.03315827936	-0.04031791832	0.1679336651	0.0275653909	0.0326560518	0.0212615053
1	134477	134477	BYxRM	0.0276862508	-0.000227463900000002	-0.0660171684	0.0197476511	0.0163528222	-0.037399166	-0.0275086822	-0.0603556338	-0.1916260247	-0.0276258068	0.02169717596	-0.00667422640000001	-0.0361845041	0.00349306590000001	-0.1898760205	0.05248071351	0.0722479194	-0.0215972671	-0.0111860389	0.0569038021
1	134589	134589	BYxRM	0.000991097590000004	0.04018272945	0.0618050906	0.06763495299	0.0745127485	0.0471611005	0.04583395581	0.0401237189	-0.11363403875	0.056920773	0.00631025809999999	0.0390172858	0.0342545982	0.09075935133	0.0813878446	0.0861008755	0.09958495795	-0.0204272189	0.0633948123	0.0197064093
1	134606	134606	BYxRM	0.04444970255	0.056458707046	0.06035116638	0.03329184086	0.04019167373	0.10017387404	0.028410379953	0.0614305634	-0.039586510209	-5.85989050000001e-05	-0.02814227602	0.03634713644	0.10679652218	0.046797436256	0.05904094854	0.02653163248	0.11830666743	0.040902819439	0.060232252508	0.04969232222
1	135183	135183	BYxRM	-0.0273382602	-0.0282537958	-0.0151765423	-0.0737408976	0.01647616581	0.00524814780000001	-0.04647545542	-0.08329102165	-0.22831077886	-0.0564262701	0.0181100070963	-0.12671471091	-0.0460702443	0.0037830264	-0.06712356842	-0.03146375987	0.0382952959	-0.0717340975	-0.0134786301	-0.10716356069
1	135224	135224	BYxRM	0.128908637904	0.092524809382	0.10184394802	0.1076591798	0.07124189282	0.00599310795	0.05426118181	0.07778014232	0.0509280134	-0.000137049530000002	0.07260118121	0.029937352688	0.09924707336	0.11080007739	-0.03775861073	0.05895674627	0.17627480323	0.10765156001	0.09051441545	0.08677053865
1	135419	135419	BYxRM	-0.03224240597	-0.06459255004	0.00297842159	-0.02435991524	-0.035160934184	-0.02739263035	-0.03285629098	0.026002307917	-0.23575627881	-0.041931505165	-0.04846005316	-0.063763050061	-0.063641186291	0.02187862231	-0.14394232998	-0.00424049138	0.03173319887	-0.04537693748	-0.05589249275	0.00524875663
1	135829	135829	BYxRM	-0.00629734941999999	0.054570003763	0.0175578556	-0.02147668528	0.0418147369	-0.10634770159	-0.0977486898	-0.0677302978	-0.27260107785	-0.19183271255	-0.0561063521	-0.11211099697	-0.21418798297	-0.07664774738	-0.09344516616	-0.11248494077	0.13938679685	-0.04216641909	-0.04155197048	-0.07725067496
1	135954	135954	BYxRM	-0.06121615028	-0.09721225505	-0.09794845194	-0.07651254382	-0.069833382323	-0.07012592782	-0.11054354979	-0.08762173529	-0.24162368459	-0.05564232244	-0.2062112769	0.03573489454	-0.06937668741	0.01651738409	-0.15646048222	-0.05875955027	0.06739951852	-0.1211489775	-0.12901886894	-0.10142844392
1	136043	136043	BYxRM	-0.02169000575	-0.021870308	-0.02817489354	-0.06612775295	-0.0373042937656	-0.04895145275	-0.02589905569	-0.08850260509	-0.15844934897	-0.02952645966	-0.014229249319	-0.031430205676	-0.03402802471	0.02449385373	-0.2976524957	0.04095369111	0.0156379364	-0.07472844805	0.01582489649	0.03256995476
1	136059	136059	BYxRM	0.0294237498	-0.00221329710000001	-0.02058082605	-0.02529543888	0.0375798493	0.05917617207	-0.03157612459	0.04481998907	-0.09489709254	0.08092884476	-0.052283533575	-0.10290395956	0.04810711591	0.06056547855	-0.01004488729	0.03789394504	0.12533644763	0.01346705074	0.000694979200000001	0.03006950468
1	136197	136197	BYxRM	-0.01260412413	-0.0242073841	-0.0101763829	0.00948317452	0.02523618516	-0.07973768299	0.00658888228	0.00965796777	-0.12835955673	-0.00580415735	-0.007137861791	-0.0171371512706	0.01531806593	-0.008826814879	0.00729408209	-0.00559408548	0.08628346219	-0.01009407821	-0.0130843163	0.02644879011
1	136669	136669	BYxRM	-0.06197808811	-0.057447438279	-0.068739352585	-0.01359296808	-0.00313103120000001	-0.04385656526	-0.052573031555	-0.10845216901	-0.2336755941	-0.02366792272	-0.0740968141	-0.07326216889	-0.09641271752	-0.08126332679	-0.17965407756	-0.0074405619	0.05784568786	-0.02476201853	-0.021861719457	-0.03041139185
1	136963	136963	BYxRM	0.00373542530000001	0.0213232156	0.028546814	0.0217973128	0.06722298158	0.0493145155	0.0273213605	0.11965557618	-0.03555961633	0.08638835495	-0.0347323746	-0.01738282114	0.07922565595	0.0769663875	0.03964065779	0.03639716442	0.17621607088	0.036598095	0.0361599267	-0.0145652781
1	137169	137169	BYxRM	-0.10756431359	-0.130945365498	-0.0947953585	-0.12098412639	-0.0205250239	-0.08720200173	-0.08559227379	-0.15089381316	-0.21021307181	-0.08720879566	-0.03642133831	-0.1095213	-0.13502162498	0.03721549732	-0.10255219711	0.01666176424	0.027521908683	-0.12544409452	-0.05088460414	-0.0579917891
1	137338	137338	BYxRM	-0.04633458557	0.00744026377	-0.01399750536	-0.00911885386	-0.02166037004	-0.0517927424	0.00519375009	-0.01855354481	-0.10129405819	0.06623704223	-0.000155154939999999	-0.0226089238	-0.07583595081	0.02901650235	-0.02549791998	-0.04291613318	-0.00701654424999999	-0.0451747298	0.02821534704	0.0179058627
1	139047	139047	BYxRM	-0.0363649277	-0.0035330811	-0.0998564431	-0.0347047992	0.0321977948	0.0067489184	0.00854673590000002	0.00486344920000001	-0.25838554759	-0.02484602388	-0.0332578834	-0.0415605353	-0.0764214647	0.0745483431	0.0161052131	0.0664954737	0.0898964732	-0.0319397775	-0.0343717469	-0.0207950604
1	139313	139313	BYxRM	-0.0708538383	-0.09272926165	-0.0714856711	-0.0519630917	-0.10254347947	0.0033440793	-0.06883988562	0.0234735947	-0.20857178243	0.03638209324	-0.1184255649	-0.0769921761	-0.0613639907	-0.09247752179	-0.12631357627	-0.04269459158	0.0713933229	-0.0166649593	-0.08421206811	-0.00471254560000001
1	141804	141804	BYxRM	-0.06403687907	-0.113846904647	-0.06231537869	-0.0805490786	-0.06252140798	-0.06842121897	-0.04938225174	-0.02581632188	0.09747481022	0.00134999849999998	-0.01680675167	-0.043416921311	-0.1693124792	-0.046292869813	-0.05949783029	-0.03332669531	0.19748455817	-0.0104122051	-0.11332563141	-0.08263230149
1	141837	141837	BYxRM	0.0479016195	0.0611216876	0.07137935098	0.0626417874	0.06991777475	0.012531736	0.11041414916	0.00435420325000001	-0.17524776	0.02667281636	0.09277947234	0.00754561762	-0.038444528	0.0614325947	0.07010798652	-0.00710451490000001	0.1584165345	0.069156806	0.0225781065	0.0548302609
1	141915	141915	BYxRM	-0.095454903048	-0.12957361256	-0.13806491088	-0.17452491702	0.0295037943	-0.13370323465	-0.06973424869	-0.1093902622	-0.17968761936	0.0101757773	-0.20312594729	-0.17993988781	-0.06796280665	-0.2443011353	-0.06940428707	-0.2482656003	-0.03184403657	-0.17290819913	-0.16580093068	-0.2132542625
1	141986	141986	BYxRM	-0.0129848633	-0.01184845148	0.00538700993000001	0.04712940122	0.00983888977	-0.0449521506	0.02342623419	-0.00833920816	-0.1411948125	0.10433379214	-0.01846399343	0.00705388649000001	0.0246658492	0.05354411645	-0.0543397795	0.08413851173	0.0348638177	-0.0075023991	-0.00985227919999998	0.0366326345
1	143087	143087	BYxRM	-0.0022985869	0.0210935087	0.03786535065	0.00010294844	0.0398843716	-0.1093570517	-0.01258160891	5.00875649999998e-05	-0.11488136762	0.05278230267	-0.055654640257	0.0014860133	-0.00924263060000001	-0.03524175928	0.00264115048	0.027671823509	0.0821053817	-0.0128748054	0.0527675681	0.0200983972
1	143624	143624	BYxRM	0.03707606607	0.05840496752	0.01932006809	-0.00227445564	0.03790403491	-0.004503504834	-0.02450779316	0.049616196	-0.09413679848	0.02830060827	-0.08957505041	0.01617380605	0.03947774662	0.08046108479	0.04731232183	0.1125395702	0.120193117787	0.07741424605	0.0320786406695	0.026615235874
1	143640	143640	BYxRM	-0.0414999639	-0.061574220928	-0.110278812126	-0.079219694	-0.04815403289	-0.07639585917	-0.10746241163	-0.0772676552	-0.18659690921	-0.12616145842	-0.08404437569	-0.07526613484	-0.10129052059	-0.005763134253	-0.14844108654	-0.01260536642	0.00721676897	-0.031027098064	-0.06744890251	-0.064770344409
1	143681	143681	BYxRM	-0.04074243848	-0.02116649344	-0.00221478998	-0.03569878355	-0.013860024792	-0.050198641069	-0.073208254517	-0.0385668315	-0.14784199659	-0.0288834087	-0.04197640966	-0.07871408211	0.01946387537	-0.05890395492	-0.0323568899	-0.00871279421999999	0.04021770221	-0.013179264901	-0.014575737	-0.048381312204
1	143808	143808	BYxRM	0.08693709965	0.08645848244	0.02776768333	0.06720776915	0.06056523789	0.05633623121	0.04630771551	0.04373488672	-0.01926183344	0.04184248019	0.04896891134	0.03117028974	0.07086951111	0.13667942251	0.07484130603	0.15725022262	0.15473922052	0.08723826857	0.08410819036	0.05462093874
1	143854	143854	BYxRM	-0.170550504098	-0.0919633635	-0.13011297531	-0.178877760894	-0.03868446671	-0.18983273361	-0.19015311186	-0.1415170798	-0.3500761177	-0.09823835388	-0.15118041904	-0.12456807383	-0.3698228855	-0.21185699786	-0.26063587775	-0.29130204301	-0.2374391611	-0.19838268623	-0.14483300063	-0.20082672527
1	144828	144828	BYxRM	0.037290602463	-0.00384350577	0.01475857926	0.03434178813	-0.011700749422	-0.064772861949	-0.03226134282	-0.06279843888	-0.0384560897	-0.0648074279	-0.06465507789	-0.06557258269	-0.0396754191	-0.0433993603	-0.0696055822	0.0037462435	0.0346507885	-0.07897947509	-0.028217922981	-0.01539439551
1	145636	145636	BYxRM	-0.1295769189	-0.0655839665	-0.0342537249	-0.08226099948	0.0269737368	-0.0304810635	0.000744527100000003	-0.01969390301	-0.15876599133	0.06976966781	-0.06774314035	-0.00118720139999999	-0.07521651165	0.0147033337	-0.04729809118	0.0157746665	-0.10154355173	-0.05739275421	-0.0379839376	-0.05489293482
1	145722	145722	BYxRM	0.02275084844	0.04118352207	0.06909691333	0.05478121146	0.0791843788968	0.0250813988	0.09992032818	0.04899692408	-0.251596679777	-0.05509028264	0.04443262645	-0.103789299525	0.06915948382	-0.04784132375	0.006987640708	0.11010073827	0.12164791208	-0.03197512097	-0.08702969128	-0.056225233163
1	146740	146740	BYxRM	-0.04747659328	-0.04993055177	-0.04078504198	-0.05085352987	0.00251835896	-0.07212649335	-0.060366505	-0.08089027592	-0.17312973944	-0.00549793521	-0.05615992325	-0.08102359937	-0.07397864237	-0.07928761638	-0.074078680492	-0.00444109612	0.04398267879	-0.10877848656	-0.04316145756	-0.000560052699999994
1	147728	147728	BYxRM	0.05152427985	0.07730872858	0.027024916908	0.036321157958	0.049037147889	0.03463806723	0.11598823202	0.01821634271	-0.23922294971	0.02969538394	0.05219062869	0.09123953066	-0.0387913533	0.0840701882	0.0386287635	0.0596501161	0.055159263642	0.04348221079	-0.017676084481	0.07640423853
1	147787	147787	BYxRM	-0.085956277	0.02355716992	-0.01604694952	0.01963437861	-0.00740387456	-0.00808881339	0.043322844641	-0.021932475582	-0.15537180735	-0.036272031978	-0.0545230557	0.000602386040000001	-0.07150432943	0.0653262203	0.01149279833	0.09815433521	0.060720126056	0.00474804112	-0.017138711354	0.00110284035
1	149309	149309	BYxRM	0.027274651	-0.00411593639999996	0.0299127965	0.0156523059000001	-0.043370802	0.00578447169999999	-0.0111275393	0.0470228972	-0.0638762436	0.0651918246	-0.0621155217	-0.00967436860000001	0.0190801505	0.0602842319	0.0217939207	0.0742469095	0.072518631	0.0131583517	-0.000131756700000041	-0.00877016120000002
1	149469	149469	BYxRM	0.0492413775	0.0207820781	-0.00742562589999998	-0.00173393889999998	-0.04036179048	-0.0344977099	-0.0209288199	0.06029840196	-0.0245971759	0.187746346	-0.13556425807	-0.1442274093	-0.003785382	0.1043130212	-0.1603688537	-0.09916086818	0.16532112342	0.0390344275	-0.011095775	0.0297900823
1	149775	149775	BYxRM	-0.0102021772	0.0711446643	-0.09669971781	-0.10787386971	-0.0015232329	-0.11591762035	-0.10668075749	-0.0009179255	-0.28226343343	-0.02007604676	-0.084302769547	-0.02966822205	-0.0308823592	0.04968690112	-0.002751726599	-0.008458970894	0.10030815575	-0.0125934842	0.04624041048	-0.07438566661
1	150305	150305	BYxRM	0.0337655496	0.00961719230000002	0.0117802289	0.0414435453	0.00467373380000002	0.0069539193	0.0854993996	-0.0138166684	-0.1071752883	0.021690003	-0.0193465768	0.0053374752	0.0126834433	0.0807272585	0.00596470139999999	0.0914040434	0.0768671392	-0.0099965209	0.00689069040000001	-0.0342396107
1	150923	150923	BYxRM	-0.03861499304	-0.06659195579	0.02710342789	-0.02200456823	-0.03877908821	-0.0620232761	-0.03972254039	-0.021652797145	-0.139382925842	-0.023735468644	-0.09955880482	-0.09213114849	-0.0177806541	0.03524917431	-0.090427109342	0.06916626664	-0.00236869113	-0.04427551763	-0.04948513505	0.00238503191
1	151836	151836	BYxRM	-0.04777877851	-0.085982139335	-0.1222336429	-0.078481149978	-0.07264560268	-0.02539940413	-0.052546669439	-0.1172096151	-0.3179983661	-0.06250572955	-0.15064797781	-0.10516980953	-0.116356767068	0.04599628506	-0.21239366922	-0.0800364913	0.08137471154	-0.06462933278	-0.06273277962	-0.080945205709
1	152006	152006	BYxRM	-0.000401588399999986	0.016651867	0.0232973966	0.00307146560000002	0.01027700074	0.0245481424	-0.02251893097	-0.03040515856	-0.0914511315	-0.0142163884	0.02346562222	0.02525966272	0.0581966623	0.0488422614	0.0157615931	0.05282723848	0.0347723404	-0.0131107332	0.00527016290000001	0.0077310364
1	152276	152276	BYxRM	-0.0333518263	-0.0386026168	-0.028058749	-0.0268539196	-0.03260674706	0.0303325815	-0.06600095555	-0.05652515086	-0.04632181651	-0.045066383	-0.17494963636	-0.06230496894	0.04789444734	0.0196556313	-0.04935020385	-0.05244014052	0.00468999862	-0.05680485974	-0.00221001510000002	-0.11976805863
1	152338	152338	BYxRM	-0.0129621676	-0.0283756162	-0.07799279273	-0.02469342333	0.035996745281	-0.01822230456	0.00505689431	-0.05683917015	-0.04867616698	0.03915670361	-0.02497226995	-0.01362736691	-0.04065464132	-0.01364069876	0.03318224521	0.03152327343	0.03362547297	0.02251423932	0.00891723039	0.00401383461
1	152730	152730	BYxRM	-0.04152720306	-0.039555587	-0.04823935745	-0.05067027502	-0.054688302257	-0.0758249233067	-0.03694620807	-0.07804683066	-0.21689109781	-0.022599068968	-0.110716403684	-0.07805381725	-0.1279514496	-0.013054620429	-0.15442456077	-0.053132956162	0.00429257560000001	-0.03405129196	-0.07000690549	-0.17820199996
1	152934	152934	BYxRM	-0.04468933135	-0.0627669615	0.01892694688	0.05704647648	0.01961979279	-0.01048278534	-0.02376651231	0.00600759492	-0.13942990734	0.012303288257	0.07447873688	-0.03613760076	0.02905938526	0.03030601102	0.01621141866	0.02800750341	0.043096546119	0.05207075266	0.0231397792	0.05023382033
1	152972	152972	BYxRM	-0.0086514045	0.00217551677	-0.01284246425	0.00747746571	0.02998446844	0.01414608649	0.01636943252	-0.01912461301	-0.14960874183	-0.0298688599	-0.02060449659	-0.013952489856	0.02819284031	0.131379932446	0.01774481503	0.064951529968	0.13297606653	0.02274615661	0.05933682054	0.01540977429
1	153744	153744	BYxRM	-0.13872551827	-0.07063820708	-0.0987041936	-0.10151079807	0.014916919026	-0.043494543831	-0.06389188799	-0.08180691045	-0.17844455949	-0.04878552625	-0.11737441485	-0.14975189275	-0.24549558081	-0.2391729116	-0.3351049065	-0.154545768375	-0.00583605259	-0.14576028537	-0.14568402851	-0.16429550474
1	154334	154334	BYxRM	-0.035279870579	0.02405124755	0.01807369733	-0.0013234234056	-0.08028859613	0.01334877896	0.02831929856	-0.0994751133	-0.0469592764	0.0554017432	-0.061379417446	-0.02146851196	-0.00593910610000001	0.0541996769	0.0496955704	0.13754563112	0.10528709145	-0.03417806501	0.0260243696854	-0.00805490685
1	154748	154748	BYxRM	-0.01539191153	-0.06674706635	0.01350443473	0.02328692711	-0.09853429674	0.01935508958	-0.04168271656	0.00518877751	-0.173718806879	-0.02631276875	-0.02476194402	-0.08410266363	-0.000479924460000003	0.029559463134	-0.03880139445	-0.01820395814	0.04191260828	0.01177105542	0.03020365642	0.00134472751
1	155564	155564	BYxRM	0.0125089281	0.00772256999999998	0.0138707865	-0.016515913	0.08689175367	0.0180439784	0.05035193983	0.0130938396	-0.0728286706	0.01595996096	0.00592864098000001	0.05795057562	-0.0681509217	0.0564059841	0.0077712097	0.0883214516	0.0829907455	-0.0078895641	-0.0276252725	-0.00404195860000001
1	156176	156176	BYxRM	-0.05034443783	-0.01075630748	-0.03625841768	-0.005372570802	0.0278711838	0.01748999219	-0.00176134545	-0.01895208411	-0.182366450508	-0.04232510175	-0.07957185243	-0.02750091535	-0.05503439346	0.003077170759	-0.0140193524	0.06403720841	0.07512162363	-0.03405664081	0.002542248012	0.00502260598
1	156520	156520	BYxRM	0.108948322045	0.07847005008	0.01580781338	0.10945734101	0.15753731748	0.10901671309	0.087232724232	0.098129417305	0.01596496498	0.13903483867	0.07915037326	0.067828265988	0.024576638009	0.12995677423	0.01504449543	0.10811989572	0.13800803803	0.07086559251	0.09978188019	0.18310220609
1	156540	156540	BYxRM	0.03769778171	0.0553184927	0.01951428543	0.07680594619	0.12467083865	0.05381495651	0.09904055067	0.03088853838	-0.08069729739	0.05217547746	0.049194815595	0.01214558394	0.06457668931	0.09568055891	0.02299885103	0.09900819398	0.175601296	0.0438367889	0.05028381267	0.07745513821
1	156556	156556	BYxRM	-0.03881305725	-0.03669357052	0.000506357459999995	-0.0557627708	-0.06117448359	-0.053136284706	-0.08350142331	-0.04175696456	-0.19284674373	-0.033215791092	-0.10801150761	-0.054914594304	-0.01117122921	-0.04327640417	-0.08538527128	-0.01942221704	0.050609628381	-0.03095160941	-0.04659970198	-0.047951125473
1	156635	156635	BYxRM	-0.0166267671	-0.12908990937	-0.10194311463	-0.12435498677	-0.01975657972	0.0128542907	-0.0149061638	-0.08980621372	-0.1402878612	0.0788264279	-0.15917518573	-0.1421915577	0.0209144805	-0.05339067096	-0.15140443365	0.0876412916	0.1155469564	-0.0279178522	-0.1087976721	-0.095110983
1	156837	156837	BYxRM	-0.05885785158	-0.03112012862	-0.14684221896	-0.066606231571	-0.05883825881	-0.09543532565	-0.08775610896	-0.06459164395	-0.23317164055	-0.02913025005	-0.10892570881	-0.093257137001	-0.028300817702	-0.02530526277	-0.11202156671	-0.02041720908	0.05269559213	-0.08622724335	-0.0523255636	-0.051845775099
1	156951	156951	BYxRM	0.03798684614	0.047497483762	-0.00631515692	0.01600753226	0.092777105297	0.083465544985	-0.03394762905	0.00565782552	-0.098736583293	-0.03365591354	0.00624588065999999	-0.01138496747	0.0314658574243	0.10940824085	0.00521814152	0.08267964738	0.116517922199	0.06913035543	0.025444877764	0.027864553733
1	157116	157116	BYxRM	0.0896849599	0.05254298051	0.05788312679	0.02345177795	0.05903948668	0.04020091171	0.04863810658	-0.00455633986	-0.153209748226	-0.05235595049	0.050600442698	-0.04067215546	-0.04433358494	0.0229726808	-0.09654503753	0.00353769111	0.10209610497	0.03769271326	0.03376921323	0.03456896686
1	157136	157136	BYxRM	0.00089832350000002	-0.0553990832	-0.06323406352	-0.0103283944	-0.02797318387	0.05082180973	-0.0200933385	-0.08190065877	-0.1705147483	-0.105254198633	-0.02696299873	-0.059746894249	-0.0266289504	-0.0083134978	-0.079873404137	0.03552808377	0.07356003771	-0.025192299	-0.0426224031	-0.04528409733
1	157430	157430	BYxRM	-0.00678083852	-0.04521972283	-0.00504733202	0.00644233034	-0.03257190886	-0.01337149912	-0.01872538219	-0.04313541403	-0.18561605897	-0.036391967166	-0.06294702078	-0.01439557071	-0.02534769883	0.0176920750511	-0.07755942028	0.066728168443	0.09421643008	-0.02738690935	-0.04431015572	-0.04289187634
1	158091	158091	BYxRM	-0.00177614688000001	0.00451725902	-0.00879292642	-0.01511133556	-0.01616577023	-0.08201249086	-0.01767741252	-0.03042423484	-0.09601314344	-0.0290918331	-0.03427913728	-0.019054745226	-0.07388527359	0.033847365508	-0.0195242691	0.00521804908	-0.00171480090000001	-0.00781598409999999	0.00589024764	-0.0148619297
1	158202	158202	BYxRM	0.02348312181	0.01298014251	0.03503365501	0.00927350457999999	0.029425584129	-0.00723467824	-0.00992634783	-0.03132516859	-0.07687919485	-0.00422238539	0.0180495837	-0.00524974579	0.00566340142000001	0.03524625624	-0.0575813199262	0.051641424282	0.04878744296	0.02269303523	0.0154562852	0.02799646213
1	158343	158343	BYxRM	-0.05179084948	-0.05066367617	-0.03054313551	-0.03970029487	0.043487496234	-0.02385343788	-0.05315428697	-0.1131097162	-0.236296286978	-0.050214162821	-0.03295530435	-0.094932296338	-0.1673677227	0.05159717562	-0.05960638764	0.045889589974	0.00900673739999999	-0.0387259264	-0.0429246735	-0.01984515252
1	158505	158505	BYxRM	0.0709022061	0.0407782965	0.0705008629	0.093864681	-0.0021233603	0.0642983922	0.0358336663	0.08679385998	0.09540405547	0.1055579174	-0.01597244964	0.10450284457	0.19298779552	0.20198720856	0.3421298635	0.24434304666	0.207012817184	0.13697316115	0.0755616719	0.0824173869
1	158599	158599	BYxRM	0.0314422232	-0.0131923417	0.05061419655	0.06690015249	-0.0264822859	0.01787878139	-0.05821255701	-0.03933393783	-0.02504212827	0.05693663685	-0.12283935837	-0.02409110096	0.115681701036	0.123292551492	0.06529751518	0.15275916241	0.14473381326	0.07073704033	-0.07413769794	-0.04712664611
1	158643	158643	BYxRM	0.0127742983	-0.002392364137	0.0248398228	0.02288628569	0.068377756338	0.03868997419	-0.008723564095	0.05816164632	-0.09784081149	0.044471123817	-0.015909255082	-0.0015971296	0.0153133719	0.04163273218	0.04764258133	0.0532971971646	0.13216832599	0.01567943641	0.04050623902	0.03726533675
1	158735	158735	BYxRM	-0.0246786721	-0.0412269535	-0.000436334999999982	-0.0571331882	0.07859623242	-0.0301937801	0.00207108689999999	-0.0375945703	-0.2377559052	0.04429981661	0.07406753853	-0.05819650914	-0.0921318749	0.0609432935	-0.0513302482	0.0944798673	0.1552175087	-0.0196056117	0.0490937647	0.00711046500000001
1	158972	158972	BYxRM	0.01316136143	0.02602660158	0.01360271012	0.01144681031	0.043194724324	0.0120012684593	0.06757213287	0.03409508868	-0.13509813836	0.033030978971	0.05210447718	0.08368130393	0.02549872095	0.08666909987	0.07814798486	0.10655507447	0.08678688646	0.04176443987	0.09672286011	0.076894255541
1	159165	159165	BYxRM	0.03292198576	0.0108823386	0.00368226376	-0.01152266422	0.062837856097	0.00113418319	0.025149552555	0.0082558702	-0.15721399569	0.0066093401	-0.01784076696	-0.016026120549	-0.034898191077	0.06031761464	-0.01323723186	0.06249925357	0.09596804302	0.00686039194	-0.0044992372	0.00997879853
1	159468	159468	BYxRM	-0.04647063868	-0.0333196812	0.008317963963	-0.04795088432	0.02765387637	-0.03012570471	-0.07037614738	-0.05278301498	-0.20378601657	-0.09560198135	-0.08526107787	-0.06053486139	-0.05021589069	0.01015293608	-0.03542912295	0.05985108298	0.04518024272	-0.058477887	-0.04272620107	-0.053024758037
1	160055	160055	BYxRM	-0.0718550615	-0.06975963652	0.0470189885	-0.0492588361	0.04362437636	-0.0271838576	-0.03830868408	0.10798936291	-0.2591283608	0.00371266000000001	-0.0244622371	-0.1682247331	-0.3007853069	-0.04996421348	-0.1822137264	-0.09643453161	0.1170734979	-0.0346869335	-0.1610861253	-0.0166093348
1	166223	166223	BYxRM	-0.0187728687	-0.07641022886	-0.04282974303	-0.05167155878	-0.02532018497	-0.086130135444	-0.05649947376	-0.06538964062	-0.15080564795	-0.07406793751	-0.18865126608	-0.10743425301	-0.04344831776	0.00847916472	-0.04327117528	-0.07417445009	0.07338898507	-0.05599860635	-0.12598933413	-0.08503425321
1	166370	166370	BYxRM	0.1009728311	0.0337122495	0.0580735646	0.0696378656	0.11186473905	-0.0102040461	0.08281159876	0.0773861648	-0.1184727397	0.0489971968	0.015496044427	0.02000501	0.0534538636	0.1419830372	-0.0746621303	0.25421631486	0.2173541924	0.079857371	0.032360158	0.06975038891
1	167048	167048	BYxRM	0.00383454445	-0.00332684463000001	0.01832720104	0.02105786341	0.02054624454	0.05735512164	0.00673167087000001	0.0186045401	0.03486150878	0.059039356547	-0.03441091389805	0.00940632546	0.046356253978	-0.0410345562	-0.01324931942	-0.00558430307	0.03687214685	0.00071959773	0.02538613535	0.01722578426
1	167551	167551	BYxRM	0.29886963972	0.20448730209	0.26805320799	0.26557113035	0.33446382367	0.26497391415	0.24270184259	0.06108418517	0.21864246395	0.15733342944	-0.02140362956	0.15238486519	0.06077219571	0.0545820215	-0.03555169676	-0.08395462096	0.25847429192	0.22297636369	0.18082056385	0.250704532172
1	167802	167802	BYxRM	0.12179389994	0.11602244625	0.11602168834	0.13747174079	0.18204648202	0.2287009402	0.1149826605	0.1339176146	0.1267260455	0.04709288553	0.053663078	0.08141643823	0.126907577	0.1368207843	0.06525479319	0.1211606096	0.23878242824	0.1589757547	0.1837187477	0.1161300658
1	168831	168831	BYxRM	-0.05158795761	-0.01011951112	-0.04782799698	-0.04392444713	-0.03044770387	-0.05808663935	-0.14250902493	-0.096388160064	-0.23071683491	-0.05606666484	-0.0719365288395	-0.09868461888	-0.06202310065	0.08195443564	0.00128808498	0.03538895557	0.01865271239	-0.10357591739	-0.04153055162	-0.05093951862
1	169471	169471	BYxRM	-0.021824051353	-0.022222722855	-0.0671496048	-0.00532402677	0.03771079891	0.00308117356	0.008072797527	-0.02346203283	-0.10306706595	-0.067982011134	-0.05303368813	-0.02924692952	-0.042913677145	-0.09009799369	-0.04938571012	-0.00519271818999999	0.02239939834	-0.042878203252	-0.019171560274	-0.03652898722
1	169633	169633	BYxRM	0.02017759236	-0.04476323767	-0.075065869337	-0.02283741522	0.06591063148	-0.0553933435797	-0.149277356197	0.00023327687	-0.1068514284	0.003279238806	-0.096229509619	-0.007539633961	-0.02499656402	0.00236270922	-0.1409944276	-0.016930802452	0.03580463319	0.00895819845	-0.09184122906	-0.03646090733
1	169684	169684	BYxRM	-0.0407622577	-0.0092332262	-0.0108724964	-0.0224769866	0.0211795941	-0.02705993244	-0.04379345518	-0.09807307728	-0.22439392666	-0.036232802447	-0.03560349716	-0.03634191409	-0.11444411724	0.0317901746	0.00913708571000001	0.02810858813	0.0307051917	-0.0237949887	-0.0605711075	-0.0279063408
1	169987	169987	BYxRM	-0.00417582250000001	-0.0231346659	0.0288415357	0.026845188	0.0169188855	-0.0504571644	-0.00864016610000001	-0.0245069828	-0.1164695076	0.0194691163	0.0443359145	-0.0148203848	-0.0670932149	-0.0142098523	-0.0484745664	0.0663696939	0.0853605785	0.0342517118	-0.00760481760000001	0.00555643040000001
1	170559	170559	BYxRM	0.00370319749999999	0.0025602091	-0.01883820267	0.0111086584	0.02736761492	0.0111250729	-0.06151452985	-0.01829245155	-0.08843286799	0.000906137629999998	-0.03619583378	-0.07306272157	-0.02295898628	0.01892499402	-0.01532261429	0.08071425775	0.01012046024	0.01371141713	0.01476764758	0.01423395102
1	171426	171426	BYxRM	-0.03678490026	0.02342177635	-0.04888343919	0.01574401403	0.00334477321	0.01443707371	-0.08346209164	0.00620934074	0.0176019791	0.0442556545	-0.0764441273022	-0.02511049425	0.03114779829	0.07040362524	-0.04504059039	0.00862503697	-0.0193949898	0.000680893199999991	-0.05086490955	-0.068840480524
1	172112	172112	BYxRM	-0.064700718	-0.13192387193	-0.1436143157	-0.0941734074	-0.011015382061	0.0182960116	-0.07200542976	-0.05701745143	-0.1280042686	-0.0761519677	-0.2152803242	-0.15086141108	-0.129181315	-0.02294617461	-0.3711005365	-0.03048518674	0.1632501625	-0.18600075984	-0.1157174359	-0.18428224053
1	172583	172583	BYxRM	0.00986098569999999	-0.018401363	-0.0101251637	0.0083323233	0.02574878393	0.0298327136	-0.03605401957	0.0431122722	-0.093053366	-0.0222868932	-0.02005218901	-0.01019169502	0.046442999	-0.0112491178	0.00879469740000002	-0.01561556361	0.0526986306	-0.0579022938	0.0181562622	-0.0265100868
1	173220	173220	BYxRM	0.0750215045	0.0675577339	0.08669167196	0.0853223971	0.11494459532	0.040502989	0.08331508999	0.07944467471	-0.0918480787	0.00222602107	0.07469262468	0.03718716886	-0.0290894358	0.1459262143	0.09642868575	0.08846072919	0.1004673309	0.0737348251	0.06262122471	0.0389449561
1	173337	173337	BYxRM	-0.00680559748	-0.02234153288	-0.04530792911	-0.06008584264	-0.044950200715	-0.02787362398	-0.05040128381	-0.034473979316	-0.12044412486	-0.00420008403	-0.03225397771	-0.08714318417	-0.08038242783	-0.020277482688	-0.079871245579	-0.0061102858	0.04497419801	-0.03108843835	-0.03894069482	-0.079875866291
1	173843	173843	BYxRM	0.0368539842	0.0689570869	0.0546537464	0.0414665988	0.08033805081	0.10322688853	0.05567955358	0.05861725247	-0.0061079674	0.0720497165	-0.0267889279	0.04887035329	0.0602091795	0.1028453087	0.0688404365	0.0589224892	0.1496147761	0.0194487859	0.0478229681	0.0532067079
1	174369	174369	BYxRM	0.06685831968	0.0568698061	0.08336774059	0.0235046429	0.06257251822	0.10213437985	0.14694510289	0.0565166086	-0.10298262303	0.0136131002	0.11685296783	0.11541634612	0.05932247401	0.12018752675	0.08380169652	0.242297321	0.145368555679	0.10766826441	0.05446080639	0.07777883397
1	174917	174917	BYxRM	-0.04521452318	0.02282038915	-0.06763088017	-0.000607719300000004	-0.00374282595999999	0.0766066803	-0.01670619255	0.0514515097	-0.0766068772	0.0180811051	-0.0688861402715	-0.05286563903	0.0320608881	0.02662437327	0.02478113935	0.05732661402	0.0995021502	-0.03295279349	-0.03906636146	-0.03091205635
1	174936	174936	BYxRM	-0.0261186004	-0.0417920428	-0.03810953518	0.000440723600000012	0.02473000491	-0.0029652266	-0.07720007215	-0.02315391867	-0.20203939616	-0.05524589697	-0.04051379815	-0.08002971102	-0.0533569662	-0.00561251198	-0.0806984602648	0.03430828181	-0.0281516237	-0.0583538691	-0.00565249368	-0.070350021
1	175521	175521	BYxRM	-0.07334545833	-0.060257783209	-0.08739133939	-0.08106122264	0.02941295223	0.00506995318	-0.071056524742	-0.11556578455	-0.2270535904	-0.0657103245	-0.07337047911	-0.08566624594	-0.1101659047689	-0.04884454581	-0.12173072704	-0.02157460032	0.03839846605	-0.03536443936	-0.03567297806	-0.06042922437
1	175651	175651	BYxRM	-0.045039248308	-0.05639407499	-0.020898831101	-0.09168071224	-0.05431979988	-0.0791080225	-0.0791432721	-0.08978970193	-0.19889809253	-0.0887201254	-0.09266635817	-0.085339421303	-0.09810607541	-0.02536353928	0.000734388120000005	0.0114904159	0.0166161745	-0.06861753606	-0.08648009119	-0.07972379993
1	175874	175874	BYxRM	0.04936854	-0.00697420060000001	-0.0537867241	-0.0250061004	-0.04755723116	0.03785791991	-0.05573383666	0.00990992107	-0.09199679875	0.02940184091	-0.04500662108	0.01005457915	0.0645713428	0.08200063975	0.04808014488	0.11688067877	0.1043783553	0.0140387682	-0.0387545385	0.0265487605
1	176648	176648	BYxRM	-0.10717023873	-0.11336656329	-0.15201229105	-0.16953754302	-0.084633838479	-0.09435552988	-0.02635945789	-0.037478025734	-0.15114973032	-0.077386960232	-0.20554592884	-0.10987622281	-0.17094159627	0.01268780273	-0.1408528849	-0.04175402854	0.0079749891	-0.0821705608	-0.151679400847	-0.21656650208
1	177664	177664	BYxRM	0.00731248300000001	-0.0062219225	-0.00449011999	0.0170882645	0.06712296861	0.06091251769	-0.00654356539999999	0.04033931223	0.22666091425	0.05351230816	-0.05688671935	-0.00947403932	0.039791748	0.0974944644	-0.00882137504	0.0654711639	0.09360738792	0.0102613611	-0.0175390819	0.00905924002
1	178188	178188	BYxRM	0.0196565394	-0.01054603019	-0.013072764789	-0.01597203924	0.01394677477	0.029127151841	-0.00293917685	-0.02625470273	-0.10494046822	-0.05617389788	0.00702774905	-0.01051372642	0.02135616345	0.01411821516	-0.013742542006	0.011609141935	0.087438980719	0.03511437953	-0.01248451463	0.002152621
1	178800	178800	BYxRM	-0.05311369258	-0.00254425975	-0.044243659497	-0.05580710675	-0.01141200002	0.00557434037	-0.0361959265	-0.11111590396	-0.1703573276	-0.039234601079	-0.086200017366	-0.10705805421	-0.05671037573	-0.00218959731	-0.110778018589	0.020123228856	0.00716291217	-0.03714685936	-0.06338977525	-0.05039946368
1	178903	178903	BYxRM	-0.0382275563	-0.02262050651	-0.03866747283	-0.02005549781	0.01076140113	0.00478400528	0.07181142283	0.03680763087	-0.12587888686	-0.0083683056	-0.06600347262	-0.091819784283	-0.0438725406	0.01210003986	-0.15033403952	-0.02458296936	0.08629380433	-0.05897340522	-0.08742818442	-0.07125528489
1	178958	178958	BYxRM	0.0593650927	0.0581166154	0.0960429347	0.014340746	0.07393604591	0.0299932092	0.10251542888	-0.035458186	-0.0248273175	0.0359797438	0.0137931786	-0.0146472857	-0.000730343500000008	0.1191765838	0.1012020664	0.1188781958	0.03324523	0.0428236659	0.00979925810000001	0.0533126215
1	178987	178987	BYxRM	-0.0051674803	0.00966629399999999	-0.00398080890000002	0.0076025213	0.00661508873	0.00439740319999998	-0.01185745011	0.0138267143	-0.0428952128	0.0358718089	0.07192801985	-0.02109706176	0.0534128949	0.0652855367	0.0514300245	0.14996320956	0.0298751904	0.00778609289999999	0.00817755339999998	0.012048808
1	179395	179395	BYxRM	-0.0086744473	0.03998392022	0.04278417964	0.00819862690000001	0.04611454676	0.08418753325	-0.0292342742	0.0109680264	-0.1111957643	0.01267019959	-0.03410923645	-0.05966594825	0.013718355	-0.15195463346	-0.00812539470000001	0.07297703577	0.1089663098	0.0451709087	0.0177504724	-0.0284408289
1	179576	179576	BYxRM	-0.04012564537	0.00334406309999999	-0.03299602473	-0.03832785959	0.03986258905	-0.0522867302369	0.00201143212999999	-0.03625549265	-0.1431680545939	-0.052708348638	-0.04632999146	0.00228121308	-0.09614761387	-0.0285335693	-0.14164561623	0.0320664936	0.0229076076	-0.03150520763	-0.0649964857	-0.0273567051
1	179794	179794	BYxRM	0.09677677365	0.074040591581	0.06413668392	0.06290743986	0.08903287994	0.13369561979	0.14743466353	0.120478735579	-0.05960859135	0.07953879683	0.04472877249	0.07392834738	0.24133293542	0.1164274497	0.120969245566	0.21559006248	0.1646864659	0.10847061823	0.09126027469	0.15468788587
1	180011	180011	BYxRM	-0.0229185064	0.0588041816	-0.0645558553	-0.0022763314	0.0308060034	-0.00579346629999999	0.00227412910000001	-0.056850557	-0.1251877694	0.00992475229999998	-0.07525830606	0.063540313	-0.0264293545	-0.0173550105	-0.0267382516	0.039802772151	-0.0422030216	0.0028035454	-0.00461214110000001	0.0105645617
1	180391	180391	BYxRM	-0.05118071404	-0.11536602131	-0.07271263197	-0.062054552302	0.00412220102999999	-0.01826648482	-0.088011546926	-0.09431819446	-0.16617702612	-0.08479163511	-0.12472701492	-0.10201941271	-0.11758070344	0.00258402404	-0.06107755381	0.000206007500000008	0.0354036398572	-0.14934289223	-0.078107573226	-0.10517751333
1	180454	180454	BYxRM	-0.01877670383	0.000310397439999999	-0.00796673950000001	-0.01345688216	0.00224264600000001	0.01067114476	0.0115242298	-0.0168748516	-0.16516885563	-0.00116413999999999	-0.075278073	-0.0740944138	-0.10915104713	0.108089976533	-0.0419031872	0.0227074298	0.05294683783	0.00435911336999999	-0.05672567146	-0.0530128936
1	180507	180507	BYxRM	-0.05191552049	-0.02946728128	-0.03117522918	-0.07877211407	0.00110342669	-0.0161347041	-0.05943564178	-0.07870544213	-0.21069079523	-0.03185248557	-0.05488731832	-0.067230503901	-0.00142141732	0.080759807743	-0.036009599	0.05971897663	0.05261953654	-0.046098545	-0.06020414792	-0.05591256925
1	180745	180745	BYxRM	-0.01024163055	0.01853708405	0.00927622666	-0.00789171847	0.02063710931	0.04488129358	0.00421190433	-0.01765100872	-0.00306817634000001	0.07750221072	0.00124590506	0.00861301285	-0.01101608161	-0.02816951621	0.01084457772	0.01122846403	0.0567924235	-0.000104997819999994	0.02418447355	-0.01507456993
1	181583	181583	BYxRM	-0.0406612464	-0.0271220907	0.00741212920000001	-0.0490524594	0.0425170357	-6.1101899999999e-05	0.0062102225	-0.02695235655	-0.24706265251	0.02084124128	-0.07470860723	-0.0212026377	-0.0697389171	-0.0193327505	0.0104317065	0.0823024859	0.0378282675	-0.0580473635	-0.0281645647	-0.0638789199
1	182039	182039	BYxRM	0.01972798098	0.00433305665	0.06360581131	0.04669560504	0.06953637338	0.0440325787	0.02092224308	0.0069069536	-0.21613489213	0.16554546143	0.05731406716	0.055589161514	-0.06929871717	0.072145573032	0.001962684826	0.1786770304	0.04816917435	-0.04032168695	0.05821590145	0.06800773548
1	182135	182135	BYxRM	-0.01452855345	-0.08866532601	-0.04534720925	-0.0631927627	-0.0504165716137	-0.06370355649	-0.05748169105	-0.05095184708	0.0491765795	-0.00529858508	-0.16979469875	-0.10986396235	-0.05756922411	0.08541124613	-0.07693305438	-9.82857000000024e-05	0.00787653624	-0.06138953238	-0.04969670459	-0.09075601161
1	182441	182441	BYxRM	-0.05034373175	-0.0798059637	-0.058328899213	-0.02315613574	-0.0151084404	-0.01420525325	-0.07723417714	-0.11092727801	-0.209929997373	-0.09285594068	-0.05919138022	-0.07310541672	-0.12122591418	-0.05043970211	-0.0912013018	0.040136823913	-0.02104265712	-0.03242846729	-0.08106417657	-0.07405600601
1	182490	182490	BYxRM	0.00796255135	-0.06912013565	-0.04312146225	0.02149847082	0.020016333887	0.04292994105	-0.038257120717	-0.06611057449	-0.06931642146	-0.03348643295	0.011520231615	-0.09078132338	-0.09079122197	-0.04280967889	-0.07604882121	-0.07051913439	0.050359996	-0.00336497136	-0.04920500376	-0.0541816248
1	184412	184412	BYxRM	0.08266486037	0.142972664919	0.04500712821	0.00227618517	0.08539626748	0.08170969824	0.04210893851	0.01325542638	-0.19652591106	0.0012806357	0.07906353582	-0.00340292998	-0.0188072456	0.07928045876	0.12611755015	0.0855730392	0.15991527941	0.07395919349	0.06669637285	0.09542676463
1	184444	184444	BYxRM	0.11275123702	-0.00618013002	-0.01569596823	-0.05369452365	-0.04127722214	0.04498255376	0.06297389558	-0.003815922223	-0.67245076687	-0.14397697911	-0.03072438108	-0.0919770065	-0.008018804607	0.03321245139	0.01230812757	0.03083886274	0.09055138091	-0.0447526195811	0.04175494549	-0.02227176126432
1	184851	184851	BYxRM	0.0054941885	-0.02691144465	-0.00791582307	-0.04921993519	0.00283309202	0.04543835092	-0.01599896902	0.02009813781	-0.09701150845	0.05514265013	-0.03194796158	-0.00920097932	0.02493683275	0.08896624362	0.01545384783	0.02160017419	0.07598051377	0.02839108409	-0.00688461474999999	0.01589309107
1	185153	185153	BYxRM	0.0693873525	0.00845360179999996	0.0698715322	0.0253902344	0.0885990404	0.0794676898	0.0553593138	0.0491659813	-0.1046268688	0.0864143491	-0.0340576616	-0.0557435813	-0.0437564811	0.0236200961	-0.0262903622	0.1282072658	0.098155585	0.0242506478	0.036276131	0.0372437863
1	185188	185188	BYxRM	-0.13108796928	-0.06536954863	-0.15392794588	-0.14222430576	-0.1677450484	-0.16750125995	-0.11307205777	-0.02236342654	-0.17040163348	0.028161962742	-0.07600911881	-0.13183735282	-0.09201700672	-0.09406753143	0.128525633	0.08615922099	-0.02979892863	-0.08084416614	-0.0661439112	-0.096880975194
1	185220	185220	BYxRM	-0.00690744900000001	-0.0232338307	-0.0200527376	-0.0437104867	-0.00416906	0.000401844699999987	-0.0405017112	-0.07562044729	-0.10826396538	0.04969260399	-0.1000516517	-0.04631932127	-0.0107025961	0.0517964289	-0.03813983165	-0.03705269966	0.0459518689	-0.031650257	-0.0528052621	-0.0920177559
1	185432	185432	BYxRM	-0.0563621776	-0.0719204536	-0.12918201955	-0.0567762044	-0.02466775365	-0.0292717063	-0.0769453494	-0.11698945101	-0.18583016391	-0.06797927188	-0.08039465175	-0.08847584339	-0.1215657687	-0.0382497325	-0.09580272703	0.00428099949999999	0.0010628952	-0.0673085187	-0.034061804	-0.1521571516
1	185497	185497	BYxRM	0.0215633982	0.0139970129	0.0140864077	0.00228549680000001	0.03867305007	0.016236638	0.06116666434	-0.0027868907	-0.08475937403	0.00665883740000001	0.0123486671	-0.00625550655	-0.0292966032	0.0694368876	-0.0362132913	0.04089863751	0.0518924688	-0.0124069263	0.0376980418	0.0263659314
1	185699	185699	BYxRM	-0.0274573168	-0.0469973197	-0.03060384208	-0.0470969622	0.01265502869	-0.03530389635	-0.06103167969	-0.08427652053	-0.1810171233	-0.010567289532	-0.1122130368	-0.05062546071	-0.06112770562	-0.01699080459	-0.082585981873	-0.02595632477	-0.00859526487000001	-0.10578834493	-0.07928567271	-0.04681545885
1	185910	185910	BYxRM	-0.01423380254	-0.0346043011	-0.01845550023	-0.04707476053	-0.04775726928	-0.01583919302	-0.0343797349	-0.0464388618264	-0.12058689263	-0.06956957672	-0.07228229657	-0.078499483083	-0.0704564389	0.01891196195	-0.05646799124	0.00855920719	0.01494621725	-0.05677103049	-0.04205158865	-0.06663231722
1	186590	186590	BYxRM	-0.026706662232	-0.019102919675	-0.08293999355	-0.0803972715955	0.01768273425	0.042185529474	-0.036399650416	-0.03032469303	-0.1528065492	0.02838746588	-0.054856984	-0.13803372804	-0.040343522861	-0.01764959481	-0.070488694456	-0.04490915241	0.069316199679	-0.06247614748	-0.10597066611	-0.08617073856
1	186708	186708	BYxRM	-0.052255213481	-0.00851220871	-0.047500109926	-0.05533614442	0.00550288004	0.06798727017	-0.065567171639	-0.08215730082	-0.133927452	-0.09949587559	-0.01496883738	-0.07477078865	-0.03737632838	-0.0347117832	-0.114930759622	0.0227607357	0.015261547393	-0.015311581959	-0.017350445571	-0.07467500829
1	186930	186930	BYxRM	-0.110539167454	-0.08397092384	-0.09616314626	-0.093534548738	-0.08393838646	-0.12186696195	-0.08361082574	-0.12829054632	-0.2647197462	-0.0984529657	-0.09320985743	-0.12968374176	-0.16331760704	-0.07648547358	-0.08775734593	-0.19915320849	-0.069018107833	-0.13451642208	-0.14378157806	-0.1402430632
1	188051	188051	BYxRM	0.1027170934	0.120511762929	0.10089698757	0.077312798532	0.1946055806	0.12799609178	0.14732784409	0.07929702638	-0.0213056182	0.09024370429	0.06197804555	0.062643136232	0.033724623	0.09027861482	0.11556936091	0.12497480773	0.12450867445	0.12277828483	0.06165846796	0.1110560206
1	188341	188341	BYxRM	-0.0447932928	-0.0175013563	0.0020901247	0.0115956522	0.0177289507	0.042426985	-0.0153952591	-0.0431360112	-0.1057006273	0.0058371455	0.06441530429	0.0600643136	-0.0684249387	0.00390859229999999	0.06371244163	0.09039058147	0.0878781496	0.0194356357	0.0637141189	0.0332748794
1	189849	189849	BYxRM	-0.0242335536	-0.055101316	-0.02419126627	-0.0370698374	0.017916036051	0.02494435649	0.00666472073	0.03852745737	-0.04620832258	0.08381876705	0.0100809745	-0.010670585758	-0.02559356553	-0.01595168632	0.01690412165	0.01558120431	0.064373622102	0.0090040591	-0.00200048595000001	-0.02291410542
1	189870	189870	BYxRM	-0.02069108744	-0.05316762207	-0.03788408229	-0.02690219954	0.018124103363	-0.01406797894	-0.03345922341	-0.01440926614	-0.014771448999	0.02241906987	-0.06515809743	-0.01594372201	-0.0434215378	0.00658808288	-0.0169338838	0.007621986223	0.059580807145	0.03038528539	-0.03426280937	-0.02395086489
1	190142	190142	BYxRM	-0.007716452609	-0.06039443028	-0.05469375225	-0.036568215291	-0.02639386868	0.01016709734	-0.03103796199	-0.0424202545	-0.0422792503	-0.0515644126	-0.05600602208	-0.084856223539	-0.0058553348	0.00890364267	-0.0395613202	-0.01964206522	0.04339595691	-0.017310322871	-0.03334700976	-0.028786188537
1	191698	191698	BYxRM	-0.000962640600000009	-0.0071074907	0.00154821099999997	-0.0372700095	0.0109339769	0.0629695741	-0.0212577779	-0.0289369542	-0.1066642903	0.0490458007	-0.047192117	-0.0298643351	-0.0399863826	-0.0538646367	-0.0315071726	-0.0152301754	0.0572019319	-0.0211393748	-0.0647898473	-0.0534344406
1	192190	192190	BYxRM	0.0491130086	0.0261169622	0.0263991778	0.00885668170000001	0.06825293143	0.11951154146	0.0244657793	0.04720590319	0.01724727694	0.02325161296	0.07886587722	-0.0086903698	0.031891379	0.066777537	0.01536108407	0.0619885402	0.09237125505	-0.00764442669999998	0.0585423811	0.0526981045
1	192463	192463	BYxRM	-0.08265659327	-0.02835484843	-0.0130433945	-0.02534823169	0.0503100119	0.00269821790000001	-0.1070609831	-0.0116660445	-0.133328464	0.02672274775	-0.0739796042	0.3429817102	-0.03742750859	0.00214722810000001	-0.0965664082	0.0195447655	0.03476519571	-0.06601701269	-0.0994977645	-0.0916503649
1	192525	192525	BYxRM	-0.020031190178	-0.101185792781	-0.06523304793	-0.05107456982	-0.06005255362	-0.00871817785	-0.131382742286	-0.05593565684	-0.00500118462	-0.022104802367	-0.15373291504	-0.06087793801	-0.07136031619	-0.03215462981	-0.06010503734	-0.000169188819999999	0.04080258814	-0.07547033855	-0.09556444055	-0.120621640896
1	192612	192612	BYxRM	-0.01476673783	0.00362698610000001	-0.05147415969	-0.02942973794	-0.013164921982	0.01761665137	-0.05473150828	-0.0270041126	-0.12217652596	-0.07809245061	-0.00804064753	-0.04130197119	0.028706961103	0.03519544048	0.00281762645	-0.0205299836	0.043646739687	0.00931557943	0.05986044634	-0.02417219581
1	192948	192948	BYxRM	-0.1018651615	-0.0508809324	-0.06763866648	-0.0673091549	-0.08793412511	-0.000509117660000002	-0.0902366923	-0.09011660186	-0.15795006325	-0.0537687179	-0.08729019726	-0.15287990958	-0.121097347633	-0.09722537575	-0.08774817706	-0.09781339089	-0.04954015532	-0.11064702934	-0.0906327745	-0.06797015211
1	193446	193446	BYxRM	-0.019033818	-0.0421691167	-0.02354489417	-0.0184544327	0.02120555193	0.09658497086	-0.017332422	0.02675088768	-0.068854623707	0.0976148968	-0.000229574600000004	0.0375899453	-0.012614951	0.0680014244	0.1047227943	0.1176309861	0.02458546122	0.00176592949999999	-0.0358209295	0.0399418621
1	193494	193494	BYxRM	-9.94533499999867e-05	0.0160920929	-0.02445479035	0.0073883443	-0.10440940306	0.05780337898	-0.070598850543	0.02370234147	-0.06970186945	-0.07061990488	-0.03012584939	-0.04530194059	-0.000854373489999997	-0.06016050771	-0.0605129132	-0.0057384445	-0.00433333847	-0.03458874902	-0.0197734029	-0.02803963866
1	194235	194235	BYxRM	0.020447126885	-0.03567562684	-0.06140626837	-0.025924689452	-0.04266969145	0.025394689358	0.00901274441	0.05267156513	0.08206510757	0.05866615755	-0.00979349548	-0.00533893806	0.037959223984	0.0076450322	0.011819054075	0.00653678064999999	0.04882607271	0.00683387189	-0.00517634255	-0.021020300943
1	194284	194284	BYxRM	-0.04494854475	-0.14547776512	-0.09422698661	-0.06106307388	-0.054442709174	0.00018677353	-0.083180610155	-0.0722152531491	-0.16276706091	-0.0765373533992	-0.09543460399	-0.0667355136379	-0.06563146739	-0.100028555038	-0.13700434494	-0.04983675295	-0.0824850897	-0.09357679145	-0.15109587086	-0.080655036189
1	194469	194469	BYxRM	-0.10329854029	-0.09226934614	-0.13001504218	-0.11255990085	-0.12218290534	-0.0359083176549	-0.09958572552	-0.10147256915	-0.15978063971	-0.04934239511	-0.094561858093	-0.11736176777	-0.07060233368	-0.1068272894	-0.094389451812	-0.028015051019	-0.02627163014	-0.10689301983	-0.1052963344032	-0.09588587645
1	194493	194493	BYxRM	-0.008836434116	-0.00756180726	-0.02810575892	-0.05137462476	-0.00353377284	0.09198918842	-0.02556436	-0.05827227013	-0.07597812045	-0.00985423799999999	-0.02426786303	-0.03225932226	-0.01607195108	0.017397346591	-0.0348100525	0.02808272423	0.04047475183	-0.00991626733	-0.0444260108028	-0.00109246378
1	194694	194694	BYxRM	-0.06747427475	-0.029100989	-0.05198354134	-0.07253235995	0.0197459979938	0.06595378777	-0.05676585002	-0.0086510815	-0.13561975149	-0.00577768681	-0.04382773238	-0.07486106903	-0.0223289691	-0.05268103706	-0.0563391116	0.00872672659000001	0.03338638236	-0.0113662561	-0.03990386258	-0.05068025323
1	194861	194861	BYxRM	0.1804532193	0.166606546061	0.14154675829	0.17577143034	0.17057780847	0.17904954161	0.12083959016	0.155641267294	0.1056090187129	0.03743688722	0.17057075831	0.12819927275	0.03511084025	0.111600872187	0.09827227667	0.10600286729	0.15130391771	0.10688061929	0.18437441511	0.17346478487
1	195453	195453	BYxRM	-0.05925740418	-0.01637854328	-0.02891361917	-0.0822305244	-0.017260588572	0.087593981479	-0.0032156305	-0.00797953134000001	-0.09731793284	-0.02098400955	-0.0570004578	-0.033074485572	-0.14420842815	-0.13845649065	-0.10211904286	-0.042915681	-0.11731762061	-0.07140297397	-0.00930615636000001	-0.03122154876
1	195904	195904	BYxRM	0.01815668785	0.01039501981	-0.0194815708	0.0554595945673	-0.00126484361	0.07523813275	0.05256813297	0.037917111347	-0.036452988707	6.50539999999811e-05	0.06253231015	0.06513109292	0.04111653421	0.15022034104	0.13541155432	0.10196711144	0.05970575813	0.05766352067	0.07343169572	0.03705367365
1	196192	196192	BYxRM	0.0191027194	0.0458837485	0.00872701179999999	0.0234408331	0.03361343136	0.0678349305	0.0165490781	0.08119566863	0.1257057984	0.02356098874	0.021028568221	0.0118228469	0.0271029799	0.0226204929	0.04294554055	0.14538273587	0.0892935822	0.0214235095	-0.00687939200000001	0.09330599118
1	196242	196242	BYxRM	-0.0511008077	-0.039264402	-0.0664766919	-0.0658051928	-0.03381348907	0.14799190382	0.00579538256000001	0.00606852516	-0.05442077056	-0.01710199749	-0.02685411009	-0.05992996122	-0.0712861047	-0.03862980841	0.070567683803	-0.00777242751	-0.0153170439	0.0027938336	-0.04735424671	-0.00448837520000001
1	196417	196417	BYxRM	-0.04470283189	-0.02610512517	-0.03628066617	-0.08044318741	-0.00253934523	0.06824183249	0.01254346361	0.028351704359	0.1011095467	0.027386479	-0.128201801985	-0.11379305522	0.1188774381	-0.04238676105	-0.07853343224	-0.0423991571969	-0.00672862430000001	-0.05024997651	-0.06319906565	-0.113206828199
1	196494	196494	BYxRM	-0.11881496559	-0.15033555167	-0.12741709292	-0.124527745538	-0.18950199469	-0.08207376759	-0.099754461766	-0.140049399872	-0.19323165241	-0.08372876153	-0.1309791397	-0.15191491218	-0.19853848297	-0.2338425211	-0.14823968417	-0.24094511985	-0.11484914368	-0.13866172417	-0.14881358543	-0.2593984038
1	196517	196517	BYxRM	-0.0222456396	-0.0203418135	-0.0206467509	0.00898160570000001	0.01521108356	0.12466021631	0.0272479961	-0.00219507452	-0.06711242909	-0.03742694617	-0.04201173187	0.02333323609	0.0160420902	-0.0260262526	-0.0257036115	0.00567129224	0.0303487206	0.0113331792	-0.00273630019999999	0.00873880049999999
1	196581	196581	BYxRM	-0.02044020369	-0.13545879711	-0.0328373724	-0.0014945623	-0.07170690832	0.1084775196	-0.07870919471	-0.034839839511	-0.0492067037	0.073512703	-0.1335718254	-0.08839283859	0.0129032154	-0.127544347839	-0.04934745046	-0.03273098657	0.045483195	-0.00186747280000001	0.000728932420000002	-0.05109345904
1	196641	196641	BYxRM	0.1046056088	0.0284349571	0.0966551937	0.0174164168	0.09400896871	0.16650942774	0.06711036302	-0.04062847163	-0.1029262293	0.0963456319	0.11020433532	0.06662363157	-0.00685504780000001	0.15109348329	0.3328287346	0.142828295044	-0.0147384658	0.0923706695	0.11045076969	0.11432371769
1	197018	197018	BYxRM	0.03980544233	0.0221975104	0.04251518721	0.01380979989	0.034536614278	0.077511820636	0.00413587556	-0.00714934700999999	-0.10674804006	-0.01434183052	0.01221879065	-0.0607167988	-0.011920789	0.02058485437	-0.05153860834	0.08782264042	0.07113541453	0.01171651463	-0.000650350879999997	0.02674873998
1	197319	197319	BYxRM	-0.0707472899	-0.0404693635	0.00991883809999999	-0.0045146301	-0.061759262	0.0685506743	-0.00694689607	-0.0949106494	-0.1575896329	0.0148780334	-0.0821043169	-0.0361757335	-0.0826876538	-0.05530030185	0.1167315772	-0.01170018325	0.0411044812	-0.040162302	-0.0717921264	-0.0800483409
1	197453	197453	BYxRM	0.05740165818	0.05541581655	-0.00973349209999999	0.0474446697	0.058618162675	0.11101541645	0.07454354655	0.0297022036593	-0.0186441931	0.01712953968	0.10323517012	0.02514083229	-0.0251330666	0.0901101191	0.0699967121	0.10984161608	0.0658861237	0.05551926913	0.05365681488	0.05109692084
1	197977	197977	BYxRM	0.0078919927	0.02261531348	-0.0353611726	0.00243921950000001	0.04201323465	0.04003472478	-0.04235144034	0.00460672179999999	-0.0581777589	0.031100031	-0.09959755442	0.01229671423	-0.0235282363	-0.0579735232	-0.0401362599	-0.03245135408	-0.0231091785	-0.035030843	-0.06993858991	-0.0582253891
1	198112	198112	BYxRM	-0.060897592	-0.117789399	-0.14740145955	-0.0830459815	-0.09594988148	-0.1341369753	-0.08339132993	-0.14047338992	-0.17199577272	-0.18739574715	-0.07860463446	-0.08376296408	-0.19969256834	-0.1931807516	-0.15352126033	-0.1362742369	-0.1110799184	-0.1168605663	-0.10933916611	-0.0998485655
1	198184	198184	BYxRM	-0.0122415927	0.0232227787	0.0806379447	0.0301851869	0.0146558992	0.1161112749	0.0276257679	-0.000328753799999998	-0.0376407891	0.0128481957	-0.0078463191	0.0552318511	-0.0460203638	-0.0445277773	-0.011027555	0.05332426971	0.0314137978	0.0242471817	0.0468747227	0.0475269384
1	198392	198392	BYxRM	-0.0253970292	-0.0235576085	0.0416769353	0.0279660623	-0.04542158841	0.16042855893	-0.02274902782	0.00741129240000002	-0.03315086	-0.0004641534	-0.02674887439	-0.05095040241	0.0978063803	-0.022548981	0.0891331555	0.02289381448	0.0609320906	0.011585438	0.0244689552	-0.0129632331
1	198484	198484	BYxRM	-0.09975190835	-0.23075565552	-0.06481663918	-0.18089533455	-0.12519836641	0.01085823913	-0.12114204163	-0.16391806751	-0.12533784727	0.0453025616	-0.21096754831	-0.12522245461	-0.0398700029	-0.11411186397	-0.0142085748	-0.10873117792	-0.0481796855	-0.12184318873	-0.18235651409	-0.13058539573
1	198580	198580	BYxRM	-0.1236375535	-0.1139552588	-0.0119195352	-0.0572856055	-0.06408644932	-0.055389795	-0.0262536217	-0.0766431947	-0.0380562251	-0.0482724623	-0.0617855072	0.0185671502	-0.0773640282	-0.1222909142	-0.0956634134	-0.0211159663999999	-0.0733335749	-0.0261571524999999	-0.0579156393	-0.045667542
1	202756	202756	BYxRM	-0.09659267033	-0.09523636009	-0.130301612585	-0.07913076906	-0.02489246762	0.04910849041	-0.00296983994	-0.10186350383	-0.13762889379	-0.06466325216	-0.07059464267	-0.05921610534	-0.17712295286	-0.051771903875	-0.12179031691	0.05311615422	-0.0162640662	-0.06244104157	-0.13682764898	-0.11412206035
1	202794	202794	BYxRM	0.05442449299	-0.0682029095	-0.03643300617	0.0046174749	-0.02225708197	0.13439295235	0.17353294775	0.07086859148	0.17643812131	0.05968224258	0.0144437771	0.01505514996	0.133394760311	0.10382231286	0.1460376089	0.16077183124	0.19974478484	0.0631523749	-0.0206889183	-0.06852763136
1	202818	202818	BYxRM	0.000383739020000003	0.036097504743	0.00932857844	0.01705992062	-0.00524417225	0.05717795375	0.04022175217	-0.043757697605	-0.1209069711	-0.16438830403	-0.00598979086000001	0.0793099015	0.0590839736321	0.09649690971	0.00177469211	-0.04021209982	-0.067357687014	-0.037960827058	-0.0104893271	0.04857433306
1	202969	202969	BYxRM	-0.0343266135	0.0248040792	-0.00380880929999999	0.00351455270000001	0.02322822192	0.11362664798	-0.00125449509999999	-0.0305527521	-0.12112401077	-0.00943678375	0.0148117772	-0.0201122736	-0.0476118754	-0.0078224965	-0.00284650479999998	0.05061310773	0.0567144751	0.056469654	-0.0382208975	-0.0274143919
2	9932	249932	BYxRM	-0.00470149188	0.01183619406	0.01683801312	0.02118214023	-0.00582785031	0.10791789281	0.049831795974	-0.02203128297	-0.02133733861	-0.01718797484	0.021628921064	0.021652277427	0.07045326101	0.0152399916261	0.023214267529	0.09293581304	-0.027753524856	0.00983258597	0.01670918717	0.04655585254
2	10135	250135	BYxRM	-0.03817095269	-0.08753575992	-0.0305426429	-0.13100078137	-0.00582106992	-0.05590199014	-0.18724035487	-0.01781976637	-0.11254001301	-0.000246424320000008	-0.0149923553	-0.11359699107	0.007781389	-0.07818601474	0.006336224397	-0.00668978485000001	-0.05793867478	-0.04145630555	-0.09288683391	-0.0849826035
2	10621	250621	BYxRM	0.0254087838	0.05961656393	0.09284187	0.05762450221	0.01318326547	0.22132494447	0.10861215078	0.0451459158	-0.079756506	0.0684888444	0.1194590872	0.0724126035	-0.1638222488	0.19553465017	0.08454238824	0.32481491752	0.015921898	0.06699360871	0.09883302951	0.1540491147
2	11053	251053	BYxRM	-0.021218505	-0.0263924241	0.02967475034	-0.01617073398	0.043318208	-0.07580328043	-0.0799205502	0.1191816884	0.266560161077	-0.04306895934	0.004047123757	-0.06007420888	-0.01466784706	-0.05105313515	-0.0682943655	-0.07917190944	-0.004061127764	-0.02890462492	-0.01185939873	-0.0206483194
2	11345	251345	BYxRM	0.04472571554	0.0598862109	0.1149808252	0.04899072178	0.06131191513	0.03231657233	0.04380793707	0.1440880968	0.1053537015	0.07127835264	0.08763060304	0.0218103307	0.1421137067	0.03663756055	0.1520794629	0.04474613117	0.1331361043	0.04344136416	0.05554525249	0.09348140984
2	11379	251379	BYxRM	0.07292939979	0.082910852706	0.08025524113	0.10786886631	0.10292362072	0.03191035684	0.0522407593	0.03949865256	0.061603850635	0.109599305728	0.025070256838	0.14694755013	0.14456311186	0.07011139676	0.07648202685	0.13547461954	0.1915725308	0.08699141416	0.09595125929	0.16502783626
2	12133	252133	BYxRM	0.00292542786	-0.02266841044	-0.01208414874	-0.02121513697	0.000668740700000003	0.03867615013	0.02190338907	-0.0352408396	-0.02581401431	0.01916785244	-0.0157994256	-0.00212605687	-0.023560879926	0.007118102517	-0.05911250978	0.04200482566	-0.01984863452	-0.02915959925	-0.06108614937	-0.02281929224
2	12194	252194	BYxRM	-0.01216198385	-0.02154299314	-0.02174441103	0.00235101426	0.03344682681	0.083970152155	0.02028393669	0.04654695233	-0.02103770775	0.06951992384	0.01424056869	0.02109483761	0.05915954118	0.02022706521	0.03975902995	0.04977369862	-0.02142690393	0.01798929079	0.00417609641	0.00125887662
2	13061	253061	BYxRM	0.05441447284	0.033091283755	-0.000528678020000003	0.04663587938	0.04405987136	0.14090108491	0.058858451051	0.06615798968	0.001732636676	-0.00284505907	0.04348449224	0.01285959139	0.050830414306	0.08710992239	0.02286005543	0.078575319533	-0.016915325	0.01920072461	-0.05641493441	-0.051950990792
2	13102	253102	BYxRM	-0.04122312455	-0.009720039	-0.02610821169	-0.17404100776	-0.04570602909	-0.0906408576	0.001809897505	0.0116494512	-0.07799663355	-0.1008978868	-0.03713133434	-0.13474424761	-0.30680140764	0.04759239236	-0.0692680205	-0.03996312395	-0.04402702031	-0.02688301224	-0.03831656092	-0.008738703826
2	13553	253553	BYxRM	0.11555522229	0.20983252198	0.1263906273	0.11762272667	0.06106685678	0.20580971923	0.22883568774	0.20163926386	0.24907826533	0.1742733625	0.1259617504	0.23167308652	0.26955304321	0.1763382307	-0.02969685938	0.0294787781	0.32584324419	0.1996277295	0.1859718452	0.1288287675
2	13966	253966	BYxRM	0.15812022134	0.14693955804	0.07964517893	0.13905200863	0.13863665026	0.20929471303	0.19187117635	0.165661869082	0.22599559407	0.13951704208	-0.00907534209999999	-0.06188623452	0.11094565262	0.16947001429	0.17596642777	0.07589177264	0.05922911102	-0.00347102515	-0.02981684079	0.00865638690000001
2	13982	253982	BYxRM	0.09417115994	0.17876609797	0.12694557929	0.13531639306	0.2307172204	0.20356058206	0.36941840439	0.22256617373	0.09723500116	0.05183159179	0.1050068314	0.11950774796	-0.41573668678	0.09554144922	0.1497444626	0.09163593263	0.20257904596	-0.0161417333	0.14523248073	0.00316168285
2	14298	254298	BYxRM	-0.00632289666999999	-0.09874356376	0.06692493505	9.43764400000019e-05	-0.00886032439999999	-0.017124767	0.00861064861999999	-0.02748813646	0.00383122819999999	-0.0455114193	0.01966172686	0.0101886296	-0.03611286009	-0.08370866977	0.0050212769	0.1147914821704	-0.05673545627	-0.00549904442999999	0.06920868196	-0.00734895146
2	15332	255332	BYxRM	0.16677099073	-0.00383797521	0.12390259224	0.09361453253	0.14544276543	0.20112387119	0.13078452085	0.17929363521	0.22974899172	0.22815448427	0.04701096189	0.05559032829	0.15976928644	0.18421828038	0.043172091711	0.08260151158	0.1186498257882	0.13284392317	0.01779950786	0.06849962013
2	17455	257455	BYxRM	0.12409053104	0.11493250843	0.17782473577	0.11985889589	0.16677377214	0.1393572106	0.05906287834	0.04606005599	0.00785407769	0.157196897	0.15757274471	0.09133783904	0.10634551304	0.23905880127	0.09008565779	0.17282768652	0.03337019078	0.13493374388	0.08921269225	0.18266260425
2	18004	258004	BYxRM	-0.045049781383	-0.033550850469	-0.028274756069	-0.05975375013	-0.04598763271	-0.02032559636	-0.017258935753	-0.044736055918	-0.05338401355	0.00865699416	0.0574943389	-0.019656882718	0.01874618831	0.02254133067	-0.07892662314	0.07289816226	-0.09162533717	-0.017848494494	-0.02404419108	0.00851996305
2	18636	258636	BYxRM	0.0190463161	-0.01130171565	-0.000423974699999996	-0.00822424319999999	0.01139007997	0.03436670032	0.01456594982	-0.02184224913	-0.05208444612	-0.0395370035	-0.01095196681	0.01839857222	-0.00328506198999999	-0.04232617602	-0.02965541754	0.05389597757	-0.03177100462	-0.00453021051999999	0.01605505584	0.02523529772
2	22384	262384	BYxRM	-0.0880558342398	-0.062406193223	-0.074297168405	-0.045002993923	-0.05932492064	-0.04836225058	-0.11317705533	-0.03419723906	0.03104095808	-0.11787199788	-0.05499946607	-0.10743750083	-0.07030359898	-0.2214180651	-0.06019593186	-0.07212094717	-0.09713682287	-0.051475989333	-0.06618186469	-0.09846141482
2	23440	263440	BYxRM	0.17747523632	0.2096965969	0.10537243399	0.16729988519	0.192387622298	0.21915051936	0.18639061831	-0.00366296066000001	-0.0103187527	0.02755778526	0.094089226854	0.14152675741	0.087992460799	0.2216316242	0.10597057385	0.3384478351	0.06636144384	0.19842580377	0.20659933364	0.18540401935
2	24209	264209	BYxRM	0.0106113897	0.00409423110000001	-0.00659969249999999	-0.0013499246	0.0241807292	0.06589000864	0.00103074819999999	-0.0368151072	-0.00859948848	-0.02371192581	0.0107240911	-0.00683004569999998	0.03385427487	0.0137934928	0.02013543559	0.0799252605	-0.03408271921	0.0193634983	0.0185833126	0.0235401072
2	24341	264341	BYxRM	-0.07988787983	-0.00441851256	-0.11180374908	-0.02620096091	0.00595503712	0.09889663603	-0.0217719711	-0.13211850189	-0.074768611942	-0.10433680598	-0.03859217532	-0.009702918099	-0.09769684214	-0.06907286125	-0.12219109002	0.09301602307	-0.13546439039	-0.12125321639	-0.05966565602	-0.04197555579
2	26500	266500	BYxRM	0.070759286836	-0.02128197507	0.12729535404	0.06942065414	0.05364092983	0.14833066666	0.11813090283	0.02855776053	-0.07459010955	0.076258377268	0.22499382412	0.21181246115	0.17890779955	0.18646554531	0.07411905468	0.1174805151	-0.0450664724	0.05296253492	0.15805422883	0.145303522034
2	29487	269487	BYxRM	-0.03687212249	-0.019410054087	-0.05139236676	-0.0168191227641	-0.05734006149	0.041234182144	-0.027580390974	0.03559861004	0.019798742342	0.036410058117	-0.034911344999	-0.018647975981	-0.02647490056	-0.02364201096	-0.04776530931	0.03442868198	-0.10484574379	-0.03764612614	-0.04254076861	-0.0688838208
2	29527	269527	BYxRM	0.008561473543	0.06228178949	0.0095798039	0.0259969044662	0.029096348379	0.08535789968	0.00370329787	0.04759518473	-0.0343457417	0.01878085104	0.04786889865	0.04786004537	0.06664431052	0.019517059548	0.00357290921	0.09340885262	0.00245201264	0.015371722662	0.058469862898	0.017567789349
2	35813	275813	BYxRM	0.00032836801	0.07543051588	0.03712124786	0.00152931469	0.0610057327	0.03934914228	0.08769444144	0.15864411795	0.02044504824	-0.05160547523	0.14359362388	0.11285862772	0.15544730928	0.017065073562	0.09640386988	0.21543394769	-0.034314271077	0.05575347156	0.04800748372	0.05498796208
2	36386	276386	BYxRM	0.06129486539	0.05583100089	0.01995222607	0.0368270582	0.07802602373	0.040059773852	0.07043384427	0.103331697238	0.089180955168	0.068142035405	0.172510809054	0.1697001067	0.12195273399	0.04661480258	0.1365028043	0.2457912458	-0.02431620615	0.12915690627	0.07063785514	0.0422644562
2	36489	276489	BYxRM	0.00495868614	-0.0384320147853	-0.12235546784	0.013999959312	-0.05626602825	0.016165390334	-0.050607003545	0.001363936124	-0.02290817417	-0.005435619002	-0.0210522084879	-0.020139101434	0.02605892352	-0.06294170248	-0.018754276189	0.0810558697911	-0.036368786843	0.01564093335	-0.01316735822	-0.030773980973
2	36827	276827	BYxRM	0.01173485513	0.04224214359	0.01259267394	0.04459304265	0.01834320514	0.06475116708	0.02573508849	-0.0259540466	-0.02660548466	0.04231437473	0.00971528345	0.03399840683	0.01927320651	0.07757381576	-0.003876785054	0.09630860786	-0.042489751047	0.0377357159	0.00666291283999999	0.0215374946
2	37421	277421	BYxRM	-0.0881181164	-0.0730043255	-0.1190329276	-0.0522351639	-0.0780987023	-0.1136577458	-0.1480414981	-0.19547157576	-0.2052408776	-0.157895579	0.0054703301	-0.1081899543	-0.0945507827	-0.0419706238	-0.0714347942	0.08795923621	-0.1498280125	-0.1458322864	-0.1374821033	-0.1241589267
2	37451	277451	BYxRM	-0.0192552859	-0.05029593323	-0.0305571587	-0.00640180280000001	-0.02095855409	-0.0601837811	0.02134274687	-0.000628522700000009	-0.0601102215	-0.008129048	0.028680646988	-0.0211440853	0.0665572912	0.0410789121	0.039113686	0.1772962234	-0.0367221032	-4.2659699999989e-05	-0.05777654854	-0.04767969061
2	38210	278210	BYxRM	-0.07161531868	-0.03152982236	-0.01817968441	-0.03127922129	-0.02022279645	0.006227350847	-0.01091510759	-0.0396917042	-0.01934126017	0.04237658876	-0.04138544962	-0.03241111562	-0.4558332648	-0.02603772512	0.03057070851	-0.02828762468	-0.04110468194	-0.02706243079	-0.04178484442	-0.0564116503
2	38270	278270	BYxRM	0.0299512501	0.0234421445	0.0416153577	0.0123568254	0.03372099485	-0.00731486871999999	0.03511347445	0.0255952749	0.0116769985	0.0533097101	0.03941714762	0.04209518537	0.07691794529	0.0304271281	0.03907150618	0.0512677267	0.000967703200000003	0.0414552019	0.00647562039999999	0.03425523426
2	38728	278728	BYxRM	0.24249306481	0.175945477765	0.23893012133	0.12638419162	0.21963589863	0.20445915954	0.07480933187	0.2030887209	0.09436451374	0.304133715	-0.08952277045	0.0442755888	0.1556450579	0.008538913369	0.1844817018	0.003972024283	0.1218974353	0.06136125059	-0.004987562361	0.05317624705
2	39231	279231	BYxRM	0.0096968900926	-0.015869523273	0.0743327875	-0.006583754561	0.03625445023	0.014702893123	0.03886955003	-0.03810165148	-0.01773490904	0.001441559488	0.08144664408	0.03160126904	0.04606268225	-0.03559391853	-0.026888444876	0.0498736346	-0.01496421443	-0.02159471363	-0.01729305851	0.01372713743
2	40257	280257	BYxRM	-0.04308781582	-0.0389938067	-0.02210017555	-0.0203960046	-0.1664981319	-0.0356978712	-0.04018649615	-0.02152825236	-0.06082183872	-0.08359628013	0.0046349077	-0.0132896321	-0.0366548455	-0.0348013456	-0.12231934135	-0.0142319562	-0.11661935436	-0.00942596370000001	-0.07714519459	0.0266343351
2	41242	281242	BYxRM	-0.00802721725000001	0.01329120916	0.00969923341000001	0.00136736661	0.01375721059	-0.0012663879	-0.00106597445	0.06208356931	0.00783291729999999	-0.01154377	0.06195163488	0.02971790294	0.0499234824	0.05027848959	0.03485842333	0.17031030939	-0.03356134043	0.01614354242	0.02185530029	0.0483914406
2	42377	282377	BYxRM	-0.1112051706	-0.08620870857	-0.09952073065	-0.09284241727	-0.09541710569	-0.1316145493	-0.06200634665	-0.1346705036	-0.1926159325	-0.1083463775	-0.1238017274	-0.1030607892	-0.1579226068	-0.1286137319	-0.1905545697	-0.1229310362	-0.1358997581	-0.1053173057	-0.1035553996	-0.09290388112
2	45495	285495	BYxRM	0.15868606429	0.04499016248	0.09880538635	0.06901714379	0.07355149261	0.0135070115	0.06226606867	0.1111846699958	0.10528167823	0.03955705847	0.05319200684	0.07838359987	0.14049740072	-0.10141031102	0.0377465651	0.01764004906	0.06752573296	0.04979997823	-0.00822290954	0.03318517898
2	47101	287101	BYxRM	0.0236093486	0.0413202774	0.0773353912	0.0122351226	-0.0443164142	0.000644875500000003	-0.0116302942	0.0439760829	0.0126347974	-0.01721878476	-0.0171068017	0.0511075538	0.0565692923	-0.0703851277	-0.0223116417	0.0773559367	-0.0911772849	-0.00745886959999997	-0.0622441171	-0.0071022617
2	48369	288369	BYxRM	-0.05684187975	-0.00610661513000001	-0.04980293833	-0.07010126684	-0.06816787917	-0.05530875457	-0.05596118758	-0.00765748969000001	0.06277840179	0.0297398357	-0.04418133335	-0.02988703877	-0.04271713467	-0.0578274188	0.02511935922	-0.06377698141	-0.00976382553999999	0.01438420872	4.92617600000023e-05	0.0081687154
2	49600	289600	BYxRM	0.05247259465	0.04379702555	0.06870851615	0.04373095515	0.00601859574000001	0.01870460982	-0.02325319576	0.1529150056	0.10719485544	0.092168834334	0.11100540274	0.07501024748	0.11281903379	0.10759206804	0.0582167942	0.15070060218	0.0332867529	0.07818892137	0.076870489	0.11602897525
2	50912	290912	BYxRM	-0.01934746924	0.00429184801	0.00690340742000001	0.02722588947	-0.00845211606999999	-0.06786192594	-0.00609731351	-0.01781753278	0.00053644001	0.01721695319	0.02495116097	0.03968502273	0.00452749579999999	0.04009511949	-0.04959309714	0.0604048548	-0.0246031475	0.02822994543	-0.02492868803	0.00459746361
2	51768	291768	BYxRM	-0.00256787513	0.01926712522	-0.00490782667	0.01287060212	0.03266911034	-0.04460987157	0.01523061761	0.04593585763	-0.02696403196	-0.01114035045	0.08699455996	0.04609359911	0.125341966957	0.05359200803	-0.00866035075	0.10161876114	-0.02441910405	0.03916807022	0.01632771953	0.02420543419
2	55145	295145	BYxRM	0.11964287942	0.14983574245	0.12610934559	0.1107487175	0.15522613716	0.11818601466	0.16689577806	0.14323188766	0.1019464198	0.0218558705	0.14588059483	0.18850017959	0.10118288383	0.14422230685	0.21713522322	0.20744334854	0.17342485374	0.12596464882	0.2105317355	0.12398828646
2	56419	296419	BYxRM	-0.00276424946000001	-0.00373265747	0.05116253079	-0.01137297162	0.00380531665	-0.03915650332	-0.01126855573	0.01959675185	0.01674968291	0.02314772156	0.069719336041	0.08135949591	0.03186214305	-0.00254212248999999	-0.02457728192	0.14403918985	0.06263547772	0.06406013806	0.01270897562	-0.07223458489
2	59043	299043	BYxRM	-0.037111113077	-0.00670194135	-0.028006665927	-0.02417540994	-0.0631217197	-0.063437629196	-0.029603462706	0.00366475718000001	-0.06415133517	0.00136510451999999	0.020068989923	-0.035232317839	-0.01385873665	-0.02662777437	-0.05483627273	0.04092737058	-0.06874185619	0.000781588620000001	-0.0510907641	-0.02893308002
2	59161	299161	BYxRM	-0.09021173297	-0.0417194705	-0.08205461214	-0.0675640366	-0.02252812964	-0.13847079738	-0.0425880357	0.0108022318	0.0646983191	-0.00722786489	0.05091497007	-0.04766002628	-0.02581688851	-0.0268256506	-0.04178849892	0.06294881161	-0.10972454498	-0.03945170782	-0.05393797418	-0.03938532693
2	63854	303854	BYxRM	0.13371717554	0.198344893457	0.15263346872	0.17255111344	0.08980257161	0.14809241785	0.08132259	0.1623753926	0.0483400212	0.0719892478	0.21874364492	0.17133927607	0.1549712224	0.1330732843	-0.00203293459999998	0.1421089195	0.0946838908	0.0870607738	0.09734655009	0.06300236688
2	68831	308831	BYxRM	0.0173880531	-0.00827448780000001	0.0476505769	-0.0162463627	0.003307385	-0.0263075513	-0.0157267827	0.0757337757	-0.0090709887	0.0132039724	0.0631004993	0.04091271	0.0957783805	0.0568973707	0.0301140365	0.1486015626	-0.0095885359	0.0171605713	-0.0300153629	0.0146916317
2	69769	309769	BYxRM	0.010282865065	-0.047088914	0.02485242409	0.02859899286	-0.000995378600000001	-0.02236302502	0.022386067413	-0.001485600731	0.03938830763	0.00657799296	0.0510409602138	0.0421955857701	0.01405438384	0.05080481573	-0.0016945688	0.03311044334	-0.0259595451398	-0.00896629267	0.02174167542	-0.00674224662
2	71428	311428	BYxRM	-0.01568901446	-0.00838727388	0.00577581957999999	-0.06412554201	-0.01818261572	0.00838546896	-0.0688394948	-0.00063750957	-0.043109238713	-0.05619845263	-0.02423415538	-0.0390627436279	0.19862674114	0.06811811403	0.00646777138	0.17298320802	-0.05358864677	0.038469394929	-0.03544983095	0.01990993331
2	72660	312660	BYxRM	0.00783626205999999	-0.07979203808	0.03818706337	-0.01513989231	-0.02060072071	-0.0657574518	-0.02313014403	0.02269861705	-0.015380688369	0.00953166407	0.0534971639	-0.00747866599999999	0.02382233373	0.03311176578	0.003301045856	0.08194547163	-0.009634314179	-0.01387233748	0.01964358514	0.00633800548000001
2	73351	313351	BYxRM	0.05198003251	-0.041574993854	-0.03932392973	-0.08412200041	-0.09969082165	-0.04933746582	0.10362298803	0.0440473763	-0.0931797476	-0.0250631767	0.000908804369999999	-0.07768807626	-0.0085090167	-0.00327488018	-0.07213241873	0.0970478389	-0.1409433456	-0.01159044981	0.011490757853	-0.01543033813
2	73467	313467	BYxRM	0.10187645394	0.06127481482	0.13057827364	0.10360143878	0.14561352587	-0.0313939398	0.07653489978	0.1040500071	0.05607046475	0.06448485885	0.1592983719	0.3102738321	0.07858918347	0.006193029059	0.007251403364	0.06331386547	0.0638033205	0.08958509844	0.11888430868	0.16048535098
2	73643	313643	BYxRM	-0.016449786284	-0.00980373869	0.04583707921	0.02973360351	-0.02252291735	-0.006864431559	-0.02029761543	-0.02041768319	-0.024573961438	0.036086176753	0.05721946632	-0.00262420768	-0.03355806501	-0.00108474374	-0.00464221835	0.0360868821	-0.0716934973	0.02889865191	0.0267685848	0.043296802831
2	73694	313694	BYxRM	0.0791599269126	0.08457894408	0.12934785721	0.063350301705	0.05879517675	-0.02820093604	0.05415122004	0.12464706858	0.06367785403	0.06842850796	0.15214859787	0.08017581555	0.09147569565	0.14403542321	0.087962954384	0.22491000842	0.04326391431	0.052775622489	0.06189531524	0.03605271269546
2	73755	313755	BYxRM	0.05860156465	0.00201751689999999	0.02906885814	0.04622041492	0.00845375409999999	-0.02549478119	-0.0103591861	0.02574859235	0.027503420215	-0.01494121225	0.0324197078	0.03472557407	0.09843382321	0.0951314682	-0.00616825033	0.1397526856	0.0004697808	0.02349146767	-0.0192361406	-0.0564340197
2	73868	313868	BYxRM	0.01598331491	-0.07158123049	1.20404971653	0.03762996319	-0.03598924754	-0.01265056598	0.078583664867	0.286048144	0.09913101556	0.05779794879	0.05181931286	0.13543439853	0.06833501967	0.04754928733	0.13844544616	0.22169554366	0.09865427039	0.047624792727	-0.00259587578	0.06797201024
2	73940	313940	BYxRM	0.012594609881	-0.02166038607	-0.00473385306	-0.005072203961	0.020484970669	0.00286502082	0.011521882357	0.04746808092	0.01704564165	-0.0669622461	-0.0138171130158	-0.00988482703	0.060049676558	0.05780073599	-0.01376178798	0.12580479361	-0.0361003342	0.010598498081	-0.021734287758	0.00396405882
2	74186	314186	BYxRM	0.02714612011	0.00582993907	0.03182326763	0.00908849421	-0.028378816842	0.009144194	-0.03348081428	0.039668459351	-0.000611325830000002	0.01124786581	0.03582505704	0.0166203316	0.03702534579	0.01299082837	-0.041981613168	0.106094086521	0.00889767869	0.017696315981	0.01127499087	0.01656687034
2	74685	314685	BYxRM	-0.04658300835	-0.06657820178	-0.07364666387	-0.11388413506	-0.10586125448	-0.14695141274	-0.18958944581	-0.0173219664	0.0262975086	-0.08032374153	-0.06021144654	-0.04582534716	-0.1650865313	-0.11006581484	0.12680713498	0.1231875654	-0.1195460197	-0.08554282497	-0.09019899552	-0.11729660812
2	74736	314736	BYxRM	-0.00475661769999999	0.04287474249	0.0118030546	0.0101982616	0.00446165568	0.00786958274000001	-0.01461659994	0.07729868847	-0.04468723611	0.01970085051	0.07167705882	-0.00233379863	0.0203751451	0.064776688469	0.02759006005	0.08757851333	0.00245146696000001	0.02974653979	0.06533349929	0.077850332453
2	74917	314917	BYxRM	-0.04411223674	-0.16523619788	-0.03396316038	-0.056734898599	-0.07668772872	0.12316217566	-0.17012909189	0.14378819169	-0.03329404519	0.07734844578	0.10623087788	0.06037960285	-0.05223705768	0.1164890159	0.006390058179	0.1511916142	0.05800775954	-0.00349550966	-0.15985908359	-0.11976004665
2	75561	315561	BYxRM	0.00910516040000001	0.0407639642	0.0105461567	0.0477886175	-0.1311720475	-0.051613535	-0.0731107367	0.0661088088	-0.0215585792	-0.1186506896	0.14398923123	0.10520383507	0.19801064203	0.1247524605	0.1361447113	0.1597335999	-0.1066794486	0.099053643	0.082388238	0.0560569372
2	76184	316184	BYxRM	0.0041431712	-0.018464721174	0.0255943726	0.02507369372	-0.012171138872	-0.05915181141	-0.07900451655	0.02266346901	0.01013470315	-0.0446982097	0.039741028873	-0.02538904474	-0.02448821473	0.08677694997	-0.02700159116	0.103356747839	-0.05927838253	-0.05124741958	-0.07208874176	-0.04069261938
2	76311	316311	BYxRM	-0.02857043461	-0.04365923046	0.01051718383	-0.01524845049	0.0173592702	0.05878665499	-0.01136533636	-0.017031350852	0.0475912296	0.01115489629	0.085051590611	0.01746563407	-0.01116557708	0.00460627985000001	0.0246118405	0.141534186643	-0.03844564009	-0.03202359839	-0.01282982572	0.05322020433
2	76821	316821	BYxRM	0.000790584410000003	-0.00688233339	0.00125088183000001	0.03524905025	0.0371383307	0.01478901106	-0.02701324437	0.05168534503	0.0600621944	0.00481854269000001	0.05248647912	0.0462233522	0.02966616945	0.02851555517	0.03316381359	0.063269248605	0.00937113415	0.00906271122	0.0127906855	0.02441049014
2	76866	316866	BYxRM	-0.041719955442	-0.07912090588	-0.01954590358	0.02916839351	-0.11771694798	-0.08729389314	-0.02156389647	0.06601003853	-0.0882155624	-0.035919816947	0.054450890539	0.02921046772	0.01016271779	0.02839143279	-0.06506017543	-0.024766509818	-0.067513621034	0.0529428879	-0.02649201199	-0.0508960963
2	77256	317256	BYxRM	0.12177081427	0.12735336126	0.11808186722	0.09627958256	0.0525361107	-0.05685663573	0.02786889587	0.16408737274	0.08662254175	0.03250141157	0.20337253934	0.08783352802	0.1530035441	0.13752624607	0.1667770792	0.3019386322	0.0540055246	0.11285347389	0.18164346783	0.1239951327
2	81499	321499	BYxRM	0.139790053537	0.09093597928	0.09364023129	0.09297998992	0.14727033799	0.052710346412	0.095711267107	0.17133764226	0.11816548452	-0.04608865759	0.19801230586	0.129637457451	0.06788383891	0.12001162267	0.0201497173	0.18962986217	0.03729845702	0.11002904928	0.17169108902	0.09257332697
2	83696	323696	BYxRM	0.0630607192	0.04979986961	-0.0287017131	-0.0015076614	0.00736136230000001	0.02150537668	0.0547226116	0.1141035649	-0.09690177454	0.04587554774	0.08826268527	0.015771078	0.2296405599	0.20810774364	-0.02584930063	0.21929289886	0.0606799562	0.0615611351	-0.0152008901	0.07061854771
2	87389	327389	BYxRM	-0.006245727148	-0.00279310951	0.00739642349	-0.024404988256	-0.0074648445139	-0.00290067622	-0.020905247681	0.0905577595	0.04556810521	0.02903314122	-0.008604721404	0.021762441163	0.01726247987	0.035942942645	-0.00345098024000001	0.052522957096	-0.00138562105999999	0.000480153609999999	0.06678627565	0.0464887247
2	87847	327847	BYxRM	0.02792770014	0.00188438387	-0.0159250304	0.01828281331	-0.02123586402	-0.01302256154	-0.00661552377	0.05616333398	0.000577663800000003	0.04655140223	0.07857052346	0.03229145947	0.0208986051	0.14751009277	-0.012932996	0.12375912972	-0.0351780622	0.01678511768	0.03369337968	0.03068793142
2	89277	329277	BYxRM	-0.03161433444	-0.00977053265	-0.02818635149	0.02182109157	-0.00136371519	-0.02700957849	-0.02145953218	0.18829104195	0.2387277184	0.118636581284	-0.16888705083	0.0198596957653	0.17789789935	0.15373748928	0.127551548	0.07751265314	-0.1039140858	0.113082211231	0.03062464567	-0.06971787621
2	89545	329545	BYxRM	0.05857960227	0.05437261963	0.05628198011	0.03233267837	0.0304322355	0.02567566765	0.04756740564	0.119559089852	0.06452542978	0.05572517271	0.14561301829	0.11508677856	0.08422865749	0.12428135359	0.05645850441	0.14875361072	0.01616316318	0.0779586381	0.06338340378	0.05163304322
2	93954	333954	BYxRM	0.07362603718051	0.03343564932	0.096726158275	0.089144392878	0.05763064716	0.03442629476	0.077211547043	0.09393519178	0.11311770752	-0.00637876704	0.16453226312	0.10598620977	0.0562421655	0.13859168153	0.05057433811	0.15833560403	-0.0141190837	0.0267965303	0.04594706203	0.02445188143
2	95345	335345	BYxRM	-0.0107385875	-0.03794824291	0.00598979137	-0.032691817569	0.01621652708	-0.0349414277	-0.03314553392	-0.01823586643	0.02286928344	0.00530065474999999	-0.04643026429	0.0022429907072	-0.02716076925	0.00522343085	0.0274202102	0.01391813778	0.00861635550000001	-0.0294970497752	-0.043724672559	-0.0001973545
2	102055	342055	BYxRM	0.029691360558	0.08325904547	0.080446750282	0.04031285812	0.075670823351	0.06114505264	-0.03556565932	0.01459148304	0.10602423112	-0.0353353599	0.17206952756	0.08084337668	0.06683250524	0.0779686595	-0.03761500147	0.06082260511	0.00603470179	0.01635661368	0.05087511673	0.08204876759
2	107125	347125	BYxRM	0.04173526822	0.063707172263	0.06595103811	0.056200477546	0.034307851901	0.06695223527	0.05457604287	0.13973388495	0.06866738807	0.10295824261	0.12444113489	0.048521501285	0.07078537495	0.0980192416	0.044551874226	0.13502834372	0.02826405507	0.036623738859	0.07578631996	0.03688596796
2	108454	348454	BYxRM	0.00345868969	0.000701526350000002	0.05334408446	0.0438905116	0.02998263963	-0.00047444437	-0.01280858851	0.07108587095	0.08581705647	0.04048849319	0.14225722203	-0.00327139367	0.06597987081	0.06697545503	0.04728965018	0.1853981518621	0.0033629719	0.03593792115	0.05683136782	0.03801758933
2	109096	349096	BYxRM	0.1324396981	0.11979941138	0.06476991561	0.0960239143	0.09612692049	0.08559236095	0.066372710101	0.16435002962	0.11394082115	0.06985815472	0.19662607752	0.16089248411	0.15193491618	0.15117951059	0.13639813901	0.2495099367	0.056807241456	0.10034261585	0.15660829505	0.07799465835
2	109167	349167	BYxRM	0.0124978084	-0.00901607809999999	-0.0192133132	-0.0165425261	-0.0348998972	0.0483494588	0.0074162102	0.0494245272	0.06010437958	0.06494874198	0.03354342472	-0.0169980026	0.0252456806	0.0216759759	-0.00665405929999999	0.0359518397	-0.0139833327	0.0187907404	0.00284921260000001	0.0238830718
2	112337	352337	BYxRM	-0.11942393438	-0.12870121319	-0.1629118282	-0.0507225907	-0.11393068981	-0.12347480556	-0.14246115568	-0.04206286647	-0.0040206783	-0.08122831479	0.04743671262	0.0081109555	0.127390245828	-0.0819858426	-0.0438853934	0.17228719045	-0.22158024141	-0.03373425443	-0.13253100674	-0.0438846209
2	114769	354769	BYxRM	-0.015485136775	0.027153609125	-0.018355442107	0.0381768155	0.01712579653	0.004595576216	0.004202933718	0.061480438745	0.02282617189	-0.04056201002	0.18950607557	0.0621858247632	0.01937534601	0.19536011703	0.03982154477	0.15144698255	-0.064529305165	0.01708839273	0.05337307636	0.06934703398
2	115777	355777	BYxRM	0.100791000961	0.02705402295	0.05197817193	0.01807945199	0.07563947976	0.07149960253	0.01937307141	0.2993852091	0.0449782976	0.05582055174	0.10500936969	0.0036405798	0.1328068864	0.06519926802	0.1667479851	0.1881811734	-0.04281586809	0.06776512431	-0.00695607734000001	0.02303633875
2	116087	356087	BYxRM	0.05770049228	0.0396165094	0.03643674349	0.04082000643	-0.01967154784	-0.01691260926	-0.06506776334	0.17366580799	0.04996990831	0.01180714424	0.11429028447	0.02291085509	0.06214659881	0.0463905618	-0.00197121139999998	0.20550228112	-0.06084815658	-0.0307862574	0.05368721796	0.0816656981
2	116146	356146	BYxRM	0.03484803961	0.12996181777	0.10155994723	0.07895143064	0.08037861599	0.10945895911	0.08384829214	0.15990623271	0.10951880145	0.10037639217	0.230411112369	0.06750982288	0.18786627089	0.07993420371	-0.02114360408	0.283721966268	0.0725357146	0.01821549814	0.15696517032	0.12331805652
2	116521	356521	BYxRM	0.05559403494	0.0393771651	0.0603973998	0.02920718344	0.03848360837	0.01505891764	-0.02879618132	0.08922578983	0.08810849783	0.023391458285	0.13269943517	0.06407404863	0.13417601228	0.04118101293	0.05705923017	0.16833101787	-0.02117656197	0.04565283676	0.01631741247	0.0134767245
2	116835	356835	BYxRM	0.12632189397	0.11385255669	0.08128576878	0.12276880035	0.0970873536	0.10305429791	0.0878051623	0.20771772065	0.2375652198	0.13589597403	0.3245585228	0.1577899844	0.17846680981	0.24515816401	0.10571641547	0.3515189379	0.13703883044	0.14809770235	0.14995494915	0.12790265575
2	117598	357598	BYxRM	0.087627357731	0.01316966906	-0.04073551702	0.057658230838	0.06109179832	0.039225104237	0.029764454639	-0.003782732472	-0.00109771606	0.03758138117	0.088772293794	0.066561628259	0.021416935916	0.061415396881	-0.03665015608	0.0190080782	0.013884693443	0.026339608269	0.00797363002	0.0502472119678
2	117975	357975	BYxRM	0.05550992112	0.02891760608	0.02568766211	0.03007838711	0.00225022803000001	0.03596575611	0.04836369458	0.04148870124	0.1003139865	0.067190900834	0.161212023332	0.01530419992	-0.1357901483	0.09611945013	0.0795210251	0.18735648972	0.0316568901	0.05268280988	0.04134102298	0.0746407201
2	118373	358373	BYxRM	0.0267233454	0.07330386993	0.06257784568	0.03074948059	0.05460080537	0.07405860147	0.08611465675	0.091194339481	0.05728951699	-0.01934068078	0.21903012864	0.05710721908	0.12946165592	0.14951100868	0.09621863023	0.21236788406	0.05982344878	0.01844725114	0.08167353719	0.05674131538
2	118460	358460	BYxRM	0.00531936998	0.011775388614	0.00869665319	0.019278004086	-0.02928010229	-0.01641836324	-0.11731824395	-0.017949127017	0.00014431996	0.00529466746	0.131952862275	0.02773450925	0.01497483931	0.03864503256	0.01604045488	0.17566734539	-0.09758479043	-0.00341409248	-0.00270012845000001	-0.066354811884
2	118821	358821	BYxRM	-0.12128904329	-0.16733193815	-0.16939233414	-0.15789886379	-0.19153904746	-0.1018378133	-0.1918231096	-0.0313475219	-0.0727113519	-0.1464657879	-0.098588582	-0.13484515617	-0.1327315216	-0.0486017055	-0.22254601011	0.0328416538	-0.25341757342	-0.19802069995	-0.20399557858	-0.18720824983
2	118924	358924	BYxRM	-0.03318379666	-0.0128537152	-0.06355725561	-0.0483902148485	-0.033704521184	0.000780597789999997	-0.000682789779999998	0.02924998604	0.07845836505	0.06018078013	0.13065851749	0.07601346868	0.05469992466	0.005042108533	0.0232041563	0.16993228841	-0.035650013052	-0.04545169494	0.05213159337	0.018089363363
2	119742	359742	BYxRM	0.07019343041	0.05546693166	0.052844821048	0.06680661158	-0.00524782694	0.09498323577	0.070726495072	0.191943802371	0.11866669648	0.0877111159	0.18816743511	0.09867473829	0.11581847864	0.13293756645	0.14919591722	0.20507322215	0.09849565247	0.10978117749	0.10125706117	0.11666016679
2	120093	360093	BYxRM	-0.042800226668	-0.07784981738	-0.0135630176	0.0062365481	-0.1241893963	0.054101475641	-0.012319313149	0.116068759903	0.08878595182	0.2471654367	-0.00980408062	-0.06783348536	0.12121728504	-0.01342268065	0.03507700243	0.009307938918	-0.02722848716	0.04826790405	-0.07853149057	-0.00951064232
2	120633	360633	BYxRM	0.0237643804	0.03305116875	-0.000450504299999988	-0.00931959039999999	-0.02164617801	0.01394762071	-0.08337699537	0.01607630143	0.0404894528	-0.02115503656	0.24383212036	0.105616766	0.0604940388	0.08870529012	0.0255688264	0.25700048135	-0.0209159654	-0.0635080183	-0.01303028461	0.0088180108
2	120891	360891	BYxRM	0.0086674524	0.066646344571	0.1354045481	0.08222659893	0.003714365312	0.10779787165	0.02641100291	0.22016878993	0.0480695863	0.0664299866	0.090720377724	0.0721309683	-0.0176572164	0.00133652200000001	-0.0742446322	-0.0122677513	0.0666768474	0.0960724131	-0.02166867996	0.01673796102
2	121104	361104	BYxRM	0.053848727674	0.00820400653	0.046110235298	0.01158346235	0.034191524552	0.04318922744	-0.041387175247	0.12447396206	0.065016255864	0.06905361548	0.03591483388	0.04044055913	0.05917859382	0.05245914228	-0.03427763621	0.10313485926	0.03028393548	0.02942031003	0.00661934088	-0.00374791686
2	121424	361424	BYxRM	0.026000938513	-0.04041461814	0.05781969408	0.025134248814	-0.003816195869	-0.068184027784	-0.061752452217	0.06826851395	0.105902494	0.028820454412	0.14160647513	-0.04162407837	0.1258327018	0.02665101573	0.017453413229	0.22389613275	-0.04333620298	-0.09662986234	0.013605424485	-0.012995273932
2	121812	361812	BYxRM	0.06651274813	0.11098386249	0.04114533499	0.08915840869	0.029160987928	-0.04310298877	0.011080394325	0.13492972008	0.12495726255	0.06031954646	0.11622041215	0.11372442932	0.0711055291	0.13031515922	0.09204730151	0.21523635529	0.08116868106	0.07454953054	0.054079413215	0.06152340765
2	121911	361911	BYxRM	0.0640364651	0.0360795279	0.0364932082	0.0167552592	0.0489229656	-0.0275014665	-0.0125501361	0.2176502938	0.1185023025	-0.08394564477	0.24622918971	0.0328184694	-0.0321361284	-0.04515523413	-0.09690442267	0.0674687634	0.07922795	0.00085044170000001	-0.0672666128	0.012808634
2	123342	363342	BYxRM	-0.01875394404	-0.04053073859	-0.02011974866	-0.02665503744	-0.03240535848	-0.000233240919999989	-0.04810527338	0.07332686661	0.0239055352	0.04035736009	-0.0105576772	-0.01380875976	0.08675911339	-0.00777232867	0.02112152269	0.05372012659	-0.0158579024	-0.00565007386	-0.08209771694	-0.02204118537
2	123767	363767	BYxRM	-0.033367382007	-0.01678172018	-0.08009746044	0.000409782140000002	-0.10413187119	0.00807989529	-0.10237011461	-0.01414138983	-0.16270957216	-0.07277811249	0.08810264384	0.0088586253835	-0.04789686895	-0.03708929163	-0.03258550629	-0.0334568406615	-0.11834425635	-0.08256631114	-0.06551886379	-0.06696164579
2	123803	363803	BYxRM	0.01945729929	0.02986855847	-0.055301975394	0.00712137985000001	0.01355715649	0.00429998063	-0.00877229124000001	0.089241030435	0.09430049738	0.07461234248	0.14936443932	0.02659950671	0.06271957085	0.05722500726	-0.064556918563	0.16539397887	-0.0468399571	0.0665266519	0.01727611133	-0.00657275267
2	123943	363943	BYxRM	0.02273356645	-0.00587000915	-0.00181660549	0.03002728782	-0.03690102557	0.03735832893	-0.034140300181	0.04130650728	0.07416062689	0.05066822809	0.12310317628	0.026166990402	0.02521811137	0.1076553778	0.02750422242	0.12945424095	-0.01581552703	0.02044215349	0.025716937246	0.04880190465
2	124680	364680	BYxRM	0.03289442228	0.04472582378	0.01191754012	0.01203984549	0.05572128229	0.04305455331	0.01132648121	0.11775952962	0.03172360551	0.021315984299	0.14627722259	0.04312689303	0.045745933051	0.06751195732	-0.011768350455	0.15420722707	0.00321575153	0.02309215714	0.03450747229	0.0257436423
2	124935	364935	BYxRM	0.014435176361	0.061905093519	0.07211614756	0.02501451242	-0.03029401829	0.00040242327	-0.026581480446	0.05947232959	-0.1374821215	-0.01878084229	0.2211125439	0.0555938897	0.16907816279	0.001190564108	0.00368115892	0.03880412956	0.03148473053	0.06780347828	0.01563053988176	0.06701042455
2	125025	365025	BYxRM	0.09463312981	0.04934646022	0.10987655366	0.07363246392	0.044256942769	0.07598394709	0.057042522938	0.18448021681	0.14524445206	0.05056247956	0.22055667427	0.09405563429	0.15109428223	0.10718111149	0.13793305674	0.23829632266	0.07711663681	0.08916933511	0.13483989305	0.13411459138
2	126133	366133	BYxRM	0.03767953273	0.0081564912	0.05709175183	0.03082760462	0.03190896384	0.00631762984000001	0.00246821859	0.10091142024	0.055090208562	0.05214625264	0.18110237044	0.065132173768	0.083560402267	0.09497317441	-0.01294837033	0.12355160959	-0.044265648782	0.03116630355	0.01638902951	0.07653328339
2	126695	366695	BYxRM	-0.09119103167	-0.00231559490000001	-0.06564043632	-0.0443431669	-0.12425877461	-0.04485885519	-0.18199098632	0.007338653	-0.04124363446	-0.04366059176	0.11216697817	-0.03740092952	-0.2319214253	-0.0509120361	-0.1218091776	0.08970481531	-0.142042755	-0.12113341313	-0.05099292316	-0.0342670085
2	126839	366839	BYxRM	-0.02471543886	-0.03797104155	-0.01060094196	-0.02308399312	-0.05046904173	-0.04468745045	-0.07265925743	0.10686358941	0.04661005655	-0.02057950649	0.07230872848	-0.0630356546	0.03745748823	0.02489948484	-0.11320559745	0.134156225831	-0.0416518018	-0.01179635279	-0.02043086738	-0.04758115816
2	127967	367967	BYxRM	0.01305439633	0.050544749467	-0.00474492026	0.04147178248	0.02758247313	-0.01484417728	0.001932611184	0.06736683537	0.05495453882	-0.04469454559	0.18380506313	0.03315437477	0.066752495609	0.10533450256	0.01760045863	0.2003164855	0.00503371571	0.00773895776	0.06036053893	0.010612600634
2	128260	368260	BYxRM	-0.0056424004	-0.02603721269	-0.04664241575	-0.02437622402	-0.08648419033	-0.0648867946	-0.06328929781	0.0283362327	0.0147337858	-0.00739505260000001	0.07142213755	-0.00363700026	0.0458022124	-0.0167353692	-0.0377812199	0.000644589700000003	-0.0428868612	-0.02632977203	-0.04444926892	-0.0270739324
2	128426	368426	BYxRM	-0.01546503746	0.0198916113	-0.0224970869	-0.01155426366	-0.06120764058	-0.08845826341	-0.08742827284	0.02127352857	-0.01072838786	-0.02805600391	0.09802166271	-0.03532467542	0.039575544908	0.08724266172	-0.0212391122	0.09909592614	-0.07277464389	0.01105178192	-0.0696235279	-0.05059431668
2	128550	368550	BYxRM	0.02218147875	0.04319287338	0.0349481908	0.05436031884	0.01669067628	0.073392361571	-0.022499842017	0.14647043308	0.06440652359	0.068807094726	0.11242728179	0.05050730411	0.085097254723	0.085862282446	-0.00429853973	0.18035796141	0.04538089339	0.074856919213	0.076733847927	0.057736704288
2	128672	368672	BYxRM	-0.03722383715	-0.0186508379	0.0339592105	-0.0118985925	0.0242616559	0.00471977645999999	0.0227591236	0.129150644	1.0888785796	0.021649903603	0.08315121393	-0.0125973006	0.15379882694	0.01029079355	-0.06254607523	0.1133235295	0.0442663002	0.0448841941	-0.0511971732	0.0182464805
2	128938	368938	BYxRM	0.03029331038	0.00778328363	-0.005118032894	0.04844031892	0.00287702419	-0.00292980838	-0.01467123717	0.0863910548	0.050234020143	0.048329122787	0.07855484174	-0.024824616303	0.041802879303	0.05627949191	0.008828479301	0.11317217038	0.00393430658	-0.001928066929	-0.01725131602	0.0014105793
2	129257	369257	BYxRM	0.05417303666	-0.01630874104	0.13611290733	0.11343447205	0.00178819504	0.06904402876	-0.07410889462	0.29309021989	0.2306351822	0.13450050273	0.17023168732	-0.00362323738000001	0.13927993117	0.03592970231	0.1365653135	0.1923182694	0.18010615173	0.15039179957	0.03946770829	-0.00449484909999998
2	129440	369440	BYxRM	0.08687854275	-0.00699435019000001	0.071206559358	0.04516795531	0.03460219124	-0.03190718677	-0.061354552153	0.11478779713	0.2671632217	0.09410928569	0.13140737774	-0.03776517309	0.14337690371	0.099403422747	0.0236836593	0.16405249134	0.05567267822	0.01449357196	-0.06666798281	-0.00977094002
2	129671	369671	BYxRM	-0.03441133573	-0.02344880284	-0.000897490519999995	0.03938835849	-0.0356286951	-0.01392362455	-0.02343694757	0.00990339962	0.08008269298	-0.014790449238	0.16529123151	0.04604518943	0.15580086072	0.08388461942	0.05037987777	0.31669199568	9.85624379999999e-05	0.03098112474	0.00662953825	0.02395226491
2	129695	369695	BYxRM	0.06122570451	0.06802124486	0.00719539962	0.084131443819	0.03578647244	0.02381533308	-0.00489735177	0.08051007711	0.08433126375	0.05950237931	0.16846351786	0.01254654634	0.05177142939	0.04561392373	0.01573238738	0.23807742512	0.01540908447	0.078162750733	0.0067646322999	0.023752612878
2	129794	369794	BYxRM	0.01284523639	0.06231321166	0.021719848028	0.039101879225	0.00954721894	0.0102659100643	0.01006972313	0.0774548522	0.05362475866	0.02000061046	0.18071609165	0.0393108433	0.0847856647	0.049984712288	0.03768221968	0.17830773015	0.04647339044	0.07097629207	0.08183432775	0.044897006128
2	130043	370043	BYxRM	0.11279767333	0.09895353107	-0.01948261182	0.03804878765	0.02979483678	0.050126133016	0.00903286446	0.04631679174	0.04102960323	-0.04123750965	0.2182554541	0.08545060914	0.04627653115	0.12205387361	-0.004242222118	0.2629631251	-0.00307941065	0.10755634555	0.13143263129	0.08557354077
2	130772	370772	BYxRM	-0.14215523685	-0.0512306447	-0.15174121877	-0.11385597679	-0.15581447947	-0.11800472019	-0.14023746943	-0.07072746111	-0.08599563537	-0.11817225451	0.0348796513	-0.05205782937	-0.20647293754	-0.0378287022	-0.268354217813	0.07459269889	-0.19781284717	-0.11945275857	-0.12683213269	-0.11312045228
2	131023	371023	BYxRM	0.091504847286	0.07328628968	0.020152308	0.036091510523	-0.048937182	0.069123336801	0.07104408013	0.1554283839	0.111701442943	0.10124091307	0.26942134289	0.11037789788	0.107246685142	0.10572873737	0.10473878198	0.17666310067	0.050868121586	0.00291593025	0.10038621437	0.11340239204
2	131054	371054	BYxRM	-0.03375213796	0.01356367021	-0.0290843193	0.01907019468	-0.10094855975	0.06343215453	-0.05461396793	0.07385490756	0.04149660064	0.0179053441	0.20722496157	-0.02811793156	0.09431432762	0.00376004821000001	0.04367417516	0.164946289704	-0.06574381539	-0.03264451803	0.01128792282	-0.01032240704
2	131708	371708	BYxRM	0.06104721786	0.1093558015	0.08272519347	0.07794976161	0.02069250409	0.04726204617	0.00644322286	0.16770843935	0.3824866939	0.13251800212	0.13735759018	0.11849701391	0.24438520999	0.17688432965	0.18985832995	0.22880853433	0.0851604887	0.16324473728	0.08839725913	0.06481968914
2	131786	371786	BYxRM	0.03869874709	0.02895841038	0.00471795076000001	0.0122522478	-0.02790417459	-0.03511612375	-0.05393979348	0.12336397302	0.0936925726	-0.054208861152	0.17093542883	0.05244716682	-0.00170639957	0.01372575048	-0.07914908762	0.11687706142	-0.00406012529999999	-0.01912415646	0.049972143423	-0.02692422325
2	132202	372202	BYxRM	-0.0158394272	0.0938233328	0.0300656747	0.0454341333	0.0022759275	-0.00281879870000001	-0.00196084990000001	0.00400500370000001	0.0889092201	0.047623961	0.23642320746	0.0640865269	0.066082746	0.0771376798	-0.0354193516	0.2548600947	-0.0380166322	0.0497677025	0.073537706	0.0458892032
2	132283	372283	BYxRM	0.107071760189	0.1004041797735	0.12953567666	0.09038104827	0.085349205308	0.08312703123	0.03867111937	0.120854110794	0.11648540496	0.18987344802	0.17311482403	0.08794729172	0.04682798107	0.07377266996	0.06251622632	0.15611158707	0.021048802136	0.07784379472	0.069557422264	0.0914596491
2	132657	372657	BYxRM	0.08076661774	0.12251247521	0.05798460732	0.039820271048	0.11428035662	0.12172918378	0.04851111248	0.179022307	0.15636406534	0.15501664444	0.18218545946	0.10731892407	0.18516170339	0.18049806881	0.1068418989	0.2922385265	0.08076270916	0.14068050109	0.14127329024	0.14636412865
2	132948	372948	BYxRM	0.04619297975	0.049911022434	0.05231462394	0.06471331418	0.05472261913	0.05287405292	0.03726767715	0.12274730049	0.13409000997	0.06875266901	0.11398269623	0.074574659198	0.109990843361	0.0895566334	0.0557257311	0.16586128494	0.05789893015012	0.07055834876	0.0787491361	0.07093377813
2	132978	372978	BYxRM	0.03006988626	0.11705370543	0.07023583028	0.06654361526	0.11523591987	0.05943750874	0.02793727022	0.15423377291	0.05826721343	0.02717085466	0.18314517096	0.03517542113	-0.03759415603	0.1144822106	-0.04289273902	0.24769322502	0.03876052611	0.04344524742	0.04320263944	0.08672273891
2	133242	373242	BYxRM	0.00125846559	0.035552398106	0.05367287856	-0.00910381545	-0.01241133888	0.02222276363	0.05158479762	0.01790891434	-0.17343148109	-0.02100593126	0.09141518522	-0.00586606265	-0.01590261267	0.018135331117	0.01002500788	0.051511983432	-0.05651403702	-0.0379117286056	0.02126686552	0.03362472035
2	133358	373358	BYxRM	0.10351634431	0.106650309002	0.15180464475	0.10075418277	0.1203611530037	0.130619897215	0.12530418887	0.17174615343	0.14075153592	0.09105408557	0.283133902517	0.09131022296	0.10399596483	0.07963211004	0.14582073875	0.13600961845	0.12494715608	0.12521614863	0.165568818743	0.1491090835393
2	133438	373438	BYxRM	0.08760971304	0.08645457447	0.10563600262	0.15005895585	0.06106711574	0.11687124719	0.052789446635	0.15356953211	0.10524849951	0.11051174296	0.112519058663	0.09631110803	0.17986297977	0.14478148929	0.19960375319	0.2058596759	0.05961954435	0.09858457293	0.08454463593	0.11745145964
2	133615	373615	BYxRM	0.13679219859	0.181041406356	0.140746001957	0.12030233581	0.224152531337	0.08815987083	0.19982809688	0.18633900181	0.19141189473	0.1170788747	0.23593329322	0.17963866144	0.08506243532	0.16885581347	0.2097396914	0.4120624799	0.12377033183	0.12085708603	0.089041600595	0.12040690783
2	133782	373782	BYxRM	-0.00816079121	0.01334207062	0.03771336301	0.01030879652	-0.0648463931	0.03372757339	-0.094175922	0.06870787422	0.057528273279	0.05360833741	0.16483628865	0.04653822786	0.04617226955	0.067650957896	-0.02064982929	0.03271906716	-0.06172168885	0.02329538256	0.01899414317	0.06378801722
2	134093	374093	BYxRM	0.07511760072	0.08878690482	0.08514001255	0.05771021727	0.02502083694	-0.00529893045	0.05114412363	0.11723119411	0.0906769268	0.09395477473	0.2240033213	0.06954026658	0.07091704837	0.15006163911	0.0441543519	0.19180483054	0.07382474197	0.03555310974	0.11458220171	0.08823177611
2	135186	375186	BYxRM	0.04923125151	0.03403383085	0.04119001872	0.01907405878	0.03402624124	0.0465402866	0.04417894834	0.120974855548	0.13417307485	0.02856731717	0.19104707397	0.05099785211	0.07505592732	0.08822714897	0.03819302579	0.20412874258	-0.00271788763	0.11176209327	0.01781466928	0.047287076216
2	135217	375217	BYxRM	-0.00238343150000001	-0.02576141851	-0.0301855542	-0.0316755555	0.00665529469000001	-0.0309515769	-0.02683624591	0.08500339961	0.12798174447	-0.01509448961	0.04075937257	-0.04590698441	0.04232621074	0.05143545201	-0.05222865697	0.11733765692	-0.00224098759999999	-0.01614519614	-0.01059714119	-0.01016779619
2	135633	375633	BYxRM	0.02475213228	0.0344926792	0.04979979845	0.03841708341	0.01391933848	0.00714491543	-0.00492935888	0.081101421337	-0.20819690772	0.06976948518	0.19355259532	0.06307283182	0.08971526791	0.04605763617	0.0280610776	0.13539457825	0.05111170254	0.0217965602	0.06244481536	-0.00490480392
2	135830	375830	BYxRM	-0.0979748223	-0.08924708344	-0.02909177929	-0.1158472638	-0.21553543595	-0.12796588084	-0.205330121683	-0.007450870294	0.03042435625	-0.12294044542	0.1385435672	-0.16687102087	-0.07365979858	0.04887401878	0.05546181235	0.1231793742	-0.19510493662	-0.07083300799	-0.17498834423	0.05568942872
2	135926	375926	BYxRM	0.07988150567	0.107511980271	0.07109299791	0.12736030396	0.04332603952	0.0594174139	0.02653272112	0.18869192587	0.196268940988	0.01702593994	0.1412785782	0.17838973903	0.1517097192	0.252461341684	0.22674922609	0.3050896057	0.13990745091	0.1442855409896	0.09667365491	0.09474880614
2	136585	376585	BYxRM	0.0277046004	0.0120740615	0.0473105621	0.0271699772	0.0214927606	-0.03731143461	-0.0313453358	0.0815438655	0.07357033017	0.00355207839999999	0.21103102397	0.05525313707	0.0949068296	0.1219571202	-0.0230920673	0.24781619005	-0.0166795959	0.00502190499999999	0.0321004068	0.0297526803
2	136843	376843	BYxRM	0.0401074994	-0.0381698866	-0.0130577579	0.0109380586	-0.06113816916	0.0304780615	-0.03526033511	0.09440725078	0.08707039682	0.06063599466	0.0443188445	0.0044215714	0.08142082362	0.07027565525	0.04628461352	0.11873146557	-0.0219028305	0.0451549139	-0.038726119	-0.00276445889999999
2	137275	377275	BYxRM	0.0840009631	0.06415488965	0.1090026711	0.0506833762	0.14562706864	0.10850698889	0.01597282893	0.155152715377	0.0682968495	0.0469767528	0.2267970096	0.011845441134	0.00738807629999999	-0.07586199042	-0.21758157829	0.01129844483	-0.01511596735	0.05886373835	0.13011723037	0.08661267022
2	137344	377344	BYxRM	0.0593167059821	0.060846438	0.03897129307	0.0650110350993	-0.00904322042	0.067192388709	0.015472491694	0.13501130095	0.14120143469	0.0341280485	0.185076901302	0.04740837459	0.12621816081	0.11952828753	0.09390136344	0.20026295652	0.056095468791	0.08257181031	0.04704312682	0.05056568187
2	137748	377748	BYxRM	0.00344820900000001	-0.02092058072	0.020250882	-0.0334159419	-0.00375577919999999	-0.0446234866	-0.03651108961	0.0679779139	0.0321072174	0.0867424355	0.0446032659	-0.0063863071	0.0415342429	-0.00454295220000001	0.0117334826	0.0286376893	0.0164078966	-0.0161368356	-0.020237437	-0.0316690271
2	137804	377804	BYxRM	-0.00139415562999999	0.02352597999	-0.0315937325	0.00694867295	0.05239927976	0.01556573965	0.01526594037	0.04543036146	-0.00226906784	0.0173452072	0.11703114844	-0.02032494094	-0.0547774526	0.0361206554	-0.16756739391	-0.01241505443	0.00433851806999999	-0.00142701319999999	0.04473384753	0.0217303166
2	137951	377951	BYxRM	0.02229217467	0.03634403945	-0.02472981267	0.033595509838	0.01889926836	0.0467505631	-0.03921583843	0.09937132797	0.08817678963	0.052175413294	0.17790661783	0.03538539062	0.07357089151	0.054302942574	-0.00694986117	0.2152112491	0.01006108954	0.019526471981	0.05695578674	0.08203598702
2	138698	378698	BYxRM	-0.06078557147	-0.07728415627	0.05595861654	0.03223288062	0.00140471894000001	-0.034119501234	0.01205659101	0.137331064594	0.10121476831	0.082174485295	0.0047007225	0.03350907076	0.02699640184	0.00404358075	0.00547163455	0.10019686121	-0.028155607992	0.00810866124	-0.04169364793	-0.02827090312
2	138737	378737	BYxRM	0.0715521655	0.05223052297	0.049150543219	0.06511567543	0.023825289513	0.03293245513	0.0323843874228	0.14033079175	0.16347083988	0.09320862388	0.2074759376	0.05569410895	0.08172612742	0.059990777	0.08448649181	0.16323939899	0.063292782176	0.071574834291	0.05813706327	0.0027537833781
2	138838	378838	BYxRM	0.0042222439	-0.009830099047	-0.0194948363	0.013435959369	0.00339089959	0.018985795537	-0.020957818017	0.01398393104	0.05512786335	-0.00188718481	0.03698493836	0.014665900684	0.04570671081	0.02748221768	0.01752354991	0.06960008363	0.05444766547	0.024460515273	0.012207898772	0.03106118343
2	139082	379082	BYxRM	0.06513071639	0.03283186672	0.03249412356	0.02838875266	-0.02393253558	0.05157139764	0.06009142113	0.14963173773	0.14409476204	0.10242245745	0.21172283171	0.04035834748	0.14975697488	0.13634752473	0.10799198175	0.2933890951	0.02338276962	0.03942120336	0.03738168822	0.07045426667
2	139731	379731	BYxRM	0.1395010073	0.1620067938	0.1578992972	0.167739428	0.1226570832	0.1211276056	0.1449236833	0.2207349366	0.2348232949	0.1641090603	0.35227915797	0.2143733858	0.2766772955	0.2030443503	0.2251213507	0.37267018135	0.1240243177	0.1431462756	0.1395310112	0.1599910524
2	140024	380024	BYxRM	-0.05281357696	-0.041897935625	-0.045591855972	-0.01745785957	-0.12190904216	-0.04861837809	-0.13000689467	0.05284182812	0.035625285077	-0.005365103601	0.06144752246	-0.022261555763	0.02562027138	-0.01183311092	-0.07943809504	0.04064675657	0.000116273820000002	-0.08924096906	-0.094824489881	-0.09400834148
2	140134	380134	BYxRM	0.037158006709	0.036803720806	0.061879283585	0.047844353083	0.00138616458	0.005698382715	-0.06923753522	0.028479716118	0.0561750600387	0.01952225127	0.10494092467	0.05307231998	0.06935621429	0.04605826442	0.03214055618	0.0723561391	0.024908423762	0.030769585172	0.05982699567	0.07821839284
2	140177	380177	BYxRM	0.0251525172	0.04659268966	0.03407974618	0.01337648795	0.001382025597	0.048151275879	-0.029979034939	0.056598073561	0.06407381832	0.02926046789	0.16043442847	0.0588269348	0.08006727161	0.094393030622	0.044744166198	0.15678429276	0.015676958351	0.03935846796	0.046074118821	0.01198441309
2	140646	380646	BYxRM	0.004854772042	-0.0869527287	-0.08079119832	-0.032985021	-0.10277944629	-0.050976339438	-0.09779008312	0.092159516025	0.01934649503	-0.0846569294	0.0713812575	-0.035918063217	0.000121825295	-0.03799196268	-0.033089260387	0.11679529669	-0.08700733361	-0.06413853426	-0.1001424346	-0.060870317412
2	141018	381018	BYxRM	0.02505379287	-0.01819009376	-0.05294195606	0.010199696026	-0.04027969601	-0.10991138511	-0.112770604594	0.057500068084	0.0803324401	-0.06137462945	0.16805152702	-0.033260564308	-0.01825238465	0.0085499191429	-0.07013837492	0.22081996149	-0.0326021651	-0.045450122523	-0.02829325851	-0.05591817068
2	141194	381194	BYxRM	-0.0983605448	-0.0536022559	-0.1005417677	-0.0289022192	-0.15589811607	-0.0621793254	-0.0799204247	-0.0267160117	-0.0082629112	-0.1029418291	0.13638373204	-0.1373461066	-0.00187684429999999	-0.08007895286	-0.20171279135	0.1411113495	-0.0888297699	-0.1351473265	-0.1322849349	-0.1280468073
2	141556	381556	BYxRM	0.00237598259999999	-0.0249203924	-0.115648576509	-0.03398835844	-0.06978143875	-0.01444259999	-0.080405268645	0.07665402664	0.16581043131	0.03794790876	0.05123657747	-0.0704576247	0.03319720549	-0.0311860124	-0.00649813286999999	0.09646040339	-0.01821206519	-0.06885022446	-0.03873590888	-0.06344113015
2	141582	381582	BYxRM	-0.0542129745659	-0.03227252548	0.011126076451	0.01376229697	-0.029394321375	-0.04274246332	-0.0732795608	0.0302034945981	0.06845805697	0.010567994879	0.04332820037	-0.02518979966	0.0615770898	0.027058481195	0.01161615976	0.17954575489	-0.07673228983	0.01035075182	-0.05072697853	-0.0029831778
2	142136	382136	BYxRM	0.0557516474	0.135777181713	0.0402476035	-0.00211937909999999	0.0679444033	0.0236987926	0.01356009765	0.18953406852	0.30170395594	0.0948249953	0.13076506088	0.033977385	0.1154056091	0.1187622815	0.090619514	0.26355619076	0.0865755512	0.0569748717	0.09158839689	0.0064151596
2	142211	382211	BYxRM	0.0412009076	-0.011081708617	0.037600245315	0.05477082435	0.03212354181	-0.0924931504	0.02596803465	0.05823673341	0.09485108177	0.00448499952	0.22182700505	0.01692085439	0.082609325616	0.03227599254	-0.00781831559000001	0.15881629587	-0.025769048114	0.02024405317	0.06013693854	0.05863698507
2	142628	382628	BYxRM	-0.0516481139	-0.01883824524	-0.06418606119	-0.03342492089	-0.07358579015	-0.07192818876	-0.10087620535	-0.02175470831	0.01341750237	-0.10410215908	0.15867452737	-0.02073844067	-0.01594524309	0.010319185219	-0.0827959605639	0.16984294682	-0.052300008331	-0.06835731573	-0.06049712716	-0.01939047866
2	143301	383301	BYxRM	0.01955218468	0.07090636489	0.03996216878	0.06093287305	0.02790856446	0.01654353312	-0.003173394528	0.100764329787	0.06780563453	0.0579952066	0.17680780599	0.0325739061245	0.12407170917	0.123999848373	0.12587474386	0.15299531048	0.019421374923	0.06177139378	0.057561233221	0.0704314258
2	143616	383616	BYxRM	-0.0717237425	-0.0112788825	-0.0297367136	-0.019869171	-0.03508278447	-0.04459647936	-0.1382336097	0.06897899744	0.07279532432	0.00343748890000001	0.1903716277	0.03504011367	0.0752372145	0.07992835367	-0.0554216429	0.192762156131	0.0161057035	-0.0176620652	0.0335079773	0.0112203473
2	143762	383762	BYxRM	0.11592311502	0.047915718142	0.06969305232	0.07238330366	0.09808158378	0.09496907223	0.01756415207	0.13758356403	0.23716621477	0.12357332893	0.29876078895	0.037366067	0.16963952553	0.16977693256	0.11006281347	0.2942786591	0.07116386236	0.05865449395	0.140598298754	0.10394821602
2	144154	384154	BYxRM	-0.03015911559	-0.01647653285	-0.01984502269	0.00999341584000001	-0.06442571175	0.06348582905	-0.08021016714	0.05547142731	0.2686641752	0.00072517331	0.08514135277	-0.0287544571	0.0327649712	-0.01504151319	-0.05090004056	0.16108110996	0.01603713918	-0.02755802783	-0.03960167591	-0.02948943113
2	144823	384823	BYxRM	-0.0147672442	-0.00148642333	-0.00592687863000001	0.01923055125	-0.0063595125	-0.01388952262	-0.08424652371	0.0538297998	0.116924621	-0.006097275	0.14334261461	0.02826810602	0.05186954034	-0.000531315199999993	0.0111737047	0.227601264018	0.0140018828	-0.04389873232	-0.01879108417	0.00263211212
2	144856	384856	BYxRM	0.015312793031	0.02180778264	0.03963803126	0.09595871163	0.03481377013	0.07446342981	-0.0173936182	0.08008626247	0.07306930096	0.06921471756	0.17187113625	0.20571606133	0.02079633317	0.11577007889	-0.02364477266	0.13941175529	0.034649305483	0.000206152649999999	-0.035345635528	-0.014314271603
2	144940	384940	BYxRM	0.036035697822	0.021295060755	0.0288076888	0.01139399517	0.05771394412	0.062262972213	0.08529086804	0.0933563032	0.11240867481	0.0217945586	0.14175022989	0.04295415711	0.07141564767	0.09168282484	0.03628639678	0.1502963257	0.06023991135	0.0917022819	0.082374595443	0.03989666947
2	144994	384994	BYxRM	0.03068214751	0.04822837912	0.06766904249	0.00822359241999999	-0.02640821041	0.05382616353	0.0046543884	0.118967164173	0.09884420378	0.04154417877	0.07618389135	0.0337208025	0.0705881205	0.08473053984	0.03753505853	0.11423275071	0.04584067333	0.03209339879	0.0254465969	0.0407942551
2	145983	385983	BYxRM	-0.08612899258	-0.10526118574	-0.01807748731	-0.16879526093	-0.05872974794	-0.000345796499999995	-0.13938606484	-0.0659305228	0.10993392424	-0.03244906818	0.1986417553	0.0212803023	0.09233667166	0.10033053568	0.1160599763	0.2490138143	0.056621296455825	-0.18549491987	-0.17117076039	-0.0468074918
2	146172	386172	BYxRM	-0.1209500016	-0.0609988028	0.0116917536	-0.0451807938	-0.1271191599	-0.038758912	-0.1155368358	0.1131732662	0.1244874904	-0.03856736387	0.2057964414	-0.0912981211	-0.0043460756	-0.0765596684	0.0728711634	0.1269991006	-0.0815392489	-0.0745046551	-0.0878897085	-0.023445401
2	146220	386220	BYxRM	0.01301192032	0.02516750647	0.04122916401	0.04698422327	0.00211253514	0.08277708871	-0.05239457379	0.11104735	0.107304678235	0.031954820781	0.17779542267	0.02519160471	0.11802266428	0.060996753798	0.09033054496	0.1627020303	0.05828775837	0.05540391671	0.05090923949	0.00732669994
2	146702	386702	BYxRM	0.00294534229999999	0.0380243546	0.0364497648	-0.0499247132	-0.08745619307	0.02560703992	-0.03505817705	0.1441164784	0.19397043669	0.051556325906	0.12284400589	0.0212353674	0.11633654165	0.14224394806	0.08844947622	-0.05359379605	0.0075091162	-0.0259423241	-0.0173366095	-0.09683882036
2	146995	386995	BYxRM	-0.00935500988	-0.00374991428	-0.00141690898	0.036797849265	-0.0052860398	-0.05850780928	0.019133152484	0.1335315624	0.16316426192	0.02786278166	0.17153136273	0.00274925419	0.08744579006	-0.00529808843999999	-0.001925695366	0.2311118235	-0.00973556849	-0.00688980326	0.04022412754	-0.00680568849
2	147487	387487	BYxRM	0.06127830015	0.11177597894	0.02288802813	0.06780234944	0.06412390716	0.09489309791	0.025762501167	0.13550052848	0.14474007152	0.026059748229	0.27021258667	0.07780052778	0.095774119973	0.17150400814	0.06221441879	0.32757037289	0.07983218949	0.04882414439	0.07814815392	0.09016919131
2	147949	387949	BYxRM	0.066283204311	0.05111614228	-0.000696243100000001	0.01844040773	0.027485043144	0.046341626955	0.044998249294	0.15930600453	0.1698508207	0.08378237563	0.2276057548	0.05148655137	0.10590430868	0.09284448389	0.108532976735	0.23239552975	0.07265834569	0.0346962948009	-0.02902432803	0.06167104791
2	148175	388175	BYxRM	-0.0061652857643	-0.000818779429999998	0.03248272669	0.011236348225	-0.00934505005	0.0090967115104	-0.031947251811	0.059274151706	0.07413289799	0.006502449817	0.09084439104	0.022523509377	0.04096741922	0.026288897496	0.000251669690000005	0.16001343463	0.05212032434	0.05463632826	-0.02647693841	0.045974321809
2	148432	388432	BYxRM	0.06309201651	0.05128234489	0.13789698918	0.07607207714	0.0509423868	0.05963848532	0.03659814917	0.09109943406	0.08205614697	0.00386509819	0.22032217464	0.07129710326	0.1347012384	0.02968565108	0.0702227662	0.175778466707	0.10760667075	0.10818683401	0.059816066	0.10558931371
2	148603	388603	BYxRM	0.01181078445	-0.01467155404	-0.02072901946	-0.00630871289	-0.00637456066	-0.0225222566	-0.01331819938	0.0512233164	0.10267057325	0.00058837883	0.16437270122	-0.017672283228	0.034928745333	0.0491855180383	-0.00709385374	0.18967792458	0.028999145404	-0.0052424787381	0.00508532379	0.00859259955
2	149029	389029	BYxRM	-0.00826301941999999	0.01843317333	0.00911242983	0.04854517694	-0.0088910254	-0.00401381406	0.0011971071	0.00770931279999999	0.03214368639	-0.008736591685	0.24300598272	0.0043506156	0.1281993032	0.0346536405	0.01686565963	0.14939745506	-0.01735859428	0.01875213295	0.02691130365	0.0149623761
2	149403	389403	BYxRM	0.08314663352	0.084338928439	0.0923685946	0.08244823812	0.12344707444	0.15645956746	0.03839684302	0.1592553051475	0.17555252924	0.128809255722	0.2346935666	0.093739029731	0.1528461879421	0.151809004116	0.0903816479	0.31009526132	0.10812585888	0.13997887898	0.11619570943	0.1150760498
2	149875	389875	BYxRM	0.17960721204	0.1987334042	0.18751959038	0.23724321877	0.1771615462	0.172851933867	0.14245808938	0.08973673565	0.19300889428	0.141595169807	0.35996172121	0.130088602615	0.11674220058	0.10445507404	-0.03135105901	0.15563317963	0.08284714052	0.114615435384	0.19128102106	0.17562455919
2	150516	390516	BYxRM	0.01214923766	0.00776472849	0.04884791297	0.0369218239	-0.02337229045	0.02973597439	-0.02670485797	0.01658642522	0.0505864642	0.09344194777	0.02498743119	-2.78078800000012e-05	0.10071077234	0.04309975568	0.0514855602	0.1276675056	-0.00181399432	-0.000311447780000002	-0.02934350509	0.00832257836000001
2	150784	390784	BYxRM	0.0192824596	-0.02077976176	-0.05076627388	-0.00268292525	-0.11372892772	-0.00633510119000001	-0.10404495899	0.1329469747	0.06565791164	0.05976101758	0.135024096805	-0.04112709605	0.01018154399	0.03284324	-0.06589957327	0.129131285	0.05464701106	-0.05318365277	-0.000793911810000001	-0.092596106002
2	151685	391685	BYxRM	0.029968508	0.12656191897	0.0764382333	0.14794593945	0.16232292927	0.19843536297	0.11692161721	0.2574866935	0.3240040689	0.09968893528	0.5026889741	0.27891550662	0.3582544544	0.33646054134	0.07946427295	0.20447509423	0.25807087784	0.23773584108	0.25706477144	0.28792064809
2	151949	391949	BYxRM	-0.00531314642	-0.00578192273	-0.000819949089999994	0.01377620516	0.00137518474999999	-0.02245519399	-0.0198351218	0.06189992824	0.03199166459	0.02096483981	0.153199286292	0.03421280446	0.04044823618	-0.0184509936	0.07317768152	0.15863346685	0.03493207188	-0.01195816784	0.01470166704	0.01742336822
2	151979	391979	BYxRM	-0.00632382023	0.01190719554	-0.01547341832	0.01780994573	-0.03797130468	0.000794730530000003	-0.089228250339	0.07418718604	0.2083089784	-0.076600872143	0.15495778153	-0.02144017819	-0.44773644682	-0.04761456895	-0.17329392101	0.26777806081	-0.06511273546	-0.037510579461	-0.054399765711	-0.0611823552
2	152076	392076	BYxRM	-0.01337050634	0.00540581213	-0.01781356677	0.06415124307	-0.12358104614	0.08061600693	0.00106200053	0.15540135393	0.15561696085	0.05758546511	0.18268455942	0.04826925868	0.15506337997	0.11659059785	0.1072409507	0.2982650805	0.05078498542	0.05729769206	0.08109525447	0.064456660732
2	152454	392454	BYxRM	0.08292827132	0.11954199997	0.10953675132	0.1547679197	0.13688360307	0.08698859083	0.05496667385	0.15280831781	0.18752303959	0.06090078212	0.3602652766	0.1414142439	0.15721104667	0.16917933366	0.11253175801	0.30252014069	0.09759157532	0.094613290463	0.16433462355	0.16663962849
2	152753	392753	BYxRM	-0.00219962060999999	-0.01199157067	0.01508338093	0.01414536597	-0.01189685989	0.02318440954	-0.0709325868	0.05990698622	0.11609651899	0.0332374117	0.06896927304	0.03022327416	0.06553441595	0.04266083141	0.02367503781	0.09795596243	0.03722020021	-0.00596325042	0.02505364366	-0.01899235101
2	152952	392952	BYxRM	0.0495142634	0.07186081572	0.10458670474	0.06599331101	-0.0212928012	0.0605991513	-0.02886728535	0.0646475334	0.13816537548	0.03015124379	0.20520460655	0.02928706442	0.10059045958	0.11092096157	0.0359513714	0.24543812986	0.07430131816	0.01896115075	0.04221655539	0.0701160664
2	153038	393038	BYxRM	0.06535705405	0.02412767725	0.00660504893	0.0446595147737	0.06319310881	0.029923611681	0.01661203525	0.13625708683	0.1290138223	-0.0654227968	0.23486639523	0.01423825999	0.04282293059	0.05394667056	0.07407912147	0.16369618003	0.09371795348	0.074932848672	0.076188114042	0.06632632233
2	153231	393231	BYxRM	0.03017532971	0.020880303909	0.04119986048	0.01799814432	0.01560568177	-0.0270217196	-0.00859735136	0.0473843931	0.0684337668	0.0156186021	0.10824692348	-0.01306224194	0.0614568753	0.07557528215	0.0185874467	0.13718831202	-0.017932639	0.03475896628	0.02141538591	-0.0236411193
2	153790	393790	BYxRM	0.06256026242	0.04353808971	-0.0327938012	0.04366710556	0.01112563895	0.10382782002	0.0331030468	0.102470924712	0.1840920555981	0.06613237386	0.21872455442	0.03936032	0.1408365787991	0.092218068374	0.03750428957	0.27717328732	0.07218027748	0.0244794224	0.0461214993	0.04999991451
2	154004	394004	BYxRM	0.04085120234	0.07154425871	0.07086222876	0.049348497846	-0.00144493035	0.01679914758	-0.014279070678	0.09305144293	0.12085288535	0.0682794462	0.3406182672	0.1245333792	0.066445492854	0.10538695936	0.02516510717	0.20705087434	0.086735585636	0.06373380656	0.12804710368	0.08944823755
2	154743	394743	BYxRM	0.06361215631	0.05263504873	0.038465936783	0.056331045294	0.112905837689	0.02726558418	-0.009919748	0.158980376354	0.20356266923	0.06354965123	0.30484229798	0.080895663547	0.18157969232	0.16543041592	0.09070083855	0.07338868034	0.064726979026	0.084303320294	0.1258103978	0.12566345472
2	154802	394802	BYxRM	0.0135967062942	-0.03262200556	0.01591398189	-0.01013484315	-0.096843011669	-0.09458807179	-0.06053893867	0.13474012669	0.19211976779	-0.015249413	0.1509952071	-0.07808000226	0.08122015733	0.05880245875	0.0100300997	0.2223975781	-0.023488804063	-0.02095984416	-0.108335428904	-0.05490080627
2	155594	395594	BYxRM	0.03685815116	0.01178615127	0.05033268172	-0.01209266759	0.00737048605	-0.00793214059	-0.08227374457	0.10387444324	0.14099912766	-0.03774035635	0.217037047555	-0.000986397359999999	0.13936757321	0.04979533649	-0.0489197173	0.33571173987	0.04388065	-0.0369188815	0.04613861473	0.02696317606
2	155786	395786	BYxRM	0.1349176615922	0.06790309704	0.14374977634	0.17206304033	0.08141841072	0.23536135909	0.15376671196	0.22933316917	0.2820688416	0.18776374994	0.3149695088	0.2571929404	0.3148798663	0.28964523876	0.12783150084	0.38285661395	0.22532207972	0.24144402913	0.15240673029	0.23793722365
2	155849	395849	BYxRM	-0.03766059624	0.0344749285	0.0114106922	-0.0473021736	-0.03642556791	0.00404432062	-0.03828002995	0.0428509039	0.04988155828	-0.040154690253	0.14892765009	-0.05898585045	0.0191485985	0.0166742553	0.00399206977000001	0.102753321	-0.00902374717	-0.04758730084	-0.0287283286	-0.089683521
2	155975	395975	BYxRM	-0.02527791743	-0.00136388266	-0.021046642	-0.00975571083	0.06312413394	0.04106804068	-0.00315650561	0.14740727024	0.1117488006	0.059802148	0.17454380830911	0.097197881197	0.0790753251	0.117367159514	0.09999242671	0.2876216936	0.0632030684	0.04302705171	0.04590295072	0.01617362865
2	156264	396264	BYxRM	0.02028730218	0.0585789317	0.069736378562	0.07690803192	0.03221733623	0.06592955529	-0.00887693449	0.11461804774	0.10675236239	-0.0160188554	0.09137186708	0.05025587421	0.03891758026	0.11263174351	0.06027649883	0.12164896893	0.10278437351	0.0070472469	0.0436275994	0.05656294732
2	158117	398117	BYxRM	0.00061540467	-0.0093078455	0.03825299866	0.00264117329999999	0.014739839427	-0.00366427064	0.017389765523	0.10542508137	0.124948652932	0.06597506306	0.13781453318	0.038567380272	0.09808598594	0.092587002082	0.06303384388	0.19923494951	0.02524604589	0.03605781014	0.02162681613	0.04226523353
2	158594	398594	BYxRM	-0.01114043582	0.01682059217	-0.00355159129999999	0.04222962688	-0.01245895002	0.01002512106	-0.05307940045	0.0883806401	0.0377074204	-0.00420100919999999	0.16189123886	0.09808785568	0.11641579792	0.12065999173	0.0032192882	0.165483141682	0.0464521762	0.04379506334	0.03892893553	-0.0209592131
2	158956	398956	BYxRM	0.055798779366	0.057634200827	0.08430578135	0.073149366846	0.051224569712	0.18691114529	0.070588239568	0.10252265789	0.0819658026	0.06743210167	0.0524906299	0.12938537445	0.15526510923	0.12784122288	0.11350520582	0.2380534812	0.10877972662	0.11081903277	0.0959248426	0.11301362558
2	159082	399082	BYxRM	-0.01107009293	-0.00928643614000001	0.005990782487	0.0044468354	-0.03376462519	0.01764197453	-0.0238845398	0.047144515206	0.06966431626	0.04171465641	0.0986601043	-0.026705663798	0.00546649170000002	0.0625594109	-0.0282030707	0.16241509711	-0.00496982110000001	-0.032298653689	0.0064659965	-0.01525357245
2	159894	399894	BYxRM	0.39401959122	0.57088477183	0.46106019598	0.38250577889	0.39548195792	0.34533971458	0.48076698163	0.16982260165	0.18950861371	0.22782614025	0.2291412766	0.38135883383	0.2371230547	0.29259562579	0.27901137227	0.41120275627	0.16021745016	0.20378162493	0.31917093836	0.27495647698
2	159929	399929	BYxRM	0.01477453738	0.0661701395	-0.02870852366	0.01651313461	0.0197940682	0.01517949055	-0.00687539745	0.11308633175	0.13508510133	0.00180494784	0.1745815452	0.044876160947	0.0825017073	0.07445490017	0.000895237230000002	0.2655341588	0.02440802668	0.046282482648	0.02171756011	0.01598125937
2	161068	401068	BYxRM	-0.03419024355	-0.08638636778	-0.1151382079	-0.025978544348	0.05219071323	-0.03328302527	-0.15582273636	0.02985104008	0.133291132618	-0.00695648347	0.13010674501	0.04829811567	0.02875675087	0.0132930271	-0.08246467996	0.09527968977	-0.16849585232	-0.16863526989	-0.062726399984	0.04544224179
2	161690	401690	BYxRM	0.04388205551	0.05429126511	0.0737933373	0.0690813082	0.0717579752	0.08668432767	0.00198068019000001	0.12446918157	0.1923229308	0.01036096161	0.25193683669	0.96940735755	0.17095011466	0.166574768625	0.06952440253	0.3225821667	0.09938576009	0.06365324928	0.08258245964	0.06292309481
2	161843	401843	BYxRM	-0.016905591191	0.039955922141	-0.00146768548	-0.02244648676	0.06939001184	0.054687919742	0.04237669743	0.0621759485	0.02913588748	-0.0179051112	0.20698001356	0.045927313113	0.00886443336	0.05747061047	0.09676203294	0.19758270995	0.07682371359	0.042393975865	0.06374152257	0.008885871046
2	162423	402423	BYxRM	0.10183198219	0.10942658579	0.09488709859	0.12237551641	0.12147044401	0.13838931569	0.02234186983	0.1318060600628	0.18870706554	0.14287646456	0.25119577489	0.13853561804	0.15106378062	0.21797831975	0.148655447186	0.3405033717	0.12860250816	0.135098374647	0.149596099446	0.08394528792
2	162699	402699	BYxRM	0.08589607798	0.04416662546	0.05747716749	0.03808931396	0.14366198219	0.07962178798	-0.00217688335	0.17133702821	0.18931848004	0.15119593229	0.2880459567	0.136688382388	0.0657554419	0.25700385938	-0.0100300908	0.30678223153	0.12521101269	-0.00707477511	0.04040472259	0.10477635552
2	163083	403083	BYxRM	-0.046260330083	0.030858618616	0.04126498898	0.01780609867	0.012131902016	0.013315602671	-0.06039422623	0.10955345002	0.14362282384	0.01192529473	0.17400105298	-0.0089721367	0.10730232057	0.07962580432	0.035486743406	0.25426674831	0.0558231349	0.04037231616	-0.00279706679	0.021053920052
2	163183	403183	BYxRM	0.020078715	-0.00130378601	-0.00784829199999999	0.03510601733	0.00388842645	-0.01043993962	-0.02407670662	0.0536516451	-0.00543221930000001	0.0047186626	0.08070456054	-0.00373115509	0.0150647434	0.01334667693	-0.0066841159	0.07828973152	0.00483681350000001	-0.01023717439	-0.00908061404	-0.000343755759999995
2	163352	403352	BYxRM	-0.0221815893	-0.0348948703	-0.0166132397	-0.0293513225	-0.0938221621	-0.0065899643	-0.0748280343	0.0697797753	0.1383166282	-0.0387126977	0.17206993812	-0.1272895971	0.000114975399999995	-0.0056144404	-0.173922964	0.10695147453	-0.0344556324	-0.0484533738	-0.0641242138	-0.1009764107
2	163500	403500	BYxRM	-0.00962809642	0.01363882673	-0.000771817769999995	0.02160833502	0.02643359672	0.048204327593	0.02821369825	0.068018499041	0.04301724868	-0.008253929761	0.079938350937	0.0115876299	0.0600475129	0.01689563194	0.0161600878	0.11603115751	0.02344721967	0.051745352709	0.02851439569	0.025799605869
2	163790	403790	BYxRM	-0.010290454312	0.070000438877	0.024125860815	0.0582944210189	0.01947640271	0.027719601975	0.031261157571	0.073372962964	0.10247644336	-0.0029217897	0.2803489267	0.13663423064	0.03435677918	0.07356710404	0.027800855424	0.20466740065	0.04419663428	0.05327737104	0.13457434315	0.07208239036
2	163970	403970	BYxRM	-0.11601518604	-0.08221361191	-0.12841173558	-0.07721158253	-0.13695971828	-0.0774041729	-0.14254431114	-0.08818206049	-0.02728108483	0.02118525427	-0.0945322037	-0.15611867828	-0.135297488923	-0.03599120835	-0.072367235	0.05337158214	-0.14317436989	-0.1027148571	-0.0898431247	-0.07167024838
2	164831	404831	BYxRM	0.02543602991	0.03551488289	-0.02927839116	0.02986163194	-0.03072271731	0.000210770810000011	-0.04578937697	0.06168518339	0.09153821633	-0.03544819572	0.194322321872	0.01633796904	0.01016153276	0.02417865046	0.0255929529	0.18036438952	0.0356267969	-0.01174050337	-0.01353720498	-0.0276039832
2	164917	404917	BYxRM	0.06195059102	0.02520809711	0.10796943153	0.07327580554	0.04125682933	0.0552382749	0.03485937704	0.17504863819	0.19979218335	0.05607778144	0.3146305433	0.08174444669	0.1038269094	0.145944784185	0.0591284062	0.30263544564	0.12117347985	0.11179843443	0.07883297347	0.06365078711
2	165110	405110	BYxRM	0.12246039367	-0.03579052666	-0.06959369959	-0.04684140544	-0.169092502	0.03244076081	-0.08720681012	0.08162535466	0.18500996361	0.04846922148	0.00777081410000002	-0.054356673332	-0.029970214	0.11198812081	0.0020130086	0.07662413534	-0.01023511946	-0.018298739662	-0.07709141381	-0.06204730791
2	165732	405732	BYxRM	-0.02892515753	-0.01013292382	-0.05341253132	-1.70924600000066e-05	-0.0989865639	0.00986605423999999	-0.01301970608	0.10066097357	0.0599239168	0.02452299918	0.14021732881	-0.00153732077999999	0.0294692848	0.02629466056	0.0295685781	0.15625364537	0.00464338160000001	-0.00275570835	-0.05396090841	0.00702851815
2	165880	405880	BYxRM	0.01429702688	-0.00137648361	-0.04145132627	-0.00692242207	0.01411454653	0.01068272011	-0.028552577398	0.054767721071	-0.02326580587	-0.000607946200000001	0.07526102021	0.01692926474	-0.06194706002	-0.022063847611	-0.08791991519	0.058333824239	-0.03729287717	-0.02459070273	-0.000766707620000001	-0.00378291014
2	166314	406314	BYxRM	-0.00641676546	0.016784263192	-0.04894641082	-0.01234179615	-0.027797491121	0.01297591993	-0.0724152144	0.1099939622	0.162341642257	-0.0067128231	0.1781430276	-0.033487481514	-0.01657604537	-0.009823394649	0.08120165347	0.21496444873	0.0722665983	-0.070558624486	-0.02377876546	-0.01638010735
2	166547	406547	BYxRM	0.04290617238	0.07748741369	0.01884842863	0.00232231837	0.02804738948	-0.06011832312	0.00647507339	0.08508784626	0.14321674824	0.00142732098	0.17039210388	0.01355287915	0.059848279298	0.09559993106	0.07356927294	0.2308015894	0.086295815316	0.02392123062	0.042794368026	-0.00646108053
2	166575	406575	BYxRM	0.16055876147	0.01964553727	0.00725619078	0.00282815323	-0.00982774651	0.014416427995	-0.02388939305	0.13236156816	0.13663167697	-0.05233565117	0.20297126012	-0.0126653094	0.21003419119	0.201428301	0.18899095151	0.2813556343	0.12010020546	0.002875708678	0.01129974217	0.02893915939
2	166706	406706	BYxRM	0.0165486252	0.00199658529999999	0.0326212648	0.00282484547	0.00799672007	0.0034042323	-0.00192447573	0.11877617095	0.15557275517	-0.01020668484	0.144371305228	0.00384300277999999	0.05166778222	0.06370839294	-0.0893766905	0.263934543	0.041272987	-0.00270644019999999	0.00891965330000001	0.0122156684
2	166912	406912	BYxRM	0.02348582861	0.05774884513	0.03836260266	0.04722525862	0.03181625343	0.02372842159	0.01558471618	0.16458808802	0.09087016134	0.076974832808	0.25174812584	0.091685739989	0.14293445807	0.03532256246	0.03682610256	0.21894163026	0.11930527217	0.05559738075	0.06796183224	0.09243536564
2	167177	407177	BYxRM	0.00973469040000002	0.0045786693	-0.0549854325	0.0472819281	0.0732631987	0.0838437904	0.05196854488	0.0762900509	0.1265254321	0.0652712834	0.25358421126	0.0384135206	-0.1515675814726	0.06749235593	0.0420204546	0.26000608187	0.0504905726	0.0255532446	0.0925322715	-0.8390237404
2	167530	407530	BYxRM	-0.08816472556	-0.046233714146	0.00163769341	-0.06576313375	-0.02288265141	-0.02334786527	-0.02641100898	0.025039317293	0.09421016326	-0.0561512795	0.16577833598	0.00751166058	0.1863909897	0.09551765541	-0.1039298648	0.19046761118	0.04835696822	-0.031568083484	0.01401423815	-0.05655357395
2	167900	407900	BYxRM	-0.03136351009	-0.04682527501	0.01890293724	-0.04328234739	-0.0316524669	-0.00597496904	-0.02153800902	0.0533294394	0.07988255512	0.01970308727	0.08477163692	-0.00171333010000001	0.07854248212	0.08774541351	-0.00818712147	0.17738309012	0.03922602672	-0.0515763802	-0.01114863269	-0.03296763562
2	168153	408153	BYxRM	-0.07780277617	-0.14454213024	-0.16332729308	-0.10734437222	-0.08403462335	-0.077802427392	-0.15966549831	0.015626717068	0.18695453401	-0.09909160062	0.14770340552	-0.1055986482	0.05254972442	-0.07808572875	-0.09988201367	0.17011795335	-0.01588760552	-0.08948989505	-0.13237689533	-0.10784436311
2	168656	408656	BYxRM	0.13612080065	0.10633230271	0.05114695743	0.11021859616	0.06158981771	0.09252002842	0.06404442371	0.17954190091	0.24407037372	0.15023423699	0.25698963019	0.05146942486	0.17196931127	0.19331598748	-0.03620473336	0.4064010141	0.1759468449	0.06768575171	0.12911116449	0.12765551129
2	168714	408714	BYxRM	0.04465651747	-0.035325426809	0.037410182073	-0.014331702181	-0.020178247609	0.00367032264999999	-0.0291092792	0.11637957133	0.13165811747	-0.007711388515	0.23142779012	-0.01687210222	0.10529856617	0.08764679613	-0.02013540334	0.2233147243	0.0416813115599	-0.01443454687	-0.0122031587226	0.011369953442
2	168734	408734	BYxRM	0.11861054964	0.082858250017	0.1615450949	0.13310120167	0.09034429686	0.08823557901	0.068011883557	0.25123976326	0.28913211324	0.09480770928	0.3608525919	0.11275358159	0.2746788389	0.17787281744	0.1986014103	0.38900781116	0.236904897	0.19691608467	0.2279163779	0.17495403994
2	168750	408750	BYxRM	0.10792775423	0.02806768966	0.049351961591	0.05547853071	0.04546683178	0.084809597947	0.000840057649999996	0.17855645188	0.2349474659	-0.00303188646999999	0.241817656	0.03727743455	0.1587832577	0.15601143287	0.13430009035	0.3255112976	0.14283535655	0.07230210376	0.10840569539	0.06009881943
2	168778	408778	BYxRM	-0.10810334224	-0.03596491745	-0.08259003629	-0.045055660159	-0.08138158078	0.01033146041	-0.050534311685	0.16903921159	-0.01384117442	0.06101073545	0.12109026856	-0.0671301192	-0.02251495513	-0.025976287042	0.00114999857	0.095951640663	5.09355159999999e-05	-0.012567489076	-0.047574679738	-0.04594623342
2	169592	409592	BYxRM	0.0321773935	0.0155014366	0.0524911697	0.0627957082	0.0390663694	0.10727107751	0.0174701258	0.17732712228	0.28219713008	0.05077865828	0.32004552149	0.00212544720000001	0.150870057206	0.07067380685	0.095987033745	0.310749842	0.163739115073	0.06097225638	0.06498949858	0.06935950104
2	169624	409624	BYxRM	0.08928728737	0.09272622753	0.07447180697	0.06582823238	0.059569389816	0.08078511478	0.00907740990000001	0.18322753015	0.126380644232	0.06777369782	0.22376061787	0.0577464324	0.06720817178	0.04741433421	0.09213451094	0.24800949575	0.095001718105	0.09045044588	0.06344892904	0.068085689684
2	169878	409878	BYxRM	0.07984357748	0.01690569638	0.03815948109	0.03417045557	0.03282690542	0.03450446312	0.03526932513	0.0667551124	0.11384275928	0.07734443633	0.138786954583	0.03762368323	0.14692788782	0.0891530295	0.0257781328	0.23548124397	0.08827013579	0.0367388483	0.03865288096	0.0362292507
2	170170	410170	BYxRM	0.03868350518	0.03497703994	0.00812558415	0.019033509626	-0.03048563667	0.0336201114	-0.024706179696	0.10893108401	0.144350287603	-0.0042594816	0.14657691109	0.0457732842	0.08832760282	0.04067629844	0.01828211083	0.16583107724	0.08823935664	0.03455224582	0.027839737724	0.02711793862
2	170445	410445	BYxRM	0.06136790568	0.01174276789	0.07759382531	0.06944361966	0.043742750876	0.044393725207	0.03933309347	0.07051599745	0.110045950467	0.04937814029	0.132252179628	0.072926753368	0.11539353913	0.058854660853	0.0121748376	0.14811898948	0.10134042469	0.07107233657	0.03601244095	0.04185780761
2	170793	410793	BYxRM	0.0752366722	-0.026644465248	0.04393858758	0.03577272461	0.0685203748	0.060747615073	0.01078398076	0.09689517006	0.18801358111	0.07401679513	0.24365235172	-0.00533194465	0.06080441958	0.09865245494	0.00656265714	0.20755599844	0.06742029597	0.01065399928	0.058794721755	0.0242803479
2	171186	411186	BYxRM	0.03192127128	0.05768138521	0.033198371369	0.00214788588	-0.0059361467	0.082282036123	-0.01325064247	0.15458143908	0.2521130058	0.0414513114223	0.18349914307	-0.05310659934	0.1292730456	0.09578025209	-0.03848746283	0.1691436145	0.13657181512	0.04586878193	0.00642382183	-0.03818706479
2	171615	411615	BYxRM	0.037208234524	0.004327712304	0.01167708338	0.01980324478	-0.00564447248	0.05121081745	-0.013187482896	0.16261641668	0.173648498037	-0.03399723512	0.2301880229	0.01156341151	0.11815645516	0.028677859548	-0.01358369551	0.18682486696	0.16523997573	0.05763780209	0.05039837829	-0.017194256332
2	172116	412116	BYxRM	0.057189903614	0.05243342095	0.10423389816	0.06585843141	0.08475133371	0.07141635872	-0.010221248669	0.15644236264	0.23380140814	0.068730274312	-0.1009002498	0.029552092067	0.14122320216	0.07978828868	0.01384711004	0.33345230566	0.12714865423	0.07448655438	0.0443444601686	0.08325433309
2	172248	412248	BYxRM	-0.04490440191	-0.01186534017	-0.02619296594	-0.04842065846	0.03642072182	0.00561141702	-0.097478258085	0.000883029570999999	0.0563024683	-0.05393759789	0.13034418047	-0.02443960762	0.00379710775	0.04471363297	-0.09753767942	0.16934926488	-0.075951215642	-0.06259782766	-0.06341695282	0.035083561353
2	172265	412265	BYxRM	0.062514870987	0.12960807198	0.10450496247	0.06087510448	0.04884667081	0.086950140123	0.0651216531818	0.14487491778	0.1379226999	-0.00403685661	0.25305888548	0.100090410016	0.105783630918	0.11723727679	0.027842676657	0.2815048807	0.14598557775	0.0418975269862	0.05053859589174	0.051697801435
2	172349	412349	BYxRM	0.03458112949	-0.00797860677	0.02893493023	0.09442524156	0.02113283444	0.14333029303	0.0557838087	0.16515611897	0.2658064183	0.01165362517	0.2533497913	0.06888874269	0.10338128893	0.08930890162	-0.03493137609	0.18585716505	0.06475283637	0.003954433824	0.15043581441	0.06905065598
2	172491	412491	BYxRM	0.01140470002	0.073124105599	-0.01645606101	0.039195021333	0.03376764438	0.04837075569	0.01050005132	0.08458929137	0.10203480787925	0.12897702229	0.11383183098	0.040230775784	0.147008974451	0.11470663983	-0.0161716853	0.25469303046	0.02977381175	0.04782725531	0.07584664003	0.04070278087
2	173257	413257	BYxRM	0.01082484897	0.067771837224	0.01496195014	-0.01224120452	0.084433895552	0.01206702179	-0.41213062796	0.1747030186	0.2645525999	0.05581581092	0.15557034431	0.03132973646	0.15319599076	0.05382175292	-0.0053825139	0.2548470351	0.11035265403	0.09521445022	0.09571383516	0.016705284594
2	173388	413388	BYxRM	0.05162748469	0.18841935841	-0.07178406644	0.09527984652	0.09676994128	0.0961104238561	0.029752265674	0.2218946909	0.2407194659	0.0763482858	0.31065823378	0.08232935766	0.124844234325	0.16512808381	-0.03385939664	0.2799539527	0.12251430481	0.08270072349	0.060747092481	0.07542406151
2	173662	413662	BYxRM	0.00920555155	0.05422265718	0.01218987657	0.047982374051	0.029591065878	0.08143697866	0.019923543428	0.1434222929	0.14568218348	0.020254788193	0.24726928398	0.01831394552	0.13445393643	0.058997715362	0.011401914962	0.21951322816	0.05544992707	0.01124813723	0.06977257069	0.023594258827
2	173976	413976	BYxRM	-0.02014214369	0.03575394734	0.00726794956999999	0.03806999865	0.03930495985	0.047310391751	0.02033256228	0.09712430646	0.0846518494	-0.000972697599	0.11796649318	0.02009999237	0.08774165703	0.04527844196	-0.01145835304	0.19650652798	0.13794596475	0.01007031741	0.00668266837	0.031265166957
2	174063	414063	BYxRM	0.01442838902	0.01029715483	0.00339664183	0.03270199293	-0.01853497249	0.04561371973	0.01522859914	0.09378108871	0.13429775587	0.04192346012	0.16141839978	0.07260144343	0.03846423905	0.0530990536	0.0332665317	0.216058900283	0.059171936382	0.04440493455	0.02368723102	0.09573505293
2	174558	414558	BYxRM	0.01130144219	0.028839475185	0.063338007726	0.01837317447	0.05474502276	0.05202574412	0.02348764085	0.103804815	0.11323523363	0.04448310874	0.21245376595	0.03581579676	0.06539440694	0.01299885415	-0.00629187432	0.1468746011303	0.05183444133	0.01353885547	0.043842626713	0.041283325627
2	174761	414761	BYxRM	0.05135124	0.0154765434	-0.0531533581	0.016659998	0.0280936615	0.0111131638	0.0323373873	0.05289457829	0.0796259604	0.00889094599999998	0.179141372179	-0.0064909115	0.0666138562	0.09816883312	0.0520474079	0.204240082398	0.1083984754	0.0211441377	0.0781866256	0.0723231666
2	174856	414856	BYxRM	-0.0367773524751	-0.12216662922	-0.03115051609	-0.0804176182	0.013946401413	-0.06730732399	-0.103404285188	-0.0171440274	0.04025071117	-0.065154980982	0.20133230984	-0.04433307481	0.07031160516	-0.000840499309999999	-0.08042482617	0.3141805717	0.00532117768	-0.09871488677	-0.02281559291	-0.09139516107
2	175057	415057	BYxRM	0.07611590785	0.06383219535	0.0611620308	0.04264833362	0.03996554462	0.05145014187	0.00725129334	0.05840500583	0.0778484289612	0.04388085299	0.30194479321	0.057777500818	0.05550413032	0.20890380698	0.037520243886	0.2643403368	0.0906099054	0.06290675222	0.1333497767	0.0797808728
2	175112	415112	BYxRM	0.03258410558	0.02018837341	-0.01348437496	0.043573185001	0.004460044256	0.04018778794	-0.020229165654	0.124847796899	0.15503577735	-0.01864876941	0.20282035648	0.06428163407	0.11876290893	0.09082687331	-0.04150749782	0.2596932866	0.08078065329	0.0075995946313	0.007035630389	0.014639802
2	175412	415412	BYxRM	-0.03500147237	-0.01796324988	-0.02529065382	-0.05209448305	0.01145253867	0.118792871661	-0.000307375009999999	0.07859657321	0.10777192704	0.01248520904	0.24501919801	0.0784251457187	-0.022655483	0.06696009824	-0.0337350417	0.29550726526	0.03257843822	-0.0335338773	-0.01535171717	-0.07718528872
2	175442	415442	BYxRM	-0.02148984741	-0.08195044956	-0.04704143001	-0.036028317113	-0.02203752251	-0.04291980129	-0.1106487337	0.02397202027	0.05375844372	-0.08632241625	0.12145167258	-0.083298594806	-0.05152823631	-0.05310581517	-0.08320424654	0.213365550013	-0.00178418381999999	-0.04542534608	-0.059593033	-0.07845317777
2	175508	415508	BYxRM	-0.021986496587	-0.04761753779	0.01752321829	-0.015257883151	-0.01014373556	-0.037899787	-0.04600343028	0.01223745605	0.0972563072	-0.01878227876	0.19554639238	-0.02887394143	0.07353740696	0.03580651331	0.065924371362	0.29488476918	0.06009978157	-0.016136315804	-0.010823033807	-0.04749084891
2	175529	415529	BYxRM	0.04468016836	0.0316333914504	0.041569591323	0.036383100595	0.036688291283	0.07061226515	0.04364438071	0.09174309496	0.20017182866	0.08502704089	0.24775079828	0.094116911003	0.1008894287	0.088935727194	0.09455406301	0.3069465611	0.07020700806	0.038908158638	0.029373059694	0.06539414806
2	175787	415787	BYxRM	-0.00193404803	0.01777534784	-0.00476097187000001	-3.02387099999999e-05	0.02901691232	0.00558753832	-0.03334517783	0.0877197453	0.17507948088	-0.01827836851	0.27161153551	0.028252847305	0.06151375169	0.0724304968	-0.00817880855	0.27152769869	0.07333102423	0.02948664959	-0.0010013981	0.02616395621
2	175967	415967	BYxRM	0.059796523012	0.21362420263	0.16789347417	0.126490021061	0.13191450215	0.10808547614	0.22043461141	-0.08775873372	0.00273575980000001	0.00809720950000001	0.27647713241	0.0996144732	-0.0652150831	0.0244719271	-0.2806573209	-0.0910573711	0.1605978958	0.10862321777	0.13352389467	0.04532176685
2	176012	416012	BYxRM	-0.03704017034	-0.00122247033	-0.04454747869	-0.02668947332	-0.03166064167	-0.03818661216	-0.101024588228	0.0123714992	-0.00767455103	-0.042773252308	0.13045904769	-0.06190181422	0.01101066204	-0.03728002481	-0.04417953503	0.18652198297	0.01725128845	-0.06716038009	-0.04701206747	-0.04258758435
2	176087	416087	BYxRM	-0.037840382213	0.01209392147	-0.01777147783	0.01367137204	-0.00365224072999999	-0.01286557763	-0.022015854683	-0.00718617062	0.02188772476	-0.0389567271	0.04325584814	-0.0150970558	-0.05353856664	0.0522254852153	-0.0286571982	0.090729824637	-0.02658347592	-0.022008875133	-0.00611873553	-0.41690397277
2	176264	416264	BYxRM	-0.00785673279999999	0.00915670690000001	0.00511533287	0.02240089832	0.01479958896	0.0356959304	0.01892627927	0.03873435318	0.05174019256	0.0162822313	0.07599804086	0.02068347288	-0.02938795045	0.03218433679	-0.00834340945999999	0.09778013364	0.00560139922	0.02053405641	0.00484526139999999	-0.00263928669999999
2	177625	417625	BYxRM	-0.00528773775	-0.029714301574	-0.01687662264	-0.02100031487	-0.025714746085	-0.01917276866	-0.00189472043	0.072192234932	0.13201800437	-0.07403428671	0.2611694539	-0.04799913235	0.06161234065	0.02578747107	0.00078003267	0.2608846002	0.066154015825	-0.03480935494	-0.0641128501111	-0.046445737794
2	178354	418354	BYxRM	0.03815056486	0.06809564892	0.063280647597	0.04272119193	0.0007547964	0.05451735057	0.01526172108	0.14877781387	0.18500844768	0.01390933964	0.20596345187	0.00793384532	0.1266174946	0.0619815328684	0.09142497601	0.3672205223	0.1163015781	0.057091202136	0.02381697372	0.02469686276
2	179293	419293	BYxRM	0.029430541733	-0.00636279095	-0.053258304286	-0.030594923123	0.058965065139	0.02636515261	0.000660662870000002	0.066759084284	0.35971708	0.04833823222	0.118557275577	-0.00267237166	0.0442573607	0.0210580723	0.0142039399	0.10786094993	0.06801744674	0.02359048826	0.002722627974	0.01610465521
2	179413	419413	BYxRM	0.041425699232	0.04469484976	0.05295742077	0.040082952405	0.013779557	0.0555727494616	0.02921788359	0.07996821516	0.11448039923	0.015408417556	0.20656963049	0.01569787858	0.07945882825	0.053376462174	-0.02052033336	0.165157866068	0.041284632075	0.03356986487	0.08794519525	0.08463654293
2	179875	419875	BYxRM	0.01587631209	0.02678582257	0.0338630727	0.02374805978	0.03607226192	0.02099529213	0.000592045250000006	0.0442536746	0.05802902562	-0.00613700049999999	0.07881448753	-0.00521637752	0.05060694818	0.05216631584	0.0176922815	0.09582876569	0.03691512372	0.00446614645	0.02677523941	0.02469509194
2	180258	420258	BYxRM	-0.07662275483	0.05235820218	0.01909173178	0.00381829853	0.03561323255	0.0210346726	-0.00901669998	0.14259375825	0.19702646893	0.07024875539	0.19709885537	-0.029739750725	0.17138353463	0.07851061799	0.063053666164	0.3386264317	0.094563763714	-0.02427934917	-0.02216631384	0.0153611293
2	180382	420382	BYxRM	-0.23580473278	-0.21576845358	-0.21611530073	-0.24896146557	-0.17569544337	-0.1660217177	-0.2414745113	-0.19215795521	-0.15517583006	-0.21795688642	-0.039692232156	-0.24114608539	-0.16372187724	-0.208247108279	-0.23306968415	-0.06576294475	-0.161128379	-0.18429888032	-0.17286518173	-0.18913510293
2	180610	420610	BYxRM	0.08378010658	0.081483198516	0.04114087533	0.09177353353	0.057848910261	-0.00207258540000001	0.12681366752	-0.00232354559999999	0.15117277131	-0.0497615357	0.3794731429	0.04805030948	0.12134255378	0.17871851368	0.17793687456	0.3734009656	0.04692279864	0.04145337721	0.14478046711	0.064403796969
2	181428	421428	BYxRM	0.10577957602	0.15290401998	0.0784586001	0.1213557626	0.18435387447	0.18054829628	0.26331605977	0.04352712788	0.17893929194	0.21598525552	0.16233476929	0.095663690177	0.09666549489	0.1824855247	-0.006628991002	0.2313323797	0.18112604794	0.14201026833	0.11112864322	0.22227021374
2	182326	422326	BYxRM	0.0461231294	-0.02041096456	0.02959956782	0.04476963127	0.05980451006	0.0643691025	-0.04530675403	0.12989874501	0.3507207674	0.0550102765	0.24212103321	0.00527939247	0.13626314231	0.07202073951	0.0684868124	0.3695476215	0.11041756267	0.000463705800000005	0.02248997807	-0.0292911238
2	182439	422439	BYxRM	-0.00842591472	-0.06720282958	-0.07222170207	-0.05443304229	-0.03562783549	-0.04832024577	-0.08084504282	0.0028500259	0.13264224166	0.02422744439	0.16957872838	-0.04139131962	0.05601848986	0.0245141074	-0.14911612609	0.23750348523	0.02540009398	-0.07284419679	-0.05169431611	-0.04479735721
2	182761	422761	BYxRM	-0.05623291257	-0.072111052076	-0.075686094703	-0.07185111564	-0.06200577564	-0.0338670989439	-0.11493011609	0.028457008873	0.03140117556	0.04281005325	0.09553287931	-0.034397331763	-0.00202607552	-0.05317957063	-0.07804181073	0.1189851543	-0.14129720875	-0.066275025116	-0.08786471553	-0.085631417722
2	183087	423087	BYxRM	-0.088070137212	-0.19685124416	-0.09279102285	0.0814049478129	-0.10817126789	-0.2139063921	-0.14646755979	0.049090530873	0.1756407899	0.0383969508	0.1098461339	-0.03024119471	0.1051550641	0.0881022467	0.1102023539	0.2196982208	0.07587484172	0.01564049803	0.02462390242	-0.04950368385
2	183120	423120	BYxRM	0.05502329547	0.06345005772	-0.01716573816	-0.00023767836	0.0163720891	0.12274907351	-0.02734207499	0.15114726927	0.21208780966	0.03658886929	0.28485335091	0.02712277584	0.13140524454	0.1247699215	0.053259753724	0.3309543346	0.13130935276	0.06483328928	0.054121379664	0.021252481586
2	183201	423201	BYxRM	0.0894084848	0.1023148926	0.0593911278	0.141572186	0.1291231527	0.0990591282	0.0301856976	0.1988168512	0.33591722486	0.1189510642	0.42074899033	0.0511874683	0.34088049311	0.1982680372	0.2393816501	0.51964179629	0.2867404751	0.0967770121	0.1675401782	0.131421072
2	183622	423622	BYxRM	0.09831796702	0.05792521609	0.05925824132	0.08713695229	0.0748994472	0.1127055332	0.10485692905	0.08886150874	0.18287129386	-0.03554752034854	0.23079144129	0.01428883852	-0.28408881336	0.07689147249	-0.07309784863	0.22384132148	0.09266791577	-0.052387499121	0.067722457	0.06812045867
2	183892	423892	BYxRM	0.02455197767	0.00296288106	-0.0165622838	0.00962449013	0.0086776229	0.05384617999	-0.109127901988	0.191910185825	0.4424623977	0.0620516675	0.17751346	0.00944160804	0.3088240083	0.079544948224	-0.1363392749	0.22899793078	0.20538434083	0.0505723474	-0.00387178764	-0.01386538553
2	184375	424375	BYxRM	0.01220164928	0.09080484684	0.000976289729	0.065487070879	0.052764127093	-0.00767822354	-0.04051571459	0.15392739276	0.17480873786	0.11242353099	0.21423347013	0.06815522791	0.15904097453	-0.00160521964	0.13893529527	0.42768396643	0.10120819119	-0.00739455954	0.04290098062	0.065469885732
2	184391	424391	BYxRM	0.007107323366	0.03426271032	0.011020396753	0.02399236304	0.0108867902	0.08633192064	0.015954546569	0.09590680118	0.19057359866	0.09057157638	0.24492819085	0.027246522843	0.1393489148	0.13037754835	0.1106174078	0.3169273599	0.07667498009	0.000443777030000002	0.01398980716	0.01280548479
2	184609	424609	BYxRM	0.3010512541	0.1321939492	0.129412561	0.223888632	0.0197127525	0.4218974784	0.0510824547	0.6081233683	0.4039663367	0.40037878894	0.1119375264	0.3550384143	0.4466764737	0.3114934118	0.1725129897	0.3093264737	0.4434606431	0.4869351228	0.3190675588	0.3947043205
2	185379	425379	BYxRM	-0.0067344051828	-0.00251419026	0.027836279085	0.024754349446	0.05423882342	0.07388778595	-0.05745153734	0.12051183163	0.187756921221	0.00338173802	0.2434332779	0.02378931525	0.13054472217	0.04578479444	0.0782183751	0.25328232923	0.074057698507	0.05990210855	-0.002529305754	-0.00793079203
2	185765	425765	BYxRM	0.0335642713	0.0105412686	0.02066873398	0.04129364126	0.1194224141	-0.02885696409	0.00356555789	0.14045918132	0.14505228574	0.04525501487	0.243735027033	0.01404976769	-0.1094969208	0.0315712465	0.0657529887	0.34281759682	0.0863294403	-0.02510409367	0.0341880216	0.0443481954
2	185925	425925	BYxRM	0.059986166713	0.0475257703	0.027505146682	0.08086890053	0.08997042702	0.11550574278	-0.00869278955	0.15096740976	0.23986602206	0.07025502303	0.2851797209	0.06756445607	0.08050526043	0.1442842656883	0.11766648506	0.3816293651	0.109542828578	0.01063590589	0.016403304483	0.11853916296
2	186052	426052	BYxRM	-0.16134515026	-0.1222561248	-0.14731394082	-0.22772706917	-0.21861048228	-0.0456706007	-0.1137383853	-0.15835609755	0.07829156371	-0.02154890038	0.2593786755	0.1576122053	0.180898365	0.25833568868	0.001252234859	0.3083601777	-0.004901825265	0.06241006872	0.1815028954	0.05455063735
2	186070	426070	BYxRM	-0.03214144652	-0.01537051144	-0.03704645028	-0.05210429599	0.00897689317	-0.06284602372	-0.05210598062	0.06855882894	0.124994221454	-0.014233379592	0.164481107906	0.00628189249	-0.036602681438	-0.009838340278	-0.06379238307	0.060863366953	0.02431037514	-0.03563250334	-0.05845250177	0.00648327069
2	186213	426213	BYxRM	-0.01501353878	-0.0728475005	-0.0095392886	0.00622776707	0.02792953273	0.08831163239	0.02842433703	0.1695355741	-0.05067531006	0.10184044978	0.07964070601	-0.0117653677	0.06344672781	-0.01576863469	0.00386960251	0.168009216843	0.06839134583	0.00792650826999999	0.00316624469	0.01400555196
2	186256	426256	BYxRM	-0.00252683327	-0.01349540806	-0.06364978741	-0.06174589507	0.11103259367	0.04240889284	-0.0915956837	0.07245039526	0.057546811149	0.02468177665	0.114338613679	-0.04985748129	0.134681279447	-0.00259157056	-0.07945648344	0.06326064413	0.01917355496	0.00322226512	-0.00476432582000001	-0.04086756681
2	186400	426400	BYxRM	0.0125027077	-0.009588840392	-0.06138623429	-0.005072338778	0.03899597383	0.00257255432	-0.06297421373	0.08368793447	0.30311897679	0.02850268446	0.2599502663	0.023515013319	0.06712205919	0.04956508123	-0.0118723501	0.3325228405	0.01456894339	-0.034591483653	-0.019238891536	-0.03833434292
2	186626	426626	BYxRM	-0.014462212805	-0.046321884496	-0.012771426253	-0.033249653964	-0.00487190189	0.008821843014	-0.01217889077	0.13414958789	0.15482814774	0.0194732756953	0.11301175692	-0.00187872897	0.15283223359	0.073531429344	-0.00355864809	0.12866174282	0.07401571079	0.02102363563	-0.01207797138	-0.0275027199026
2	186651	426651	BYxRM	0.11716309629	0.09171431915	0.1108704146	0.1349904513	0.09866543466	0.1476207131	0.066624168	0.1456525623	0.1478514985	-0.000594493000000001	0.21867860058	0.0384399793	0.0877122212	-0.0627897058	0.0712345452	0.1206291831	0.1706804498	0.1024895613	0.07381835688	0.150271082
2	186712	426712	BYxRM	0.05860114403	0.07518396323	0.1006917953	0.00588555	0.0119320389	0.04940905875	0.01457243939	0.08425251641	0.16068357364	0.10287270867	0.19240458709	-0.00363543223	0.07494418894	0.04339695435	0.10683305249	0.23578172501	0.08926705727	0.0034836254	0.0278915958	0.0700210522
2	186781	426781	BYxRM	0.01362399928	0.02754492877	0.07250680618	0.05533370759	0.0127535746	0.0376394233	-0.02608392922	0.137900652312	0.1781194093	0.07268425114	0.18118255654	0.03485922982	0.14185678035	0.02652389873	0.02432527368	0.27112098417	0.08460419799	0.01791977889	0.0040199091	0.05119036378
2	186918	426918	BYxRM	0.07246891989	0.0221605699	0.09618154634	0.03533979951	0.091280928	0.07116415563	0.02186245471	0.15093307686	0.21839634449	0.07140250107	0.24850290934	0.05612054024	0.13834460107	0.10672459917	0.08932005625	0.271977518217	0.13446954606	0.0522950876	0.07817540287	0.06913461402
2	189166	429166	BYxRM	-0.002068378369	0.017614389842	-0.00168151963	0.024671634078	0.04074287411	0.07535218354	0.00261356779	0.11681617606	-0.40423183521	0.07656644348	0.20698724186	-0.016600305118	0.08688612932	0.03889208714	0.04954446522	0.22086605217	0.05261676611	0.0209966197715	0.052730461215	0.08668099251
2	189742	429742	BYxRM	0.08726270506	0.11093385246	0.09086670182	0.06413962908	0.09091685894	0.07904494633	0.02108779156	0.10489211743	0.18993780602	0.10308732719	0.212844176086	0.0560140639795	0.099552710476	0.10318803707	0.080883337173	0.2969776244	0.087243228731	0.028146828697	0.05912046034	0.064487007008
2	190740	430740	BYxRM	0.036983343232	0.01332824626	0.11100821657	0.0199644151	0.00644771288	0.056056579924	0.01937341311	0.142701026362	0.21636883939	0.072761929603	0.2606566824	0.000743429340000001	0.15040972846	0.14647436409	0.07502661702	0.3257879128	0.16745505469	0.04372118178	0.057178453241	0.02868060643
2	190819	430819	BYxRM	-0.005221408808	0.03269287287	0.06857059318	0.06902207851	-0.0583857869868	0.09839237454	0.05000836297	0.16228434089	0.25960614862	0.0939165643	0.18187228047	0.02389733191	0.0902020482	0.12833716274	0.0966212103	0.22292116705	0.16554855828	0.108767093417	0.0165905592	0.042930078112
2	192088	432088	BYxRM	0.0204818897	0.02714668412	0.00521889910000001	-0.00314197750999999	0.02611099323	0.1293003637627	-0.00520086777000001	0.15078151198	0.18392347317	0.04617991423	0.24284128802	0.01128406695	0.13550392818	0.04922240423	0.0358360878	0.27680647075	0.09907055255	0.0152978798	0.09798006212	0.0662052854
2	192292	432292	BYxRM	0.03931764314	0.059206775203	0.0698352251	0.05304536734	0.08555724717	0.14504449945	-0.00444475897	0.25890588967	0.28311520305	0.08669717118	0.28128781451	0.048681807087	0.12656882402	0.07874812934	0.05541935574	0.394131779	0.18754579097	0.00979755016	0.03683870946	0.08547512527
2	192393	432393	BYxRM	0.03309199701	0.13396974561	-0.04491153357	0.08220808959	-0.00098656095	0.09854055013	0.000722800039999999	0.19345449935	0.1907395379	0.0809675046	0.3088822208	0.03897143147	-0.1308266893	0.09240446399	0.1333372127	0.33807193614	0.1200728505	-0.0103443746	0.08445156626	0.02124472
2	192594	432594	BYxRM	0.03748333556	0.15442220644	0.104244710913	0.105951566688	0.14611451312	0.09429894865	0.07201049047	0.15786930698	0.18619975734	0.03040360498	0.323015034	0.07576939769	0.2733559744	0.2537241539	0.15441814467	0.4823665333	0.13734900253	0.10995252075	0.08278402332	0.10425285502
2	193453	433453	BYxRM	0.026060719552	0.032139459276	0.03409056809	-0.00562881788	0.05905896762	0.08067220564	-0.02393318373	0.072957135821	0.170092305891	0.03519740785	0.15517783076	0.03296594711	0.054440830832	-0.00844694386999999	-0.06078306083	0.03634934679	0.12613696923	0.03631237378	0.00990546404	0.028304828461
2	193667	433667	BYxRM	0.10003859146	0.07874095604	0.02931410168	0.06845219584	0.1030973067	0.10304826058	0.0259278187	0.13126554592	0.10484212827	0.03827099818	0.19278104871	0.04108031699	0.075910228214	0.04415425951	-0.04001098096	0.1333133925	0.06526917294	0.040960164369	0.08002429949	0.09450037747
2	194060	434060	BYxRM	-0.014156384481	0.034105540561	0.0250989999	0.02846938514	0.06334026817	0.09494154347	-0.025209802075	0.16194600519	0.21056043393	0.02768746381	0.3442481687	0.05984340138	0.1788784832	0.08729453108	-0.0060531519	0.3864678363	0.12588165925	0.07343134364	0.0077552173	0.07093217176
2	194229	434229	BYxRM	-0.0420331744	0.0055133357	0.00249534880000002	-0.01556305737	0.0133232822	0.06237784193	0.0079236617	0.14918687456	0.14305245145	0.06077799052	0.24403606406	-0.01177717103	0.0442607814	0.04843197827	0.0114126212	0.2592357188867	0.0316600706	0.0233711276	0.0244298965	0.0508432424
2	195012	435012	BYxRM	-0.0813963834	-0.0255922325	-0.14831299083	-0.108629336067	-0.03963048637	0.018289780951	-0.08442145782	0.2766493504	0.24821202594	0.04772345643	0.2138556646	-0.0271532309	-0.01802752398	0.07242596087	-0.04909812377	0.01219624467	0.25786827957	-0.01362509559	-0.1139181539897	-0.05390179918
2	195722	435722	BYxRM	-0.0278315657	0.0193739816	-0.034638405	0.0132580022	-0.0290307443	0.0143030954	-0.0804583469	0.11586551729	0.09769831374	-0.0099468962	0.184842743858	-0.0105078914	-0.0836098327	0.021886426	-0.005376832	0.34414662413	0.0595393851	-0.00898868450000001	0.0143983989	0.00987709380000001
2	196420	436420	BYxRM	-0.00127383436	0.09842150837	0.05079948612	0.00604504658	0.01881450271	0.07699407132	0.03025697269	0.16006824847	0.17357264762	-0.03617081849	0.3099111924	-0.02536901557	0.1237805574	0.09359398819	0.008275546022	0.3974476748	0.11815041122	0.06934783643	0.04048005784	0.063290961769
2	196636	436636	BYxRM	0.02883960017	0.03984410344	0.02491488707	0.05404959409	0.041487413038	0.04175219244	-0.03510244418	0.11723126894	0.15935183329	0.03188174293	0.25111785394	-0.012635718023	0.14437202634	0.05914297666	-0.07340344511	0.3263565688	0.057697798457	-0.013864228322	0.03499851019	-0.00460553264
2	196684	436684	BYxRM	0.08164477011	0.10849220998	0.13567771507	0.09413255603	0.12347355411	0.11427268697	0.06073463241	0.22584947651	0.303124502505	0.09116823476	0.39187302367	0.132104201083	0.13883306965	0.146325273253	0.20854111936	0.4853988515	0.17283334588	0.09895396867	0.15216405045	0.16159749083
2	197443	437443	BYxRM	0.046429922896	-0.009260230168	-0.01097083475	-0.019116873649	0.0325502962977	0.04492724245	-0.022089853658	0.13280418364	0.17969867116	0.04719504137	0.1559304393	-0.019673913143	0.09563301036	0.01916960649	-0.07843293551	0.27946741919	0.06620314123	-0.0434797249	0.003773157851	-0.008587345417
2	198608	438608	BYxRM	0.05306056357	0.0401253543	0.04598012252	0.09032204968	0.06797619573	0.12128360458	-0.01732990426	0.19108742563	0.2791735013	0.12816740013	0.27521024688	0.092140411809	0.2242104388	0.20518481172	0.21535187652	0.3962330778	0.17029018684	0.124912026143	0.09509735042	0.08513045989
2	198675	438675	BYxRM	0.014802336261	0.00653697749	0.059094415057	0.017785920074	0.021073491227	0.0576200772	-0.00519493679	0.13499106046	0.11557980884	0.0582954473	0.16554628245	0.027886207245	0.13155348383	0.00906660153	0.11533394447	0.2542604572	0.050260932695	0.029927687824	-0.016722238887	0.037229967972
2	198754	438754	BYxRM	0.04403083942	0.06599789125	0.0159086226	0.03041019629	0.03318339812	0.10657625433	0.04064548281	0.166253619639	0.21067959036	0.08203740406	0.15055387204	-0.0141144122	0.18216594204	0.08542047996	0.0072525007	0.290257210633	0.1276395465	0.05946232953	0.0416125014	0.0198237582
2	198829	438829	BYxRM	0.00977171931	-0.01695309477	0.03376663386	-0.04105496035	-0.012146661854	0.023971744624	0.01845377836	0.05575830368	0.03137069929	0.049380626269	0.08157657167	-0.04645213074	0.07487354582	0.10171070777	0.04023690083	0.15466327303	0.05048717704	-0.011815076043	-0.02340586504	-0.0111306875
2	199142	439142	BYxRM	-0.09385513694	-0.08843445835	-0.02958187873	-0.11190880006	0.003312988	-0.02729573462	-0.0201573573673	0.078985154193	0.10094605066	-0.00213539591	0.2929327518	-0.10252699242	-0.00583794026	-0.1054158656	-0.0008888019108	0.200065995978	-0.00221773	-0.08373305135	-0.04078599019	-0.04025659238
2	199517	439517	BYxRM	-0.02049107989	-0.05928793635	-0.08518439336	-0.06279413447	-0.06643185827	0.00174704014	-0.171559834879	0.18924254507	0.18317592974	0.06676639041	0.17687783736	-0.0916280835	0.111758165773	-0.00315976060000001	-0.0359370489	0.2079393075	0.11473450971	-0.04369518994	-0.06305299843	-0.18857807081
2	199765	439765	BYxRM	0.08720573278	0.033471444041	0.11704450433	0.075147867	-0.017590601767	0.16896703839	0.05870577869	0.121235814582	0.33067062874	0.14535465534	0.26633079497	0.0773761644	0.16435695528	0.03375967921	0.12136080191	0.2928781033	0.1185355869	0.05299157205	0.009348104183	0.098552315149
2	199964	439964	BYxRM	-0.015189946	0.0537188603	0.0537162338	0.0645496511	0.09747484053	0.08774857027	-0.04383023652	0.1578259099	0.21537591105	0.150780396026	0.25525716886	0.02286241593	0.20232434384	0.0052003393	0.1935062309	0.39886932818	0.18906793196	0.12223571496	0.06896945682	0.00732157629999999
2	200486	440486	BYxRM	-0.041365710311	-0.05118583279	0.009079313729	-0.03387951169	-0.02588954899	-0.04844612612	-0.02767526618	-0.033295136484	0.02401628771	-0.1011915076	0.12071830698	-0.06059216861	-0.0515916276	-0.106151374	-0.0971633053	0.0330563114	-0.01454981074	-0.09381257657	0.0141765798933	-0.07672648945
2	200971	440971	BYxRM	0.116644353579	0.02304854899	0.105498285299	0.11106040839	0.03380105782	0.085210950591	0.06419623345	0.22659324317	0.3300574276	0.15213503547	0.30269043326	0.12940001777	0.2513109742	0.20304447998	0.2120208491	0.3662612207	0.2825359545	0.22465072691	0.08215606744	0.13164303941
2	201066	441066	BYxRM	-0.06349875752	0.01558845861	0.031899164905	0.01093328074	-0.013596770731	0.027836008022	-0.04331314533	0.064067867938	0.1034203179	-0.02128011962	0.19710362276	-0.08788081094	0.072703663	0.06280817422	0.0349215056	0.2812239313	0.054006241057	0.00605897022	0.00089803357	-0.030778907302
2	201479	441479	BYxRM	0.03753751644	0.02280885464	0.03373464613	0.052683855834	0.09544318384	0.05692705302	-0.00266207478	0.14284023979	0.1296641546	0.00137811266	0.20139873394	0.0023093703	0.12415609833	0.03582760697	-0.02816079517	0.29925239546	0.14145406291	0.06956880729	0.03271639363	-0.031036504453
2	201614	441614	BYxRM	0.0406668217	0.05197146077	0.097527756363	0.05226594639	0.08130097832	0.07509857403	0.00555643101	0.11678844923	0.05077295997	0.04295806181	0.27670000683	-0.01518950026	0.066014693091	0.05549127618	0.05609253892	0.25033400743	0.10627281695	0.04552325737	0.04155385186	0.01707718191
2	201834	441834	BYxRM	0.0486419585	0.07800818921	0.0756156054	0.0890120058	0.09931520222	0.12930746463	0.08384419058	0.21895705684	0.19678322544	0.0998944235	0.29884503268	0.08592744916	0.19161484359	0.0987183051	0.111202685	0.52130079887	0.24743616071	0.0876453466	0.0850117025	0.0137256798
2	202583	442583	BYxRM	0.015667584951	-0.01056606788	0.20231029596	0.19202493821	0.14507187451	0.13705935036	0.069457566885	0.156404362084	0.15570005415	0.310141989	-0.00983717615	0.15383208155	0.28962037434	0.34344740411	0.26766722067	0.36232073444	0.16460283278	0.13921497662	0.05844142217	0.10059355124
2	203117	443117	BYxRM	0.017319099311	0.008726959	0.0865544093	0.06865450674	0.06138629073	0.10118201466	0.02273404007	0.14795534615	0.22507309038	0.04857770961	0.25369400269	0.0152022965	0.16999936537	0.083434659907	0.07245104059	0.25177737423	0.14900164383	0.0591379772045	0.061200048659	0.039546658665
2	203569	443569	BYxRM	0.059925463068	0.027033408834	0.03801090497	0.0199175841	0.0355327795	0.051089502716	0.00848409935	0.114055087645	0.1044937836	0.033205115983	0.2779897252	-0.01649563548	0.15014452368	0.1124854222	0.06769520981	0.4161546367	0.12455835482	0.06032464081	0.0796605939	-0.00863819695
2	203786	443786	BYxRM	-0.11194556803	0.0628228719	-0.01278770518	-0.03740724377	0.1055330263	-0.03281124557	-0.077066991444	0.03474652149	0.13374644873	-0.15608090763	0.214298978473	-0.2064546726	-0.0771274957	-0.06720697972	-0.07794363835	0.14116257067	0.08852532444	-0.06881637371	-0.02840813093	0.04569127949
2	203913	443913	BYxRM	0.10750541963	0.067900291953	0.1024787822	0.14675474072	0.09013518376	0.10858311594	0.04614851907	0.24782475117	0.27762784183	0.25976975103	0.18338723506	0.06857446326	0.16290005	0.0504792029	0.1286313506	0.1501085741	0.1519468533	0.10119203709	0.11521326487	0.0264605359
2	204218	444218	BYxRM	-0.05411554098	-0.00249372300999999	-0.0332363569	-0.04326741997	0.0284437724	0.028074494312	-0.00270682497999999	0.04831476432	0.06086650489	0.00946448022	0.19777816395	-0.05215690631	-0.002704582903	0.04329912171	-0.09592147315	0.22409609117	0.03225341204	0.00576830998	0.00830530784000001	-0.0110876355
2	204461	444461	BYxRM	0.05719316866	0.10356107486	0.07331495607	0.05773870642	0.036515455005	0.11676316403	-0.0082790252766	0.04100131257	0.12377778798	-0.0116753798	0.1760151389	-0.054831340863	0.0136866299	-0.03979651558	0.0222209135	0.16062911906	0.06900590894	0.04698222192	0.021709662541	0.049171887061
2	204539	444539	BYxRM	0.01737789802	0.035870965184	-0.0151910058	-0.00323886015000001	-0.000488438559999999	0.05607942697	-0.00891330616	0.137388729457	0.18970824664	0.0625948758	0.21086528598	-0.030304726511	0.12245336885	0.06326251213	0.07585764818	0.3046426637	0.10545468759	0.01960267981	0.0407261455101	0.02344543078
2	204998	444998	BYxRM	-0.06375079742	-0.03448405671	-0.0603714579	0.000546241089999996	-0.10483116304	0.0390306624	-0.12634970119	0.10027886208	0.0954787936	0.00720390169999996	0.08284979244	-0.07857558098	0.10133744826	0.00787154017	-0.06611827829	0.15172004369	0.048838792	-0.05390376701	-0.16473531351	-0.19318602243
2	205346	445346	BYxRM	0.05271126126	0.07044553627	0.077928507338	0.07950967191	0.021427255806	0.11583598726	0.05691921143	0.178107683515	0.2555736347	0.10428816239	0.3246595588	0.05250613552	0.16730353449	0.09070960466	0.10439186779	0.4600980201	0.11304667849	0.10966824343	0.0678618996	0.050956619177
2	205894	445894	BYxRM	-0.01272421976	0.01671395355	0.03498501748	0.00836390097999999	0.07064162396	0.04060327475	0.040486524774	0.162070919446	0.21642832632	-0.02001006349	0.2731039568	-0.01230195094	0.09075612471	0.03807358227	0.0152508803	0.36681265515	0.112062614772	0.04402494331	0.03418400603	0.03378648376
2	206079	446079	BYxRM	-0.23379746631	-0.23505644133	-0.19701228156	-0.26300092541	-0.207389473329	-0.15866352218	-0.2924547411	0.16016276728	0.4790039395	-0.20852390739	0.1160760239	-0.02580976357	0.004331766319	-0.06324865438	-0.0355353284	0.08608441291	-0.04253558443	-0.17473742889	-0.1176467785	-0.19773218367
2	206372	446372	BYxRM	0.24318449042	0.29270013415	0.3529008068	0.25638461207	0.28010320397	0.6064926202	0.3266388224	0.3237074991	-0.0096236116	0.14516514914	0.4577114829	0.12384670076	0.16079507031	0.07626335936	0.08314445793	0.316063714556	0.44142786886	0.29040254875	0.3176847816	0.3498918023
2	206716	446716	BYxRM	-0.119097703464	-0.06825658812	-0.0885003009	-0.0615335728607	-0.08843399216	0.02839556722	-0.14442093285	0.05246170857	0.03573728138	-0.035220429158	0.21518507422	-0.11722147559	-0.02257390419	-0.08395105257	-0.16558107129	0.3050471766	0.02000266009	-0.11986927811	-0.096934197791	-0.173680526074
2	207564	447564	BYxRM	0.007176864419	0.0115915837	0.002818203097	-0.018320312978	0.011100092881	0.05748991928	-0.038850605996	0.11039821473	0.09755229759	0.00625042673	0.2122494304	-0.002723171572	0.060636311122	0.03854383455	-0.02149994175	0.2006831352	0.07140713527	-0.016690467914	0.044499882449	-0.01420256249
2	207926	447926	BYxRM	0.05066965217	0.01712940152	-0.0183316703	0.03247377238	-0.0112609782	0.0340681038	0.01343478636	0.0144145194	0.0394528311	0.022555225206	0.0464223368	-0.01085291708	0.059203433	0.01847342193	0.0365085255	0.1010849005	-0.0118666559	-0.01451558942	-0.01570208416	-0.00664324648
2	208192	448192	BYxRM	-0.00229051459999999	-0.0124381732	-0.05578591233	-0.0127501674	-0.00137622499999999	0.04296356513	-0.06391470041	0.13502563763	0.05592128919	-0.070663674316	0.09537025606	-0.06299411565	-0.01223082941	-0.043272788	-0.12882667778	0.190785281337	0.0360713812	-0.08474249856	-0.12201134644	-0.0442386827
2	208420	448420	BYxRM	0.0575164100286	0.008069397048	0.015217378847	-0.00518959639	0.002561500351	0.060414723539	-0.0125295823	0.126062453384	0.237655052	0.00246769986	0.310582503	-0.04980766129	0.17326238001	0.05250553841	0.031584462565	0.4509734502	0.06313445818	-0.00537644125	-0.05503026968	0.0156964453
2	208474	448474	BYxRM	-0.03560609045	0.0107959762	0.02857266866	0.0228322932	0.0183914868	0.134280067	0.057804426175	0.18366350716	0.15987878541	0.05514105511	0.24546766172	-0.02468384669	0.15141486791	0.07808213982	0.13483956922	0.30704791723	0.10011701101	0.04020649439	-0.01108602721	0.01821176148
2	208546	448546	BYxRM	0.00624877834	0.08362299795	0.06527050791	0.05644582465	0.00890727478	0.11878011313	0.01514912427	0.091394209126	0.14714702305	0.06041269324	0.29161758631	0.05397473731	0.08464498086	0.04534180889	0.13563500554	0.35944924355	0.13207532957	0.01006075105	0.08239058231	0.08225137071
2	208685	448685	BYxRM	-0.04709467043	-0.028545691282	-0.03464510118	-0.01388053427	0.0359671199103	0.053586017389	-0.067726076713	0.104103963184	0.29000890032	0.014144720589	0.12837761603	-0.03610419904	0.09203295155	-0.00372751069	-0.06445516937	0.20332011863	0.04388833202	-0.05154366779	-0.047974671246	-0.03141480687
2	208966	448966	BYxRM	0.1442978562	0.23245505969	0.13317652767	0.15413872311	0.21129042501	0.21829688934	0.17597246088	0.2941271986	0.354982036	0.22451676673	0.4798992783	0.24812227392	0.5311385321	0.4224721678	0.18804893515	0.646124459	0.3630488312	0.20125585654	0.18327448508	0.30995210617
2	209376	449376	BYxRM	0.07254702071	0.04621812789	0.05926919137	0.10501144749	0.0088792013	0.12062718338	0.03993164602	0.1199215137	0.22849665041	0.15602303279	0.17684320498	0.10175568777	0.2224395915	0.132584108	0.218699281	0.2657693119	0.089537781	0.1460090975	0.02360050165	0.11169049584
2	210009	450009	BYxRM	-0.00357902140000002	-0.000643787600000001	-0.02641195798	0.000175820500000007	0.0327700152	0.1015331292	-0.0169866254	0.0730609606	0.205662272175	-0.01261190153	0.24993468472	-0.00368940529999998	0.0783203125784	0.0305166473	-0.05369979882	0.26976736062	0.09753945919	-0.01466780851	0.0596356142	0.0128095999
2	210585	450585	BYxRM	0.01096678712	-0.01855121234	0.03896222802	-0.05017929906	-0.03344362128	0.0207368139	-0.11307755146	0.12954454754	0.21239932233	-0.06305838385	0.3108293078	-0.057601705038	0.15535945739	0.00401650411	0.04602313631	0.47115009976	0.07388368999	0.01398985942	-0.01463763605	-0.03947777048
2	210977	450977	BYxRM	0.05980434345	0.08561390787	0.06240576181	0.04647178389	0.117954189345	0.12936843369	0.03532528468	0.13038045313	0.18116956334	0.08605592668	0.22843066492	0.02093104614	0.18552619164	0.0907330272	0.08232073335	0.3262362868	0.09779712867	0.02641127908	0.03472600683	0.068261662168
2	210993	450993	BYxRM	0.071147902821	0.07137897247	0.04467489383	0.09601069329	-0.00404107091	0.11498651915	-0.01366897957	0.13476006896	0.1286965976	0.0262625269	0.19632328076	0.03162249661	0.19230819874	0.21990313352	0.20374106051	0.33317800722	0.12456963644	0.0398625361	0.00347234064	0.0518042679
2	211335	451335	BYxRM	-0.02272363543	-0.007379227205	0.02780251088	0.01159725913	-0.000978180969999999	0.0825030424819	-0.04809574235	0.12273549978	0.16218599486	0.04580901235	0.2441187564	-0.020846144655	0.12026056848	0.07204061247	0.02647102107	0.3459727284	0.14463248667	0.014153254672	-0.0152877268734	-0.001767805829
2	211584	451584	BYxRM	-0.00929563997	0.0284004005	0.01068687417754	0.04832461379	0.04532689833	0.00362239231	-0.02014956779	0.06421530257	0.12489837837	0.0532099348	-0.00625532713	-0.08664328617	0.103526811986	0.004481956098	0.04075634232	0.09194405899	0.09217731019	0.00592770699	-0.04262698579	-0.11760421309
2	212641	452641	BYxRM	0.0995141372	0.1625447664	0.13928500861	0.1317253089	0.20970528786	0.23258222688	0.03020487973	0.19910414996	0.2448923196	0.01669276904	0.4091777197	0.092043884374	-0.0247642623	0.03357034297	-0.1094428523	0.3181628904	0.20452000258	0.08131013487	0.13787356978	0.16865792914
2	212813	452813	BYxRM	0.07779020756	0.03228192004	0.05102273885	-0.00516845889999999	0.03873452661	0.057922494441	0.01761090395	0.094105464531	0.14125238703	0.04992309887	0.17141110473	0.06989402393	0.12403912804	0.02854801043	0.17305082525	0.27787191228	0.127380119694	0.04631824373	0.04440387477	0.03519187694
2	213469	453469	BYxRM	0.02696485752	-0.05218174443	0.00152154572	-0.01392098868	0.03656813864	0.03541612741	0.00195787002	0.08987689217	0.07551990964	-0.01278278885	0.09055211177	-0.00939093379	0.11177652084	-0.02460908344	0.03449460588	0.189690563793	0.10104187529	0.02487207694	0.03716492664	0.02797300295
2	213548	453548	BYxRM	-0.02424366505	-0.061460928372	-0.10905261912	-0.03577212543	-0.00152465845999999	0.14016630238	-0.08320759448	0.0800007247	0.09197195847	-0.02192043395	0.29013105525	-0.0711341815	0.01989666342	-0.03202928476	-0.07270572392	0.272474162212	0.04346298592	-0.02146353867	0.02663515343	-0.01821428841
2	213631	453631	BYxRM	0.06300216419	0.10065019685	0.10257068425	0.0390841975	0.01907278242	0.17774075529	0.05053073247	0.17611925353	0.14485965113	0.048967820126	0.31375333377	-0.011500284837	0.24138061412	0.18581532534	0.08559249369	0.5067301991	0.16112315475	0.028215928224	0.08628877355	0.04801308161
2	213731	453731	BYxRM	0.01248507651	-0.03021514901	-0.0183533998	0.02741281732	-0.00737430051	0.01840928722	-0.04030577927	0.04802660895	0.0768998484	0.00863250090000001	0.0853019339	0.0974714147	0.0183706725	-0.0405722036	-0.057737958	-0.0109372594	0.0218086031	-0.0342458879	0.02625916115	-0.0149394287
2	214714	454714	BYxRM	-0.01793746	0.00242016940000001	-0.20423577718	0.0063355846	0.0498916618	0.0698897844	-0.0857293901	0.18948123454	0.26882425684	0.07836560852	0.18938765861	-0.1009607092	0.1430985435	0.1670921597	0.40397327026	0.3877859468	0.045836002	0.083777919	-0.0735199566	-0.0783762026
2	214894	454894	BYxRM	-0.14001276881	-0.1673812691326	-0.1187682375	-0.17618374686	-0.12876296916	-0.097943526	-0.163004003607	0.1338147336	-0.1574306822	-0.039637539	-0.11372967239	-0.1372181235283	0.0660185156	-0.204090164	-0.2100436248	-0.08665437944	0.1491626437	-0.0951975642	-0.19645200891	-0.17466457069
2	215184	455184	BYxRM	-0.032051662457	0.01208472824	-0.00432335341	-0.000713353160000001	0.00465173471999999	0.041202804615	-0.079811595939	0.08019432481	0.06704310844	0.024581747578	0.19852084116	-0.06313524537	0.10004417768	0.0538528407	0.04150986852	0.41381009886	0.06785635803	-0.00258900494	-0.0530419853744	-0.1090466324
2	215965	455965	BYxRM	0.07234439637	0.08028906608	0.10378746812	0.02600550066	8.20738099999996e-05	0.01200253372	-0.07701298724	-0.02549892195	0.08908054183	-0.09451946756	0.337827971416	0.0023849913	0.06107079506	0.0411994907	-0.00643967467	0.31080838805	0.02377691909	0.00793404515	0.08813140544	0.09628392221
2	216634	456634	BYxRM	0.06099281254	0.008985338	-0.000256827360000003	0.03773537927	0.04020849353	0.108627164	-0.01621871084	0.116136694626	0.18209884884	0.01532343799	0.27118955714	-0.02113827115	0.00690223681	0.00332921728	0.03842846423	0.3235240134	0.15069254619	0.036113125	0.0075124399	0.01180675039
2	217018	457018	BYxRM	-0.0185435019	-0.0141046072	-0.0111380811	-0.0346248521	-0.00743702490000001	0.210988826541	-0.0275440838	0.0715034082	0.24844936884	0.11338717104	0.3008170031	-0.0531650402	0.1615795014	-0.0304415945	-0.00534597079999999	0.34435271472	0.18104664716	-0.0292070336	-0.0423830672	0.0195542634
2	217639	457639	BYxRM	-0.05910471035	-0.04819320791	-0.06403846045	-0.04262338515	-0.04509427284	0.02416707402	-0.06467336613	0.04430646017	0.09260393285	-0.00757801150000001	0.24040877339	-0.09981995887	0.0508382983	-0.0153649143	0.0107945279	0.26483761067	0.03101343399	-0.06332412583	-0.03046983874	-0.06632923935
2	217679	457679	BYxRM	0.0776222124	0.12997736772	0.1159055668	0.12933324051	-0.00738474426	0.16269676012	0.0253353414	0.1348859902	0.1163009284	0.1216481595	0.1636837395	0.1023147141	0.0725153216	0.236447331	0.1516004522	0.28009235123	0.2207513091	0.21089407367	0.08903087967	0.16764133453
2	218042	458042	BYxRM	0.0743129944	-0.00412527069999999	-0.0319632484	-0.0269074932	0.1241006319	0.0614376951	-0.0203074516	0.1157420639	0.1344929918	-0.0573913813	0.22688759848	-0.0243657388	-0.0727623387	-0.068249781	-0.1849588208	0.1262004676	0.0544623724	0.0466068075	0.0059223437	-0.0420357957
2	218510	458510	BYxRM	0.013689326373	0.07506967059	0.02472417654	0.0155940835	0.03315187971	0.10560042805	0.028953116866	0.12478866514	0.16078714028	0.0384989201	0.3372236024	-0.00623223465	0.1158786933	0.0567417842	0.03457225971	0.4172606932	0.11697307994	0.035665683241	0.06454365869	0.0364211306
2	218633	458633	BYxRM	0.02267882558	-0.06622478253	-0.00844108937	-0.000784456310000001	0.04822788124	0.06772807098	-0.00248756578000001	0.0846676977	0.1214909272	0.07571116162	0.29359025293	-0.017960149	0.05041947492	-0.02063625949	0.0121288954	0.33518405108	0.09406764167	-0.033408828	0.000504435999999997	0.0371911894
2	218879	458879	BYxRM	0.03472298463	0.023876515348	-0.01484445929	0.00310170331	0.028336955505	0.06471155542	-0.015269882185	0.23275230575	0.19214751232	0.04670067399	0.27136321812	-0.040046488078	0.172288049401	-0.00526553015	0.03369039432	0.4187085284	0.12334801012	0.00892589523	0.01687225524	0.05313791831
2	219509	459509	BYxRM	0.11095995446	0.09538332513	0.10825452748	0.16411564005	0.14959664576	0.24236110723	0.11645091386	0.22328582904	0.3634895961	0.08662443124	0.4886297269	0.08776625131	0.2750755904	0.21414431135	0.02429891036	0.7369211542	0.25434063877	0.08047253505	0.1417842352	0.14716109932
2	220058	460058	BYxRM	-0.04037337593	-0.056135149225	-0.026774750295	-0.064917719457	-0.03438207331	0.06051909008	-0.12078078789	0.09658492593	0.00415590784	-0.01551241553	0.306132581	-0.08492283423	0.09862893784	0.08713063277	0.03369802989	0.3946335255	0.06687291078	-0.022622672953	-0.07423722095	-0.08862041137
2	220219	460219	BYxRM	-0.00240105976	0.00881030163999999	0.02573445199	0.05426609905	0.04516061797	0.11971212801	0.03822891804	0.13447138551	0.16648299203	0.07658922204	0.20685012898	0.01264684759	0.11799195886	0.08761812731	0.095624327732	0.28480373328	0.14159714001	0.05474106358	0.01593108978	0.03327452698
2	220334	460334	BYxRM	-0.04564797643	-0.03189269774	0.003134525845	-0.00124452452	-0.03361739267	0.0544045748	-0.059443513569	0.075179028	0.09333320494	-0.03958117173	0.22493554583	-0.0745878837698	0.08154180178	0.05488900932	0.09488952622	0.3952400127	0.051622602418	-0.031816733921	-0.00523973274	0.01960156035
2	220454	460454	BYxRM	0.013773193066	-0.000827911289999999	0.00449993733	0.010039652946	0.021109608957	0.074292811177	-0.07197136534	0.10321074696	0.12139257434	0.01318576239	0.21608857136	-0.05241830712	0.09224989354	0.03713117832	-0.0090553790005	0.26741306496	0.07704563076	0.014628855884	0.04071853771	0.0225275506
2	227204	467204	BYxRM	-0.04203794456	-0.06535131794	-0.06936413412	-0.03641639194	-0.00540901883	0.11823451668	-0.04140298603	0.09268082989	0.08197059314	-0.08739538088	0.24329860322	-0.03360400356	0.03466153501	0.014426764995	-0.12778494043	0.3464806798	0.0614716752	-0.04657435122	-0.05123552019	-0.09273481457
2	227390	467390	BYxRM	-0.02025614735	-0.0244425751	-0.03783756443	-0.03038309557	0.03969828567	0.10981864489	-0.03123988762	0.10091780397	0.155100071287	0.05590116631	0.20333790793	-0.01037708629	0.107571238561	0.08015258913	0.04931410299	0.3082674592	0.10810398005	-0.01947505858	0.03857287585	0.02449362199
2	228109	468109	BYxRM	-0.00807035390000001	0.00011765184	0.0590008612	0.01401364051	0.03480918127	0.08122017404	0.05201018425	0.0693165158	0.0801772888	0.0340936433	0.16969577738	0.03410390223	0.0761199496	0.02779331274	-0.034437222	0.210478419159	0.0635644214	-0.01470138735	0.01445331318	-0.0057417188
2	228254	468254	BYxRM	-0.05054164014	-0.06621413252	-0.01809325725	0.00289243304	0.0154539281	0.086556958171	-0.00119071052	0.0433441428	0.11011809465	-0.03380349043	0.26040952739	-0.015521295794	0.0743123547	0.0045024586	-0.0921947245	0.30912756349	0.11780754021	-0.04902084539	-0.00154844032	-0.00145068180000001
2	228554	468554	BYxRM	-0.03083291448	0.05493543029	0.0130404813	0.07739120473	0.037934235537	0.14554358197	0.03337348421	0.17143673671	0.18905882432	0.047406797631	0.28677573349	-0.000322951870000004	0.1442909319	0.0167152825	0.07139977429	0.3800316517	0.10203256207	0.02145827355	0.00788999603	0.008053724843
2	229780	469780	BYxRM	-0.0188391038	0.04672153796	0.0160679454	-0.0410068252	0.04874277071	0.08557162223	-0.03236401718	0.14579290699	0.078485174574	0.02185304649	0.24254254005	-0.0343691992	0.07771024945	0.07131026693647	-0.028947458146	0.26189755126	0.01272047588	0.02112905767	0.04833355122	0.0335433696
2	230040	470040	BYxRM	0.0246339472	-0.07533276519	-0.0348343346	0.024502123	0.0128862597	0.0885957166	-0.0214917716	0.1390330192	0.1596639043	0.0613062567	0.29247751031	-0.02230958993	0.0928539374	-0.03857385595	0.00871165000000002	0.33075376487	0.1095469189	0.00128669149999999	0.0152693798	-0.0118918571
2	230381	470381	BYxRM	0.05191739816	0.0039721166705	0.036002494634	-0.03618729776	0.013060626311	0.13266878297	-0.0163220008	0.04910722835	0.080401166644	0.01988541105	0.3356551215	-0.07785666253	0.1242111676	0.07044924675	0.0109620978	0.5070737643	0.11389501423	-0.020333057065	-0.06611273309	0.06184043637
2	230579	470579	BYxRM	0.10172871272	0.051349107263	0.09607653074	0.07053348816	0.11380516377	0.24220823527	0.0483031278	0.3195446969	0.28740622945	0.23787262706	0.3123435462	0.08432216735	0.25874276676	0.165770405176	0.16890970557	0.4527501249	0.20212696336	0.16826788747	0.039057150509	0.09955189389
2	230852	470852	BYxRM	-0.03801647647	-0.08456876226	-0.01074767026	0.00836762025	0.01408524261	0.059752871209	-0.0307347628381	0.0827338067	-0.07665727431	0.01266896408	0.2865402837	-0.021470797751	0.06911392502	0.010823724993	0.035739985638	0.3396884482	0.12374964583	0.01680499964	0.098397188343	-0.03272428969
2	231617	471617	BYxRM	0.00862850417000001	0.02566557569	0.04329668228	0.05353952928	0.0642590453	0.03858452748	0.02590032665	0.1252057374	0.1977949418	-0.0282776315	0.2357098163	-0.00184238592	0.23659582656	0.00720347269	0.02467878008	0.20690600219	0.09174795322	0.01448967747	0.01864803504	0.04370808405
2	231840	471840	BYxRM	0.07112092444	0.02147015828	0.06931543522	0.00800688505	0.08022056962	0.18332641294	0.03047410391	0.24005809178	0.23723851658	0.08990033568	0.34676432706	0.05026398072	0.20782762769	0.101129033878	0.0274371512	0.4762299228	0.200503825227	0.11338851488	0.10438388242	0.09467820097
2	231946	471946	BYxRM	0.0332309893	0.089856805987	0.08677874833	-0.00855033886	0.11709187995	0.2097146209	0.04607278239	0.22406038564	0.39120508343	0.20048673668	0.3867677215	0.068485738449	0.2930900824	0.216462151131	0.2250401458331	0.594861384	0.25528762011	0.18720886002	0.0893492155	0.10213948381
2	232159	472159	BYxRM	0.0092287195	0.006663362031	-0.01537416679	0.0338006894	0.0453910435141	0.113247359359	-0.02460642119	0.1574077406947	0.19724610264	0.07355975513	0.294754773	-0.02220813455	0.20099535819	0.084693257768	0.13791664357	0.4546883318	0.228732162346	0.00726989119	0.02688729023	-0.0110577651
2	232621	472621	BYxRM	-0.01523783398	-0.07870248183	-0.04277625687	-0.02180098402	-0.02947581759	0.0241614078	-0.10156849889	0.09757202295	0.164960658393	0.0394164654	0.18380222081	-0.06985144366	0.13877593359	-0.00924838471	-0.04872166654	0.31799777261	0.04407101928	-0.04087906994	-0.0415483569	-0.04645247736
2	233408	473408	BYxRM	0.00730244322000001	-0.05811354555	-0.0440591909511	-0.02697927792	0.08796644159	0.080341240756	0.03980853399	0.14148443286	0.2103984271	-0.00603654391	0.251644270169	-0.07554906846	0.22893151494	0.09805516455	0.00338508306	0.43142637428	0.04241834044	0.00988071611999999	0.0493484955	0.01177989253
2	234343	474343	BYxRM	0.049457768299	0.00415599989	0.063918800078	0.00932414474	0.02793632016	0.07610508274	-0.03908489463	0.04833058327	0.12078519494	-0.04697545127	0.26423319023	0.00706458043	0.10674621704	-0.01154007887	-0.08249451938	0.34198697422	0.1052081009	0.00863334378	0.04414758405	0.02177916928
2	234388	474388	BYxRM	0.03310564013	0.043331803068	0.03333245124	0.05330955616	0.00236429685	0.046639434755	0.016534847357	-0.03210807012	0.09309800647	-0.07947991391	0.25746667712	-0.000497070920000002	0.06681789296	0.01089710982	-0.02013442948	0.28469815804	0.040421521653	-0.06326573464	-0.00288860764	0.011829403126
2	234676	474676	BYxRM	-0.04817565721	-0.010496057197	-0.10248825688	-0.03682189474	-0.02131838136	0.0104580989	-0.09093223194	0.07145916897	0.09491770731	-0.10414417483	0.21654406827	-0.11187470736	0.03406268082	-0.02545371645	-0.08620981776	0.4803192459	0.06033458983	-0.08104727217	-0.00988564256	-0.05965344057
2	234859	474859	BYxRM	0.0105616837	0.01615882936	-0.02588423757	-0.01866953337	0.0665330778	0.08965913578	-0.0458694493	0.1718809464	0.19337168359	0.0343433673	0.29836739842	-0.09394540638	0.16320271808	0.05359410359	0.0184298660544	0.434523088	0.121410496382	0.03777375781	0.000716760660000003	0.020039210165
2	235116	475116	BYxRM	-0.0087547241	-0.0311393663	-0.00765372340000001	-0.000719545009999989	0.00188714869999998	0.0740010084	-0.11657941832	0.1098847584	0.15934833647	0.04750912485	0.25888143428	-0.0469268985	0.09992649396	-0.0130847733	-0.00594844489	0.3779991643	0.12521383504	-0.0736221878	-0.05783773427	-0.0392039414
2	235637	475637	BYxRM	-0.03212062843	-0.044380769799	-0.02068785982	-0.01195321103	-0.03751143596	0.2603528668	-0.00384160519	0.1049599001	0.214255929639	-0.02969083559	0.2499948695	-0.08289998051	0.13012062257	0.037386808702	-0.0084020228229	0.4312759916	0.13390152189	0.01791108725	-0.02815984517	-0.056868212473
2	236159	476159	BYxRM	0.0829432897897	-0.002548112939	-0.087460452703	0.076858488672	-0.04211007337	0.16361029432	0.0938975382	0.11357161226	0.1084892331	0.16543455918	-0.017208276282	0.11848672899	0.2067731387	0.07759023244	0.141420456154	0.17917283902	0.03177387422	0.11966422154	-0.02323612461	0.13452532108
2	236259	476259	BYxRM	0.02853466137	0.117507500748	-0.07396256498	-0.04063096167	0.0179033255	0.1082982854	-0.14951231591	0.16465967765	0.4803961055	-0.0105756019	0.1879953959	-0.0628870574	0.16785795279	0.03969834414	-0.11126961582	0.4413175114	0.1047244833	-0.0345499339	-0.06837404409	-0.04190446429
2	236492	476492	BYxRM	-0.03008429856	0.0029684639	0.00538232245	-0.02376080767	0.03983313829	0.05662552697	-0.02005649447	0.07862059646	0.13518859761	0.00626169058000001	0.19035124834	-0.034993585699	0.08485009584	0.00471256844	-0.02767146647	0.29643221089	0.04772979916	-0.00989793024	-0.0117600494	0.00304204558
2	237153	477153	BYxRM	0.01593522706	-0.03732416436	0.04085915234	0.03636109996	0.07947147352	0.11968702373	0.00496169863	0.14412450357	0.19554828038	0.10489417243	0.19059034456	0.00010354986	0.26482323811	-0.035930855383	0.16573672492	0.32113119137	0.18620058779	0.0809331316	0.04781285997	0.02834931851
2	237543	477543	BYxRM	0.06393489278	0.1163533494	0.06499449353	0.03521202943	0.0634210084465	0.24581114214	-0.06704150679	0.22910064721	-0.05192484229	0.08363405508	0.3554426129	0.00219363658	0.17516748122	0.02484418479	0.06727996083	0.4765798681	0.1291535456	0.02643238182	0.05741193073	0.016887288022
2	237839	477839	BYxRM	0.266208401	0.06814550627	0.169102704078	0.16001658355	0.14824321206	0.14484687639	0.3187345903	0.1654261873	0.153581725	0.1233496783	-0.1322823414	0.06419551585	0.274957522	0.002172786114	0.3372688416	0.03126333	0.2022713134	0.1747184262	0.0830546059	0.1343987241
2	237973	477973	BYxRM	-0.00414776989	-0.01254811409	0.00689444262	-0.0481701662	-0.05666832878	0.03734959804	-0.037523724446	0.0146815162	0.1095008257	-0.030945338926	0.12124225538	-0.034588271375	-0.02759831814	0.03014278188	-0.02415556877	0.22960807746	0.055474783306	0.00423520395	-0.04491953114	0.00525090269
2	238454	478454	BYxRM	-0.06172119654	-0.00715974902	-0.044058784912	-0.06262796051	-0.04042029733	0.069812587611	-0.051033529042	0.0868232102	0.12010522397	-0.01972978658	0.21293168484	-0.10264486702	0.051399806656	0.022267020757	-0.031550665111	0.30910715291	0.08205434376	-0.04823446792	-0.02911103757	-0.06918931601
2	238677	478677	BYxRM	-0.01586158764	-0.04057851913	-0.05451894075	-0.02580307677	-0.0795370463	-0.026178121	-0.10140528357	0.1003616234	0.2156192047	-0.076958525953	0.14871778788	-0.12673209737	0.30982539024	-0.0791782597	0.0593329014	0.3335835343	0.09347750116	-0.0865059163	-0.0712132993	-0.1125602694
2	238739	478739	BYxRM	-0.00790202990000001	-0.09206305435	-0.04909273727	-0.02654775539	-0.059983294906	0.08140572938	-0.2405167778	0.1205091291	0.11236718134	0.00723260950000001	0.102897750504	-0.09176451405	0.12341076591	-0.05621232442	-0.1049711637	0.11417069123	0.157691305452	-0.08996025729	-0.08885189932	-0.13040485267
2	239436	479436	BYxRM	0.07994627482	0.16167142141	0.04645596349	0.03852237202	0.02857692148	0.12358260355	0.01575798756	0.116814924478	0.1305942625	-0.0491261532	0.32954869476	-0.008334904965	0.12564575653	0.084830612263	0.05573852144	0.3795618126	0.11702684566	0.0180096623947	0.04678122863	0.06251337623
2	239530	479530	BYxRM	0.0125530416	-0.0210097066	-0.01652319761	0.00127317563	0.07807498687	0.24484967662	-0.03670574925	0.10302578274	0.3030336417	0.10153225895	0.29910809738	-0.0134148551	0.138103099545	0.0588034064	-0.0328560406	0.5434844591	0.14635424408	0.0485585797	0.0133864443	-0.0466029815
2	239599	479599	BYxRM	0.08923920553	0.06042234614	0.08940286134	0.08165078527	0.034590508819	0.1707907565	0.04049976292	0.15640819686	0.2543829782	0.144425537012	0.27842626085	0.07883836233	0.22843726666	0.09473397716	0.11509376707	0.3947486238	0.18759535061	0.09635949422	0.10204291008	0.08424157762
2	239627	479627	BYxRM	-0.00333557206	0.046132996525	0.020391328764	-0.02142435318	0.07506464393	0.039948321791	-0.00992340485	0.06855749848	0.09408686298	0.04853704976	0.2036291183	-0.02441893728	0.08759415626	0.06810964312	-0.043786340035	0.2252911374	0.06783584256	0.03682228876	0.03750850719	0.04654958437
2	239866	479866	BYxRM	-0.11132324923	-0.11667322898	-0.05374636958	-0.0250911297	-0.01283778378	0.07772715943	-0.18719429802	0.15430190709	0.1184915431	-0.024623508289	0.1997771255	-0.11560801452	-0.10234854594	-0.06276415452	0.03973034297	0.1808553379	-0.00134600254999999	-0.05886814004	-0.13711739323	-0.1626565886
2	239953	479953	BYxRM	0.06599241769	0.05151034293	0.05076985071	0.09321523981	0.082371016	0.19614749231	-0.00630991707	0.14350114937	0.15709504216	0.06318117067	0.2840381051	-0.00304401867	0.11993313108	0.04700763015	0.025802998791	0.3510633138	0.19735047544	0.04864164374	0.11052262513	0.07095723984
2	240544	480544	BYxRM	0.09005508337	0.021327857381	0.2445341568	-0.00707410019	0.11848249472	0.22345982019	0.20070129567	0.0670273639	0.2987568441	0.01376719003	0.5040918224	-0.03239348452	0.23765978587	0.2789283424	0.04022170887	0.4981000822	0.23161128981	-0.02013120672	0.12705101124	0.1568846767
2	240842	480842	BYxRM	0.04592990417	0.00200118168	0.01235865586	-0.01127180696	0.03416130841	0.1014004377	-0.037614126823	0.16475860721	0.17179528824	0.067084281224	0.2918158735	-0.018470642293	0.13819552721	0.028373196118	0.01995412148	0.4297078895	0.11274301808	0.03044223452	0.01686320442	0.00458402243
2	241145	481145	BYxRM	-0.04052711689	-0.02606004068	-0.14033553397	0.02746203752	-0.02138734728	-0.04908330472	-0.03995371665	0.00331222842999999	-0.065575964415	0.088904307	-0.11360336928	-0.05074950266	-0.107438961608	0.0675569647	0.00761023199999999	0.04028927384	-0.07770978329	0.00369543035	-0.0848038378	-0.13499864273
2	241198	481198	BYxRM	0.21057472653	0.10625116511	0.20782043698	0.17606782887	0.18361578314	0.20815393313	0.041533496895	0.3687406541	0.5232391495	0.16947704004	0.46526531522	0.2124877378	0.578591456	0.25323023358	0.1483885292	0.2061102999	0.4170929137	0.17823575515	0.08853881997	0.26475233202
2	241424	481424	BYxRM	0.03503715894	0.04009207088	-0.0401907924	-0.01637193765	0.10688304667	0.11093714349	-0.04467471137	-0.04601296127	-0.00516427212999999	-0.07936354594	0.24280098426	-0.08623074696	-0.210748521333	-0.0871893752	-0.22552063163	0.0467274226	0.01734248912	-0.03521545436	0.07231591952	-0.01179500055
2	241484	481484	BYxRM	-0.00601611681	0.00614891429	-0.0906292043	-0.0864044251	-0.03408952968	0.0859944366	-0.12744397367	0.1004668581125	0.027485485	-0.03872794698	0.27003312953	-0.107721975727	0.08290800309	-0.06533397165	-0.07809024069	0.44691636	0.10059441897	-0.02282105537	-0.09752113537	-0.0543614463
2	242014	482014	BYxRM	-0.01934545169	0.0104247072	0.02495097135	0.00850937	0.012206812	0.07061174955	0.04868178498	0.0747248967	0.156993980958	-0.0567088166814	0.2624578596	-0.09473043766	0.05875202817	0.03684202189	-0.073509599782	0.3175210438	0.01757355017	0.01768921755	0.0324864094	-0.02162364534
2	242040	482040	BYxRM	0.05119823831	-0.05827604908	0.00010667495000001	0.01797794463	-0.00524820838000001	0.114820077105	0.03901374291	0.24612229944	0.22928230926	0.05401471807	0.215880558322	0.03298341922	0.160763332747	0.05526168213	0.14615515639	0.3803684008	0.14897293875	0.13083183633	0.01270447059	0.05956392996
2	242436	482436	BYxRM	-0.072429462369	0.045800618558	0.01881998229	0.05935484643	0.00699288038	0.14455438672	-0.081986505076	0.12141312433	0.10682405126	-0.04126021611	0.3001203019	-0.0428907148575	0.17306564614	0.017597923838	-0.09922096142	0.30149128556	0.14142327915	-0.04693488714	-0.0425514115	-0.09199763303
2	243488	483488	BYxRM	-0.06591808806	-0.00102003098	0.14632480759	-0.03538482852	-0.0204247575	0.08647001625	-0.07863365632	0.11098220027	0.08777386427	0.01940381139	0.25050400975	-0.02320074818	0.17310790466	0.15075477134	0.0152194338	0.4605469968	0.0693937768	-0.07980865608	-0.07853519622	-0.06158744224
2	243611	483611	BYxRM	0.089940889892	0.08074912151	0.12455409952	0.080148081809	0.118267069295	0.156846890268	0.0132483234	0.16645533322	0.17203894441	0.063852900572	0.323568671	0.02916414595	0.21020634387	0.052257454	0.05419216634	0.4359185636	0.11621863601	0.04526905207	0.02273531091	0.06117989348
2	243770	483770	BYxRM	-0.05988183372	-0.02376852186	-0.03115530117	-0.00292349272	-0.0425707867	0.067437097689	-0.094494286682	0.13519425019	-0.1281310063	-0.04377489733	0.31067583707	-0.03910167092	0.08486701134	0.02673076579	0.05963379009	0.47137603456	0.07068061992	0.01881036777	-0.02687926316	0.04519148055
2	243848	483848	BYxRM	0.01580081224	-0.04066874578	0.09426404941	0.00865345515	0.0942493127	0.12920540716	-0.040350641018	0.10195253614	0.12285165942	-0.0291533001115	0.29069517363	0.02909022773	0.23151694787	0.10728173176	0.10596971477	0.4756881702	0.1365985721	0.09620816807	-0.016305448653	-0.03830078034
2	244013	484013	BYxRM	0.017856878262	0.010235036957	-0.02546575904	0.026273930997	0.06129133557	0.11579785267	-0.023340635837	0.14315538402	0.11530918174	0.05630224192	0.28955060514	0.004294417459	0.18672152649	0.040113700268	0.114351413915	0.3845963207	0.10407021321	0.00898524979	0.04895512478	0.012810907325
2	244781	484781	BYxRM	0.07480964944	0.04838343104	0.04739547997	0.05586432865	0.11183946591	0.22141542131	-0.010675977162	0.22997792388	0.15370667566	0.0474607872	0.35469802757	0.05923006416	0.13776532163	0.05531833255	0.10698559198	0.5144025198	0.22465780702	0.01320174976	0.07706808432	0.08143827148
2	245036	485036	BYxRM	-0.0930653909	-0.092031683	-0.1210831755	0.00524232630000004	0.0170706872	0.0552229406	-0.1650973681	0.11155193	0.070227682	-0.1101356259	0.262069561	-0.1745270864	0.1077843288	-0.0074835003	0.2163434937	0.4320212754	0.126433163	-0.0902529819	-0.0320376899	-0.0408089237
2	245075	485075	BYxRM	0.0016401264	0.022403809	0.0109582403	0.0250721359	0.0414837217	0.0637394025	-0.0576947732	0.0772745897	0.1705172378	0.0415015943	0.21703304516	-0.03183126362	0.1487771594	0.0745290357	0.00651624280000002	0.29915170561	0.1347283422	-0.000154558700000001	-0.0036441317	-0.0146780916
2	245307	485307	BYxRM	-0.11779758298	-0.08411175932	-0.11550198233	-0.08229641463	-0.083172099416	-0.10189804094	-0.15446203855	-0.02230680768	0.13015475935	-0.11223193861	-0.0391212304	-0.2272884382	-0.0149517784	-0.13286611414	-0.0382030133	0.13444351718	-0.0324281938	-0.15062832239	-0.18204876494	-0.09196020541
2	245879	485879	BYxRM	0.00430400710000001	-0.1315990217	-0.0370381149	-0.0524884832	-0.0156367942	0.0658481299	-0.1169130694	0.17649007541	0.160493813	-0.0280169145	0.2398667937	-0.1335971924	0.1779137413	0.00170118740000003	0.3761501809	0.5150185204	0.0493607552999999	-0.072638326	-0.0610979727	-0.1427373812
2	246061	486061	BYxRM	0.0073107917	-0.0032780261	-0.01580454947	0.018054410063	-0.006744321496	0.10363535446	-0.106449303921	0.11819059661	0.13261273723	0.004825132106	0.23688300323	-0.04490342568	0.09852641352	-0.01903513141	0.05312632049	0.4479092803	0.10630046684	-0.001859512214	-0.01523414179	0.020679250692
2	246818	486818	BYxRM	-0.13058436252	-0.1034031757409	-0.12929965217	-0.12242926591	-0.08846739657	0.000911046199999987	-0.17745014348	0.08389406176	-0.0541275133	-0.1018268007	0.06493405469	-0.09249483609	-0.0953997367	-0.03806886025	0.08498563063	0.2300267394	-0.0351854941	-0.13278609751	-0.180305797718	-0.14392995956
2	246962	486962	BYxRM	-0.0132381575	-0.00857976749999997	-0.02228664554	0.029960304	0.08378043595	0.11829630034	-0.08223358886	0.15905576479	0.0898843014	0.10127918868	0.1005299404	-0.06825622473	0.17208654944	0.06451385421	-0.03216037331	0.39797545748	0.12978017005	-0.0146801332	0.0314610741	-0.03664948518
2	247236	487236	BYxRM	0.07302054598	0.03256574916	0.0248207372	0.05374540301	0.0423820159	0.1458460694	0.03997559693	0.19099218999	0.21339289961	0.1252924315	0.3563303833	0.06321301746	0.25360157289	0.0726896185	0.0332216269	0.3425123434	0.21528427997	0.09693012611	0.10258311097	0.11213241273
2	247995	487995	BYxRM	0.05993671818	0.01823534476	0.07208771607	0.034509645752	0.03747947324	0.13289649557	-0.014237219264	0.12855544207	0.12165571603	0.00295123947	0.3385005877	0.010023359284	0.2379307979	0.131504772484	0.03682256963	0.5774271379	0.21361363582	0.011278863263	0.043849308527	0.05969290227
2	248729	488729	BYxRM	0.06042407624	-0.01465146747	-0.05955312189	0.04689386362	0.1013886113	0.09989279448	0.05275509579	0.12681532711	0.240780342	0.00504360850000002	0.33244577298	-0.04011793207	0.1286340743	0.05154325724	0.0177980234	0.4073919947	0.13823277237	0.03929089956	0.05071648352	0.0300827501
2	248919	488919	BYxRM	-0.00328529995	0.0200471369	0.019709616576	-0.008280429862	0.03744654361	0.10595667553	-0.00787790113	0.11163865786	0.18612727962	0.00982870259	0.23852606095	-0.0956777735	0.11217961582	0.08593160009	0.063555503354	0.3105619377	0.07460787884	0.013392552028	-0.04742623728	-0.022601459746
2	249401	489401	BYxRM	-0.00670089026000001	0.0563416061	-0.0197195114	0.03629386275	0.04025170289	0.10331957983	-0.10173702486	0.125671942457	0.16749825074	0.02799553612	0.3223274582	-0.04806648607	0.117141843129	0.04220755533	-0.03984418254	0.397818164	0.05434846013	-0.04223022685	0.08747227857	-0.01212342815
2	249534	489534	BYxRM	-0.05107994253	-0.071347671197	-0.06164440394	-0.03714348321	-0.01822673757	0.00196597049	-0.052355285027	0.05220354698	0.08682830064	0.02548803484	0.12502367606	-0.07640701689	0.05374032096	-0.04775503276	0.03535218437	0.116947334	0.02518608186	-0.0247805196	-0.02733754207	-0.03002960394
2	249571	489571	BYxRM	-0.126292423167	-0.048672011	-0.01955387928	-0.06095829546	-0.03052326269	0.14661573103	-0.05492970474	0.09650405001	0.06596975311	0.03314959793	0.1716267671328	-0.107742642099	0.01632129105	0.0023591246	0.06797261287	0.4176258564	0.03343423183	-0.03365062373	-0.10560834735	-0.11367992451
2	249968	489968	BYxRM	0.01547044897	-0.02864896869	0.07874393614	0.01038453009	0.05736904571	0.08887819098	-0.01490985308	-0.01540181913	0.04157888114	0.024487513676	0.18142960965	0.01515900577	0.0368358412	-0.02887463557	0.03026948675	0.17774070336	0.079345599785	0.02031577943	0.079881470903	0.00797566355
2	250039	490039	BYxRM	0.02284963456	0.059252618412	-0.065692053618	-0.08378199725	0.01667333325	-0.05361394575	-0.046450828486	-0.0018135462	-0.02677464032	-0.040538740391	-0.09363799332	-0.0900391779236	-0.069195295812	-0.099160674749	-0.09228694664	-0.11287810168	-0.03537028533	-0.09233401936	-0.07425908238	-0.10092158771
2	250251	490251	BYxRM	-0.06151739206	-0.0360583122	-0.05637779615	-0.0565465642	0.01615854679	0.04018405296	-0.17587641906	-0.04097638454	0.07813087935	-0.10727608541	0.1846014514	-0.21160024771	0.02511077795	-0.1356205106	0.07355620676	0.3506348895	0.06155613671	-0.0721826099	-0.1654694831	-0.0729256511
2	250317	490317	BYxRM	0.02683292939	0.047776318894	0.02937374693	0.00214621999999999	0.040568384965	0.13505505071	-0.03395341114	0.15253081451	0.14863977658	0.1480047271	0.2992023483	-0.000853340250000001	0.08426727586	-0.01674025599	0.00437042465	0.3922084511	0.14992734054	0.02106321502	0.00460457389	0.05212707157
2	250483	490483	BYxRM	-0.05782205802	-0.05014801998	-0.09512226483	-0.09486980148	-0.04246186915	-0.0189417461	-0.06831799399	0.0986187786	0.10595594537	-0.002209367	0.1151125869	-0.01945017214	0.07921811514	0.0251236397	-0.0687831647	0.209054152979	0.03280127095	-0.06900060789	-0.07064124936	-0.07054408117
2	251106	491106	BYxRM	-0.07938719678	-0.01388250442	-0.0224531639	-0.0381350572	-0.00766619613	0.04120514797	-0.10572486185	0.08560024801	0.09146573374	-0.02526906747	0.17415175418	-0.06238713243	0.0510223398	-0.01193892057	-0.0405085502	0.29169998553	0.050102003	-0.0152497011	-0.03805837087	-0.0177487639
2	251549	491549	BYxRM	-0.02811187487	-0.000956726980000003	0.01418354487	-0.01792704634	0.00582096434000001	0.05182925732	-0.02471061878	0.09028257817	-0.1523134317	-0.00951835919999999	0.3783379896	-0.06453634701	0.07669433236	0.01975950901	-0.02935180367	0.45638462482	0.09440830592	0.0112805106	0.0237660983	-0.02342069942
2	251883	491883	BYxRM	-0.01913957162	0.00560319261	-0.0132337572	-0.00174497296000001	-0.00069701271	0.05106753054	0.00963961958000001	0.08718359473	-0.0286182069	0.0207222771	0.20368765304	-0.06751185295	0.06752182865	0.00244839715	0.0218965825	0.146226535181	0.10612362507	-0.00277199678999999	0.00624865503000001	-0.02626060469
2	252306	492306	BYxRM	0.02934370489	0.039081622073	0.01347973029	0.12272579458	0.09245887659	0.1263807548	0.04243865586	0.16760987774	0.22871125109	0.00605997969	0.3282699285	0.029202925777	0.09373632033	0.17235395716	0.0268620113	0.3702340039	0.137128465211	0.03038051228	0.050930420897	0.10887810362
2	252681	492681	BYxRM	-0.02018498025	0.000804972100000009	0.01394046273	0.0054403411	0.05417346488	0.11652444994	-0.02692542581	0.17558370974	0.20197362274	0.10813812541	0.24937623213	0.00245935769	0.14216628942	0.01530849026	0.054645269105	0.26561393161	0.10569759026	0.02698149665	0.02188162027	0.02995412816
2	252793	492793	BYxRM	-0.02964051433	-0.01436870617	-0.02592481325	-0.07686736367	0.04836066441	0.13636881771	-0.046205603766	0.16997434817	0.17202492011	-0.030239932251	0.4387258235	-0.05596488182	0.16912577591	-0.01648761226	0.10672174341	0.447119194	0.15514610398	-0.0011779514	0.04002968273	0.0415019568
2	253220	493220	BYxRM	-0.03923151818	-0.03274451539	-0.04709248911	-0.05674089854	-0.04769620101	0.11141349744	-0.01721971099	0.1139069658	0.158978864311	-0.0149499044	0.2981591106	-0.01656955704	0.14441002516	-0.0644538742048	0.03164111599	0.42648146957	0.127514930456	-0.01531214466	-0.056853874939	-0.08061323757
2	253710	493710	BYxRM	-0.03873868418	-0.05338332163	-0.07081101377	-0.060409263147	-0.01781798162	0.05105838714	-0.09468370303	0.0720382231	0.08205945845	-0.0017263012	0.31498525387	-0.1056529745	0.12428146825	-0.009675230947	-0.05969770919	0.4449299764	0.07918611391	-0.12918441303	-0.076669735501	-0.051203644759
2	254031	494031	BYxRM	-0.05754480845	-0.00351240892	-0.023631159189	-0.048418965365	-0.04425405136	0.08415870805	-0.069817560242	0.12681655886	0.12416142352	-0.07858217097	0.28825821444	-0.119737154915	0.11572951789	0.04653302657	-0.03292442881	0.38001431304	0.074197489714	0.04878124821	-0.01316045037	-0.06063630917
2	254495	494495	BYxRM	0.2253064537	0.31886565571	0.12947369121	0.19898815108	0.33846347678	0.2893336242	0.28678647356	0.03311427542	0.1642916514	0.07870969468	0.02882077031	0.12151302287	0.1165088018	0.19614875248	0.1332136065	0.07495587081	0.200486208798	0.27272025706	0.23912464068	0.22592640042
2	254638	494638	BYxRM	-0.090061414805	0.046578779066	-0.20602015247	-0.18044548432	-0.16432290921	-0.33654420233	0.001218220889	-0.26199140737	-0.16286150229	-0.27603240382	-0.0100487348	-0.06752134737	-0.14451950246	-0.0302694097	0.04338734867	0.05871110922	-0.18785951901	-0.04749025157	-0.14945222407	-0.087786211831
2	254832	494832	BYxRM	0.01757980446	0.01978768483	0.03204469643	-0.00445796993	0.03223363612	0.10066570087	-0.03887975179	0.10734055979111	0.15949915868	0.01067939936	0.2481996342	-0.03134175093	0.20164513953	0.05564176638	0.04372733413	0.31218385514	0.1162697278	0.03851792884	0.00268318674	0.0406132738
2	255826	495826	BYxRM	0.10542277171	0.106903536814	0.0642039367	0.07313668965	0.10121772691	0.1532731583	0.08898066958	0.20835247765	0.24263257037	0.1671735116	0.376101135	0.09786554415	0.23883234461	0.17915364083	0.15334050455	0.333524813	0.18200413587	0.06405315448	0.12781597624	0.15542460144
2	256923	496923	BYxRM	0.02203135282	-0.01924340688	-0.03169836251	-0.010838814576	0.04030365378	0.0509802674	0.0094578464	0.04413259982	0.05390511526	-0.0216737336	0.13920444069	-0.037280787874	0.04165482742	0.04115286572	0.054307738116	0.20749970839	0.05775347196	-0.034590254119	-0.03871269589	0.03118467813
2	256939	496939	BYxRM	0.0216509006	0.00648287489999999	0.08248661476	0.03934778337	0.0454314256	0.158509206485	0.06531213051	0.08742529393	0.18866689694	0.02540877263	0.45178653137	0.07307493569	0.10352190528	0.10959451588	0.08821801097	0.5574104117	0.17651903925	0.06459134959	0.05834104952	0.09421085221
2	257428	497428	BYxRM	-0.02144769685	-0.01030920267	-0.07645307116	-0.0399334276	-0.04182471868	0.06331171048	-0.0576406041	0.01813841393	0.10916508253	-0.17326518705	0.20781783362	-0.078939612058	0.0319652457	-0.04602571516	-0.12885534902	0.2584862147	0.059564061	-0.05969130446	-0.05702005537	-0.05250789941
2	257911	497911	BYxRM	0.02928094178	0.04657975764	-0.02710215639	0.0621378179	0.091748544062	0.10208548254	0.06901457818	0.164205119154	0.1765508944	0.04842611987	0.259900309	0.00313452983	0.1860518376	0.14960164317	0.06827348453	0.3562082959	0.14048701941	0.11578180699	0.019126690145	0.05129386105
2	258151	498151	BYxRM	0.0143704118	0.05189250861	0.00251259400000001	0.0262886243	0.0115127307	0.05974767588	0.0354836202	0.1479228793	0.1359145728	0.05529490777	0.2598019771	0.00707424470000001	0.10764499808	0.00454609105999999	-0.0526638398	0.28748131972	0.0810484982	0.0504393706	0.0452730725	0.0137648681
2	258407	498407	BYxRM	0.1439176624	0.2279047198	0.16979486335	0.140390424	0.2004974534	0.1016611349	0.1282536786	0.09254211436	-0.023419342245	0.17142955189	0.14412374469	0.1248163746	-0.01649341827	0.1832511256	0.06839779183	0.23437647494	0.02484012007	0.0489797824	0.1783329095	0.1318555029
2	258660	498660	BYxRM	0.033241372688	0.04421187866	-0.00453867082	-0.02215356294	0.009028339243	0.1091117543	0.00137590857	0.12039078584	0.19637210017	-0.024488029	0.3945545252	-0.028136289847	0.08360993547	0.09168554924	0.0641317431	0.4333856395	0.10009422621	0.03661915242	0.011202773191	0.03938486481
2	259156	499156	BYxRM	0.03083130898	-0.00337070262000001	0.011997850822	0.02442861733	0.04436195883	0.07929692622	-0.02702148607	0.124360899233	0.13644205072	0.02808077995	0.26268345069	-0.03246001599	0.07352884229	0.03048730076	-0.09457309325	0.20154053763	0.07117192337	-0.00845851306	-0.07136392758	-0.01484492137
2	259233	499233	BYxRM	0.019061826723	0.01885128665	0.0181478200904	-0.0052240983	0.01945746677	0.083450182948	-0.06617725291	0.19373420144	0.07874229349	0.02965421007	0.2714305943	-0.06785818638	0.14224853832	0.04728935352	0.0216337127	0.4048831993	0.14057301282	0.061794139863	-0.00485650702	-0.037168505328
2	259282	499282	BYxRM	-0.027208072496	-0.00450169473	-0.06143194081	0.000233002789999999	-0.040261900003	0.090782344459	-0.0374154827243	0.07682815687	0.0448092456555	-0.05713388269	0.1753518035	-0.074524461359	0.050002483721	-0.01787057306	-0.01222780154	0.18239756232	0.05932462476	0.003247808123	0.02094556369	-0.05226906875
2	265773	505773	BYxRM	-0.0034635879	0.02705162267	0.059053894182	0.0059941442	0.07495457821	0.10479110436	0.01486417946	0.21700395297	0.1920548883	0.03207786713	0.352044776	-0.01219000981	0.13083469354	0.02222235353	0.104788723	0.34037007713	0.12944514639	0.03656673797	0.04476152976	0.05611139968
2	265829	505829	BYxRM	0.044185472263	0.06710383854	0.03994761107	0.08643909468	0.14007290642	0.12795301618	0.081555194167	0.15292302222	0.14846310035	0.08267171165	0.24688640763	0.04528684707	0.0401843478	-0.04576973719	0.0577492118	0.1399564834	0.10859104236	0.06833714751	0.01334910187	0.096571019762
2	266478	506478	BYxRM	-0.04580259252	-0.0283656503469	-0.040988120467	-0.063674124161	-0.034916929741	-0.034124470846	-0.14121230574	0.00688650691	0.05524022813	-0.02033303074	0.23856818718	-0.07515300014	-0.06184701824	-0.09692811699	-0.08230323452	0.2534126707	0.030203882069	-0.0824477671	-0.0489975479	-0.02017332108
2	266551	506551	BYxRM	-0.26519139044	-0.20252423423	-0.21458211213	-0.24322174066	-0.12883167245	0.13756941703	-0.26522144464	0.096882920819	0.01841722982	-0.00309242015	0.1198341356	-0.07350036525	-0.006383143061	0.03089610824	-0.06100528826	0.1456324489	0.04420574468	-0.10608544168	-0.02827991365	-0.07648998637
2	266622	506622	BYxRM	0.011657941	0.04006837653	0.07621990488	0.05910003959	0.013231426984	0.079716426562	-0.06345907256	0.04929081476	0.12676558932	0.05459289097	0.23138957712	-0.00256976799	0.13800694713	0.096527586123	0.048391741397	0.3302478031	0.07395814406	0.015970903205	0.10205868625	0.048451272047
2	266952	506952	BYxRM	0.18020144138	0.15623065022	0.244893215	0.20992321158	0.19478970988	0.4097743789	0.12018671204	0.2547062374	0.4081472882	0.30422783771	0.34948159719	0.08700947801	0.2018394456	0.1425802386	0.105143571	0.5049370285	0.23646701999	0.1809463925	0.13288493458	0.3156661159
2	267100	507100	BYxRM	0.00172022892	-0.01730057428	0.0709070429	-0.00645293495	0.03611649945	0.0735530733	0.0305005055339	0.036625394696	0.1136786683	0.05221205843	0.1397651646	0.01130322059	0.1038433083	0.01321377878	0.07842968705	0.10508350068	0.09344986556	0.05886244588	0.000725129979999999	-0.00230676413
2	267594	507594	BYxRM	0.03569453874	0.00196049797	0.02527415358	0.04668224308	0.0357870509	0.024717657103	0.03915416953	0.07243135679	0.12745008837	0.04802857566	0.13852159285	0.04406927982	0.11433183573	0.13090084625	0.0180238348	0.3540079232	0.091088446453	0.046926332948	0.0429705327	0.022881423988
2	269396	509396	BYxRM	-0.00984025676000001	-0.0179304297	-0.04075079801	-0.01372776514	0.00551976307	0.10254361772	-0.0513010848	0.05610516895	0.19622425889	-0.04677909569	0.23222331552	-0.05722246606	0.088469689361	0.03422798234	-0.04539085046	0.2886324632	0.120926446414	-0.02068073743	0.02128885606	0.0171608207
2	274614	514614	BYxRM	0.04697766563	0.02989954347	0.0149537256	0.06462249872	0.01804762413	0.13132364727	0.001164101478	0.0876901088	0.09885306159	0.17423299859	0.13318706297	0.035733499765	0.19914308253	0.13374838727	0.14271169587	0.2434508138	0.104639879969	0.05977612672	0.0212752554441	0.09039016608
2	274729	514729	BYxRM	0.010955941158	-0.007967673894	0.02885855147	0.012017342921	0.04625456542	0.100191436347	-0.04369191615	0.1051533288	0.41374575778	0.07173225888	0.25889609661	-0.02750120437	0.16711503406	0.07500751927	0.06165870925	0.3613131037	0.30283368673	-0.005117229921	0.04866504389	0.03835287117
2	277912	517912	BYxRM	0.04315551082	0.069872108945	0.1012315269	0.071282967801	0.04251119568	0.13869076784	0.06794945391	0.20880895273	0.25633679073	0.096680431209	0.287459828835	0.055410898248	0.1776541398	0.09253671023	0.080311200373	0.374584772	0.16669765007	0.05676076883	0.111180655453	0.071070357939
2	278218	518218	BYxRM	-0.0064029842	-0.02050669233	0.00748733500000001	-0.000984887569999995	0.06426837937	0.14254636828	-0.05400781326	0.13299187933	0.19057832567	0.06040402959	0.3542868587	-0.01706978994	0.11366725	0.10767915655	0.1052955109	0.4269621512	0.18631873398	-0.03203205037	0.02853710282	0.03122674422
2	279910	519910	BYxRM	0.04919450149	0.03064857023	0.05869078344	0.074454464601	0.12125526203	0.149841811137	0.01107735514	0.21936755946	0.23673049581	0.04969694534	0.1817116546	0.01416926281	0.20358697696	0.1317345463	0.05446786471	0.5031076021	0.10533962808	0.11418291556	0.05390975903	0.00379263789999999
2	283573	523573	BYxRM	0.0129652265	0.0338017311	0.04271565664	0.0652646588	0.0792976093	0.12413779525	0.0082986894	0.13339438643	0.2083748709	0.10067838258	0.15864673233	0.05941858447	0.08492569207	0.0597587814	0.066915295295	0.19863361392	0.11166340103	0.07530373125	0.0424508028	0.07717538704
2	283729	523729	BYxRM	0.09258529943	0.08176488353	0.09243364271	0.129782968	0.1108745247	0.12225921261	0.04351695036	0.20442260195	0.23533022827	0.11190433301	0.359710968	0.02403087629	0.2163920681	0.14142567666	0.18469740036	0.4619052858	0.1670025018	0.10484498818	0.06128899839	0.062299103912
2	291464	531464	BYxRM	-0.06295973242	-0.06832655777	-0.03128252581	-0.02923624047	0.03346474735	0.05508402918	-0.0432532548	0.05071412205	0.0308082202	0.020455536	0.17022918864	-0.09954508862	0.1118372074	-0.00465966559	-0.1005842361	0.22663106424	0.0398651397	0.00245075018999999	-0.05418557036	-0.10483005759
2	292835	532835	BYxRM	-0.021269596385	0.03946402464	-0.00290667405	0.00772384972	0.037799128067	0.08946176435	-0.070946516	0.11080613639	0.19903446592	0.04422247573	0.21444516648	-0.04496847311	0.094217015657	0.15815626236	0.02450435101	0.3195576517	0.13945390941	0.000924395599999999	-0.02856839202	0.01305556323
2	295710	535710	BYxRM	0.17909801021	0.137911254405	0.15124343933	0.18545817266	0.16621878805	0.16686075174	0.11259191645	0.187406148658	0.37710980427	0.07122830276	0.5030601165	0.17665640372	0.37592680598	0.3283019023	0.15949948647	0.5907636514	0.32845505811	0.23014272488	0.193969419139	0.2017485072
2	295912	535912	BYxRM	0.00933480714000001	0.03490489125	0.0155650394	-0.00576920516	0.049037276139	0.04601062909	-0.02771452385	0.09651077124	0.22587126814	0.10697380703	0.16976845389	-0.0150072303	0.12879951244	0.04918193579	0.03673239398	0.2647924068	0.161123280266	0.01696480172	0.00479735485	0.01898580215
2	296198	536198	BYxRM	-0.00861890173	-0.00584687334	0.01012514362	-0.0077337399	0.02805449646	0.05715650311	-0.0341965277	0.10386080373	-0.02933369514	0.0135440904	0.12216058323	-0.00606289788	0.20512676561	0.03029089499	0.0408367864	0.18937290861	0.10291506164	0.06740357702	-0.00574007482	-0.00026013007999999
2	297226	537226	BYxRM	0.016816502809	0.008007233527	0.07394031557	0.031380693006	0.079718229806	0.09086641715	-0.00386296946	0.10623008284	0.215076678893	0.07121681961	0.23986116792	-0.04351874857	0.04822991355	0.05979654136	0.006752588137	0.30547650061	0.11924408609	0.007557311668	0.01288131566	0.04660077025
2	298141	538141	BYxRM	-0.00722845594	0.03239310182	0.030550174055	-0.00218036595	0.07691861774	0.06286829798	0.05449065019	0.11669985833	0.20430715733	0.030477590425	0.28239489154	-0.02250413087	0.04570957588	-0.0302945443	-0.02676919493	0.24683822734	0.042369664558	-0.09631160584	0.08525865383	-0.04623161264
2	298721	538721	BYxRM	-0.05904677467	-0.06139948054	-0.074643759865	-0.07967469425	-0.07252984141	-0.00935896410000001	-0.082671848	-0.0833427145	-0.012729094	-0.08345376452	0.15450090172	-0.13891327209	-0.16756733347	-0.11537736779	-0.13573865624	0.0167251645	-0.0526981717	-0.01015553461	-0.08086624358	-0.090313091488
2	298966	538966	BYxRM	0.00237836934999999	0.01712327851	0.00950598327999999	0.0324912706	0.04081059939	0.05479891696	0.0140946373	0.0958839099	0.1505120775	0.122004464023	0.23535800449	0.0162778112	0.06720242036	-0.0025071302	0.04866904427	0.22733294587	0.08173918339	0.02342528524	0.04305629984	0.05350977811
2	298990	538990	BYxRM	-0.0213289422	-0.0077168131	-0.1031941503	0.0361245655	0.00520162630000001	0.08386204165	0.0762539695	0.1193471095	0.16876580151	0.10252593882	0.199289495906	-0.0090062943	0.0634299661	0.0127874669	0.0699907361	0.33614323541	0.12002706297	0.0165434864	-0.0113253123	-0.0397726633
2	299174	539174	BYxRM	0.06064174191	0.07355308333	0.07915514268	0.08644902476	0.12902751992	0.10142302256	0.05374003078	0.11230675203	0.21502866284	0.09100085557	0.25448820309	0.03486879964	0.15618109413	0.0992764585	0.0932956037	0.3053457379	0.11194889441	0.09381771021	0.09436250303	0.09429044636
2	299708	539708	BYxRM	-0.00281723389999999	0.01023270829	-0.00307858771	0.07451191	0.00118479637	0.09297779589	-0.03292601242	0.0302971418	0.0419497367	0.0210603862	0.12925724473	-0.05195655491	0.0741461843	0.0528168394	0.0853317132	0.1736266978	0.0550304882	-0.0280537545	0.0273651379	-0.04544030876
2	299759	539759	BYxRM	-0.1512465843	-0.2030301384	-0.1427566961	-0.0645908375	-0.071124784	0.0421085405	-0.2459123809	0.0683636249	0.1411291878	0.0800454645	0.3375646303	-0.043290292	0.1700119338	0.20913356209	0.3105677651	0.3887502116	0.1226349386	-0.0485591885	-0.0790529014	-0.1090993659
2	299803	539803	BYxRM	-0.10495480215	-0.0461873342	0.01103757531	-0.0875164815	-0.0779939763	-0.07454600954	-0.005635264	0.07173542124	0.29748455559	0.06643894084	0.2653668329	-0.13126834833	0.08189160725	0.1734375559	0.03808833375	0.2953552487	-0.0334522396	0.00454347794000001	0.0581643382	-0.05243069511
2	300111	540111	BYxRM	-0.00436005804	-0.02009369757	0.0966169844	0.05664047381	0.04845399146	0.09853897692	-0.02594156093	0.0985296716	0.16947479407	0.05679723112	0.23381113248	-0.00148624815000001	0.06985082	0.03911830415	0.0264517314	0.31108187065	0.10898258038	0.04361443214	0.02940679429	0.000978990319999998
2	301549	541549	BYxRM	0.000534161069999999	-0.026905650228	0.01161708917	-0.04298730841	0.007382991139	0.05807751262	-0.0196721169465	0.09843839327	0.2052487381	0.02065762026	0.22012073888	-0.0660825684	0.01728598735	0.01220921406	0.01164282676	0.2962228592	0.04513794252	0.05234990683	-0.02653126289	-0.058674931506
2	302104	542104	BYxRM	-0.01318110256	0.02524966799	0.03104547173	0.02019824567	0.07680272378	0.0431399396	-0.04542622136	0.13779671888	0.13106874756	0.05358529738	0.20360473705	0.01026358795	0.12840762731	0.0611560234	0.16768173702	0.29221241797	0.10186447489	0.04387788244	0.03839612565	0.02190886471
2	302245	542245	BYxRM	0.0196033347	0.02901804085	0.02178142939	0.02064399671	0.01087899405	0.05771538275	-0.000496158099999998	0.1671095666	0.19287908032	0.08631523537	0.23633817897	-0.0536778584	0.0142413548	-0.03810594177	-0.0670014529	0.22508139299	0.16140490013	-0.05360503446	-0.03463323098	-0.0499325409
2	302473	542473	BYxRM	0.09032770681	0.0248201616	0.06609515027	0.07380239256	0.04684237441	0.06843753754	0.04999665628	0.10393872258	0.13418826869	0.11961034262	0.2054179427	0.0196192528	0.1378824073	0.08714979295	-0.00473579788999999	0.19468130172	0.13251789682	0.02861624455	0.0482457022	0.07982865445
2	302839	542839	BYxRM	0.068399997106	0.0645626474	0.061150925835	0.0674161646	0.13020111348	0.093907291296	0.03031434676	0.08469872322	0.20710390935	-0.00127333609	0.2317284981651	0.02024130486	0.11783004895	0.11547578485	0.08416886922	0.27787895773	0.12562757297	0.0692511737	0.09416304049	0.06431919145
2	303528	543528	BYxRM	0.05810861758	0.053479672957	0.03590294521	0.03487456055	0.096925782903	0.06861415674	0.03021020943	0.11478052867	0.22212767034981	0.12066201203	0.27339955342	-0.0044782084	0.171608728	0.07149680105	0.0363156058	0.28406279155	0.20580555653	0.05486331135	0.05435391447	0.08821211472
2	304691	544691	BYxRM	0.0334181077	0.0237168779	0.0144119584	0.0286134314	-0.0147144137	0.0170600621	-0.01221685204	-0.03083858894	0.03401168451	0.062986041002	-0.0326500186	-0.01141790821	0.03993158678	0.0400172418	0.02277414725	0.05034417612	-0.01920019796	-0.0159262484	-0.00262449419999999	-0.01609893702
2	308097	548097	BYxRM	0.18064667553	0.17706952	0.16573185058	0.15329091315	0.27211452002	0.28213052402	0.16633943027	0.33698830208	0.40371814525	0.23417851404	0.18588962011	0.1481631981	0.256059768018	0.09089725655	-0.0217229861	0.14984120524	0.30983483304	0.19962557151	0.28840364296	0.24663975616
2	308989	548989	BYxRM	0.09320607893	0.08698230655	0.12764424553	0.09255972069	0.12910272734	0.07455281072	0.0550995529	0.0653716705	0.1269876266	3.43023000000109e-05	0.19027829028	0.02765494917	0.0711100769	0.10511728348	0.0292799955	0.15478901999	0.0821457235	0.09765903097	0.11419993122	0.03883897066
2	309402	549402	BYxRM	0.12385412829	0.08142961116	0.13674920502	0.07963472444	0.15374902442	0.19050051784	0.20881182728	0.16778448641	0.2938905378	0.1655053662	0.28769543559	0.02997848878	0.2821795946	0.15708413461	0.24711706883	0.37718212006	0.262372511042	0.10297415777	0.12507713098	0.09421669715
2	310030	550030	BYxRM	0.013561435	-0.00569009340000001	-0.0649885574	-0.0206954743	-0.0134821238	0.01372679218	0.0193337699	0.0425577193	0.10869062443	0.034833276587	-0.00472486460000002	0.0068778491	0.01603448585	0.0241382789	-0.00880667317	0.00262719110000001	0.0162022192	0.00547764539999998	-0.0358460893	0.0135752923
2	310971	550971	BYxRM	0.10773362899	0.0897862745	0.07843248359	0.035435698801	0.12836582685	0.13668524264	0.0443723348	0.087949134421	0.18362461192	0.08683287702	0.246166473	0.041062453944	0.02226628	0.116752088687	0.0494820008	0.25231507301	0.18104363848	0.034476468	0.09613947205	0.053411935551
2	312658	552658	BYxRM	0.2593550736	0.2066592317	0.2031474804	0.2168064249	0.2172428717	0.2772194869	0.2718902314	0.2326771063	0.3255612239	0.1786349724	0.364538682	0.2417043333	0.3719882759	0.3686310989	0.3294032876	0.4897251186	0.3372334884	0.1808580722	0.2932983398	0.2563904033
2	314197	554197	BYxRM	-0.00186033394	0.02858760016	0.09146733322	-0.0123944352	0.070566459301	0.10409002377	0.000210214949999996	0.135071908895	0.2667322404	0.09952525509	0.23371457084	0.04825977801	0.11796753997	0.07126829515	-0.0023556118	0.24312421858	0.11167533753	0.0371264772	0.08627320665	0.08581069166
2	315453	555453	BYxRM	0.0057641353	-0.00358547770000001	0.00280247460000002	0.0698614884	-0.0587881419	-0.000388505500000025	0.0782701286	0.2484612015	0.3733152839	0.2408083547	0.3210298902	0.2112735712	0.3058699616	0.2829978064	0.3453334826	0.3907912969	0.289609649	0.2624087381	0.2277435127	0.2219801981
2	319900	559900	BYxRM	-0.01523449379	0.06597860677	0.03931173169	-0.00707565995999999	0.081506687393	0.05331675442	-0.00898134301	-0.00591633309999998	0.06490780063	0.00809960713000001	0.2269750666	-0.02152871403	-0.04820953	0.060606824	-0.0479000347	0.1366042295	0.05636857574	-0.00469160267999999	0.079401999104	0.02483246567
2	320188	560188	BYxRM	0.04878895423	0.02154329551	0.0306926774087	0.033309337058	0.07977076995	0.08266978871	0.05506026947	0.08245977616	0.14170847361	0.02780152929	0.20488797748	0.03676129267	0.134111650038	0.09144092722	0.07389427177	0.20049416245	0.09773149617	0.04529176756	0.09663333599	0.05210730211
2	320539	560539	BYxRM	0.01004728864	0.03293921874	-0.036528142	-0.02990162827	0.0621062802	0.01415448429	0.00489432979000001	0.07726602523	0.14870251236	0.12202690452	0.17260260013	-0.01007338292	0.04601247051	-0.00784485802	0.06175621499	0.2379491372	0.07792635517	0.01889705954	0.042211617616	0.040078132684
2	320886	560886	BYxRM	-0.034368592454	-0.059382581206	-0.063425699284	-0.06499765251	0.009224232145	0.020659521535	-0.10594328546	0.07403861479	0.17444005327	-0.04263841774	0.055565360214	-0.03331099482	0.02673962798	-0.116706663494	-0.05483155531	0.19063759641	0.07876641346	-0.005372699413	-0.069963112692	-0.06839792785
2	320988	560988	BYxRM	0.0223978425	0.00891422828	0.02747760544	0.02132807428	0.06680730848	0.04040351674	0.00304474914	0.09404950437	0.19883217951	0.07438891427	0.21447912002	-0.04996870662	0.10987458958	-0.02257557274	0.0397176101	0.24618879876	0.18042801084	0.07354504165	-0.00155147209999999	0.085919218
2	321385	561385	BYxRM	0.00503100929	-0.03988502514	-0.01874126635	0.02284871062	0.05755240062	0.07741597376	-0.07776997154	0.0596231458	0.22305677183	0.02579728967	0.23126432343	-0.08840733404	0.0163977635	-0.042357598847	0.06093103215	0.25869813421	0.096593361	-0.08410596057	0.05194255637	-0.07866271149
2	321553	561553	BYxRM	0.00507214609000001	0.02889709328	0.00905226869999999	0.01023298953	0.08239733855	-0.02724940421	0.02592142927	0.06037045786	0.2459100734	-0.01268987359	0.22520736953	-0.04919081871	0.04830801093	0.03339022925	0.02831001304	0.21015760481	0.10476742554	-0.00690627323000001	-0.03360762298	-0.05712796926
2	321906	561906	BYxRM	0.07034367478	0.0907885876	0.02325927787	0.01595738463	0.04668463318	0.0707532271643	0.01101762235	0.0817397958	0.26500038367	0.05118365452	0.11205928591	-0.00381598784	0.07322492958	0.04855232077	0.07633020262	0.21786564163	0.06205150078	0.056809041387	0.07415498991	0.05633937631
2	322182	562182	BYxRM	0.04442420083	0.06033727298	0.05288347518	0.00170173989	0.05904696041	0.060066893987	0.0396950347	0.08825155473	0.107841747317	0.058694300193	0.04258729729	0.03364762899	0.05870137572	0.09726633303	0.06125096939	0.21549430449	0.0882621669948	0.04798902545	0.054793113	0.06337704714
2	322479	562479	BYxRM	0.22856659869	0.14469084057	0.23261762449	0.16442002948	0.18981841363	0.13611826333	0.2047440458	0.224585035362	0.355499633	0.193284431148	0.33718013969	0.27009404817	0.34079580258	0.2360258979	-0.00573662203	0.32493131024	0.27061895249	0.32030836818	0.23384308808	0.24779897812
2	322869	562869	BYxRM	-0.09374522652	-0.075873872538	-0.03343412077	-0.0668752079	-0.01828449586	-0.031349919638	-0.03959514399	-0.03933332074	0.05355769279	0.029185335461	0.0058938540117	-0.0394975800116	0.0053922925	-0.0006943989436	-0.01148291956	0.045241195604	-0.01090019357	-0.06212299052	-0.04992657964	-0.06122723152
2	323106	563106	BYxRM	0.0114475239	-0.0410234355	0.0451998174	0.02109702685	0.0430950041	0.0484340772	0.09974549845	0.13366467622	0.237325096559	0.12247812687	0.2042673989	-0.0545614071	0.1205546914	0.12575576878	0.251339451	0.2301979958	0.25177147537	0.18005536984	-0.0164948487	0.0308176109
2	323184	563184	BYxRM	0.086799643	0.0142675467	-0.02058583211	-0.05480426309	-0.0133841828	-0.0310076358	-0.12438169833	-0.0101200523	0.0377203212	0.0597680584	0.16092666336	-0.17496519749	0.0185684652	-0.061205844	0.09971215739	0.11281825122	0.039757688	-0.0466727104	-0.0575446609	-0.0520591318
2	324220	564220	BYxRM	0.00481274880000002	0.0476674942	0.0476369491	0.0467966935	0.03055355289	0.0293555283	0.00529719870000001	0.0570014114	0.20662192463	0.0324547648	0.18079643059	0.0251716	0.07508462381	0.0611707673	-0.11949173066	0.18584839216	0.0815573978	0.0265716785	0.0628240207	0.08689572596
2	324886	564886	BYxRM	-0.0233303852	-0.0143420644	0.0105512299	-0.04470870663	0.02712800051	0.0144267274	-0.01664170083	0.07143122471	0.16543662664	0.0490691544	0.162874367298	-0.06894461139	0.0452972091	-0.11365994853	-0.08160006584	0.135447067128	0.1292854283	-0.0040187864	-0.00538421611000001	-0.02042511518
2	324925	564925	BYxRM	-0.00404524443	0.002825410859	-0.022510654123	-0.03492156826	0.01553712194	0.06521016782	0.01049956169	0.078275894889	0.14588896548	-0.01585161885	0.08007117863	-0.0074218659	-0.014514111814	-0.019222312296	-0.048376654608	0.15435946448	0.07400261474	-0.02760200088	0.00634631158	-0.00464588092
2	325174	565174	BYxRM	0.01136232086	-0.03491854509	0.01480765943	-0.01263291479	0.02660370834	0.031573406597	0.049396536411	0.00933862499	0.02310256786098	-0.01188793317	0.141784787847	-0.07271588117	-0.0521403902	-0.15577901915	-0.24438588145	0.06596338437	-0.01017584311	-0.004709127811	0.03726692916	-0.00612159588
2	325201	565201	BYxRM	0.09623325691	0.074856838928	0.08567044106	0.04763093706	0.0548631456	0.04667695668	0.08028310209	0.10547228879	0.19517842595	0.04303947518	0.16431639485	0.035718891562	0.04992085071	0.09032230502	0.001782700964	0.2292868153	0.17564197434	0.066983773338	0.07779963936	0.059311299434
2	325532	565532	BYxRM	0.03299193819	0.10091236768	0.08387361218	0.00920440448	0.0370690450308	0.08724648281	0.06556424033	0.06021822055	0.0411911086	0.04944767056	-0.02454842832349	-0.033453220471	0.0484755822	0.043572588771	0.01351475137	0.1463433939	-0.00614266050000001	0.02921993018	-0.01085536641	-0.03030397924
2	325594	565594	BYxRM	0.02274093403	0.028016669739	0.025168183586	0.00445518043	0.05002752346	0.03607864236	0.00127449887	0.07216136809	0.18219607147	0.0530610894145	0.17099514999	-0.00516780475	0.08528710374	0.028626900196	0.020086517809	0.22602014188	0.10466005903	0.040612589696	-0.00387944657	0.03398997024
2	325700	565700	BYxRM	0.0244337083	0.070346030398	0.06007708516	0.06678671241	0.07461551696	0.07086215433	0.033209443816	0.0928913396	0.17604534134	-0.25443765383	0.21114327133	0.04998109326	0.08875642248	0.03452660504	0.06737891133	0.20611184283	0.096536862939	0.04401801445	0.05074784715	0.064240734317
2	326111	566111	BYxRM	0.03789911736	0.02418918214	0.01187448766	0.03340079347	0.04064047042	0.091720223022	0.014815396617	0.09632895028	0.10260536341	0.0653729231	0.19455271227	0.01818699798	0.08549731552	0.06252100487	0.05762767186	0.1840060108	0.07659889865	0.04427910941	0.07203717765	0.06760819413
2	326659	566659	BYxRM	-0.10654114156	-0.07228417237	-0.17101604519	-0.0858680627	0.05186667245	-0.01787081976	-0.19109876147	-0.03850974885	0.1323896387	-0.03971294862	0.02697481586	-0.01793877146	0.07965127523	0.01615784176	0.100871162	0.09435886646	0.03647887608	0.0405345719	-0.02894690051	-0.01769312063
2	326898	566898	BYxRM	-0.02605703731	0.02342687977	0.01217510172	0.00917370833	0.01958466065	-0.02090880082	0.00222171417	0.090085804322	0.158876306777	-0.02858533458	0.09226148099	0.00820825646	0.070340507339	0.02387953067	0.03194466312	0.1859251041	0.08725861951	0.01293506669	0.01231727185	0.00865312391
2	326918	566918	BYxRM	0.048487536	0.01075504971	0.0539760286132	0.02274198823	0.08687994702	0.08986771989	-0.00610667229	0.09177952021	0.23628948355	0.08024328259	0.18358927489	0.01575626753	0.0848107091	0.02678090700033	0.03774064032	0.20911369488	0.12782301876	0.05122048836	0.06834667143	0.047193869021
2	327402	567402	BYxRM	0.013311627534	0.0394108658116	-0.03808520933	-0.012440387095	0.023947282	-0.002601519794	0.018224516223	0.0939355766	0.16739997209	0.051293703	0.18256998163	-0.044855374735	0.0666341183	-0.01425538356	0.0665279278	0.19166489034	0.09009502636	0.00247741287	0.02456798423	0.003877966347
2	327971	567971	BYxRM	0.1062780624	0.0214858184	0.0454455467	0.0635042379	0.09969962	0.13485608399	0.00641555230000002	0.1912422388	0.49215548404	0.14624700016	0.27361201973	0.0210624487	0.1408812603	0.0260262525	0.1536544781	0.429026415801	0.1557418641	0.0499063183	0.0703249116	0.1209566152
2	328067	568067	BYxRM	0.05898288172	0.02688787575	0.03011039967	0.02644211694	0.06226890905	0.0397748927	-0.03137541075	0.06397108295	0.20805672226	0.10525973466	0.2258160792	-0.0223426416	0.0804625104	0.02968883594	-0.0295970898	0.19788903646	0.11116119503	0.07521140302	0.021967885	0.04091980076
2	328555	568555	BYxRM	0.03894144195	-0.00613310661	0.02827212881	0.03699671251	0.08719554842	0.01729449523	0.0351227139	0.0826297094	0.16197384787	0.06004655171	0.20084026487	0.0296339751	0.00909581605000001	0.029159387608	0.0397190771	0.19408024153	0.10516364445	0.01142309769	0.04869726815	0.03257959976
2	328645	568645	BYxRM	0.03746384399	0.02915093562	-0.48956913729	0.034056781563	0.11274452846	0.00212003093	0.06389312162	0.09824254144	0.03083888728	0.11136112425	0.2192187379	0.05972116783	0.10070756231	0.06402263085	0.04063012351	0.1806665759	0.17137680304	0.03192545076	0.02391743566	0.05616064959
2	328906	568906	BYxRM	-0.0173091655	0.0033192978	0.06140414366	0.0161636844	0.0610952828	0.06893804637	0.00440028549999999	0.0592835322	0.08771865831	0.0686252696	0.10487236642	-0.00350156260000001	0.16128884393	0.01381757917	0.06355525884	0.1628931406	0.10702201853	0.03213327871	0.020573337	0.06448396632
2	329581	569581	BYxRM	0.00548264499	0.00899511409	-0.001698358269	0.0079061097	0.05747208415	0.04727813269	-0.039103825259	0.05691247804	0.1052714351236	-0.05525891527	0.15366142718	-0.01855041519	0.043128472951	0.03109319851	-0.010160037035	0.191429460359	0.1386881526	-0.01465871512	-0.045917335238	-0.01398819873
2	329652	569652	BYxRM	0.0410777255	0.0343018225	0.0338700126	0.0171930015	0.1358190203	0.0456362512	0.0854482722	0.0216573542	0.22560029016	0.09790538652	0.2464817162	0.0477852651	-0.11788664883	0.0529004563	-0.1841427812	0.0217417845	0.1853522553	-0.010062207	-0.01386706	0.0375416978
2	329728	569728	BYxRM	0.02715272465	0.04567692025	-0.07259161361	-0.03350428114	0.0280943619	-0.01989608629	-0.04526842783	-0.05223720893	-0.02680155911	-0.032420971598	0.0529626495	-0.05178164292	-0.14352830243	-0.15804123716	-0.16357306692	-0.0937474074	-0.02795653923	-0.10231922793	-0.08823131646	-0.0363336968
2	329974	569974	BYxRM	0.06208729497	0.13927341595	0.09326382859	0.09755285356	0.12924726258	0.10864943917	0.14957875762	0.13817253292	0.2618640442	0.16797174051	0.27714242444	0.1007202039514	0.123943491	0.19492026629	0.10111634774	0.29276839574	0.1286958365	0.10517067369	0.11061115763	0.10823142663
2	330645	570645	BYxRM	0.06774588312	0.0220994447	0.047004630716	0.05387025386	0.05861428397	0.09622590953	0.03777130097	0.083357582128	0.2207425473	0.05648441348	0.17310259434	0.0512331059641	0.03563956995	0.08857716182	0.15576106013	0.220014161292	0.14690305007	0.022066967302	0.08261997013	0.0581156233471
2	331348	571348	BYxRM	-0.0206856786	0.0451614753	-0.27036457298	-0.1290620241	-0.073504068	-0.3015723412	-0.0531865776	0.04660694549	0.1423410887	0.0066865836	0.2716192337	0.192758551	0.2631323589	0.2242308204	0.1650853722	0.4025311371	0.16023409569	-0.000242047499999981	0.09155417637	-0.0532972605
2	331802	571802	BYxRM	0.2545419415	0.17299876022	0.23835816025	0.2477798703	0.3645980529	0.142580188035	0.17491870939	0.221647586027	0.4593641891	0.22269628719	0.31872960277	0.093245904751	0.2275394256	0.1007304803	0.2400711991	0.225617189	0.2942847957	0.27896035866	0.08952183333	0.22338613275
2	331935	571935	BYxRM	0.009340531504	-0.03603387267	0.018187048488	0.020202503548	0.05290809381	0.06431383103	-0.00785712687	0.09395343505	0.12587975074	0.048951113229	0.13339582804	0.01766273522	0.03616470234	0.040691813746	0.01333898311	0.12789339189	0.057394002681	0.04562349057	-0.00871826795	0.024791816778
2	332469	572469	BYxRM	0.064438385658	0.092312091648	0.024447095679	0.060441831895	0.05941697697	0.02639652845	0.0564974677	0.07329213798	0.22224217811	0.089519405028	0.26590928264	0.00912872999	0.10453423468	0.096866536796	0.05019737801	0.25713007842	0.19138739741	0.02539341424	0.03237181697	0.02745351941
2	332770	572770	BYxRM	0.06081311673	0.0233221958	0.067009214213	0.05874129478	0.1027782034	0.014252822087	0.033712213048	0.1550680605	0.18875536861	0.11164146803	0.2300044125	0.05656640289	0.12801730808	0.01461307467	0.10598653598	0.3247486206	0.12726282815	0.06980755643	0.04646349012	0.03461789292
2	332938	572938	BYxRM	0.09035347167	0.09089437263	0.08339954299	0.03451913461	0.17084432655	0.09291089338	0.08644083701	0.222586252912	0.378845736	0.11773631253	0.36512967213	0.11518379559	0.114941926116	0.15158789878	0.1284823973	0.3551267833	0.250689140338	0.09358857871	0.15700794937	0.15063045751
2	333013	573013	BYxRM	0.04097142266	0.024449949964	0.05546870859	0.10497435033	0.13330390149	0.10426175864	0.08506915708	0.18681472051	0.3239616525	0.17401992545	0.24465511525	0.16397249834	0.20629268252	0.157583031	0.08539010103	0.2856871575	0.18736298887	0.04299850769	0.080651686221	0.08521149258
2	333380	573380	BYxRM	-0.000610005599999998	0.000895773129999999	0.00839744959	0.00284589442	0.00706845107	0.00211018876	-0.00969815589	0.016321447957	0.02865937133	-0.000808003600000023	0.04602714469	0.01208886038	0.01331003223	0.02085458621	0.023956600253	0.0496142223	0.01940694683	0.01331401181	0.04050387586	0.01374804963
2	334049	574049	BYxRM	0.09598999892	0.06815425124	0.05676169064	0.08367215923	0.10998516294	0.117688124574	0.07365674225	0.15524398123	0.24415328669	0.08609554291	0.27127258558	0.0750185739013	0.23297559168	0.080682673217	0.13030287837	0.26678440069	0.13549105724	0.10031344718	0.09066026726	0.07411760703
2	334450	574450	BYxRM	0.08547581938	0.0287484156	0.15471871008	0.06781905895	0.067577752022	0.06225282504	0.09702684359	0.1368129006	0.18348248705	0.0747177909	0.13808671593	0.05419009223	0.136415745315	0.11498475737	0.08460821376	0.15757053908	0.09107624163	0.045939785271	0.09333557713	0.05457134931
2	335308	575308	BYxRM	0.06871944954	-0.000349016100000002	0.04569500807	0.0623039406033	0.12553322976	0.024479164102	0.02493210481	0.09407082373	0.25676544662	0.106437162057	0.21067653083	0.03297623657	0.12674424477	0.0328855854	0.13685123438	0.326615869	0.1099812179649	0.06858262806	0.05549376795	0.07989583885
2	336058	576058	BYxRM	0.06120592681	-0.02217648104	0.073409042384	0.11152266092	0.09553311171	0.053367181485	0.07732125579	0.177890484622	0.2724250914	0.1060727538	0.23681636953	0.08756542377	0.12796773082	0.11593780815	0.14333215245	0.4159153891	0.19274787553	0.07060914736	0.10361434831	0.13482049572
2	336718	576718	BYxRM	0.07597288351	0.03315237468	0.067267423751	0.02368111782	0.119974624608	0.04862475029	0.0088589176	0.18856667	0.7049723281	0.06171440778	0.20158142654	-0.00712957774	0.15378656791	0.00604161142	0.0247046952	0.27697604634	0.11974399006	0.0293525411	0.06725167768	-0.02006836097
2	336745	576745	BYxRM	0.00621744556999999	0.02396577635	0.07066321784	0.03273040689	0.077126795776	0.04258522935	-0.00485563496	0.05643513827	0.13055344158	0.0495602141	0.0942196159	0.02390378517	0.040048721	0.0371555918	-0.0141194522	0.0747207708	0.0682881649	0.0405938506	0.03100901904	-0.01770896746
2	337179	577179	BYxRM	-0.01173974317	-0.00955539678	0.02614018835	0.05766119809	0.0369260854	-0.0134600321	0.00173152883	0.04912476235	0.16963756102	0.01444974036	0.22236335146	0.04808000488	0.21352287348	0.08899451909	0.06843092058	0.35768326627	0.05269183321	0.01381150566	-0.01775279837	0.04678758196
2	337318	577318	BYxRM	0.04086338749	0.0771687539	0.01535417214	0.09120654315	0.07811713621	0.04799312286	-0.02102305999	0.05829860471	0.1022373343	0.0288025045	0.18192481914	0.00630470138	0.03006798324	0.02449629992	0.00982068130000001	0.13494641485	0.10606204293	0.0524682139	0.052894759401	0.021941345461
2	337565	577565	BYxRM	0.0955214032	0.0590471747	0.13685919539	0.0114901806	0.11005690864	0.10943855324	0.093086528922	0.13480148885	0.32156378425	0.18804041524	0.19486342226	0.0790354483	0.0083609023	0.0733171516	0.05694677835	0.28415901599	0.16930559023	0.05878196496	0.08734988846	0.05805347968
2	337609	577609	BYxRM	-0.013492909278	-0.008790186394	0.02418590936	-0.00875640101	0.00392969307	0.042588465761	0.0122802535069	0.04999670786	0.1120453455	0.10726447934	0.1309083455	-0.006258081335	0.08795640028	0.07803382024	0.063907812404	0.1106922906	0.11305829522	0.06125723482	0.04343065597	0.0604382996
2	339081	579081	BYxRM	0.14645550355	0.14815936482	0.16804191107	0.16898031749	0.212604042	0.19471009905	0.230196980318	0.18751984333	0.323385515544	0.21665281477	0.24936474789	0.25394496466	0.16273267927	0.24677433228	0.19834224654	0.5047899245	0.2285607823	0.15501589657	0.2167485477	0.22998022798
2	339198	579198	BYxRM	0.04064267339	0.00821153026	0.099740747166	0.02152808255	-0.00679737003	0.14229160198	-0.00614691189000001	0.0053600066	0.21940199976	0.25105259237	0.0135547548	0.01283953903	0.17918670401	0.04468338463	0.26122976528	0.0789845455	0.13444050703	0.05052419028	-0.00939498507	0.01241072445
2	339324	579324	BYxRM	0.05390394872	0.0128141918	0.07549818933	0.10105038996	0.05955549072	0.07196269601	0.06089128535	0.13408719367	0.20364523104	0.12810706245	0.14549201373	0.02525401558	0.321043405111	0.0528091349	0.06638070538	0.20067979006	0.14130052856	0.03662570728	0.065076524549	0.087841972824
2	339411	579411	BYxRM	0.0490613669	0.0241483242	0.0615044753	0.043636401	0.108782973	0.06888315411	0.05547096239	0.11062851978	0.16360243143	0.07902360805	0.15813445479	0.0350001969	0.13266650105	0.10108779009	0.05739922628	0.12236066571	0.15727314013	0.0708370529	0.08983947136	0.04995415924
2	339509	579509	BYxRM	0.07650640109	-0.013962087989	-0.07556034119	-0.0558897517	0.007420981365	0.09793531472	-0.024617822469	0.04266192709	0.09130294565	0.11395084426	0.04122272778	0.012016163894	0.1073420809	0.12828145043	0.119559499	0.1460778214	0.19697818619	-0.00778660132	0.0265688949822	0.023254436087
2	339672	579672	BYxRM	-0.03281327793	0.02342380187	0.00607865168000001	-0.00293047765	0.03641073254	0.01217494286	-0.059413808471	0.11910594291	0.23964982574	0.03788516231	0.12660778563	-0.07081647311	0.0319026444	0.01577854696	0.04224361357	0.129463120426	0.04511318864	0.01659446142	-0.09526789324	-0.00722960467
2	339964	579964	BYxRM	0.052906363293	0.061973209682	0.04959419478	0.04089881609	0.11695118239	0.041160743825	0.11240813645	0.08045476592	0.2290116829	0.01561168341	0.31730496146	0.08743726668	0.12686710715	0.080640132331	0.062751138134	0.29117816669	0.109350952513	0.045912323463	0.139472159437	0.071760326807
2	340303	580303	BYxRM	0.01211504406	0.02760576998	0.05616018374	-0.01496303087	0.101816623803	0.03169333528	0.02948059765	0.11810868752	0.19605901725	0.10810838645	0.17945199161	0.05036789106	0.07142141263	0.06388369184	0.062116370433	0.22231380693	0.16463782241	0.062157318906	0.10014004308	0.045631049189
2	340642	580642	BYxRM	0.02435245605	0.02748224768	0.02161227969	-0.03834753414	0.05093755954	0.06275806101	0.00739169398999999	0.10502062827	0.2581221611	0.035899939469	0.189602126303	-0.05613972453	-0.06114573838	-0.00196370899999999	-0.0222848866	0.26867012489	0.08954784901	0.00181129901	0.03323548865	-0.02512594328
2	340822	580822	BYxRM	0.12434386913	0.0128796196	0.02188347487	0.11883758383	0.14872238944	0.09966800444	0.07852411428	0.142464323	0.23979167362	-0.0147680689	0.29180491352	-0.0248870882	0.0728445085	-0.00800558770000001	0.1993609982	0.48063028561	0.0608501297	0.0381758817	-7.82863000000078e-05	0.0408643149
2	341036	581036	BYxRM	0.1080068395	0.00761247561999999	0.0686579554	0.07515768544	0.10232001364	0.06202331064913	0.053321025594	0.10037936486	0.29948675911	0.07636016856	0.194715936126	0.01302622498	0.11186696999	0.05372426877	0.05323452057	0.27235622083	0.145984272	0.01412322123	0.08640331488	-0.01352068622
2	341184	581184	BYxRM	0.17772990449	0.20709430958	0.18273197839	0.10873146843	0.233307806048	0.21563601183	0.1784733729	0.20932353799	0.24689489061	0.416172472	0.31101066104	0.17483404205	0.2088124093	0.22877140458	0.19853996039	0.25881803036	0.19108011443	0.1687553117	0.24133839603	0.17344528983
2	341565	581565	BYxRM	-0.01093986389	-0.00342521074	0.02774423975	0.01490032183	0.07170099963	0.01865869497	-0.02614127962	-0.00803829589999999	0.09630065952	0.06713589438	0.12838810462	0.04310895877	0.03346529117	0.0301565356	0.02878103869	0.17018037933	0.05789824073	-0.02261641729	-0.00536653921999999	0.01658699961
2	341713	581713	BYxRM	-0.1038877558	-0.12431442993	-0.1729021079	-0.1444533501	-0.06713322715	-0.1367573799	-0.15263041981	-0.2085768532	-0.0901329859	-0.2554846974	-0.1023410721	-0.1624072356	-0.2708781795	-0.239966014	-0.2945308498	-0.2095018635	-0.2108062058	-0.1590264975	-0.13475285267	-0.2044849795
2	341835	581835	BYxRM	0.06517731058	0.03912201212	0.052737818423	0.11133279056	0.08937800936	0.08818804095	-0.0782677289	0.206227359249	0.25340595344	0.13195605191	0.21471716184	0.09379810047	0.20283215018	0.0437771477548	0.03353416814	0.08247131359	0.12975436999	-0.0130157409	-0.12275649498	-0.0385818728
2	341983	581983	BYxRM	0.0265405401	0.00481621509000001	-0.0189460913	-0.01901956885	0.02077946746	-0.01988706937	-0.05945383654	0.02569130099	0.24267718895	0.02143932324	0.20143339082	0.00144490385	0.0525985074	-0.0115419534	0.0223644828	0.20506174518	0.03697891014	0.0415850026	-0.0117208421	-0.06953829179
2	342381	582381	BYxRM	0.093752850707	0.093110229437	0.06920274078	0.09632692187	0.11017847547	0.03859957349	0.08186603088	0.21599328585	0.298384419708	0.160243908726	0.25269931396	0.08889243151	0.0858498706	0.02335777765	0.1348859427	0.33693980733	0.19074890725	0.13424418238	0.0668495404534	0.07558988422
2	342640	582640	BYxRM	0.01342238	0.0446870455	-0.056518525	0.18433672677	0.0206662886	0.190683334932	0.068369481	0.1322049456	0.4142024889	0.1202527403	0.25267640166	-0.0669397901	-0.06985265122	0.0787374522	0.121709437	0.2676073022	0.16974290712	-0.0053528383	0.10821666049	-0.0222423267
2	342721	582721	BYxRM	0.0486966698	0.0273313759	0.0465104991	0.0900909554	0.1038315214	0.10527410125	0.0414449393	0.1722084531	0.23034879782	0.08689587336	0.20516959933	-0.0054491746	0.14472279887	0.0484359625	0.1534550498	0.29321061495	0.12970828641	0.0813590575	0.0538308403	0.092140103
2	343711	583711	BYxRM	0.018219033992	-0.020006445957	0.010635205309	0.02437790385	0.07409916772	0.035536207461	0.01017922905	0.08407886227	0.15237744994	0.06854671664	0.11735522451	-0.026573386815	0.036161900295	0.010640621215	-0.01949009728	0.15367210203	0.10744480994	0.04100079539	-0.029043794823	0.011090659023
2	343968	583968	BYxRM	-0.075005629128	-0.08024016888	-0.113530098939	-0.16714905234	0.027636403236	-0.139397617144	-0.11979911775	-0.20231693237	-0.1097724947	-0.210434304132	-0.00639402834	-0.1347264284	-0.24323742743	-0.2499109431	-0.2403623448	-0.18717402196	-0.16600477446	-0.19961901931	-0.12357648809	-0.15222466008
2	344091	584091	BYxRM	0.0467532472	0.03049930504	0.08243533497	0.07080708186	0.06592186516	0.08164180856	0.09092992353	0.1294991151	0.25209302395	0.17792637866	0.09181604308	0.04675795014	0.11201734855	0.11273660198	0.11543689594	0.1946769079	0.13596858172	0.1013365953	0.03083538214	0.06872592326
2	344666	584666	BYxRM	0.065719403702	0.07753622392	0.01145593299	0.058033028111	0.117247578349	0.0729218774	0.04022092292	0.13578960207	0.27524760664	0.09643080257	0.22430813253	0.02599804033	0.12402064457	0.0293470403	-0.02964349422	0.29459126277	0.13075500196	0.103877793127	0.04568300128	0.05178839077
2	345170	585170	BYxRM	-0.020641896	-0.02265664015	-0.0065508623	-0.0183086233	0.08687979065	-0.0104731976	-0.01897698581	0.1285625852	0.30743002152	0.1114425074	0.229746740116	-0.00249354385	-0.4589038725	-0.0245819425	0.0496795793	0.11131753978	0.0903328434	0.0067962337	0.01127430676	0.00325334900000002
2	345607	585607	BYxRM	0.03036275024	-0.00440763449	-0.02246762665	0.00864623271	0.04012855858	0.00205783134	0.046558112644	0.12289833055	0.2455449184	0.06840110031	0.19579901317	-0.041527719268	0.03920131634	0.017157617491	-0.011310216921	0.28201434336	0.1189050002	0.02820087209	0.021287861251	0.03324295676
2	346080	586080	BYxRM	0.1618677386276	0.15447547333	0.129132497604	0.12321888713	0.22040183513	0.16694203292	0.16494391622	0.2437003737	0.38228074861	0.250979002	0.27099657249	0.18990518982	0.225968196696	0.19340932512	0.2908491621	0.4401224227	0.32200254517	0.14228917033	0.13210073276	0.153539414001
2	346361	586361	BYxRM	0.0414110568	0.0335514133	0.0688626478	0.0526379201	0.10841178134	0.0157250692	0.04035587602	0.0816030411	0.14167861822	0.107418774	0.19374321404	0.0349216245	0.0695274078	0.0853898121	-0.0085433932	0.20201451395	0.11978792947	0.0651627293	0.0911852935	0.047312213
2	346435	586435	BYxRM	-0.033338870327	-0.04926758851	0.0041436317	-0.0713736389	-0.019231466346	-0.09398250785	-0.005611818194	0.02640832677	0.10332995077	-0.02393153981	0.07439961996	-0.08004776138	-0.01687211803	-0.07951813853	-0.13552991559	0.12824554503	-0.011121149957	-0.07870156019	-0.04252995522	-0.007683939356
2	346634	586634	BYxRM	0.12563469187	0.08293347467	0.11774136627	0.10926759967	0.05398826008	0.110823043624	0.10221919221	0.136852276871	0.25424061299	0.12588190852	0.2265683902	0.0780302821	0.12539908585	0.09342489596	0.09743411323	0.2827648673	0.23442070825	0.083138723076	0.0936231552	0.09506716473
2	346661	586661	BYxRM	-0.00073645122	-0.037905792686	-0.03079366808	-0.01318205044	0.06074958264	-0.00237392385	0.0341265146368	0.0710218052	0.17592288434	0.0951324616	0.16089055975	-0.007326970034	-0.10416373705	0.01269857152	0.08383562593	0.2220914902	0.11135227862	-0.02245769143	-0.023283433949	-0.0715884243
2	346739	586739	BYxRM	0.03515052113	0.08941699298	0.075555700962	0.0822253595	0.13735259432	0.17136878411	0.11610196509	0.04602959895	0.374567198	0.03100430524	0.198363554227	-0.03968322268	0.17563931934	0.10182051356	0.01384164925	0.2197181402	0.047855544045	-0.07242212897	0.0162898472	0.0185999998
2	347018	587018	BYxRM	0.06664096642	0.06310912873	0.046023037795	0.02913449039	0.0869793034	0.08118189277	0.04480426193	0.15540531827	0.25496263832	0.08985889102	0.18741840861	0.048082798246	0.16138540036	0.080043515677	0.04281765009	0.3032210288	0.09767884598	0.07370285213	0.05513035961	0.028422307642
2	347315	587315	BYxRM	0.09257441081	0.035281293234	0.09486110384	0.08942181214	0.08957358646	0.06298331333	0.01554631058	0.17081285334	0.23710922112	0.18631168385	0.18644595804	0.00624176023	0.1393735182	0.02224199993	0.13768438734	0.26331031033	0.22401794503	0.07451464699	0.064185256414	0.06015635704
2	347775	587775	BYxRM	0.04634570895	0.02252785078	0.081667587727	0.06411457362	0.097560765123	0.07584982315	-0.00485809393	0.08213465436	0.0386127229	0.02593672114	0.17013631443	0.05827984486	0.06405687236	0.05295075072	0.05046950681	0.090964622781	0.14764345169	0.080191312	0.13921959278	0.094210056855
2	347801	587801	BYxRM	0.08915889818	0.10436403901	0.0366647158	0.07675492166	0.07268763461	0.0214831328	-0.05296944361	0.1222650974	0.27379046916	0.06932933837	0.29832473905	0.11462670651	0.0865732094	0.0938449076	0.3551122156	0.34869983011	0.1572971874	0.12623375777	0.06773162146	0.13417219723
2	347933	587933	BYxRM	0.03077249978	0.10904821744	0.040814166793	0.05663178779	0.036460188158	0.038419375195	0.051117760642	0.10461329709	0.14927440694	0.082932237017	0.19411205083	0.04167381728	0.011328970445	-0.01706929609	-0.038931670948	0.13187853317	0.09898092611	0.05729526252	0.02988241183	0.09034006702
2	348623	588623	BYxRM	0.0201359038125	0.0044302438901	0.022638244154	0.00887336471	0.03191494515	0.01058159022	0.01187866974	0.09228953751	0.14438486518	0.05185551152	0.127669696765	0.00779004012	0.0612323886	0.108497847324	0.06897794796	0.14108422517	0.06196030836	0.02608600423	0.021285118014	0.049388059261
2	348818	588818	BYxRM	0.11327725586	0.098790866	0.100434647817	0.073743397378	0.16342298577	0.02149794521	0.02069403115	0.137961989131	0.34945248308	0.036418837019	0.2718815706	0.00927550659	0.11315174475	0.00767075879	0.08318742588	0.27271021426	0.16524382822	0.07561066372	0.00629561171	-0.02769246508
2	349413	589413	BYxRM	0.01969561616	-0.001793990176	0.03179850679	0.03193032602	0.06426694737	0.03299184758	0.03692519029	0.01961010545	0.1520436715	0.0600355885	0.13578329682	0.028352976082	0.0247947778	0.01842758257	0.063124201	0.14641455343	0.06888828551	-0.02175250827	0.06296064746	0.04477388651
2	352300	592300	BYxRM	0.00154785078	-0.02538593587	-0.03894275787	-0.00925355057	0.01671045635	-0.00733145315	0.0086749051	0.05795858865	0.13580382227	0.05675749636	0.17443297255	0.02570891033	0.01712433847	0.03791401946	0.06603439539	0.21618118859	0.08035324529	-0.05625600902	0.04713151333	0.03157265174
2	352467	592467	BYxRM	0.071880234484	0.01958243065	0.08023366652	0.095325259695	0.09830616962	0.03241919563	0.053694820935	0.08205702969	0.1336035721	0.073843884812	0.11791448546	0.035329325196	0.11226243828	0.06522195496	0.05638815608	0.15841739248	0.129842118532	0.10342819127	0.0723978157	0.03972007775
2	352560	592560	BYxRM	0.02927980289	0.01694159384	0.03810320599	0.1028589525	0.09716158989	0.14557758703	0.08262052662	0.2467768102	0.5524104058	0.1069173828	0.1588661491	0.1340410762	0.187326542	0.04647041428	0.08270126061	0.07315823707	0.1759222407	0.1634686991	0.07535562107	0.1096090397
2	355347	595347	BYxRM	0.08161181732	0.12126985778	0.05714145414	0.09286342135	0.10407338644	0.00267926329999998	0.06801346096	0.08559189847	0.25369208502	0.0669863138	0.191834272711	0.0926378171	0.123589311	0.0400170416	0.1011877972	0.31736420931	0.19595380627	0.12917828047	0.12598730586	0.09555287161
2	355834	595834	BYxRM	0.03268276199	0.02039574937	0.09812226726	0.04344732267	0.12346387866	0.04008573782	0.0895891702	0.13808078345	0.19472188171	0.0652873838	0.17091661941	0.02566456265	0.05136134137	0.01450643563	0.04053251277	0.25506812339	0.1090217384	0.04225622423	0.0616983387	0.05471839028
2	357197	597197	BYxRM	0.046330003378	0.02764223694	0.0426730701	0.026434841783	0.096789573789	0.04493967528	0.05323356369	0.13773385347	0.20314706569	0.07088670766	0.1822573764	0.06776135778	0.09081375202	0.09964636796	0.12632840707	0.25263770164	0.14731102865	-0.00222131201	0.1039970437	0.04832601842
2	358946	598946	BYxRM	0.069412901144	0.04235607839	0.08269362366	0.00716904575	0.16565479045	0.08405661886	0.081779652619	0.04686355391	0.26209442447	0.08834589339	0.19747509858	0.011988741	0.0253528388	0.083681870389	0.04264261169	0.22670085024	0.10055024039	0.03236954142	0.05433187533	-0.02800233868
2	359004	599004	BYxRM	0.100340887705	0.125214604799	0.08666721435	0.1170020144	0.1144223422	0.065563769237	0.13893777363	0.26065626523	0.3232680447	0.13891438881	0.17853109089	-0.03611135084	0.11701622357	0.11347134666	0.20619613055	0.37301858583	0.21429653108	0.10485736157	0.054511032105	0.10660384775
2	359955	599955	BYxRM	0.03939351553	0.0692393704	0.03485170925	0.07620879477	0.15225086875	0.115655727935	0.05227042678	0.16603555395	0.28680466005	0.07483650337	0.21211318804	0.02742487151	0.12409437206	0.116805147011	0.153664406556	0.23210164765	0.17437204153	0.0927709468	0.11028440871	0.03205049842
2	359976	599976	BYxRM	0.00359308848999999	0.00316970234	-0.03033207396	0.07975125894	0.04093783056	-0.02485350742	0.00282251879	0.11663326304	0.26828321677	0.13995652704	0.14184887245	-0.069033939022	0.01997096345	-0.056906855526	0.10978347158	0.18474937982	0.08237253763	-0.04343279278	-0.000824332300000001	0.01068134653
2	360860	600860	BYxRM	0.13677380626	0.11667065222	0.11668557484	0.12636781138	0.20251885388	0.12113577924	0.15261215339	0.22159799748	0.31748973114	0.11316389373	0.2821001337	0.08150729779	0.21138353942	0.06331538227	0.11715716571	0.3333168513	0.19766250349	0.12551182525	0.11038365483	0.113504786163
2	361466	601466	BYxRM	0.01342615832	-0.00933759477	0.02962035799	0.0008377075	0.030153732592	0.02249223684	0.036423017512	0.06784078981	0.11077004535	0.041798446709	0.08104961299	-0.00648407151	0.084497029414	0.03909654012	0.03463518474	0.10656371532	0.08052242489	-0.00122753735	0.02186850459	0.01947359467
2	361646	601646	BYxRM	0.0875115127	0.09307671	0.0889843802	0.0825019154	0.0258399962	0.1014187361	0.0975016188	0.15061453213	-0.1637434027	0.144667881	0.20850437462	0.06272029949	0.0214304559	0.18986907943	0.18958268417	0.3190355614	0.1623315949	0.13362577864	0.18418515515	0.1773617055
2	362080	602080	BYxRM	0.07622648563	0.05593573524	0.05319450381	0.05632008862	0.0778204952	-0.05658497969	0.07954165422	0.096296457895	0.21590415281	0.05578285052	0.19125348144	0.05205303883	0.089202551016	0.08433393227	0.0809959366913	0.23684723163	0.12546134257	0.07723498479	0.08467806456	0.06518806934
2	362352	602352	BYxRM	0.02052347543	0.0438377972	0.02184322156	-0.00398514997	0.06284276581	-0.06253526273	-0.0443834385	0.15386804111	0.2506678655	0.04904265681	0.08879589528	-0.07227498813	0.11064503114	-0.00940974089999999	0.04041876806	0.23672768949	0.17183793254	-0.04443855044	-0.05317668349	-0.03591404862
2	362636	602636	BYxRM	0.01317974196	0.036371018088	0.02297136049	0.04618669577	0.058422831	0.06291799706	0.03193583004	0.11629654037	0.17151590065	0.0791217738	0.13355484182	0.02120394106	0.07454013337	0.04782725356	0.0113145345	0.15506738465	0.09558406065	0.00832560629	-0.0016537001	-0.01517996801
2	362746	602746	BYxRM	0.087326148856	0.12295968594	0.0523682059	0.128731884819	0.13384948754	0.0447067975	0.10386470388	0.1455608549	0.23308642642	0.14956956226	0.3219574781	0.096624552328	0.10070802359	0.21168254238	0.13932562069	0.32627825961	0.16383571533	0.17244517571	0.130770368	0.131832206019
2	362995	602995	BYxRM	0.10094127684	0.1001914877	0.1152539588	0.09222624646	0.19156629419	0.13954258102	0.105891237828	0.1215473376	0.32377312691	0.13721584608	0.3272470317	0.11136563474	0.1032146394	0.072738235745	0.1020440249	0.3451557638	0.203765730336	0.092305178	0.11626191314	0.18842026592
2	363188	603188	BYxRM	0.00940724471	0.05162098745	0.056008289713	0.05896888794	0.11190947193	0.10581741523	0.12612033399	0.04404209703	0.394023238242	0.05473205863	0.2273288559	-0.04724137324	0.06790806604	0.00710873708	-0.0132102987	0.31987335737	0.1220002993	0.077426872627	0.1363645234028	0.10697224566
2	363384	603384	BYxRM	-0.004445789	-0.0240532151	-0.00511574471	0.010089957593	0.04394666957	-0.0366247459	-0.08385210691	0.05492374917	0.240264759	0.01857180759	0.21555336543	-0.07341279823	0.031512147377	-0.05951346208	-0.000159029849999999	0.23703067806	0.13418247637	0.00713267613	-0.03240618411	-0.01421831151
2	363614	603614	BYxRM	0.06635608183	0.08814920157	0.03180810988	0.09938558554	0.17994717561	0.11190862946	0.06164005245	0.151797704306	0.19508644373	0.11630346683	0.23820096217	0.062887639939	0.08967310058	0.14604258283	0.13386079204	0.28648517826	0.10474281621	0.09569456525	0.09238421324	0.1127663285
2	363719	603719	BYxRM	-0.0179514418	-0.04629891144	-0.0436562526	-0.05380045517	0.0507229156	-0.0757337982	-0.0425092627	0.06300970921	0.150794219575	0.03126850655	0.27560978088	-0.0700003383	0.0112069055	0.0137907972	-0.080572566	0.43141223781	0.0213076753	-0.000745784100000008	-0.0300355685	-0.0130396833
2	363952	603952	BYxRM	0.06638812627	0.07646663548	0.01362120361	0.0706251669	0.14047438666	0.10741908054	0.11502073243	0.15511307808	0.25098056594	0.12602055019	0.19910545727	0.07797988059	0.12519824662	0.11690727682	0.15936158581	0.2524630504	0.15973178292	0.0905015568	0.07275272255	0.07463581863
2	364371	604371	BYxRM	-0.091876278676	-0.050819279304	-0.120520458765	-0.093942139081	-0.00736842365	-0.10541801545	-0.041498852052	-0.10993795696	0.14228947793	-0.0385054032	0.15493443116	-0.028694131372	-0.02137432221	0.010610769622	0.02580146072	0.1634509185	-0.03193389565	-0.11453352492	-0.02282583042	-0.034575588634
2	364893	604893	BYxRM	-0.0123325553	-0.02086440452	0.06248666875	-0.0147134268	0.0634718856	-0.0710073064	0.00456303159999999	0.0520597176	0.22671444744	0.0147495927	0.148355637133	-0.0422454536	-0.0270546114	-0.0223493285	-0.002914679	0.18202645482	0.120870628	0.0630257719	0.0349003011	0.0167495767
2	365304	605304	BYxRM	-0.0712327471	0.00603169987	0.014249556555	0.10270264009	0.01802767783	-0.026741829682	0.060126923606	-0.00473515620999999	0.20854283654	0.028784102621	0.24334752617	0.03868638998	0.03739654397	0.03339631384	0.05380968153	0.42937650619	0.0443046535	-0.026608811275	-0.023388312852	-0.01254837825
2	365324	605324	BYxRM	0.035119815305	0.09929780383	0.11006090614	0.049559044412	0.18423795922	0.10353186673	0.18144948206	0.10846042887	0.1002350483	0.10536508414	0.334266073	0.06103037769	-0.11294421988	0.027294981502	0.08308286558	0.2200268961	0.12297315556	0.031131374634	0.12378870033	0.12979068668
2	365523	605523	BYxRM	0.03233487531	-0.01570231664	0.01490878738	0.00894422759	0.07090074366	-0.026636467322	-0.01022471924	0.06383859628	0.14139031224	0.0480416742298	0.17577583384	-0.0359419324	0.03421354969	-0.069509031799	-0.0285877522	0.23055903114	0.06821253852	-0.04783697262	-0.0139118241	-0.00312060441
2	365828	605828	BYxRM	0.0369763769	0.06088776145	-0.00102224680000002	-0.00153294909999999	0.12181841109	0.09232068484	0.03607616259	0.1450497466	0.3284688381	0.1302935141	0.15846362132	-0.04252504213	0.1837466349	0.11718170221	-0.2811820943	0.36687901208	0.1914126223	0.0573618127	-0.01532533222	-0.0107147857
2	365861	605861	BYxRM	0.0813343763	0.0478877042	0.0857415778	0.0552201366	0.11996064694	0.062633175	0.0649574689	0.1445469537	0.2905493966	0.1132307629	0.20306022321	0.0338208891	0.1088787528	0.0841614139	0.1849829082	0.2977466394	0.2049001385	0.146005032	0.0369146689	0.0955077692
2	366118	606118	BYxRM	0.09525105116	0.0771013145	-0.001628648141	0.067589791098	0.16855701091	0.024813713528	0.0542355594	0.12916485636	0.2624866262	0.10379915696	0.2472422534	0.08075564952	0.12337027509	0.01086392446	0.082592629328	0.29414909442	0.17992184656	0.072119847399	0.060671966641	0.06319297545
2	366321	606321	BYxRM	0.07274694091	-0.22897904358	0.03690087004	-0.09755817219	0.0433082836	-0.22185059365	0.0660924769	0.04996167087	0.04354150024	-0.03401452896	0.2486737919	0.1109145914	0.09627388648	0.1161055746	0.04114791654	0.3166207618	0.1642830393	0.04647002929	0.2513192756	0.1366341302
2	366752	606752	BYxRM	0.05971195442	-0.03665255022	-0.00833591934000001	-0.00443404338	0.09873194816	3.57165999999853e-05	0.07417049449	0.11238300633	0.3026700186	0.03769746632	0.20182441264	0.05093166252	0.0478851391	-0.045393031	0.0878286963	0.4322296069	0.13031087259	2.58415999999928e-05	-0.0411360604	0.114551707
2	367198	607198	BYxRM	0.0181547231	0.03746488994	0.0391986094	0.0678193582	0.13749526564	0.0788127418	0.0472001218	0.150196351	0.243646623	0.07838076677	0.269872569398	0.1206839082	0.0730702492	0.0875237412	0.0569440625	0.28049409133	0.1225389627	0.1124824306	0.08790555984	0.0890658028
2	367427	607427	BYxRM	0.08465481448	0.07913221076	0.05655228284	0.09269028317	0.133291086029	0.065733526	0.104248424078	0.12148559342	0.25868722302	0.08030175697	0.23227558021	0.05742468262	-0.00684639239000001	0.07221110547	0.04846094777	0.2338171762	0.13792510325	0.048167891511	0.044537684216	0.041051825363
2	367529	607529	BYxRM	0.07858267099	0.15502469514	0.12182126876	0.09040890332	0.170232150326	0.14779896072	0.10143556443	0.207776668094	0.32331173008	0.1178540821	0.34628509589	0.09488172591	0.08035561872	0.11814699375	0.181168736418	0.3620153076	0.19806679358	0.0899764755	0.14137279818	0.13648187848
2	367800	607800	BYxRM	0.07888368884	0.0473443858	0.0535043665	0.0406765574	0.13528327212	0.04612923361	0.06120275229	0.09746686363	0.21665951465	0.06389152042	0.21884789679	0.06847113742	0.10582931445	0.09591758087	0.1046770628	0.2408971996	0.14047001964	0.0646318911	0.0628285021	0.0742513074
2	367882	607882	BYxRM	0.0635906359	0.07912742108	0.13477333941	0.07715106072	0.137691629961	0.0310103528	0.11366978409	0.12608672666	0.3014959225	0.08671184078	0.2748011677	0.065349934008	0.17929424403	0.01360975029	0.10377692929	0.32784848442	0.19889336762	0.10383887772	0.12082041708	0.071779599275
2	368049	608049	BYxRM	0.04789353089	0.10965753053	0.02465045043	0.055057662214	0.08850330901	-0.042600196886	0.08477198418	0.1687358659	0.179457605958	0.11531666881	0.22777772185	0.07945827064	0.04255176438	-0.00992413639	0.10028057213	0.3459097108	0.20468498871	0.12209105549	0.15270939836	0.096709756
2	368245	608245	BYxRM	0.04245287319	0.06490918332	0.02503668193	0.03794630583	0.05172826154	-0.0079401786	0.04202202611	0.0643824213	0.09163784339	0.04708403118	0.128369574	-0.00324374331999999	-0.0046559696	0.01265267356	0.0824860724	0.13624229993	0.0660385531	0.04696530172	0.04439134967	0.0011494974
2	368534	608534	BYxRM	0.00266265547000001	-0.00462765403	0.01517381398	0.03008017008	0.05896931069	0.04451703086	-0.01682849743	0.065140237957	0.094566301287	0.05017614757	0.119221088396	0.01017322267	0.01143087413	0.00466882046	-0.00629582533	0.14061164087	0.06277840984	0.02461321714	0.11754075015	0.03691028019
2	368628	608628	BYxRM	0.005073549021	0.02595479555	0.016666943947	0.011192759088	0.06117095015	-0.030494158232	0.014642869627	0.046988090175	0.10764942276	0.04837134217	0.09595934318	0.00341893899	0.00555646674	0.02681561186	0.00727417479999999	0.05235325415	0.05147572447	-0.009027718935	0.00569217876	0.0286761522946
2	369038	609038	BYxRM	-0.01554490628	0.01162767908	-0.045085560085	0.003806373149	0.0029016297173	-0.121155749846	-0.0700763373	-0.00363423143	0.1291166455	0.002125843048	0.11586977962	-0.056774577487	-0.00278590111	-0.06213061922	-0.058224241306	0.210492153	0.03764980769	-0.036265131931	-0.05553992751	-0.07409176202
2	369655	609655	BYxRM	0.027050290582	0.024117589958	0.0151959765279	0.006935422716	0.058479347426	0.02196329958	0.0287988457	0.11049058782	0.20636465974	0.08144007044	0.1005617979	0.06320007638	0.02163726409	-0.00439487774	0.0204660648	0.082267246463	0.070741873724	-0.00407742272	0.00322578653	0.022183248083
2	369690	609690	BYxRM	0.02624813703	-0.040256630221	0.03104188918	-0.03927581918	0.058519410886	-0.050757706899	0.022322097888	0.05223273098	0.2407558061	-0.00908474247	0.13256625497	-0.0267107318316	0.15018098746	0.01136938523	0.042931623215	0.1455349491	0.0817944522	0.027102584109	-0.0085207362	-0.021355618485
2	369829	609829	BYxRM	-0.16482314703	-0.138247347616	-0.19156179476	-0.17018921913	-0.17406702491	-0.09365151975	-0.14308214207	-0.15116075515	-0.03673798111	-0.000800364649999996	-0.08859888273	-0.09310104191	-0.11844573483	-0.08575166988	-0.13014682247	-0.07973034442	-0.13749579161	-0.14287100141	-0.1263871126856	-0.17309953616
2	369845	609845	BYxRM	0.176761673102	0.20836453972	0.19070863191	0.16512353967	0.3321905355	0.15533362318	0.25608493776	0.2630652973	0.4607726716	0.18936950839	0.4844679882	0.22435459264	0.27202177341	0.20876182915	0.2551604428	0.4282912319	0.30781092014	0.21593574707	0.3435305452	0.24492586183
2	370705	610705	BYxRM	0.12606077903	0.11723140925	0.09948790518	0.09083228356	0.15569419406	0.08172000026	0.16134887833	0.13928156138	0.3036031147	0.12960594759	0.30029089432	0.07334834617	0.15655357755	0.10575760266	0.16044150203	0.3925485259	0.20927345334	0.0973256264	0.169535029237	0.11373159069
2	370965	610965	BYxRM	-0.07506639319	-0.08086062477	-0.06528976184	-0.04806643071	0.01895111976	-0.10595132582	-0.09238963863	-0.0350241168	0.145505907761	-0.14266053851	0.0218148882	-0.04953153933	0.022554522546	-2.01668699999977e-05	0.0637564614	0.1278536973	0.08792724671	-0.0273166262	0.00457545616	0.0223748601
2	371704	611704	BYxRM	0.03440983422	0.06910947068	1.558309673	0.05747912292	0.129291917414	0.03576220346	0.0869129346	0.08167553678	0.204175740634	0.0567800415	0.19899986119	0.01694422205	0.11608607053	0.0430734981	0.05088401022	0.225439990503	0.14099919287	0.08228097343	0.07537657945	0.07561475605
2	371938	611938	BYxRM	0.1028520228	0.116867598538	0.08320324233	0.171154764982	0.20743871292	0.06419764829	0.104644508	0.18079044939	0.3240780294	0.1595830362	0.33449113698	0.12836341343	0.11753753439	0.14780321815	0.1946787988	0.39186272174	0.19124561577	0.12619313036	0.16516384084	0.08929582767
2	372478	612478	BYxRM	0.01677235716	0.07562264139	0.12260457498	0.02524276495	0.07213802832	0.02759885352	0.06663266646	0.14944118173	0.23486841443	0.14054099571	0.18865148549	0.07859612067	0.10988737811	0.06796103289	0.08812818603	0.2525781565	0.10466727007	0.10476822491	0.06405964583	0.1059636915
2	372544	612544	BYxRM	0.05595051854	0.022567232	0.03125111805	0.09706472763	0.12563079842	0.06652961611	0.04993745824	0.10439492	0.3113487693	0.06163958188	0.128421139463	0.01012997502	0.16625243577	0.085561787363	0.081402882694	0.20268748291	0.11971437589	0.06731509716	0.04694307601	0.07047803418
2	372916	612916	BYxRM	0.00340225873000001	0.00775431663999999	-0.06396862436	0.0141624438	0.03400055936	-0.0158096559	-0.0371934121	0.0418182832	0.3289801154	0.09301339595	0.16575222141	0.02346193066	0.11388299548	0.02850810436	0.02489999143	0.30813704103	0.0864831389	0.01661059011	0.01543991127	-0.0233434441
2	373515	613515	BYxRM	0.0612720792	0.03918504662	0.09919830414	0.08700632546	0.097786460445	0.05528246645	0.06331136701	0.13025321749	0.40575127246	0.02963872987	0.21210084377	0.02637494546	0.157636329708	0.07328060771	0.07409920027	0.36773955168	0.3034486477	0.03665928701	0.092468776781	0.03744070041
2	373600	613600	BYxRM	0.047590651222	0.025432537235	-0.00871212556	0.028522263392	0.072664546527	0.04617241403	-0.00898613022	0.04083667785	0.20561110449	-0.00373397785	0.17350678129	0.019798613037	-0.0460257337	0.01865039773	-0.08475137204	0.1081073746	0.054880918124	0.012757898485	0.05701480267	0.031645783086
2	373779	613779	BYxRM	0.14057389871	0.12193265883	0.15693850226	0.16117730656	0.2492929254	0.14269796762	0.15385668178	0.24261520923	0.3325261683	0.19651505934	0.2862135435	0.17838031146	0.22791330824	0.13545576625	0.176718463928	0.3407874607	0.23537768434	0.15175938305	0.1526933042	0.12353985435
2	374011	614011	BYxRM	0.32330650107	0.37088766876	0.3312089229	0.33141360891	0.44329433584	0.31593967555	0.12117877689	0.17139146415	-0.07799269037	-0.08348562824	-0.04840482034	-0.04087369867	-0.1315962826	-0.07908206396	-0.1161305688	-0.07639988787	-0.07982815078	-0.068809041847	-0.07534269774	-0.1099931028
2	374146	614146	BYxRM	0.102461141752	0.10813097037	0.1388921859	0.10533005445	0.21077602631	0.06447946056	0.106086226329	0.17043993697	0.238013230434	0.09630674891	0.2855383453	0.047268333402	0.10267686496	0.0648393888	0.12064298553	0.19993048245	0.203290481543	0.0935391608	0.11431637284	0.10772398499
2	375081	615081	BYxRM	-0.06304569707	-0.04139506764	-0.02640489259	-0.003003110528	-0.05670643686	-0.0004869093228	-0.05639208109	-0.06141144952	0.003826532137	0.1088506813	-0.158813791	-0.00489808674	-0.03533089509	-0.002192433269	0.04072183565	-0.04817660726	0.02783371567	-0.00919488458	-0.0682603479	-0.06934908466
2	375272	615272	BYxRM	0.33199252299	0.35776130851	0.34088296734	0.33019080402	0.29184770371	0.30686534145	0.17322455968	0.13951894276	-0.1422584573	0.0241599105	-0.03467003737	-0.07708546545	0.0029847422	-0.1226751198	-0.1499500173	-0.09856635329	-0.0116095782	-0.07283394301	-0.01086803043	-0.00922463112999999
2	375502	615502	BYxRM	0.07862165042	0.03460409867	0.05210338872	0.08896018374	0.16697053276	0.035635456181	0.07358548196	0.11745115353	0.3914227654	0.0665432296	0.15504555334	0.08585835716	0.11567340405	0.09049092442	0.12246406143	0.2837665942	0.12838542407	0.0494776527123	0.09078043783	0.04214619116
2	375798	615798	BYxRM	0.07221467065	0.12273865901	0.09592646914	0.09274156922	0.21994076986	0.05537639348	0.19784353154	0.17810436025	0.37429559419	0.17643434206	0.32365683705	0.121108539896	0.1385521393	0.0860741185	0.2381243776	0.46173033892	0.25383319661	0.153771523674	0.0262184024	0.10804859656
2	375969	615969	BYxRM	0.09312536834	0.06083300739	0.01235748808	0.10031723861	0.14882798372	0.1257843022	0.063201767472	0.034926326664	0.1291075976	-0.11478693118	0.19148535308	0.04251409646	0.08064661242	0.04573253859	0.04930982214	0.11283651483	0.10941078428	0.0816459072929	0.11013225098	0.0234201903
2	376090	616090	BYxRM	0.11739207733	0.05793328065	-0.07574284248	0.10493106277	0.11044303659	0.08939801656	0.09853967629	0.30133086864	0.2825706531	0.15149032073	0.123860867788	-0.0451410288	0.1463486914	-0.01122147315	0.05288541388	0.007949822707	0.3268518059	0.11630688583	0.0526471301	0.17113455337
2	376183	616183	BYxRM	0.17706121317	0.1454720213	0.20502526141	0.24241056865	0.11525494216	0.21171866447	0.19318315668	0.30677149946	0.33945810619	0.348336397	0.26773743804	0.15871596298	0.34780414401	0.32129769035	0.48497354704	0.38279340353	0.37324279081	0.23181822038	0.14995253016	0.24550378033
2	376700	616700	BYxRM	0.0804532855	0.0352338675	0.0740581727	0.0502251748	0.15618448943	0.00897508512	-0.00757770567	-0.01150631752	0.11803340646	0.07291323057	0.21567930508	0.02176310862	0.01267426147	0.03815980169	0.13926573309	0.132733789913	0.16456851586	0.04790752407	0.0426316256	0.0612654103
2	376895	616895	BYxRM	0.0816810761603	0.084213610856	0.00820815291	0.051128319459	0.094802894002	-0.06075808574	0.04916607997	0.08338809307	-0.126736259414	-0.00280230100999999	0.26391894499	0.02804771563	0.00678185245	0.02222651993	0.00602537557	0.11540773518	0.11094458365	0.0681515271	0.11911731022	0.091511475714
2	376913	616913	BYxRM	-0.0279711124	0.0074875382	-0.0632350488	0.0216782056	-0.00355214579999996	-0.0140786695	0.1292327248	0.1368424917	0.2852929501	0.0276262075	0.2743984081	0.00973258469999999	0.32715058325	0.13087688167	0.3282282268	0.3552748663	0.1708868065	-0.00604390669999999	0.0732192696	-0.1067182649
2	377585	617585	BYxRM	0.04845108313	0.0119623552	0.09399004498	0.07154668561	0.12681290365	0.11019836878	0.07628999747	0.14693382577	0.26869853732	0.108739845432	0.186818737273	0.0209002861	0.12058589681	0.015266122	0.0654113967	0.23707270608	0.172239014693	0.07740418306	0.04645783235	0.0458214534
2	377619	617619	BYxRM	0.05215257722	0.04551290129	0.09723093306	0.0973909845	0.10940468338	0.10394416721	0.04414205986	0.16271499338	0.25950200839	0.07690054816	0.1992466165	0.04820173642	0.047317394012	0.07689966154	0.10973658277	0.25581124858	0.14537496759	0.090486759053	0.04575448658	0.05331919076
2	377654	617654	BYxRM	0.065348230402	0.19234541519	0.15151401678	0.05283453716	0.224476181027	0.10421516991	0.194891868293	-0.03200208417	-0.0261612444	0.06652983861	0.01938493499333	0.098279690902	-0.0580197819	0.00654614914	0.0319689604	0.09229558624	-0.034329391	0.00977488738	0.078183741715	0.03708499005
2	377732	617732	BYxRM	0.05126341022	0.0512759856	0.05730642259	0.01619541771	0.07845936666	0.0135089564	-0.0263361468	0.097167293917	0.25451944485	0.09653142088	0.1226786904	-0.08568464922	0.07677771903	0.05191191636	0.1181158018	0.2674953267	0.140774420562	0.00323437184	0.07656816315	0.09466488588
2	377864	617864	BYxRM	-0.000852924489999997	0.045542857382	0.05612479085	0.05055934115	0.05700853809	0.0552804272	-0.00519667056999999	0.2353730375	0.31636790321	0.13135705606	0.21117010021	-0.03409822632	0.08946347725	0.01027464595	0.08904587696	0.2486193227	0.16911388648	0.07520909691	-0.06587286555	-0.02856066291
2	378161	618161	BYxRM	0.05609021445	0.06297579699	0.04823755762	0.03924527504	0.12320635239	0.01721161037	0.023160446396	0.065638181996	0.17954642623	0.07641186747	0.1772727742	0.10037622084	0.071338952067	0.04502967335	0.06001539686	0.31600152757	0.11764430366	0.060176044402	0.072980762091	0.04563105415
2	379308	619308	BYxRM	0.09970679846	0.11083858434	0.079158190608	0.0842379827	0.12768242512	0.08213481433	0.06256447732	0.18660512576	0.28435602451	0.14425286984	0.25178913957	0.130932883406	0.14352249846	0.07035078581	0.15582641053	0.27761040426	0.16347731092	0.0759924901	0.092984446531	0.105510289353
2	379595	619595	BYxRM	0.0479720411	0.048117600633	0.07650833892	0.00849309207	0.146673130052	0.09915535623	0.04261472891	0.15548155784	0.24482791021	0.05885625599	0.21176882584	0.07632199037	0.0769807638	0.12063342409	0.08021114014	0.27529223937	0.1429501421	0.034930828413	0.04247617866	0.03845601764
2	379966	619966	BYxRM	-5.14070500000005e-05	0.004044909993	-0.00642619797	-0.031957551227	0.065859971511	-0.05705075154	-0.03962159218	0.03379576838	0.17759051248	-0.018949542805	0.11619550012	-0.035807877414	0.03458934349	0.07716088966	-0.041389671871	0.24802897665	0.012344935957	-0.045968706595	-0.076668926368	-0.10093771099
2	380908	620908	BYxRM	-0.04055086883	0.01227958904	0.02359448831	0.00225467988	0.01490081548	-0.0172279674	0.04131866695	0.04181977336	0.08142340549	0.03967687484	0.10296724581	-0.01550310332	0.02908148127	-0.02371791486	-0.01809924803	0.17931986216	0.03157607956	-0.00627367166999999	0.02466808965	0.00222271254
2	380929	620929	BYxRM	0.04281189668	0.02877375649	-0.01951204058	0.08176348631	0.10250891917	0.01095859069	0.06392034917	0.12054711132	0.24726135683	0.08389107903	0.17812358277	0.048613991405	0.031716852946	0.07849960784	0.07569215271	0.27549339635	0.19804184114	0.06162125606	0.000284103430000002	0.06243749275
2	381519	621519	BYxRM	0.06961367001	0.13118406135	0.08517341648	0.05362524268	0.12923217986	0.06888732765	0.06540885291	0.08369489936	0.26772380188	0.08686238095	0.22114157525	0.0480314163	0.09064482004	0.0131059022	0.08282433361	0.26966808168	0.172330024363	0.04394838226	0.04393942433	0.07581469126
2	381919	621919	BYxRM	0.0201222313	0.01861333896	-0.00582128154	0.02101467524	0.09631898853	0.01060187616	0.02643040122	0.01781585219	0.05449120168	0.00411643568	0.070709038657	-0.02605568041	-0.01910638873	0.01143408793	0.01264371123	0.07847999523	0.07129967311	0.01556646045	0.02761236168	0.04362245812
2	382641	622641	BYxRM	0.01127738234	-0.035664428971	0.003436366492	-0.018211192316	0.05691791056	0.0515223241217	0.092679229782	0.04556558648	0.2815463799	0.09297032305	0.08408208273	-0.035157959259	-0.01718392899	0.12399247791	0.05939783764	0.28993744183	0.14027107976	-0.10138800215	-0.05855262825	-0.02826418988
2	382818	622818	BYxRM	0.00643028952	0.030771410205	0.00805458142	0.003814616101	0.08903378929	-0.000677595925000001	0.0456530397	0.179838895053	0.18612868612	0.10836482898	0.13928632344	0.0059453287	0.02161751062	0.10769076358	0.11455396069	0.3695291836	0.148393903007	0.04420513866	0.046343744676	0.08338162335
2	382875	622875	BYxRM	0.0037683741	0.00502409370000001	0.0043617822	0.0628100004	-0.0582648713	0.0484365981	0.1128900549	0.23220989104	0.33489197727	0.06301869262	0.2117764675	0.1019107085	0.1078198037	0.0567144028	0.08812073727	0.3926458972	0.15103958879	0.006301167	0.0686607193	0.1025530386
2	382958	622958	BYxRM	0.07673945081	0.05783967409	0.06324445353	0.04687615932	0.11084002639	0.04087715832	0.05830415642	0.10018922258	0.141777860148	0.05197901593	0.19719137726	0.06239614042	0.07134388434	0.075947679126	0.04711706431	0.20321827558	0.12468997368	0.06644873693	0.06075071346	0.02286057816
2	383119	623119	BYxRM	0.056564693679	0.087287209563	0.12823015273	0.079687104345	0.15824981143	0.12383613338	0.11026786029	0.15032162057	0.28060740817	0.14452419119	0.22848051196	0.070897133242	0.12600624007	0.09499432114	0.066631014623	0.29277996818	0.20417373874	0.08116389808	0.0721854609	0.07773320666
2	383385	623385	BYxRM	-0.01981157905	0.00473415651	-0.01661799545	0.00217768397	0.00658717297	-0.03454415163	0.02730961503	0.0162660951	0.21198019031	0.06306886285	0.16391613661	0.00105608917	-0.02884535137	0.04643782155	0.0505417064	0.28100246818	0.12659860355	-0.03612047163	-0.0018190017	0.05920295989
2	383763	623763	BYxRM	-0.000700643269999995	0.149882783473	0.020523254664	0.0350650702	0.1465538978	0.08853004185	0.02302728558277	0.07536387342	0.25572702648	0.08455292419	0.22948133262	0.01799260287	0.11518548839	0.099203901068	0.08309179811	0.2503582142	0.16067519741	0.03119087224	-0.028765190496	-0.021953634398
2	384950	624950	BYxRM	0.07774337777	0.0837480823	0.05627739061	0.05455167286	0.09580750768	0.12031434659	0.10202712303	0.18347098206	0.28002017204	0.20510283355	0.260818923596	0.13944834548	0.14999076461	0.13720384142	0.09112932952	0.306103829041	0.19195492178	0.10609516076	0.09706963207	0.15884569813
2	385398	625398	BYxRM	0.066065696857	0.054025835528	0.06915736682	0.02908027093	0.109662269	0.08990206745	0.0742307633082	0.13202459984	0.214714221194	0.06953637276	0.20451023767	0.05261534184	0.13012296136	0.09264919587	0.106170283469	0.25198858149	0.1465062424	0.04841953156	0.107161325728	0.08279199162
2	385554	625554	BYxRM	0.02510011492	-0.012808368093	0.02611972612	-0.013431792475	0.11940964429	0.04003116723	-0.03358197884	0.06639376846	0.28701627264	0.05540888602	0.23892063965	-0.04849512351	0.05641076237	-0.0199440014	-0.077110705312	0.18938009787	0.114938101691	0.04801428007	0.04895295857	-0.01813345689
2	385761	625761	BYxRM	-0.04865266245	-0.03353500742	-0.088337416448	-0.055493248918	0.02614717827	-0.05226354991	-0.05908717203	-0.01649498102	0.12628878523	0.09016182012	0.03171478839	-0.01858485115	0.02669123775	-0.06309498996	-0.07826852828	-0.00139790436	0.02902737288	-0.00809408799299	-0.00162046565	0.00992117346
2	385920	625920	BYxRM	0.10878381589	0.20340076556	0.19146200712	0.1603341024178	0.20421029704	0.17116299725	0.20147969152	0.18997741801	0.16408168298	0.19337688837	0.4179513746	0.23531537265	0.1584026406	0.28292575745	0.352726631364	0.41913989069	0.24595234998	0.18802400806	0.243757756223	0.273164720122
2	386197	626197	BYxRM	0.13774717662	0.1265173923	0.21569898139	0.12572966312	0.262479771512	0.18570528542	0.09975865812	0.28722542508	0.26386396571	0.21356852684	0.3782213779	0.141386608286	0.122943105	0.142776494879	0.16033927255	0.3845727892	0.31645544685	0.1820645848	0.09430476753	0.0904294708
2	386469	626469	BYxRM	0.089081574146	0.11975939891	0.06742334614	0.05493848788	0.13588733404	0.0425896861	0.115245860993	0.1688432082	0.2071838455	0.0908601525	0.15399458246	0.00629832100000001	0.151603401	0.11980625732	0.1303293856	0.22862861944	0.1676377818	0.1322084908	0.1065185043	0.13865777995
2	386914	626914	BYxRM	0.06993762065	0.06808182137	0.065079483966	0.06252608217	0.10585372399	0.02117531764	0.10263685737	0.04059734427	0.27820163034	0.05397225434	0.27703803944	0.03515315879	0.08978666343	0.0942655702554	0.05438334196	0.4380648171	0.12263914702	0.07105835061	0.05075734519	0.070725168852
2	387597	627597	BYxRM	0.04026119634	0.05897552116	0.02254757006	0.0318668163	0.13978227953	0.04633637654	0.07598073945	0.06868467933	0.30976373133	0.10996494759	0.20335051256	0.04268795793	0.09989051358	0.01431065678	0.05714538301	0.3670206836	0.22503170232	0.053229069425	0.01329784861	0.06072740881
2	387949	627949	BYxRM	-0.01731607246	-0.05863139407	-0.0580060413	-0.03465571309	0.056396036	-0.0152129851	-0.06059567783	0.0515751407	0.23094116518	0.0304797175	0.17454382314	-0.1085575486	-0.11384371538	-0.067874026464	0.00227036620000001	0.24577018104	0.06906677031	-0.08145877776	-0.04890242281	-0.02871866051
2	388682	628682	BYxRM	0.06527368957	0.032193785497	0.07528985853	0.09760418889	0.15615990249	0.0589365714	0.03891558907	0.0841402832	0.2705137932	0.02355809889	0.16531451774	0.03399160635	0.05180369888	-0.0018751785	-0.00455566655	0.149236817811	0.18878116997	0.0589094052	0.054052441198	0.02792477271
2	388873	628873	BYxRM	0.03386900915	0.02820593528	0.06480748545	0.10993812094	0.13730934179	0.0291026051	0.08684316538	0.11141815981	0.30946234778	0.0974509616	0.2981785358	0.09248386565	-0.01877639679	0.04119077687	0.11132767777	0.3048931384	0.19899210939	0.04647054478	0.10149684843	0.05859309557
2	388896	628896	BYxRM	0.10582868154	0.13348535888	0.11492669791	0.13557379987	0.21406026983	0.16121367835	0.09900210579	0.18675808336	0.4530760077	0.21552418428	0.2603795214	0.11645641487	0.2172901635	0.16932832917	0.24726837045	0.4131445129	0.2878168912	0.13810824568	0.13584780988	0.1530469265
2	389002	629002	BYxRM	0.12618208158	0.12558280538	0.0958906156	0.11331333223	0.2371563266	0.07890906053	0.11955281116	0.16683783884	0.2829732402	-0.0311184886	0.33993847151	0.12484765477	0.15661217629	0.1284397952	0.091176549749	0.29409593209	0.2129047162	0.11273439155	0.12191653609	0.1286011918
2	389930	629930	BYxRM	-0.02952827113	-0.06062753557	-0.04546549102	-0.00293330174	0.01949738991	-0.02241873369	0.00617065455	0.01666417132	0.4848537797	0.025360707853	0.0090150336	-0.0351639449	0.02069866661	-0.06798087595	0.04306598702	0.12827729063	0.01814441782	-0.02257177893	-0.05376898076	-0.0413517838
2	390246	630246	BYxRM	0.05609828853	-0.09199932679	-0.07914807785	0.0567855577	-0.07968484163	0.0514578686	0.07398461126	0.0701650367	0.2589915922	-0.00786399730000001	0.1421708889	0.0467071321	0.2022947414	0.24792122401	0.4064747327	0.3769289991	0.1151561727	0.0419520494	0.05789849759	-0.0433963429
2	390671	630671	BYxRM	0.034113938401	0.08623082835	0.024046616	0.00975412711	0.11919718569	0.01523908567	0.061444031479	0.074639414117	0.0659963289	0.05268716984	0.156305474806	-0.040567257742	-0.32741787868	0.04581893878	0.049692672126	0.15908725409	0.1597772416	0.035486720944	0.06073928939	0.0556535647
2	391451	631451	BYxRM	-0.00094001061	-0.00664013234	-0.01332142851	-0.02464024276	0.04191623308	-0.05017498198	-0.01036638316	-0.02959562334	0.14556736665	-0.03372986008	0.08493355878	-0.00200901452	-0.0316719524	-0.07780518726	0.00368757122	0.17751881134	0.04059723139	-0.01164831383	-0.0034119457	-0.01229483274
2	391829	631829	BYxRM	0.03261268201	-0.00359311993	0.0099970908	-0.017510254742	0.07101860308	0.00656687755	-0.031916353325	0.034055353157	0.17634680784	0.00800894377	0.13467393938	-0.004665651154	0.041543436277	-0.027715971317	0.02363094268	0.16413873655	0.064002762195	0.0031907280564	-0.00146757029	-0.00995512702
2	391889	631889	BYxRM	0.088729185422	0.09533839502	0.19676399227	0.114502357181	0.06402325981	0.03702064484	0.07156981445	0.11951620067	0.20907380913	0.21410232464	0.09238131433	0.0995454801	0.0685609376	0.21155368835	0.197949472719	0.13768950393	0.26198023609	0.1557698948226	0.15786205769	0.18312199748
2	392084	632084	BYxRM	0.02519012162	0.01567099463	0.05268784839	0.02816702231	0.16745910948	0.05019898128	0.02652928616	0.17695017979	0.32196907906	0.15623285076	0.13725826404	0.00755864951	0.14419748592	0.05689696316	0.03712226194	0.35687637309	0.2322599537	-0.00162953381	0.02785309178	-0.03426363766
2	392129	632129	BYxRM	0.09009175332	0.065431068289	0.1064955507	0.08940018463	0.1105012904581	0.08370829397	0.09438891741	0.18002260457	0.25517480023	0.0765151808	0.32644534988	0.04649871292	0.0768566022	-0.02439975906	0.080539976	0.31618934828	0.17898102514	0.10530832607	0.0979849018	0.125170023855
2	392176	632176	BYxRM	0.05237507957	0.10573486093	0.08893182612	0.09003326367	0.17026110099	0.10324184578	0.15410450652	0.17067898212	0.35808314578	0.13122316255	0.26752831829	0.0850286748	0.14380266595	0.10611817772	0.18003718756	0.36853275416	0.20339162381	0.06952087583	0.09594180802	0.1129799842
2	392781	632781	BYxRM	-0.12368243122	-0.11502088375	-0.09567146339	-0.09149720853	-0.08612648332	-0.10592835042	-0.14275279736	-0.062677572189	0.668763504119	-0.03285163576	-0.062562066859	-0.16728047331	-0.129542579178	-0.14582981017	-0.21623269922	-0.01821017855	-0.110815571156	-0.19322378517	-0.17989356093	-0.1933939971
2	393484	633484	BYxRM	0.00547008719999999	0.0118446699	0.0062162367	0.0208667803	0.06397811574	-0.01942819308	0.04393112098	0.04687433779	-0.16751290502	-0.00425117382	0.14725240528	0.00219571611	0.06922893048	-0.0062598088	-0.0135140548	0.19396546544	0.15574840928	-0.04461018566	0.0274792923	0.0102918588
2	394371	634371	BYxRM	-0.05205463241	-0.01857507641	-0.05310173515	0.02448200085	-0.02129469403	0.04475002051	0.07298634075	-0.01704910869	0.25507496138	-0.036998926952	0.18702631006	0.01986719416	0.0187926798	-0.00576324295	0.00277459486	0.3344271903	0.09785763271	-0.07640615264	-0.00166853503	0.00414594345
2	394456	634456	BYxRM	0.06850557821	0.02162565287	0.00816087231	0.07191567641	0.08924919013	0.08608775225	0.02274762192	0.15019317923	0.26211162595	0.020362555387	0.25369963777	0.03183582759	0.04618223218	0.05995388078	0.02773128342	0.2719091137	0.15519491135	-0.02476786375	0.08640853602	-0.0282652176
2	395109	635109	BYxRM	-0.010361109966	0.01590089158	-0.01246188972	0.0761910631	0.005260556676	0.11720130811	0.028583879448	0.1148500179	0.2524045102	0.13994496213	0.06342985807	0.01939212194	0.14186911798	0.024789007629	0.1025936569	0.1443150977	0.11400779892	0.0040740134	0.0530214122	0.02137428837
2	395252	635252	BYxRM	0.00170883528	0.01984206201	0.05297727763	0.04008739736	0.03631102251	0.02842036756	0.00886705742	-0.00342565444	0.07757071453	0.02751079636	0.099084196	0.01620361357	-0.02740391418	-0.0140923581745	0.04748653437	0.006115274814	0.02235205021	-0.029776067597	0.04757360124	0.040997234384
2	395600	635600	BYxRM	0.0178128469	0.066893687	0.0169034949	0.06448687981	0.16249552839	0.09014917348	0.03413158508	0.14536285116	0.25214204068	0.044987970021	0.216917239008	0.0549176443	0.084573779847	0.10192875392	0.05595510423	0.312345032741	0.14150574727	0.07036348962	0.0504231528	0.0103082192
2	395750	635750	BYxRM	0.06805128403	0.05342450523	0.08461962793	0.100947488246	0.12289534456	0.1200919927	0.13557638631	0.11928644708	0.2620160556	0.09346307121	0.28365412175	0.14208440753	0.14719923014	0.09864681558	0.09189591065	0.30239094765	0.17570988961	0.02460620928	0.09372185177	0.1334257823
2	396550	636550	BYxRM	0.11514932918	0.11453224936	0.09647530916	0.11858561073	0.21090950207	0.15965805875	0.21456655528	0.16354128766	0.3622809061	0.17754003248	0.33288522044	0.14529837521	0.15414491611	0.0489566192	0.17862014026	0.32165250506	0.2517840993	0.13891210476	0.167387131961	0.12562266717
2	396787	636787	BYxRM	0.02821248339	0.055808381059	0.04764706086	0.05685347012	0.10561162165	0.05261051081	0.089992898123	0.10871715885	0.24853658506	0.101588291364	0.20628732302	0.06395053689	0.097759592142	0.08041271897	0.11258880185	0.27999493851	0.16593177919	0.07692333533	0.07751245585	0.07648273453
2	397108	637108	BYxRM	-0.06936063219	-0.079817256	-0.10271765306	-0.08040285766	0.01770960099	-0.00101414532	-0.0097047549	0.035561529511	0.2865309644	0.04669627232	0.113664361576	-0.04524036054	-0.00411210381999999	-0.10238448876	0.02020489826	0.23984966957	0.13374802288	-0.05244599395	-0.04483412127	-0.05834781631
2	397156	637156	BYxRM	-0.00300113916	0.01861233941	0.05152875499	0.04628816976	0.09042196386	0.09625094676	0.05361882632	0.1127654408	0.2090769011	0.08948338104	0.14350576077	0.11283021493	0.1030696373	0.0408391018	0.0971463398	0.23160569295	0.18768754563	0.06368166167	0.05706004168	0.0391101388
2	397429	637429	BYxRM	0.10604855577	0.1021656742	0.12344705062	0.06619847577	0.16700853011	0.0940228644	0.11159884962	0.17995274427	0.34740143293	0.1665725553	0.30651469412	0.1352769834	0.20254361552	0.09943324287	0.18523780579	0.35014571944	0.30764760866	0.15159900597	0.15317396251	0.15182370399
2	397639	637639	BYxRM	0.04068242051	0.05107274904	0.03848444484	0.02335280547	0.12134131322	0.03821473745	0.09552220315	0.17155072702	0.22796696439	0.110887067951	0.25998015821	-0.00699066065000001	0.089003288011	0.03537358816	0.0392558604705	0.19316628122	0.20329560187	0.04363756139	0.04697154309	-0.04990775651
2	397807	637807	BYxRM	0.14508828209	0.17422323518	0.15778244953	0.142938088972	0.28109454194	0.15450134687	0.11807356111	0.19805660381	0.4189677835	0.21895796804	0.436501585	0.16823604852	0.27342071147	0.216573474842	0.24677127624	0.5652092279	0.36924188044	0.16962546313	0.20607957963	0.23267989562
2	397843	637843	BYxRM	0.029323323487	-0.00881994391	0.02756452437	0.054786445963	0.06228398374	0.02719175583	0.022741096348	0.10364140322	0.298833295	0.09099170251	0.2117680593	0.04282338757	0.2235207400774	0.07555170694	0.24220937539	0.3061741432	0.21416147113	0.1224050169	0.04455999095	0.05579049694
2	397978	637978	BYxRM	0.04295492108	0.08106972354	0.01043124146	0.03764524766	0.05791610302	0.03952157811	-0.00301843586	0.12526344025	0.22156702996	0.09242151287	0.16732439668	-0.01685593636	0.04956198724	0.01593129131	0.0206802579	0.18566278952	0.13220431286	0.01704377919	-0.007578053	-0.01457848386
2	398308	638308	BYxRM	0.02464538171	0.122212098224	0.09747676431	0.089067510755	0.1314205368	0.04570297626	0.08348910769	0.13054785252	0.3256023175	0.124922673705	0.22948180504	0.03623029321	0.14604703447	0.04953408806	0.02134420008	0.29713005793	0.16968728719	0.01617971359	0.01675375454	0.03656761989
2	398423	638423	BYxRM	-0.15451558125	-0.08179443131	-0.03375296849	-0.06818868443	-0.11079794198	-0.18539590185	-0.13899912625	-0.26864183803	-0.20852294373	-0.2423447526	0.080826034631	-0.193511561275	-0.22777337249	-0.2803264726	-0.3361142189	-0.17808876153	-0.15933317249	-0.16109848493	-0.14631407073	-0.11891776664
2	399529	639529	BYxRM	-0.01110338203	0.0294297508	0.04816695215	0.04760827194	0.13091931275	-0.04929423794	0.10496271807	0.07925424688	0.3009709651	0.106728421365	0.17878335741	-0.0112079569	0.10212285235	0.12957116981	0.10776885037336	0.4113007775	0.12802983775	0.03043955641	0.06992828205	0.02770258803
2	399790	639790	BYxRM	0.11544547437	0.11336656495	0.12183119217	0.097076659272	0.1843812693	0.09590685392	0.15668735989	0.12577605441	0.2968155861	0.17384467435	0.23786800546	0.11071902923	0.17305803495	0.13507462442	0.1766738427	0.3190476791	0.1834729307	0.0879157882	0.09774995359	0.10901637654
2	399985	639985	BYxRM	0.12157717384	0.0548627476437	0.09466798135	0.09541593176	0.17439333726	0.02085619746	0.0932177148923	0.12565046215	0.29390841502	0.07884958786	0.24957520146	0.0843441373	0.1213047121	0.03518029494	0.06053300595	0.2550143564	0.21248100423	0.08605981897	0.06452959931	0.08231789667
2	400480	640480	BYxRM	0.03157952263	0.05892122986	0.041252367106	0.065763421397	0.1843456648	0.08153113587	0.04242554678	0.17201202959	0.3018526924	0.11939711889	0.19580849003	0.088077332284	0.13312549453	0.06771266036	0.12023650541	0.28785700414	0.2036382403	0.086934073008	0.1293248348	0.07718890881
2	400821	640821	BYxRM	0.06328982937	0.06329075719	0.08462288184	0.05501648679	0.15426350779	0.07937818251	0.07195998754	0.15582243954	0.28380160632	0.132331307971	0.21719058645	0.04903566024	0.124869437637	0.12001657376	0.11721773204	0.264629827457	0.20992908687	0.05780886135	0.07974074471	0.08280308426
2	400901	640901	BYxRM	0.038011511	0.08098732249	0.08672675329	0.07671254876	0.06717674642	0.06030679465	0.111912675083	0.15259797401	0.1058440043	0.070722498258	0.4005199692	0.1637430694985	0.17501160209	0.07684228723	0.13529947561	0.3767824298	0.18993108333	0.06823050162	0.0428929363	0.116706090416
2	401124	641124	BYxRM	-0.02947102141	0.00566244566999999	0.06472346921	0.05109246036	0.13178686506	0.01766980606	0.00931071555	0.141889770923	0.29912505833	0.10192497686	0.208174826	0.008450309	0.06647801576	0.07473019922	0.016902153	0.3515452058	0.20854498783	0.03324761504	-0.07665372126	-0.0342567916
2	401909	641909	BYxRM	0.0488051948	0.03139382481	0.01137380405	0.01211515308	0.10898155116	0.0557262993	0.07043777684	0.0858283433	0.2484374625	0.080342916355	0.16325907429	0.03890641938	0.08709842734	0.0540893199	0.05951163106	0.2298186508	0.14997902419	0.03475784912	0.02903941681	0.02563225781
2	402144	642144	BYxRM	0.08038163559	0.08963493955	0.08082300506	0.037052882915	0.12408309275	0.01678727946	0.069134283017	0.09599982018	0.27768274541	0.079754463661	0.17984475845	0.05644006	0.11031275019	0.08553943899	0.122190938595	0.23233971605	0.15981858303	0.06996241432	0.052704480971	0.061290691475
2	402243	642243	BYxRM	0.01645111232	0.00721074303999999	0.00709383645	0.05299578235	0.08441019529	0.03976691189	0.0397371138	0.099001770472	0.3663725263	0.10414990161	0.13714573661	0.01163117542	0.104160386465	0.06343028078	0.06320442454	0.20035215093	0.15189192672	0.03042118685	0.02751707005	-0.00192504109
2	403238	643238	BYxRM	0.04621792635	-0.000282051919999998	-0.02340925482	0.00804185719	0.15832020819	0.00778476982	0.04209623374	0.019756712	0.27817509294	0.07164891009	0.15824362502	0.04672870736	0.06274762948	-0.0010797703	-0.0226464426	0.27528383407	0.159182642909	0.0153669563	-0.06068528895	-0.00919426304
2	403615	643615	BYxRM	0.033215106301	0.012631864881	-0.05933985269	-0.033091436284	0.10525008477	0.02040296954	0.0209075540147	0.07169350348	0.2392637982	0.077829800224	0.1819264326	0.00480025224	0.05603929921	0.01809882672	0.03600722021	0.22449858302	0.15964851523	0.07745196782	0.041820760511	0.06286999402
2	403938	643938	BYxRM	0.01373896173	0.06410587176	0.08146011927	0.03718851097	0.06411026688	0.04454215171	0.05959786515	0.09143961359	0.12272984948	0.066232651468	0.1263419472	0.02616900293	0.09927361539	0.06413079436	0.06574504478	0.19004985091	0.08831496937	0.04588864375	0.04458649537	0.03044604116
2	404061	644061	BYxRM	0.09788145426	0.07988763953	0.09945831037	0.10583550051	0.21548414921	0.07479103376	0.17792943479	0.07811143419	0.2038396433	0.018372688687	0.35738470447	0.12071298904	0.108406194723	0.135040807442	0.09423058457	0.3822876293	0.16997991765	0.10275274635	0.11534030238	0.12951901159
2	404656	644656	BYxRM	0.0060679199	0.015180667043	0.057352313462	0.04698674283	0.056867122844	0.03869121241	0.001035170203	0.0369711104	0.12343800787	0.06421457456	0.13472056709	0.10000498375	0.07604709503	0.06428962061	0.14118564111	0.19577246586	0.07507239839	0.01727706684	0.015162379054	0.024765823236
2	404838	644838	BYxRM	0.0764979103	0.06551174006	0.0088732503	0.026236368	0.08600270075	0.0056651735	0.0609054001	0.0617885846	0.11626033772	0.0395694338	0.13334527079	0.06006038685	0.0840600623	0.04433168285	0.0804139307	0.18957985703	0.13722994311	-0.000585299099999992	0.05454437702	0.0288726421
2	405619	645619	BYxRM	-0.03597623599	-0.02563118351	-0.03244874525	-0.0353720419	0.093671568616	-0.02841520148	-0.05919035074	0.14273824605	0.297958764	0.007927226742	0.0925332091	-0.036341141	0.06327554223	-0.06169396231	0.0903312119	0.1832024126	0.17507820759	-0.04554739992	-0.09251501992	-0.03866692999
2	406175	646175	BYxRM	0.06051696558	0.02584100212	0.05001989917	0.11658775612	0.04552478762	0.09933841244	0.07484788989	0.1152440084	0.05372295358	0.174378536135	0.16873887181	0.1427337723	0.08918706592	0.2126296627	0.2370725903	0.22910691523	0.19053718324	0.1163991925	0.02382567739	0.10387126532
2	406781	646781	BYxRM	0.02940310637	0.046710588406	0.05724736985	0.03964580902	0.06484899072	-0.00594700079999999	0.02983563184	0.069228782	0.0791146334	0.01550246982	0.12569788937	0.05463013465	0.1507418578	0.0313668407	-0.0075907077	0.127385258153	0.07593095292	0.000552447799999994	0.01776562816	0.01712950104
2	406883	646883	BYxRM	0.05263321847	0.0643084477	0.03187954804	0.03934929353	0.13457310316	0.04892665215	0.068057434408	0.11563902677	0.30364327506	0.11699615831	0.17709487424	0.0514852636719	0.04220640029	0.09743253635	0.05475624417	0.25743752449	0.20354410279	0.064248765677	0.01244746347	0.04249713689
2	407140	647140	BYxRM	0.05805092758	0.07937160886	0.09283896752	0.04302215809	0.13381675305	0.105907106161	0.12642433149	0.2105437017	0.36656763296	0.162173444516	0.303018437	0.10985421203	0.24287290969	0.1172969674	0.26989695006	0.37770034012	0.22856956888	0.17111570433	0.13768368051	0.13073549204
2	407444	647444	BYxRM	0.0688852748634	0.05792524954	0.06637682358	0.10109094309	0.11987505887	0.07494618754	0.02628427178	0.08357424651247	0.20749240886	0.15847147793	0.0740891368	0.08383986092	0.13441272047	0.11256089845	0.106104589026	0.2341704604	0.0753316465	0.051706249126	0.05883676867	0.085465227703
2	407639	647639	BYxRM	-0.0100431153	-0.03280484562	-0.01063997081	-0.00535511731999999	0.03359821239	-0.05197221285	-0.02520689584	0.14098329093	0.29901605922	0.08027928917	0.08561090401	-0.07861468349	0.00973356290000002	-0.05744851567	-0.0419578166	0.29180284156	0.08220362734	-0.0144732975	-0.0114918481	-0.06794838855
2	408067	648067	BYxRM	0.07424299489	0.056817121426	0.09877846911	0.06472169346	0.16699653946	0.01391324517	-0.02032427284	0.13821009657	0.3581675537	0.11655444318	0.4045116763	0.13928537513	0.12731790584	0.17242832663	0.04657950123	0.2633921713	0.262200743	0.15795146033	0.07173901642	0.12520771416
2	408427	648427	BYxRM	0.06528874669	0.13914408206	0.12919336403	0.08515640396	0.21318284563	0.13248551817	0.1411012408	0.22887848794	0.4035507883	0.12665315144	0.33793043148	0.16419949574	0.19757655495	0.20299348062	0.28263525729	0.49050629987	0.32124243309	0.13159899156	0.11796997956	0.13965953566
2	408795	648795	BYxRM	0.08672170576	0.10135003689	0.10672641944	0.08837781329	0.13264605903	0.04857115168	0.12187520226	0.11907830496	0.3092416649	0.10366476241	0.26707567272	0.06127916104	0.1334591764332	0.05183187501	0.09799919688	0.33044700617	0.188932286272	0.04545945803	0.07705036021	0.06079975135
2	408981	648981	BYxRM	0.30698912049	0.25889608683	0.35279856169	0.3618655695	0.3792797669	0.40541073355	0.32120231659	0.5254929999	0.5995092226	0.4078336175	0.35034014293	0.39221864708	0.61622510813	0.61411432637	0.65708130187	0.6318407617	0.4967663509	0.45021810693	0.30775285838	0.5080127996
2	409358	649358	BYxRM	0.06658209642	0.03415037579	0.064681082782	0.067286694856	0.12287813941	0.04866901117	0.08491020402	0.14891166523	0.26263888123	0.07935098584	0.17436795691	0.057614478477	0.11339080379	0.038793225712	0.13086496183	0.2209082724	0.16912576014	0.08643615393	0.0629191571	0.04740168454
2	409993	649993	BYxRM	-0.0400798376	-0.0203597093	0.0101077626	-0.0371753973	0.0974456083	0.02510808856	-0.0181833681	0.0379547965	0.04450793205	-0.00807743612	0.0259616227	-0.05378410818	-0.14877151434	-0.07370920139	-0.11511570535	-0.05666381446	-0.02362493928	-0.108537698799	-0.0526495787	-0.04851276221
2	410203	650203	BYxRM	0.09844678552	0.09096311761	0.11004088573	0.161057159779	0.15547142895	0.1203152425	0.09752933965	0.20295111999	0.4029972347	0.11557650328	0.37119568683	0.13305783128	-0.16890937861	0.15960057484	0.24445149728	0.35988763163	0.24401615925	0.122597226199	0.15418986874	0.15958880939
2	410540	650540	BYxRM	0.16419449076	0.09285443923	0.121712907292	0.10174875517	0.17569149218	0.09270475122	0.12444314092	0.19020182687	0.31798335121	0.15803750873	0.2849920759	0.10070036998	0.14055068874	0.08963919899	0.14428048287	0.3362364452	0.231496636861	0.10147308918	0.11344641063	0.13862744417
2	410955	650955	BYxRM	0.0104377242	0.00945570134	0.01498641746	-0.0275095518	0.10959749455	0.0342189408	0.01313909291	0.1125391758	0.3303467421	0.12650971805	0.2055999414	0.09322271391	0.0810901054	0.0059743707	0.03763002	0.352993814	0.08873999347	-0.0235153536	0.0247213577	0.01938634365
2	411146	651146	BYxRM	0.10899682761	0.1032552916	0.02641339369	0.114424275687	0.1791509885	0.040179039264	0.05601464688	0.13788200457	0.3468425144	0.19998361165	0.29571098509	0.07422873138	0.1386839746	0.08398291861	0.14471856619	0.33279276531	0.19749467987	0.106004426988	0.0849197985	0.10562005072
2	412227	652227	BYxRM	0.10715734957	0.09795150033	0.07931106065	0.10917446446	0.18784107133	0.073828669	0.11242881231	0.18322012994	0.45398641824	0.18627887939	0.2837141103	0.14434864339	0.197071235552	0.1330911392	0.15160842179	0.416147125	0.29155384522	0.08799209332	0.05728968881	0.12069723275
2	412636	652636	BYxRM	0.090856246732	0.068174772898	0.05496425882	0.12617514057	0.15815357852	0.04838273433	0.14067841013	0.10553549202	0.29441571084	0.14294413155	0.20547316583	0.07810573558	0.15729525087	0.0793237593	0.13915985465	0.2642696211	0.21623743588	0.10102522027	0.070316695034	0.103890449447
2	413142	653142	BYxRM	0.13804622562	0.15327918078	0.1423342027	0.086365272688	0.2222633269	0.11401439568	0.10300171314	0.26658110222	0.4322274064	0.23789874719	0.3129612278	0.14472685197	0.24407127041	0.08936600191	0.23830166143	0.4858647558	0.2901770671	0.21959730507	0.19008583028	0.09093995643
2	413315	653315	BYxRM	0.004145983292	0.040653543626	0.06212234883	0.0520782467012	0.06778748657	-0.02716802057	0.04906914542	0.03713459525	0.22055521628	0.0368721925	0.24102553156	0.0521426029	0.09984920344	0.04138041727	0.1298113529	0.193013739723	0.11483591614	0.04389721591	0.04566707077	0.01034758236
2	413771	653771	BYxRM	-0.1692823508	-0.121937421	-0.0702940125	-0.0953509122	0.0130081475	-0.1002071225	-0.0026177396	0.0295636414	-0.0376031291	-0.0461043031	-0.0317354068	-0.0358678398	0.02934147	-0.0490940958	-0.0463624286	0.1814638632	-0.0290503517	-0.0598293673	-0.0614793432	-0.0938992778
2	414750	654750	BYxRM	0.0432869865	0.08526001425	0.02426035797	0.031928603399	0.070638348638	0.016450502435	0.055748371267	0.13910068965	0.32539482591	0.11662565329	0.23419145367	0.02692881782	0.13317486892	0.034350233074	0.15998867658	0.41765790218	0.24422497396	0.03232990416	0.020704401004	0.025247074547
2	414843	654843	BYxRM	-0.02735050728	0.04351476136	0.023787125526	0.069201342783	0.06912478216	0.018537598284	0.00518066528	0.1262726698191	0.3010964609	-0.0027122184	0.21293945997	0.015156183245	0.03983969404	0.0182557042311	0.10514714699	0.2367002959	0.13393552318	-0.028700054258	0.0290822452	-0.01694124367
2	414981	654981	BYxRM	-0.07732405042	-0.04770378422	-0.13904129697	-0.03699794837	0.05075515792	-0.0330829293	0.0277894949	0.00700733043	0.3427532701	-0.022733958537	0.12690190499	-0.0254717069	0.02243163898	0.0891157186	-0.0107412525	0.2398175991	0.12953406641	0.03615954448	-0.01106480306	-0.14621639852
2	415569	655569	BYxRM	0.09244622584	0.10828150721	0.13920249812	0.15003526227	0.06371711917	0.117969581693	0.0770134978865	0.1161307951	0.2975318886	0.29074847731	0.12052231784	0.10014132577	0.13616542637	0.044646408207	0.23122144244	0.26359204051	0.18190645977	0.12912750718	0.069747453251	0.082793849632
2	415991	655991	BYxRM	0.240960922941	0.22159162878	0.23351831619	0.232491052009	0.25641465605	0.17846471133	0.23605581101	0.284689864396	0.5112177508	0.3132945352	0.4459890712	0.25523177667	0.317094611884	0.25622515895	-0.02558987838	0.37148561	0.42955791864	0.19953200525	0.340769722812	0.263128756399
2	416420	656420	BYxRM	0.10338508237	0.0174717176	0.1143964467	0.04196371661	0.15047096613	0.09812787258	0.1198010309	0.10271648624	0.34532292736	0.0566991032	0.242370015048	0.09632693475	0.08489139673	0.12483237936	0.12965399613	0.37108263329	0.2159169328	0.11962452911	0.02109665025	0.10398533381
2	416929	656929	BYxRM	0.13156820824	0.03311744575	0.08270750916	0.08759532394	0.14891934592	0.01797585513657	0.05847138649	0.11009615136	0.24355799775	-0.02528720824	0.16790196446	0.04841509455	-0.01214790919	0.05323129753	0.07737303579	0.19202710063	0.0909561531	0.07694226234	0.02918954203	0.12906380862
2	417233	657233	BYxRM	0.00477861475	0.01192581034	0.01492301504	0.038002542681	0.02999288044	0.007793724597	-0.00529117257	0.039586853619	0.10460882913	0.04894115739	0.05177710041	0.02157220094	0.04948865145	-0.011990030183	0.05749945075	0.07890502407	0.06738582504	0.025515288895	0.029248141356	-0.049638417787
2	417756	657756	BYxRM	0.055578239151	0.1122484482	0.01464193195	0.077611827244	0.12579451103	0.085212462024	0.09305107696	0.2004998291173	0.33190370119	0.18463334867	0.22518179909	0.06579277098	0.161761412448	0.12574331251	0.13416711409	0.28994581854	0.1680160344	0.12972431439	0.10977463178	0.09764221884
2	417911	657911	BYxRM	0.04575582258	0.028585507384	0.0228043632	0.10789495049	0.14959700206	0.11834041984	0.078449105597	0.05166882717	0.3572563349	0.1894478476	0.21188503857	0.0373856308	0.1540252297	0.122791901785	0.2001413177	0.42297659626	0.2013592216	0.1027171655	0.055025693718	0.00848977937
2	418177	658177	BYxRM	0.0631232458	0.0605082279	0.0790767198	0.0999687993	0.19095417811	0.10484673656	0.0587066153	0.18931231595	0.419321325098	0.17147325799	0.3236848915	0.0696760832	0.1725586237	0.0872656893	0.153109412	0.30219456096	0.28907147082	0.1417142747	0.13102753884	0.1186883504
2	418478	658478	BYxRM	0.086444149985	0.087804227112	0.1340892096765	0.1120433791868	0.157839779538	0.14478095581	0.10992258411	0.19469387499	0.4120762309	0.22455089899	0.22811800326	0.09590127676	0.21699762031	0.10391457737	0.22546673519	0.319990134	0.27448083662	0.07644813918	0.078105997554	0.1288418765
2	418518	658518	BYxRM	0.04246086518	-0.0021241088	0.01366954586	0.03754396538	0.04470630364	-0.006148815852	0.01535918067	0.053004153318	0.2970007158	-0.04379241547	0.18599963469	0.03597895713	0.189648331313	0.06790725128	0.13538688097	0.31251749591	0.148186852321	0.05425783185	0.01387919386	0.00221457317
2	419133	659133	BYxRM	0.01534358933	0.03712794726	0.05588609322	0.000615516909999999	0.0935985931	0.01453215862	0.10018227463	0.12358575918	0.1910427001	0.0504004629	0.22036764983	0.04841775572	0.0937686585	0.021988516732	0.129331442479	0.27386055067	0.13615205914	0.04667787202	0.02387251771	0.0183416570463
2	419907	659907	BYxRM	0.0430184003	0.05719937224	-0.03089083758	-0.01733067724	0.19621451808	0.01500682634	0.05089319416	0.08022399862	0.21136157	0.0439972498	0.23285111994	0.00744534513	0.02848580006	-0.0102631228353	0.045283048872	0.24921766947	0.07634472567	0.057469841696	0.04423523696	0.02080058428
2	419937	659937	BYxRM	0.1285449743855	0.12267303986	0.13305783186	0.15891650404	0.18627845673	0.15607800116	0.09256620606	0.13832027829	0.18280770381	0.1122709239	0.2504242183	0.18587946792	0.39826573015	0.2102939252	0.240350784	0.2518862748	0.15346309585	0.27152739658	0.180679139597	0.19460595845
2	420561	660561	BYxRM	0.06018113201	0.08034562113	0.057297075573	0.06923155925	0.18659322615	0.0838767296	0.0816892995	0.19261300551	0.3485197866	0.08319640691	0.286028979	0.10972176263	0.17116102351	0.10310540156	0.12516388084	0.3462870064	0.23367515192	0.024784619705	0.0243376369305	0.04422669396
2	420686	660686	BYxRM	-0.14894548381	-0.09979325503	-0.11874486125	-0.08909756561	-0.00932577321	-0.19165525731	-0.16061020003	-0.20353599979	-0.22039704211	-0.125140339489	-0.09922803928	-0.14931870893	-0.17717541946	-0.13080773363	-0.09530240167	0.07589052987	-0.14236626326	-0.17490203509	-0.18848101056	-0.13469149115
2	420714	660714	BYxRM	0.03409460183	0.04440606142	-0.01962129894	0.00277080975	0.09115459681	-0.0365703676	-0.07841370662	0.05486614324	0.30102784284	-0.0446589333	0.118732378	-0.00354431379	-0.02932782058	-0.01566237876	0.1231226683	0.1079948567	0.04308571756	-0.02529467339	-0.04927787115	-0.07541023315
2	421076	661076	BYxRM	0.01587090715	0.04674384457	0.05323891207	0.03518349538	0.0355573662	0.0309321487	0.085102481196	0.02414442364	0.20669735385	0.08940058784	0.07440013975	0.068823682676	0.08929594339	0.08354340379	0.09558909793	0.20630382586	0.12253200729	-0.0119176587	-0.00276374034	0.01934874164
2	421568	661568	BYxRM	0.05559316769	0.02249243321	0.09287901178	0.06510368256	0.111707897717	0.06716170937	0.06144110979	0.11801297829	0.25982865228	0.08503473317	0.18494997551	0.07691460987	0.0962019028	0.06519281121	0.08347215808	0.20153194916	0.12505972896	0.04137308325	0.05711326652	0.05338431475
2	421667	661667	BYxRM	0.085499318667	0.14411667199	0.05982064612	0.116029767974	0.17905945377	0.07682582909	0.16080861584	0.16847920811	0.3705508822	0.097905543348	0.3101734401	0.17334619326	0.22504065172	0.132673640359	0.20924958577	0.3640957127	0.22104700839	0.116656452352	0.131892005445	0.120372206779
2	422070	662070	BYxRM	-0.1329351019	-0.08585876176	-0.1697172839	-0.1044391025	-0.0531910262	-0.00567997850000002	-0.1284278257	-0.0535829331	0.24370056208	0.0376094038	0.3858170026	0.0140700449	0.10780776575	0.1300888898	0.1950141081	0.3211855755	-0.0728136059	-0.1356859443	-0.1290303921	0.0195820578
2	422469	662469	BYxRM	0.07413287896	0.06404982061	0.09183630425	0.119281257074	0.21879886974	0.08555980742	0.18669918838	0.183661761029	0.3759151458	0.07532956409	0.288966934889	0.10415542268	-0.03169980591	0.11817528707	0.10411358264	0.475311055	0.24424362137	0.074131626702	0.06072582069	0.109654496065
2	422577	662577	BYxRM	0.1192462413	0.148045376798	0.12741024653	0.13799843952	0.22958535462	0.14713598895	0.12834208816	0.243327264	0.4023601461	0.16484478541	0.3706245352	0.10706493297	0.20187210643	0.080527919883	0.15707125432	0.4203485548	0.2720711565	0.16818899821	0.11783202775	0.11175215187
2	422907	662907	BYxRM	0.09276886306	0.06040178759	0.000373011150000005	0.1348328528	0.16247849381	0.09157399677	0.12578905281	0.12999882582	-0.2744252833	0.17538694573	0.4910509689	0.16858521646	0.118915857686	0.13015537063	0.19684476896	0.3593246408	0.25733862955	0.16807804522	0.17092353307	0.20720150404
2	423258	663258	BYxRM	0.10689310776	0.10625548455	0.18311779665	0.05329294146	0.18935837338	0.05917810386	0.12096458213	0.131248033987	0.30191771439	0.141764673293	0.3119107525	0.0639275799	0.20321739443	0.078582056	0.0816524114	0.314751204186	0.2265860041	0.08385652189	0.14302123681	0.10870167391
2	423544	663544	BYxRM	0.06149502412	-0.000648814979999999	0.039666970409	-0.007104585669	0.10935428793	0.062051174248	0.057582425523	0.12147881213	0.33424700948	0.10048894363	0.22574969709	-0.00633162333	0.07320795918	0.0561052994	0.09753670336	0.19628132151	0.115286286063	0.04096012136	0.01421955689	-0.038625484053
2	423794	663794	BYxRM	0.0733650268	0.09527691595	0.13276716749	0.10288685269	0.1622243658	-0.01116263215	0.1031548198	0.15384577225	0.35094841288	0.172231501627	0.29426619933	0.0950021957	0.13033856186	0.07831031532	0.11340990156	0.308360987788	0.19754172062	0.0784566028	0.1077114146	0.0964845651
2	423944	663944	BYxRM	0.04530614136	0.07243685652	0.00703224063999999	0.04337512013	0.11947338343	0.104942865047	0.08515575712	0.03667432766	0.17058905053	0.09308715584	0.21855343328	0.04460527618	0.04280993656	-0.024750406774	-0.00916258766	0.14383972305	0.08957440311	0.04271699708	0.03849389321	0.06929083416
2	424025	664025	BYxRM	0.037750509132	0.0124857705	0.014376155982	0.017817853181	0.10495882362	0.08161911074	0.08316674111	0.12748129607	0.14464559373	0.019024363914	0.2212362799	0.11167150108	0.11534519684	0.09815870934	0.087829594199	0.2931312532	0.22226353794	0.07685910733	0.040722226628	0.06254042246
2	424193	664193	BYxRM	0.2080150569	0.2135274921	0.2849701573	0.2916935464	0.1775209253	0.2847096402	0.2450550737	0.1572043799	0.4071468802	0.2722751354	0.12259792482	-0.0626630156	0.1128265476	-0.2776485376	-0.2821196633	-0.05893761382	0.2606576598	0.1130643236	0.00726395869999999	0.0469953067
2	424361	664361	BYxRM	0.00709862537	-0.05474224152	0.0576991022	-0.00343639283	0.01713065034	0.02146985392	0.069330255706	0.07705755194	0.23116804476	0.05497011759	0.23874169015	0.08296605143	0.0467077546	-0.00503860070000001	0.0700489392	0.17323353957	0.10475140471	-0.01108995266	0.01037671144	0.03400707155
2	424415	664415	BYxRM	0.0585170719	0.06605116014	0.0712888582	0.08598397362	0.1317941048	0.0476595749	0.07823787207	0.1689559623	0.333718318656	0.21852691359	0.22014194194	0.10428738406	0.25246992173	0.11786626471	0.20609987644	0.3589608208	0.24407246301	0.12476989706	0.06628339935	0.10427112187
2	424484	664484	BYxRM	0.01873889864	0.049251171681	0.04486643302	0.057792587057	0.08389757946	-0.01263973654	0.02410060267	0.0861697775	0.1669114737	0.043778788234	0.16201427416	0.04892592909	0.04692482604	0.04574642238	0.04304339492	0.18592482162	0.15539762092	0.02993281823	-0.003325942225	0.020576574194
2	424601	664601	BYxRM	0.00742799973	0.063915862604	0.07819308949	0.03452949684	0.10810548913	0.027868517086	0.10262898195	0.182311481619	0.3240887838	0.07104877094	0.23454537954	0.090667181054	0.04666259477	0.09892192133	0.05820729616	0.3781662676	0.18288314851	0.06311257069	0.091354815923	0.09700662307
2	424805	664805	BYxRM	0.027816926851	0.056212709474	0.04562814649	0.07350400809	0.13757355758	0.19645007117	0.1039626078	0.16046527736	0.3231658611	0.07850299576	0.2501894706	0.057330354467	0.11957706633	0.06151765593	0.185344703053	0.35657585322	0.17575683621	0.07374782964	0.065346188531	0.06339950705
2	425461	665461	BYxRM	0.07044170411	0.0327316958928	0.03667510321	-7.83067900000031e-05	0.09700489337	0.00181390507	0.0597186413121	0.20780660518	0.30390226195	0.09932404009	0.24617897398	0.062806841641	0.20081667961	0.005363600506	0.02993904083	0.3437124764	0.120732516763	0.023932374454	0.02044514603	0.06128185684
2	426859	666859	BYxRM	0.2701270496	0.3144047633	0.2981449368	0.3053769849	0.134292308	0.3257981272	0.2070545952	0.2866764713	0.4012486113	0.250158066	0.2190172216	0.316832873	0.5577537304	0.3520153322	0.3832855935	0.4328374327	0.5013168331	0.373208043	0.3048382963	0.4536865604
2	426930	666930	BYxRM	0.17382272326	0.1568705523	0.13971962285	0.15034047272	0.24348269074	0.16613795211	0.19911991546	0.25483246968	0.36595003254	0.18322117472	0.35574577101	0.15764806077	0.1531448089318	0.07982718819	0.14974311605	0.37526033889	0.26910941214	0.18399379841	0.16339318279	0.16014167902
2	427371	667371	BYxRM	0.07164679702	0.11242308014	0.07263187047	0.0748168878	0.17148509755	0.04425764753	0.08354149508	0.16641503829	0.34545173164	0.120512220733	0.29780436376	0.09201700548	0.17167956154	0.11394623704	0.16863146411	0.40870404986	0.1932605558	0.11161650064	0.12849544247	0.14173273598
2	427519	667519	BYxRM	0.048946379901	0.07490657224	0.04731447036	0.07456008046	0.17987035904	0.1105561828	0.05915438726	0.18722488184	0.3382929453	0.12208942686	0.30211796667	0.15392782724	0.1733105915	0.1277960342	0.11727690022	0.3558821148	0.2622406684	0.1050599659	0.07260059866	0.06899805941
2	427539	667539	BYxRM	0.00926002046	0.05422728181	0.04939853434	0.0258869604251	0.094335948473	0.03947446457	0.04335570749	0.12354556147	0.16068463857	0.07563193816	0.12847305931	0.04269496034	0.09886593482	0.04527419136	0.08688237038	0.13747581644	0.13434025643	0.06798635934	0.08784549906	0.06177903522
2	427713	667713	BYxRM	0.08444872703	0.0130038596345	0.008896488	0.026689648496	0.07500945844	0.018388238842	0.04199011581	0.06898429857	0.3402230952	0.06769554743	0.3015797511	0.037449446624	0.07499382552	0.08916556238	0.15427876391	0.3061495753	0.13158634779	0.020689944809	0.0035259059057	0.029846056294
2	427992	667992	BYxRM	0.0355752362	0.06237239692	-0.03849877215	0.06483902009	0.08840958824	0.034717457627	0.07209974375	0.106527407596	0.3281787579	0.09480120003	0.26035850218	0.09364469893	0.14566488959	0.06851482528	0.10203717842	0.40110469646	0.18175623973	0.02617773217	0.03409626004	0.05143167102
2	428427	668427	BYxRM	0.109194478645	0.13258954839	0.09868400366	0.104051702821	0.16978162841	0.106464728595	0.16654251216	0.11628969837	0.3477350671	0.08129249567	0.26665941494	0.01158526137	0.14849834777	0.11509329963	0.1677631515	0.3219233793	0.20699622818	0.13607296381	0.08062587749	0.06483567501
2	428976	668976	BYxRM	0.04699957294	0.09820327682	0.12739202966	0.12165815579	0.17630863327	0.05089260903	0.06753855565	0.2523685068	0.3525870493	0.3316796951	0.245920286	0.21981376469	0.3003326707	0.232829827	0.308441593172	0.39822247324	0.24210235662	0.09027930662	0.11938531934	0.11385209378
2	429177	669177	BYxRM	0.00248117606	-0.08554282038	-0.047550129901	-0.08419969621	0.0506120645	-0.00605572314	0.00156965489	0.02520839795	0.18140797271	0.0644415194	0.15598276741	-0.00127746935	0.02120819684	0.049806744834	-0.01310844247	0.18550293042	0.0297391735879	-0.05797173711	-0.04296250761	-0.0401934198
2	429354	669354	BYxRM	0.1063150755	0.08698357472	0.082704351808	0.06116837358	0.10381904601	0.095374245006	0.133746901229	0.144251768986	0.34226887646	0.10420053885	0.3069414964	0.1918237935255	0.11001409882	0.17315126122	0.03075293119	0.35494277425	0.26226525219	0.10468924922	0.170510976149	0.156503919367
2	430139	670139	BYxRM	0.107457993466	0.12962704416	0.12913958435	0.09731289266	0.16534625038	0.092208641909	0.13525255966	0.15884517219	0.3458534018	0.23026119752	0.2836867425	0.12110858564	0.17127864304	0.15687228127	0.24155611593	0.3000433197	0.22506957275	0.11635237817	0.10725905851	0.094125552986
2	430295	670295	BYxRM	0.11294717723	0.14121024497	0.12534919122	0.11650536906	0.26436892947	0.162277287666	0.16495207871	0.19194772556	0.26912574469	0.11753680479	0.21757119392	0.10306574383	0.0965778401	0.0516591235	0.1089657446	0.22623203187	0.116085679852	0.12179697568	0.11453794689	0.15387869209
2	430840	670840	BYxRM	0.02255009216	-0.02188331715	0.00384396421	-0.08823705065	0.08449521819	-0.1192417839	-0.11720240909	0.04523761709	0.2801547766	-0.0433737951	0.2005232271	0.05161648101	0.02001543169	-0.04295773212	0.09872436714	0.3801227451	0.098892046944	-0.0504702135	-0.01206673237	4.53281899999991e-05
2	431223	671223	BYxRM	0.04237048825	0.04882425098	0.03123117296	0.03140339604	0.05155477859	0.08584946728	0.0455094566	0.085166188477	0.12190044667	0.09120356335	0.13024026324	0.03620887923	0.0598814213	0.04696104147	0.06726341778	0.11560240044	0.05246894818	0.04077471327	0.0453810657	0.05047631554
2	431440	671440	BYxRM	0.0964821066	0.11317930612	0.12302756385	0.09805626873	0.23503207289	0.08129108773	0.18435233814	0.18400431251	0.28002155179	0.15324704914	0.31552091057	0.13717377131	0.18904267563	0.14787595881	0.16611795122	0.35155181983	0.22673361054	0.10659718777	0.15452354946	0.1267564384
2	431473	671473	BYxRM	-0.052658253423	-0.05187269189	-0.13059609117	-0.04013580241	-0.0031561909	-0.05350533294	-0.01259718079	0.0727797833	0.14016076646	0.08295612628	0.166864656019	0.01248480046	0.02872779512	-0.08356758707	0.10121560427	0.10391393722	0.08907039521	0.00836114782	0.000198636476	-0.01743015586
2	431657	671657	BYxRM	0.01700824976	0.06796437789	0.085336485288	0.064104297392	0.109538271079	0.06085700088	0.16545502151	0.05464910092	0.31972916396	0.15041223663	0.30277976222	0.090489266175	0.13016655616	0.04527710517	0.11849796724	0.26898934282	0.19346989338	0.00726297567	-0.05692053786	0.0469742239
2	431697	671697	BYxRM	0.05800007752	0.06026202828	0.04772231884	0.1209138189241	0.18593840189	0.06400123399	0.09828966842	0.066831751456	0.22609338327	0.060569314997	0.261288188382	0.05514775467	0.0581064868	0.07344023312	0.14707861466	0.176399411407	0.14721405605	0.06252663134	0.03988902618	0.08046427337
2	431845	671845	BYxRM	-0.022043708567	-0.08160227782	-0.02418548145	-0.04303690219	0.04139493002	0.11647734433	0.00939018294	-0.08679799394	0.0878496971	0.03484527961	-0.05967835235	0.03058235327	-0.10544684017	0.071697117527	-0.047321013536	0.053076813406	0.00869315542	-0.0613925514	0.02215922441	-0.08044764878
2	431906	671906	BYxRM	0.05165262105	0.02789139402	0.012866039445	0.05464231791	-0.00681633509	0.014761226433	0.0438093839	0.02906027156	0.27901521814	0.06816344192	0.22928684266	0.05650931145	0.03506478711	0.02069639915	0.0581093061	0.22380691512	0.16382516621	0.01155165076	0.026419516723	-0.016308976808
2	431993	671993	BYxRM	0.00266547849999998	-0.0173375274	-0.04869848546	-0.0103586785	0.00734528749999999	-0.02083604187	-7.55202300000007e-05	-0.03668953592	0.13823371367	-0.0630093870303	0.176823838075	0.0160226531	-0.03328911468	-0.00661614359	-0.0744465916	0.1350952303	0.011087366	-0.08464771634	-0.026919569	-0.09955950744
2	432179	672179	BYxRM	0.17776536726	0.11831881222	0.15579889913	0.1286241702	0.20347710241	0.09313133829	0.17106261148	0.2061131033	0.32307016631	0.0699263007	0.33072672021	0.18626256639	0.16724804246	0.18538994446	0.1724600476	0.3947124044	0.30866017866	0.17064570394	0.10288707535	0.1192184409
2	432350	672350	BYxRM	0.01914144815	0.005232475563	-0.03042043278	0.000512663689999998	0.07249076448	0.0603340587	0.06177892194	0.08390866107	0.3430944591	0.104189578724	0.07957298004	0.02789490545	0.09357467407	0.09003654999	0.05943074007	0.229519975559	0.135762749692	0.06126011715	0.042561276296	0.01472363308
2	432409	672409	BYxRM	0.05597927742	0.05641350026	0.06415933137	0.08090708483	0.06156209125	0.108898863005	0.05192701745	0.08177174691	0.15710526495	0.055152541293	0.180496361221	0.10875308052	0.12799873087	0.09166672164	0.06749131183	0.29770386992	0.14015697357	0.04702410648	0.05642396713	0.07057938706
2	432518	672518	BYxRM	0.250757513	0.2213949567	0.16211178718	0.24725493751	0.2905928424	0.40114162254	0.32555417425	0.2755701571	0.5155641773	0.21423132406	0.5480226762	0.33540346937	0.35387698664	0.23217055482	0.05903998452	0.4636800232	0.4147514821	0.15061420404	0.25581071505	0.2396196979
2	433226	673226	BYxRM	0.01726057832	-0.03054493012	-0.02745459807	0.00242491694000001	0.01572835486	-0.01015031682	0.02685441789	0.0367509515	0.20684036815	0.04047044793	0.111213832985	0.02959991878	0.06628690365	0.04407994222	0.05566902463	0.13415932592	0.08175110658	-0.03384455276	-0.0343777012	0.00632062686
2	433634	673634	BYxRM	0.01973957038	0.06064777363	0.01812067304	0.0590362744035	0.03730651999	0.00695457345	0.09964452946	0.15123354393	0.25539763131	0.07517590771	0.27675841208	0.03727113558	0.11983395119	0.066010511798	0.14495931374	0.3678016027	0.1292409193	0.0218315296	0.05964404402	0.03115416104
2	434970	674970	BYxRM	0.14717390656	0.15482147042	0.1407362143	0.08050443223	0.13357089573	0.127417541013	0.08786136668	0.15626229801	0.3889300799	0.14652816939	0.2955335468	0.06252591527	0.18979157644	0.04160371475	0.09875111871	0.24342003746	0.2205570886	0.11886018024	-0.06584540682	0.083785375203
2	435230	675230	BYxRM	-0.02723645178	-0.04254213858	0.0227793364	-0.04898652846	0.046538503473	-0.01284441853	0.01975116688	0.0694273178	0.11244898771	0.06361788755	0.06974058668	0.015250787128	0.0694741109	-0.0106804443824	0.06468496207	0.04054687425	0.08852227269	-0.02457315009	-0.01816281118	-0.03523489373
2	435273	675273	BYxRM	0.06068068319	0.07180221681	0.04938940673	0.05910840824	0.08621478238	0.04753195408	0.09026220276	0.081369960803	-0.2564972754	0.04693609352	0.25639709964	0.05435485904	0.09181927111	0.10365234975	0.08415060078	0.2620222084	0.11087876763	0.0904346838	0.06673193852	0.05260510785
2	435631	675631	BYxRM	0.07005068159	0.058753500773	0.05403286917	0.046064862159	0.13506296345	0.0306126341402	0.14267936164	0.099454803229	0.19417296324	0.0963781591	0.22648287058	0.09102224475	0.08733629075	0.06031801953	0.09113362937	0.2951830846	0.11299783991	0.025265423376	0.078255515129	0.08177224531
2	435837	675837	BYxRM	0.0297001347	0.09621099637	0.1916490106	0.0920041332	0.13361442469	0.0851178747	0.11648369856	0.1953093583	0.40254051948	0.15541189911	0.3015863208	0.17763212411	0.1872440753	0.15442998047	0.1825318341	0.46029754526	0.2169569638	0.1260122113	0.1302439502	0.1193709502
2	437148	677148	BYxRM	0.02163131633	0.0157065413	0.00415150757999999	0.00829766198	0.02845932067	0.02229790244	0.074464700346	0.05892376679	0.1606425101	0.00779188777999999	0.24591223296	0.055815167087	0.05049827536	-0.00978411597	0.02350436192	0.13571640178	0.06351731328	-0.02193702455	0.01937900766	0.071200766428
2	437748	677748	BYxRM	0.043605975471	0.038918748384	-0.03046369818	0.0160504826944	0.08539275091	0.08563273306	0.04300438723	0.14953124692	0.4317905039	0.0778152821	0.17397007093	0.02752194525	0.11842194524	0.07375973564	0.00943246838	0.22745623222	0.1879690606	-0.023680417989	-0.0389728774031	-0.05517294198
2	438055	678055	BYxRM	0.0446781005	0.0425367646	0.0296769179	-0.000268419659999991	0.0195073151	0.01142458109	0.0282871758	0.10391874086	0.0548973443	0.020709634821	0.01216530373	0.06061270595	-0.11571829312	-0.0144848877	0.000109208999999999	0.0889697395	0.02931010964	0.00491266516	0.0652234912	0.01463026498
2	438576	678576	BYxRM	0.03987654998	0.065698579	0.168879511451	0.04646562551	0.14583279174	0.12616049819	0.11601493954	0.17207616915	0.3814475518	0.16517525025	0.31222550804	0.15410754019	0.15601124788	0.07961022729	0.25938978798	0.33893395038	0.23019691344	0.11647981166	0.1131651021	0.11886064547
2	438864	678864	BYxRM	0.11715797173	0.09919536811	0.06765732171	0.127258440891	0.17739008057	0.09489392785	0.12047873954	0.16345659589	0.279187919492	0.09064733224	0.29000443897	0.13919658097	0.165903025563	0.130815669464	0.13142180411	0.35277010425	0.199611969767	0.201748871485	0.09386419129	0.153479801045
2	438948	678948	BYxRM	0.10279640716	0.09304476211	0.02911811517	0.03386682141	0.1654504027	0.020231234964	0.071298688077	0.13597014394	0.18566602426	0.03368535029	0.22174842799	0.01915259937	0.03197487746	-0.05504234817	-0.09929467514	0.121898814205	0.1866766405	0.00594607766999999	0.06306943237	0.07244446989
2	439480	679480	BYxRM	0.04237402879	0.08471650216	0.07889592155	0.11093170254	0.15813255989	0.10994992512	0.11245049959	0.13787798985	0.4648091179	0.254813230734	0.29013639477	0.163242214897	0.15623862773	0.14482971548	0.218548648956	0.3736501304	0.241889889863	0.06672458958	0.15156766851	0.10404453271
2	439496	679496	BYxRM	0.29429494729	0.24002092864	0.27341372087	0.25053651035	0.38247884409	0.15602061418	0.0283657884	0.0672885425	-0.05492595168	0.01941430441	-0.1588453093	-0.09659780737	-0.06076904147	-0.03942332959	-0.01564605503	-0.04743196121	-0.07282179899	-0.08051154737	-0.06613538125	-0.03092736218
2	440343	680343	BYxRM	0.101260668955	0.09657150209	0.082877875138	0.11343833002	0.13051262077	0.07282814378	0.08616200832	0.12006745709	0.3858333011	0.13030687693	0.29687404	0.07603212969	0.18919566223	0.12858315358	0.14147878447	0.3064995941	0.26270463427	0.10415478809	0.0370916025	0.00669854506000001
2	441413	681413	BYxRM	-0.00307999232	0.06235218966	-0.04353819057	-0.0188261695	0.12215604905	0.12192875941	0.079359630427	0.06618635812	0.38915296137	0.12178254439	0.22518854562	0.011409151894	-0.01458007397	-0.23864008136	-0.01472544305	0.2955617072	0.132423299	0.124791897611	-0.06449742798	-0.01465563935
2	441716	681716	BYxRM	0.01876576162	-0.02258043901	0.02920461995	0.0267524322	0.02885871438	0.01083491025	0.01291940099	0.031758553303	0.07954183825	0.125823938161	0.196971522555	0.00122171907	0.02467753425	0.01559548916	-0.046011753274	0.17630483342	0.079344444618	0.00528046346	0.01836226159	0.01460328048
2	441766	681766	BYxRM	0.12490512033	0.16833725717	0.12480469634	0.18968823673	0.2986660091	0.2168965323	0.2244130674	0.2470631241	0.4034342032	0.32847564027	0.4919588162	0.2873136557	0.3282865027	0.3155498682	0.3638453679	0.6038777099	0.368390026	0.2583878296	0.18905454988	0.2864024389
2	442227	682227	BYxRM	0.03492617475	0.01954242905	0.02846569463	-0.00281692534	0.0552287588	0.03499041932	0.01198164546	0.0528255289	0.22657557264	0.0789259606	0.17138311883	0.03928324934	0.091012483325	-0.00166910348	0.067787172868	0.16253194309	0.09623052903	0.02104602016	-0.02887338783	0.04462653548
2	442303	682303	BYxRM	0.0643716413	0.08607381213	0.0489219959	0.0339577769	0.12925856131	0.0835548252	0.09059979245	0.0941850089	0.19426902373	0.0797235598	0.2148002999	0.0649894314	0.0934543483	0.10770182723	0.07741296282	0.19271946844	0.13041455236	0.06784483	0.07208688438	0.08108761859
2	442813	682813	BYxRM	0.03354855046	0.0140568814	0.03027453472	0.05851633487	0.07928616003	0.03192369468	-0.00356452937	0.109444758417	0.246558232784	0.0961838349	0.10478231608	0.06046896147	0.13390863886	0.09961810652	0.1556497186	0.197386015189	0.59576461551	0.03684304413	0.03308485705	-0.02726349542
2	447152	687152	BYxRM	-0.02692631172	0.025392846	-0.03180431218	0.03482579383	0.02493558065	0.000460196100000004	-0.02445020217	0.0247572312	0.27669055236	0.02426392736	0.25658025753	0.03357383972	0.01812834684	0.03008599959	0.0832481964	0.24441000833	0.14104050921	-0.00424980059000001	-0.06969633646	-0.03324840547
2	447573	687573	BYxRM	0.04326268138	0.0328392337373	-0.03092552142	0.0418592744	0.18942793054	0.086851525721	0.075799458243	0.0993695941	0.33589595826	0.09416570807	0.309617775	0.13458059584	0.2742128887	0.11021687767	0.15737101488	0.354674611	0.20343281774	0.10849022398	0.09215684913	0.06130644332
2	447701	687701	BYxRM	0.17973008874	0.13216115539	0.2182047745	0.0919471759	0.18465950468	0.1420889041	0.17353273516	0.20940582212	0.44782268685	0.1476626505	0.30750108494	0.15198612171	0.22007880823	0.13683389704	0.17664128394	0.407599032	0.24501951451	0.15581540779	0.16333513015	0.12314863127
2	447720	687720	BYxRM	0.13892848662	0.11446424075	0.0943914887	0.1195348726	0.32770770586	0.1612773857	0.1212700554	0.28015163649	0.447514644086	0.176619863	0.3929906765	0.25893291228	0.31688144194	0.15065437067	0.24201473426	0.46749396348	0.32559046822	0.1368482489	0.23332834765	0.19937832634
2	447870	687870	BYxRM	-0.0689959225	-0.03585286002	-0.1076676475038	-0.04415883357	-0.02099653021	-0.15491596953	-0.165733190905	0.20090756022	0.3665100075	-0.05117467329	0.1720842292	-0.05046126894	-0.141130814	0.04205963452	0.1044651444	0.1186942448	0.07430192882	-0.05020600217	-0.16910445702	-0.16910203629
2	448501	688501	BYxRM	0.02845387213	0.08491901628	0.046109490238	0.06634971488	0.12726623168	0.04963304768	0.01138102007	0.15057003324	0.4981121566	0.126405255961	0.23975146241	0.120911568	0.1332425652	0.05302091623	0.096685648892	0.384325706	0.16875096431	0.09197252668	-0.01185876031	0.03929604588
2	448628	688628	BYxRM	-0.10647187116	-0.131637661255	-0.09925861514	-0.15670462418	-0.04197041936	-0.09331542822	-0.12231270157	-0.2247748738	-0.0247562479	0.0220431565	-0.11056243209	-0.23147329139	-0.1941750891	-0.3338423753	-0.2728234482	-0.27157780694	-0.1175835032	-0.15851451197	-0.15214111579	-0.21450060425
2	449146	689146	BYxRM	0.05153780389	0.06487304058	0.0357725326	0.09544829864	0.11598424262	0.085331160384	0.08203442496	0.12460166864	0.30428646004	0.09664904796	0.30474163988	0.10575823045	0.14996324379	0.10417450513	0.1514449396	0.32289280266	0.2018155767	0.07600040786	0.0600026429	0.11547778853
2	449247	689247	BYxRM	0.04956069114	0.06073407168	0.04424399795	0.03080721674	0.06579046621	0.03455562345	0.08680454856	0.09183544648	0.25160692083	0.10450355298	0.22584334382	0.12195068595	0.0708050536	0.0878620277	0.0807149668	0.2557706705	0.19840433045	0.0469451855	0.027624512	0.0014554175
[truncated: 18,945 more rows]
