# Supplementary material for: Genetic Architecture of Highly Complex Chemical Resistance Traits across Four Yeast Strains
Source: PLoS Genet. 2012 Mar 15;8(3):e1002570. doi: 10.1371/journal.pgen.1002570 (PMC3305394; doi:10.1371/journal.pgen.1002570)
Supplement: File S3 — Processed log10 hybridization intensities for the BYxYJM cross. (TXT) [file pgen.1002570.s006.txt]

Chromosome	Position	GenomePosition	Cross	YPD	YPD.1	YPD.2	YPD.3	Zeocin	YPD.4	YPD.5	YPD.6	NQO	Benomyl	Cadmium.chloride	Cycloheximide	Copper.sulfate	Chlorpromazine	Diamide	Hydrogen.peroxide	LY	Paraquat	Sodium.dodecyl.sulfate	Tunicamycin
1	3943	3943	BYxYJM	-0.06307717128	-0.07754560909	-0.13406146711	-0.10981161827	0.0230236211	-0.05651716584	-0.0300580776	-0.09474108148	0.02002962234	-0.10963677274	-0.04944226683	-0.02815904552	-0.06170959689	-0.0495696321	-0.0405740509	-0.0825001773	0.0397029991	0.06574101305	-0.04108603807	0.02120000582
1	4509	4509	BYxYJM	-0.00284515890000001	0.08411642443	-0.0169480605	0.0182759591	0.1452475003	-0.01578318905	0.0110021789	0.0284759299	0.07414495801	-0.0428231827	0.0237518927	0.09795099679	0.06641398255	0.011069489	0.0231983697	0.0213079042	0.123452363	0.19425219804	0.00563150040999999	0.0612255218
1	4598	4598	BYxYJM	-0.0697579136	-0.0223853533	-0.09676949614	0.0892883764	0.0521491735	-0.0271701251	-0.0487526157	0.0411764747	-0.0571218635	-0.1694308011	0.00546168320000001	0.0924368573	-0.0102134436	-0.0185196204	-0.00640601630000004	0.0444632517	0.0850932448	0.1100859614	-0.0319277021	0.084579404
1	4950	4950	BYxYJM	0.0365891284	0.0524193884	0.0218315191	0.10379137722	0.0815026076	0.0210137304	-0.011735846	0.0374041451	0.10394657008	-0.0679874902	0.0774741922	0.1021439329	0.0271876088	0.00291841879999999	0.0436523747	-0.00881296030000001	0.1234058858	0.15907790298	0.00661180380000001	0.10000693804
1	5488	5488	BYxYJM	0.0153200041	0.0299329746	-0.0226119859	-0.0214375036	0.0940088544	0.053580218	0.0249457715	-0.000800186899999999	-0.0157446763	-0.0829021895	-0.0209800156	0.0611533161	-0.0223293549	0.0129020459	-0.000320508500000038	0.0513233455	0.1060865828	0.1076346238	-0.0246499228	0.0554080981
1	5647	5647	BYxYJM	-0.0591799789	-0.0480889191	-0.0563008719	-0.0778585429	0.0167761933	-0.00829160279999999	-0.0588040286	-0.0520969103	-0.025412513	-0.0984338988	-0.0721969493	-0.0365876768	-0.036390427	-0.0704101953	-0.0480890322	-0.0619228571	0.0455819355	0.0250095336	-0.0661815527	0.0378739079
1	6031	6031	BYxYJM	-0.00130384289999999	-0.0178755956	-0.0296183847	-0.00982425399999998	0.0082146562	0.00905108969999999	-0.0184591259	0.0254642295	0.0259774705	-0.0323271528	-0.0184793375	0.0354456539	-0.0287607161	-0.0296848598	-0.0051602251	0.0122134878	0.00112747960000001	0.0115804177	0.0313324238	0.04462087
1	6153	6153	BYxYJM	-0.0565651508	-0.0835291724	-0.0294961786	0.0217020334	0.0262552437	-0.0138280233	-0.0196666303	-0.0210986522	0.0056840108	-0.0774174589	-0.0123815592	0.0826833831	0.0132876565	0.00801204389999999	-0.0124040833	-0.0597984337	0.0960019112	0.11069614	0.0189263956	0.0345994543
1	6557	6557	BYxYJM	-0.0920381415	-0.0247913191	-0.00800083920000001	-0.0194150484	0.0268378307	-0.000318015499999991	0.017147134	0.0266991447	-0.0276410994	-0.11280045	-0.018929162	0.00547363639999998	-0.0630848086	-0.0251998959	-0.0131357085	-0.0305814082	-0.0105232902	0.0396048278	-0.05770680029	0.016612396
1	7077	7077	BYxYJM	-0.040840015	0.0762757796	0.0760714975	-0.0756427221	0.113927289	-0.024289041	-0.0890244029	-0.00429184829999996	-0.0270302939	-0.1167703973	0.00927712089999999	0.0146874326	-0.00447011459999999	0.043153178	-0.0161036062	0.00628365130000003	0.0211019152	0.1818583071	-0.0332830707	0.0109535469
1	7404	7404	BYxYJM	0.05678489729	0.05217027383	0.03439861195	-0.01250137133	0.10837596551	0.00400447171	0.02292603237	0.01522717894	0.15286514244	-0.03037011354	0.01627885763	0.10162497909	0.05861394115	0.02188311	0.039856305871	0.026702567458	0.14885659627	0.21528132397	0.00452724102	0.0985508912
1	7647	7647	BYxYJM	-0.0566097283	-0.08608866949	-0.10016578067	-0.159640389562	-0.0588869595	-0.09223817865	-0.11125433489	-0.10400462446	-0.0440007526	-0.18865552388	-0.10872718443	-0.0733673523	-0.0353322938	-0.0874750251	-0.1088909308	-0.1172857824	0.0228564942	-0.06409630968	-0.07111819134	-0.06185097583
1	11611	11611	BYxYJM	0.0197008755	0.0763483958	-0.0639439213	0.1134428588	0.0231037271	-0.0917927943	0.0998958873	-0.0755924431	0.0380441319	-0.0877155896	-0.000733307100000025	0.0625099606	-0.0609883224	-0.0420913168	0.0359537372	-0.00882648489999999	0.0708568519	0.0604481308000001	-0.00982725510000002	0.0878170565
1	27659	27659	BYxYJM	-0.0608233806	-0.0257423737	-0.05336911561	-0.109903425078	-0.14665896535	-0.07396076481	-0.03815583809	-0.0806359052	-0.0243045472	-0.20663403005	-0.16476144718	-0.2406558465	-0.13543919654	-0.174723232205	-0.11403275052	-0.15495251704	-0.18415125895	-0.07588549384	-0.1174504472927	-0.11537845433
1	28503	28503	BYxYJM	-0.03899526055	-0.05261025349	-0.03926997204	-0.11479592499	-0.00498647729999999	-0.09191774089	-0.06404225547	-0.11630836435	-0.01512360259	-0.17025519591	-0.02865661427	0.06831653723	-0.01107927895	-0.00929279019999998	-0.0122397757	-0.0142686077	0.10964856342	0.0756861659	-0.1468843922778	-0.01890726103
1	28637	28637	BYxYJM	-0.21964945362	-0.15838024078	-0.09862465549	-0.19801478374	-0.10492740702	-0.18039475999	-0.2181007024	-0.20229380369	-0.1303010628	-0.18623147965	-0.028837241692	-0.02815046622	-0.07019814111	-0.08691210441	0.0037305698	-0.17776920728	-0.07507722902	-0.00974029392	-0.15190987109	-0.06786568257
1	28747	28747	BYxYJM	0.0744945775	0.1033124639	0.09518052568	0.0687790489	0.097576021	0.084082533	0.0651934707	0.0696576957	0.0951314239	-0.0207268228	0.084598049	0.0628357999	0.0972618361	0.0703807544	0.0899317267	0.0140000704	0.1498825329	0.1505747262	0.0531076258	0.1557501906
1	31019	31019	BYxYJM	0.0056105639	-0.0935901716	-0.0659854245	0.0529096575	0.0929293057	-0.0382731825	-0.0506759509	-0.0332206197	-0.09632975183	-0.0643486719	-0.0790466916	-0.0155822368	0.046523552	-0.02827322	0.0324252971	-0.000382648799999996	0.1812411999	0.1674682047	-0.000816726200000006	0.0750230526
1	32557	32557	BYxYJM	-0.1154693569	-0.0980978617	-0.10110531033	-0.10601377281	-0.0504704633	-0.0936355266	-0.0932721654	-0.1062193328	-0.1220489923	-0.13980174322	-0.05461239468	-0.0514175514	-0.04783212338	-0.055860092612	-0.1010032441	-0.11222550943	-0.02019784113	-0.00599864110000001	-0.05827761119	-0.05812630355
1	32767	32767	BYxYJM	-0.04871317817	-0.04472284875	-0.042591629664	0.00873425337999999	0.0273072486	0.01143280413	-0.058194398715	-0.05013314451	-0.12683631931	-0.26167241615	-0.098988055902	-0.04482390787	-0.043293593357	0.0710460808	-0.0566901076	-0.13540288156	0.03718798484	0.10693128144	-0.25782374947	-0.03006369918
1	33549	33549	BYxYJM	0.00744867320000001	-0.0230704342	-0.0100560313	-0.00129495940000002	0.0368991787	-0.0410097601	-0.0699608811	-0.0455721675	-0.0172580501	-0.0632959111	-0.0464496757	-0.0131204745	-0.0033904843	-0.000675203699999988	-0.0215255161	-0.00910627180000001	0.0552567045	0.0798675611	-0.02192817	0.0451529802
1	33757	33757	BYxYJM	-0.1658787567	-0.0887070933	-0.05757119674	-0.15844992645	0.0491025697	-0.1014653785	-0.20071893324	-0.18562786111	0.0313129169	-0.2047647516	-0.1352457152	-0.031179233	-0.0669360999	-0.19370771341	-0.0715159908	-0.1320004316	0.0464901785	-0.1599260665	-0.15305612056	-0.05731357085
1	34549	34549	BYxYJM	-0.1803509214	-0.22116949273	-0.14966436169	-0.13234788218	-0.068337287151	-0.143191263589	-0.22063153435	-0.04469335262	-0.037754079727	-0.20753055544	-0.08258150805	-0.0350172568379	-0.06505033061	-0.08266094168	-0.076345126749	-0.04253824969	-0.05764873278	-0.00790991132	-0.03747821748	0.02129898852
1	34911	34911	BYxYJM	0.08233279417	0.00856737591000001	0.02138804037	-0.0362263588	0.12573763467	-0.01451829294	-0.01765782677	0.0072488278	0.0416712649	-0.05465765087	0.07447293278	0.06969495771	0.02382460891	0.06530088173	0.0720900329	-0.000383102800000007	0.132820430648	0.15294201444	0.02791132273	0.07100681959
1	35422	35422	BYxYJM	-0.0479777151	-0.0262138294	-0.10028669993	-0.0616497093	0.0402802276	-0.0397703412	-0.10003739644	-0.15701615393	-0.0576897754	-0.1370202892	-0.0233225995	0.0324286072	0.00766238420000001	-0.09610255545	-0.0485364767	-0.052734344	0.11288268591	0.050024329	-0.0690624602	0.0395136783
1	35632	35632	BYxYJM	-0.03909157237	-0.08712561839	-0.0184353216	-0.17538846436	0.04899649415	-0.07695380794	-0.044044113963	-0.03123402497	-0.0368287852	-0.25140408768	-0.02676198373	0.00544266496	-0.0177755929656	-0.01296947896	-0.09308175022	-0.02848256839	0.08978560864	0.08357110133	0.017461448309	0.00040085393
1	35977	35977	BYxYJM	-0.00323125799	-0.11747599757	-0.02609451814	-0.01118463718	0.08812315308	-0.06437387525	-0.11736000143	-0.05582428378	0.02248333372	-0.1641261409	-0.0863226264902	0.00620006796	-0.03030527013168	0.02010026563	-0.03235284874	-0.12191800029	0.11285583135	0.0636924005	-0.05462402634	0.046993905812
1	36006	36006	BYxYJM	-0.0401470502	-0.0611424618	-0.04715721376	0.02397642135	-0.0135924483	-0.0508376198	-0.0536229984	-0.0675686128	-0.053778516	-0.1206818307	-0.00160589387	0.0403797029	0.05165210803	-0.01622398074	0.00833496009999998	-0.0505637387	0.05938928685	0.0443858808	-0.0230569422	0.03788521203
1	36049	36049	BYxYJM	-0.0371608882	-0.0433576367	-0.0754705904	0.06712673928	0.15560904369	0.0153021594	0.0186087219	0.020228086	-0.00809378150000001	0.0167731528	0.05172018654	0.15241409111	0.10292251941	0.16282124208	0.058271028	0.03561836556	0.1283919613	0.12886823781	0.05305172646	0.09803182961
1	36575	36575	BYxYJM	0.0823371941	0.00231407679999998	0.03136610218	0.0587617269	0.0854551836	0.0102551267	0.0167154215	0.015523029	0.0188513937	-0.0978197324	-0.0381288321	0.0343033877	0.0176095645	0.041147746	-0.0142043875	0.0068323351	0.087918484	0.1110762029	-0.0230349377	0.0626166884
1	36814	36814	BYxYJM	0.06048415983	0.075704747052	0.04908270978	0.03433060095	0.08951706938	0.06566009791	0.06880235988	0.05658945896	0.07440822722	0.06703427164	0.04989320555	0.04853850017	0.05975977724	0.00883490838000001	0.08321948491	0.0384872428	0.05597996416	0.07652893825	0.0309728495	0.03997440654
1	36899	36899	BYxYJM	-0.0348707106	-0.09974914473	0.0105066923	-0.00687167050000001	0.0310328406	-0.0770344711	-0.0947718337	-0.0634667364	-0.0545245567	-0.0635711287	-0.0163593149	0.0400752154	-0.00840290360000001	0.0279798459	-0.023795785	0.00692990669999999	0.0902114913	0.0661628009	-0.033220665	-0.0172812226
1	37020	37020	BYxYJM	0.025406554	0.07548426077	0.04391290775	-0.00311421670000001	0.0527944341	0.07361077701	0.06349939856	0.01690697542	-0.02223229969	-0.0596739544	-0.0241970297	0.0454482942	0.04996745276	0.0610172178	-0.0143493896	-0.000920851600000022	0.068251737	0.09961287782	0.06083411777	0.10590676808
1	37200	37200	BYxYJM	-0.0028583747	-0.0158008059	-0.0179725298	-0.0328710502	0.032416272	-0.0522378204	-0.0316664477	-0.0276691823	-0.0028826898	-0.0721888895	-0.0590632306	-0.00599699879999999	-0.04291707335	-0.00780261039999999	0.00843855959999998	-0.0230254703	-0.007637429	0.0483113323	0.01174688028	-0.0128408726
1	37554	37554	BYxYJM	0.07704612731	0.12869365829	0.10254711732	0.0423350692	0.0967054955	0.0491436815	0.0411654358	0.0399057821	0.0523574789	-0.085721581	-0.0551049169	0.1457998606	-0.00203003980000001	0.0646802936	-0.0749897032	-0.0235323498	0.1364527855	0.1960557773	0.00419850690000001	0.13232077484
1	37596	37596	BYxYJM	-0.05423732353	-0.10169272588	-0.1825898841	-0.11891112149	0.01514620979	-0.01144660403	-0.14850835413	-0.11543275697	-0.0797390882	-0.23049907487	-0.077413564874	2.55185000000019e-05	-0.049166102429	0.10825393449	-0.06666018579	-0.04968446991	0.04838990221	0.04260376116	-0.08742137861	0.020654435038
1	37977	37977	BYxYJM	-0.0889062441	-0.16535213692	-0.18401797892	-0.0399941696	-0.0592230749	-0.1589058873	-0.2453919159	-0.20732270185	-0.1691913816	-0.2094167987	-0.15014210171	0.0181899748	-0.0696998302	-0.124519726	-0.1258592887	-0.1150622082	0.025283975	0.0201813436	-0.0667342924	-0.0279913704
1	38658	38658	BYxYJM	-0.099126619271	-0.04767783785	0.0171167904	-0.0266061859	0.1321342532	-0.05933495969	0.0815874328	-0.08517801146	0.03046667859	-0.14582337728	0.07773614026	0.14263589402	0.10093859982	0.029767152	0.0732452623	0.00397596879999998	0.13391907081	-0.07086602529	0.018581541139	-0.03320634549
1	38889	38889	BYxYJM	0.01911846845	0.06423632404	0.0414415177	0.115928970613	0.08947834922	0.04944060099	0.0111332978	0.04852628028	0.0529377334	-0.0306809071	0.02888680686	0.0985200524	0.087080496	0.0513391855	0.0686411943	0.00680671592	0.12796703451	0.11897637415	0.03748509805	0.07418717399
1	38981	38981	BYxYJM	-0.10294404496	-0.1951213427	-0.14843727239	-0.13155099563	-0.0499203771	-0.10355503643	-0.12774256788	-0.11032438169	-0.0643738754	-0.1565510552	-0.0885762671	0.00241506820000001	0.0014938976	-0.07068989989	-0.0825956877	-0.079214034	0.1051092594	0.1050282964	-0.08132377154	0.0720342579
1	39106	39106	BYxYJM	0.00298206370000001	-0.0089046174	0.0115848396	-0.0282683341	0.0740270384	0.0265262664	0.0196491746	0.0411327135	-0.003928508347	-0.13050016807	-0.0280896978	0.0352716275	0.03224343878	-0.0840328642	-0.0784924944	-0.0356001157	0.0391194235	0.0295100686	-0.0394372588	0.0962160563
1	39389	39389	BYxYJM	-0.0272872981	-0.0266452465	-0.04150217503	-0.0344149994	0.000708876199999986	-0.0406608984	-0.0402656209	-0.0238464231	0.0549944855	-0.0934751603	0.0149562753	0.0803392559	0.0246467549	-0.0236456055	-0.0077303963	-0.00531092869999999	0.11495992958	0.1485030782	-0.0128593077	0.07046091335
1	39902	39902	BYxYJM	-0.0707800398	-0.1025624205	-0.0361087226	-0.0268034205	-0.00284778129999996	-0.0621632932	-0.0752037972	-0.0700586471	-0.0329853158	-0.0988497536	-0.0363455863	0.014653855	-0.0146843379	-0.00937548490000001	-0.0731888907	-0.0406086127	0.0468896848	-0.0246182829	-0.0508373757	-0.0192924412
1	40381	40381	BYxYJM	-0.0060613123	0.0208535203	0.0016171772	-0.0741400949	-0.0281151771	-0.05959652256	-0.0407946838	-0.0890021359	0.0367467032	-0.09862827588	0.0364467078	0.0070704476	0.01455054062	-0.1528045582	-0.0500298185	-0.0563030003	0.0285076057	0.0936485975	0.0014188762	0.032763728
1	40915	40915	BYxYJM	-0.060123338	-0.00541458395000001	-0.13186886699	-0.12884011144	-0.0070017279	-0.05997970844	-0.01350235755	-0.04755471224	0.0736877773	-0.0420423165	0.01642004337	0.0869675921	0.01324145907	0.02403515476	-0.0254235989	-0.0729034311	0.0740953276	0.09408561081	-0.0495329369	0.08408708652
1	41240	41240	BYxYJM	0.1613595769	0.1114573907	0.08505131786	0.1814503506	0.2619076857	0.1535893431	0.1578072601	0.1832682058	0.2098004349	0.2272385472	0.1865921315	0.2066568877	0.165797219	0.2077240845	0.2300421267	0.2311893969	0.2156851408	0.208699916	0.142759123	0.1812453515
1	41279	41279	BYxYJM	-0.2449828946	-0.2018173532	-0.2002801247	-0.1821561606	0.0412747328	-0.1750267786	-0.0754190255	-0.1546446081	-0.2127625959	-0.24614884701	-0.0434939206	-0.1134978307	-0.05291463503	-0.18144929735	-0.13741311344	-0.15297599534	0.0379206308	-0.1910848767	-0.15663268236413	-0.0270253982
1	41482	41482	BYxYJM	-1.0990436861	-1.0755864071	-1.09608407979	-1.1761067888	-0.9692735572	-1.2044792421	-1.0301289911	-1.0886088282	-0.983966351	-0.9494429904	-0.9235924071	-0.9384042765	-0.917260235	-0.86249158937	-0.9152223067	-0.9556472321	-0.7994272638	-0.8529826217	-0.9685268184	-0.8854891706
1	41500	41500	BYxYJM	0.07325068532	0.070206353977	0.11524248466	0.11460576875	0.19722294977	0.0097577374752	0.105125114411	0.129069517514	0.10247236012	-0.04650982229	0.07351826126	0.18748569869	0.09975181804	-0.00116622414000001	0.11247098421	0.10814196881	0.251222314	0.2508244355	0.10730004135	0.19282483862
1	41588	41588	BYxYJM	0.0748068689	0.0997326795	0.1051658766	0.01466122886	0.0681825749	0.1024093908	0.0403351474	-0.0401803961	0.0530801407	0.0143520326	0.01729131152	0.0559205447	0.0553640593	0.0431149722	-0.0272939732	-0.00978715734000001	0.13089793059	0.0146414218	0.00457746460000003	0.02790938376
1	41884	41884	BYxYJM	-0.0784392471	-0.0970775224	-0.12282409323	-0.0598686434	0.0227681048	-0.0593191899	-0.0784704267	-0.0410434042	-0.0376522413	-0.0964420118	-0.0459644742	0.0486409446	0.0203131761	-0.0349376421	-0.0112880898	-0.0181659853	0.0167426874	0.098388997	-0.0461018048	0.0268502808
1	41988	41988	BYxYJM	-0.12418919933	-0.12288184194	-0.06595343216	-0.00460985420000004	-0.0934152691	-0.11981518803	-0.10440351375	-0.12369730896	-0.1371986852	-0.230549701835	-0.10288702306	-0.05907217873	-0.04821025743	-0.0916173775	-0.0676594643	-0.0743797331	0.0494561679	0.0982966297	-0.1807810916478	0.0180783513
1	42485	42485	BYxYJM	-0.0301982625	-0.01947131072	-0.17205525878	-0.05716832337	-0.013644248	-0.12412553889	-0.117278714083	-0.03623720868	-0.0868344363	-0.166137143	-0.0674020835	0.0895411117	0.0335716396	-0.005909643288	-0.0838204496	-0.11655833516	0.01836801147	0.14426411619	0.00985869685	0.04222235671
1	42591	42591	BYxYJM	-0.0943123878	-0.107564713219	-0.10452660237	-0.1068118154	-0.01173287846	-0.09091935502	-0.12277607432	-0.15266844481	-0.0661560423	-0.15881271076	-0.10775809501	0.04471074796	-0.00465242787	-0.10121122838	-0.0281213467	-0.00669844664	0.11593005115	0.085329266711	-0.08142752794	0.03729412449
1	43005	43005	BYxYJM	-0.0537959414	-0.1443089362	-0.1406772233	0.00357954739999999	-0.00752744990000004	-0.1106510937	-0.1516153366	-0.0876370065	-0.0741559665	-0.1402083831	-0.0300138838	0.0459591564	0.0165400907	0.0147827265	-0.0540485439	-0.0506677573	0.1210277305	0.0322957431	-0.0972214276	0.0788353889
1	43785	43785	BYxYJM	-0.23858140668	-0.11256839881	-0.07161181839	-0.07556681111	-0.0433732206	-0.05499852008	-0.03465014352	-0.08774052287	-0.12649374718	-0.24865449708	-0.10816932849	0.00235103680000001	0.0075477788	-0.0329375539	-0.1318762108	-0.12860643819	-0.05144018791	-0.05701879023	-0.09849037136	-0.0414141688
1	44589	44589	BYxYJM	-0.0885856756	-0.1107518744	-0.0606931384	-0.0843104999	-0.063600781	-0.0829276352	-0.0895335551	-0.0738315009	-0.0295165502	-0.1615127892	-0.1135994683	-0.0401611291	-0.0720073655	-0.05275002	-0.0665942122	-0.0827200994	-0.0304240399	0.0154535878	-0.075992945	-0.00209731699999999
1	44892	44892	BYxYJM	-0.1355213803	-0.06876676322	-0.04924948648	-0.1058357312	-0.1538849727	-0.204902809	-0.07995748924	-0.24475984871	-0.2453628515	-0.2836175915	-0.173565095	-0.1127590817	-0.12843492425	-0.117142440879	-0.25823589388	-0.17422554274	-0.07735090066	-0.009663781784	-0.1224218176	-0.004886965131
1	45199	45199	BYxYJM	-0.0545526816	-0.03142448014	-0.07403159532	-0.0491081087945	0.02365745529	-0.06377646396	-0.106927459196	-0.07534018555	-0.0302373059	-0.08461606552	-0.0330351274	0.060175749241	0.01696992233	-0.02721457442	-0.0134136884	-0.04600883147	0.052462843151	0.10057672539	-0.0443929658	0.02775374554
1	45700	45700	BYxYJM	-0.0423364159	-0.00995091609999998	-0.05712837447	0.00344562810000001	0.0555669136	-0.00481315430000001	-0.0414389944	-0.0352879933	0.0196294376	-0.1499309771	0.0567810349	0.0505158195	0.04085662	0.0264733722	-0.066228824	-0.0167890172	0.1039297377	0.14683222463	-0.0185877531	0.0983501502
1	45832	45832	BYxYJM	0.00346321635000001	-0.02376642821	-0.02046363954	0.0171643204	0.0274303429	-0.04502444296	0.00610128829999998	-0.1409152744	0.03233113622	-0.11399071342	-0.0332225641	0.06624720759	0.06756660924	-0.00158046249999999	0.00169952870000001	0.0361192582	0.1276227092	0.1823576318	-0.06933871395	0.0287048288
1	46670	46670	BYxYJM	-0.041810475	-0.0566526557	-0.0528851751	-0.0501432027	-0.0160431702	-0.0750205708	-0.0679067627	-0.0316923967	-0.0353357912	-0.1098775281	-0.036831178	-0.0133285289	-0.0241266811	0.0295136896	-0.0342806874	-0.0661097108	0.0192468934	0.0987247428	-0.0526106425	0.0271817206
1	46928	46928	BYxYJM	-0.02125521598	0.01621937716	-0.011096398224	-0.00909309531	0.00332340560000002	-0.02222434246	-0.02255712647	-0.01597282181	-0.00116258003	-0.05404090052	-0.041272149428	0.01057619602	-0.028776146562	-0.03130035117	-0.02373630005	0.00223930361999999	-0.00375125349	0.01006430314	-0.034808094127	0.02020657515
1	46967	46967	BYxYJM	-0.01097015859	-0.02479705382	-0.03126097764	-0.00813513969999999	-0.0184649947	-0.01634034631	-0.01900547728	-0.01994053586	-0.00579397135	-0.05160785008	-0.01863796755	0.00340039307000001	-0.039779331946	0.00298480420000002	-0.03914970063	0.0244887307	0.01360866783	0.02179025347	-0.01848188298	0.02963214115
1	47045	47045	BYxYJM	-0.03646704996	-0.05494214801	-0.1013310008	-0.3212981685	-0.2204846438	-0.1092064719	-0.1478848811	-0.1567402318	-0.09173359803	-0.1728838831	-0.2481966134	-0.09120041282	-0.07772939269	-0.0558116102	0.00564302930000002	-0.0495676831	-0.1841416288	-0.06293124879	-0.06870213683	-0.1393747033
1	47519	47519	BYxYJM	0.00851502799999998	-0.0157538281	-0.00208430030000001	-0.00535407900000001	0.0148269166	-0.0353463662	-0.0335551152	-0.038764168	-0.0572751458	-0.1326644278	-0.0130068568	0.0154087574	-0.06896058443	-0.0443124005	-0.0752622145	-0.0234745449	0.0128311589	0.0464093753	-0.05774996852	0.0127212364
1	47846	47846	BYxYJM	0.0414656091	-0.0234764997	-0.03484248275	-0.00244502160000001	0.0883549731	-0.0208773797	0.0304588732	0.009563612	-0.0608330055	-0.0960942064	0.0193688251	0.0849888868	-0.0263366047	-0.0412920815	-0.0448769312	-0.0208373973	0.0534427225	0.1294000784	-0.0414963984	0.0371472013
1	48527	48527	BYxYJM	-0.02134651737	-0.03282732811	0.00771583657	0.03561438371	0.0363064722	0.02439232504	-0.01349203512	-0.00389489098	-0.02321177991	-0.02765442916	-0.000508641439999999	0.012686594	0.00829314316	-0.0113624489	-0.00738383808	-0.00586857077	0.05383185162	0.04019662397	-0.00424896709999999	0.03494578158
1	48909	48909	BYxYJM	-0.29326888808	-0.20501056377	-0.2072499796	-0.31548668397	-0.26005324578	-0.18940760944	-0.30240478582	-0.250691022814	-0.10315772163	-0.2922014734	-0.21746621087	-0.14753423946	-0.18546452214	-0.19012566821	-0.11145404776	-0.17972927321	-0.05464547315	-0.00739377335	-0.25364113301	-0.08431190788
1	49404	49404	BYxYJM	-0.0186219808	0.04994586856	0.01447071082	0.0284810655	0.0408312406	0.01908417083	-0.05939043261	0.0469868224	-0.00830733989999999	-0.18226790842	-0.0358946713	0.0332780764	-0.03623547052	-0.00265563770000002	0.00844864149999999	0.037632477	0.0648283595	0.1261159647	-0.06116436167	0.13152555575
1	49590	49590	BYxYJM	0.09619374696	0.18761822673	0.07321183092	0.10433387982	0.1149592502	0.09773979738	0.0923675641	0.0173459694	0.080139469	-0.0421087911	0.02203918891	0.0993705107	0.07505559186	-0.0130468923	0.0650315633	0.0833930411	0.1068069383	0.1523986372	0.0347439177	0.11292583537
1	49904	49904	BYxYJM	0.1753575285	0.1324908046	0.09135886099	0.1772503244	0.2446129407	0.1680485612	0.1390342682	0.1730672876	0.1805235854	0.2150813839	0.1645234575	0.1836752088	0.1339803499	0.21923658377	0.225460262	0.2214927734	0.2236423292	0.1877912916	0.200860742	0.1959936929
1	50271	50271	BYxYJM	-0.00820170304999999	0.00192592115	-0.02359530515	-0.06355069165	0.10288566709	0.00702645751	0.03564953728	0.05742151442	0.05834074397	-0.14442885202	0.0619342621	0.04123755676	0.05295777726	0.04257328597	0.0168280391	-0.00649004862999999	0.083841231984	0.11858247754	0.01209723935	0.09730214255
1	50412	50412	BYxYJM	-0.0360058918	-0.0247262162	-0.0207819024	0.0123846299	0.0639445101	-0.0279387384	0.0296812743	-0.000215683899999985	0.0156335815	-0.0567566748	0.0723499212	0.0124897439	0.0207588577	0.013019617	-0.00825430100000002	0.0211198982	0.0804088226	0.0439389302	-0.0295700266	0.0187186034
1	50499	50499	BYxYJM	-0.0199717888	0.0255237215	-0.00326471610000001	0.0917114513	0.1148238654	0.00206685290000003	-0.0332644844	0.0182707042	-0.0175777845	-0.1366301716	-0.0585821129	0.058056056	-0.0599582524	0.0292451047	0.0115764001	0.0257233012	0.0971631554	0.139895948	-0.043120397	0.0829509841
1	50961	50961	BYxYJM	-0.09145835996	-0.08148287464	-0.049799520334	-0.07915507991	-0.00888149660000001	-0.02452100259	-0.06943955048	-0.05630803036	-0.03529804708	-0.08395140641	0.01850187165	0.0050564848	-0.03223689043	-0.09351204594	0.0018170538	-0.00715337113	0.03300736828	0.04800308315	-0.04163362807	0.04444159163
1	51322	51322	BYxYJM	-0.03964225497	-0.0085589846	0.0344200693	-0.1309254063	-0.1230226943	-0.07952102906	0.001711019733	-0.07168475933	-0.1118212287	-0.1802085304	-0.05849781807	-0.02013206727	-0.090026774185	-0.10384683926	-0.13637691766	-0.21788268374	-0.04454579895	-0.01963256762	-0.07062774891	-0.02722258923
1	51435	51435	BYxYJM	-0.03417202758	-0.0310189859	-0.09340113108	-0.03089305595	0.0187892477	0.1061045528	-0.0090941647	-0.03152690031	0.02045819077	-0.0383403165	-0.04556104567	0.05535447845	-0.0443703873	-0.08597964228	-0.0273036608	-0.08307133208	0.0215679418	0.0707315272	-0.04799244687	0.07084608451
1	51489	51489	BYxYJM	-0.1065564657	-0.13720236627	-0.20460687094	-0.16472853228	-0.0317371782	-0.13047564869	-0.10725789957	-0.016945821	-0.0464444111	-0.19229831763	-0.12122936463	0.0278467632	-0.0114133121	-0.03930024039	-0.0561027246	-0.0219941792	0.06439335612	0.14377052756	-0.11148292396	0.0384084258
1	51952	51952	BYxYJM	-0.00302885430000002	-0.04748864087	-0.13142639255	0.0250886111	0.046003802	-0.0601456989	-0.0200833178	-0.000440698999999989	0.0451592198	-0.08563260685	-0.0014215544	-0.000827861230000004	0.00609310546	-0.07315576078	0.0168230894	0.00381593820000001	0.06128118579	0.11615532221	-0.00980724141	0.03614185876
1	52633	52633	BYxYJM	0.0733078859	0.0928476879	0.08083918483	0.058701529	0.0793780445	0.0653139227	0.0353332656	0.0114282252	0.024211225	-0.1086939241	-0.0217971207	0.0885450048	-0.0156335642	0.0773743751	0.0330552077	0.0295208249	0.0515236146	0.1328957836	0.0571337855	0.0950605423
1	53147	53147	BYxYJM	0.0260929135	0.012424502	0.0552273766	0.0572146912	0.1006426565	-0.0166052612	0.0143798508	0.0214529407	0.0453861313	-0.0182723848	0.0379402412	0.0260090046	0.061849384	-0.00215529470000003	0.020589132	-0.00524031420000001	0.0303564784	0.0982408523	0.0222215989	0.0863529521
1	53267	53267	BYxYJM	0.01238847055	0.00845164556	-0.01642676902	-0.0200490628	0.13524313019	0.00743608441	0.01859109298	-0.0003476335	0.0359045254	-0.11547446418	0.01392921159	0.08765479515	0.00755404565	-0.02046138224	0.0280539115	-0.04712306457	0.08702377103	0.11665502735	0.0286426604	0.13359759195
1	53543	53543	BYxYJM	0.00689495206	-0.01577032122	-0.02292940942	0.0231499111	0.06058892478	-0.0383278078	-0.04015365627	-0.0235398723	-0.0589702629	-0.13089724929	-0.09331164078	0.07213796767	-0.01862858728	-0.06367413638	-0.0202410483	-0.00532903209999999	0.1133472236	0.07598789817	-0.05856628419	0.05395342197
1	53936	53936	BYxYJM	0.06012427507	0.05638919563	0.01933559526	0.019822594487	0.12698635755	0.03866135178	0.022209160181	0.11365290966	0.04638179075	-0.11750713349	0.052794109824	0.12230498438	0.04529647985	0.0244231801819	0.00616797124	-0.02843290723	0.13436666281	0.15428890638	-0.01976555916	0.11094814584
1	54199	54199	BYxYJM	-0.1439377784	-0.1016612295	-0.1186355423	-0.1241048215	0.0404507007	-0.0547465718	-0.0144581029	-0.0744244711	-0.054349012	-0.185757305	-0.0909048236	-0.0231906956	-0.0207032309	-0.0244559872	-0.130154623	-0.00394722009999998	0.0500941505	0.1427990022	-0.0671739896	0.0972384871
1	54245	54245	BYxYJM	-0.098323879	-0.0596004777	-0.01448900758	-0.09832080077	0.00800484639999999	-0.88801880147	0.02472835027	-0.10347232009	-0.0395734843	-0.14276034626	-0.0029038938	-0.020198465	-0.08494651762	-0.063898221	-0.0715886741	-0.1364051187	0.0363123965	0.0906243846	-0.07185011598	-0.0253446169
1	54320	54320	BYxYJM	-0.017254345	0.0493388741	-0.00945562128000001	-0.0116037853	0.0703297433	0.0212539628	-0.0339084893	-0.036858358	0.0425916128	-0.1089578399	-0.0402354927	0.0485645951	0.01375274946	0.0096968784	-0.0273564478	-0.012126549	0.07895251892	0.15646155328	-0.05125009085	0.07329150717
1	54509	54509	BYxYJM	0.05096940116	0.05848002933	0.00743203402	0.02844337254	0.114203005346	0.032024492708	0.022479544222	0.035190869643	-0.0124108055	-0.098947004	0.03441787855	0.1079530388682	0.04557584693	0.041672018125	0.03969401382	0.0127642566	0.10004752423	0.13739998121	-0.039102944069	0.12564133319
1	55689	55689	BYxYJM	-0.0337393779	-0.0543688021	-0.09042586194	-0.0598673274	0.00723942570000002	-0.0594972618	-0.0796425361	-0.0166083487	0.000733993320000001	-0.05123434819	-0.0233310557	0.0609849161	-0.07166313304	-0.0440746144	-0.0194342797	-0.0552739762	0.026635361	0.1088276529	-0.02702290947	-0.00191505620000001
1	55746	55746	BYxYJM	0.201856247	0.2294619186	0.2106123846	0.4374413823	0.3817078622	0.2586621115	0.2912474564	0.2607496994	0.2206456323	0.2326399181	0.2297508505	0.2716837246	0.28593228574	0.1575231201	0.1677547278	0.3302368442	0.3494249347	0.3074547523	0.1957755237	0.2639156343
1	55954	55954	BYxYJM	0.2785088915	0.2417884922	0.1886276247	0.4125009929	0.3741104977	0.2077449842	0.299739401	0.2717424545	0.1020316076	0.2381024449	0.2721453284	0.2443285427	0.1967660571846	0.0803358123	0.0412093266	0.0693731801	0.376882576	0.301079251	0.2030381102	0.3220075371
1	56059	56059	BYxYJM	-0.10964314474	-0.07277829738	-0.10298294636	-0.10058508112	-0.0580865552	-0.16271812093	-0.115346839268	-0.11148041338	-0.08112012836	-0.14901718807	-0.13909940036	-0.02019543312	-0.10555453103	-0.02992041985	-0.07881470854	-0.06507642791	0.0322918881	-0.04406867441	-0.04011450163	-0.03585434554
1	56196	56196	BYxYJM	-0.0580552294	-0.0665979844	-0.0480229112	-0.0700135489	-0.0103843519	-0.10334904535	-0.088499394	-0.0833287861	-0.0823212939	-0.0966418668	-0.11610335801	-0.016296864	-0.07270356729	-0.0205015185	-0.0681399697	-0.0564115498	0.0212331055	-0.00591569040000001	-0.07020410113	-0.0479209219
1	56352	56352	BYxYJM	-0.08770303645	-0.0176410527	-0.09234077655	-0.3378674666	-0.278880653	-0.1087522679	-0.2395279049	-0.196643645	-0.1409339697	-0.2866881998	-0.1005552414	-0.09375926334	-0.09099874695	-0.2340235101	-0.1790545148	-0.2634877576	-0.0869426186	-0.1228319994	-0.02939973253	-0.09803949308
1	56905	56905	BYxYJM	-0.0753534226	-0.0166893573	-0.0648331878	0.0208180938	0.0733354167	-0.0247293602	0.0264633031	-0.0430747115	-0.0149512298	-0.0758272604	-0.0171254724	0.1166069146	0.00749728270000002	-0.00845159880000002	-0.0278847029	0.0127615778	0.1639653202	0.1585971264	-0.0262078548	0.1379400305
1	57321	57321	BYxYJM	-0.0655929192	-0.0358246647	-0.07042716622	-0.05718767786	-0.0657796929	-0.08740489188	-0.0807797082	-0.06441770196	0.0807950292	-0.10008078107	-0.07823077606	0.03566796038	-0.02794730923	0.00505536332	-0.0101017827	-0.0435664654	0.11191564947	0.08192724043	-0.0414258334	-0.01724576163
1	57670	57670	BYxYJM	-0.1033157732	-0.1682594887	-0.0901367528	-0.0236992469	0.000379483399999991	-0.1132995611	-0.0391107497	-0.1028589821	-0.2266803087	-0.2140640498	-0.113503224	-0.1316748121	-0.1835634543	0.031017593	-0.1772608569	-0.1232556876	-0.0364363488	0.0394862093	-0.122108884	-0.0394898609
1	57854	57854	BYxYJM	0.12359655297	0.02079456153	0.05265319299	0.05826731599	0.0840087382	0.05761010324	0.03181904339	-0.06892171485	0.09042281192	-0.0533895827	0.02046978378	0.11147712408	0.04846137699	0.04819547691	-0.0102647221	-0.0017304722	0.14752041095	0.169738261816	-0.0151161294	0.112561428639
1	58074	58074	BYxYJM	-0.0309770516	-0.00419081830000001	-0.0467384928	-0.03813862232	0.0191244589	-0.0560736281	-0.0913811739	-0.0546155146	-0.0193970503	-0.1110241105	-0.0564255908	0.0524920925	-0.02695720449	-0.05169171846	-0.0135878232	-0.03623004762	0.08562162305	0.10784930751	-0.04949389153	0.04957755462
1	58167	58167	BYxYJM	-0.0262820962	-0.00528395150000001	-0.04613700992	-0.01119931164	0.0142633462	0.000959012400000001	0.04066706607	0.0017711351	0.0233669293	-0.0809741458	0.0276269215	0.04047815663	-0.02680206241	-0.06964423144	-0.04296806131	0.00519766790000001	0.07998712679	0.12867536695	-0.01831379284	0.105039284307
1	59230	59230	BYxYJM	-0.0668124398	-0.0220122385	-0.05630244935	0.0260582992	0.0121244991	-0.155794014422	-0.04896523797	-0.0475860172	-0.0691794419	-0.1383201638	-0.04393748005	0.00858323138999999	-0.06518262933	0.01886400529	-0.0348369645	-0.0778110135	0.07894665775	0.1235442385	-0.11884581729	0.0774072324
1	59660	59660	BYxYJM	-0.0529470787	-0.09571667104	0.0171972133	0.0033264821	0.0627759946	-0.0217327829	-0.0640153298	-0.0062387663	-0.00376380520000003	-0.057871061	-0.0200002638	0.0346051568	-0.0270413796	0.03696572322	-0.0549515366	-0.0178292805	0.08512515398	0.07616325788	-0.06710158385	0.06057183054
1	59758	59758	BYxYJM	-0.11177466784	-0.16934944865	-0.11972303841	-0.14889307646	-0.0914588019	-0.164063589953	-0.19032326786	-0.14444596375	-0.06821172	-0.22698560223	-0.13313172117	-0.00621000060000002	-0.09311858499	-0.10451666368	-0.0429771352	-0.12760524806	0.00826507780000001	0.0607072285	-0.14856465779	-0.02793622761
1	60388	60388	BYxYJM	0.0188613094	-0.000214562200000018	-0.00765125283000001	0.03062135287	0.0260693786	-0.00988999069999999	-0.00222448180000001	-0.0266730241	-0.0417475631	-0.0945626859	-0.0615820067	0.0441090616	-0.07800262981	-0.02897761697	-0.0292553382	-0.054324972	0.0461849297	0.08934938773	-0.0577970965	0.04033819033
1	61586	61586	BYxYJM	-0.0708527772	-0.1017359676	-0.04119496	-0.0817537405	-0.016319494	-0.1170006852	-0.0907974592	-0.0974115234	-0.0557924682	-0.1890929719	-0.0804253747	-0.00821265480000005	-0.1199296047	-0.0567572733	-0.0478236002	-0.0520351051	0.0759646612	0.1010583726	-0.1049225344	0.0409756915
1	61769	61769	BYxYJM	-0.00917269848	0.07236910177	-0.01737037615	0.02788053275	0.10018502262	0.07172024067	0.05269323064	0.05142533315	0.0541925266	0.03266071064	0.09380422671	0.16805261562	0.05528775753	0.03383870767	0.03499870611	0.06334428492	0.139934651963	0.21526855264	0.04783209624	0.14654843739
1	61991	61991	BYxYJM	-0.06759782229	-0.1036250086	-0.08388987004	-0.06606842208	-0.083354846033	-0.10601108707	-0.15492337417	-0.11539846313	-0.0830167303	-0.17390688686	-0.164756236468	-0.17574058966	-0.17514116827	-0.05878889156	-0.12286918576	-0.14803664948	-0.13740213812	-0.068390394075	-0.146049116696	-0.07390120543
1	62362	62362	BYxYJM	0.0453779056	0.00327203179999999	-0.0069958432	0.04686440773	0.0630838077	0.0183529767	0.0123163866	-0.0246024218	-0.0200102002	-0.0909219188	-0.0747718706	0.0476600014	-0.0376461802	-0.01953097613	-0.00459679689999998	-0.0036665736	0.0954093161	0.13453875505	-0.0557529192	0.08595388607
1	62566	62566	BYxYJM	-0.05387142653	-0.06631380831	-0.080835158793	-0.04440074343	0.00677312489	-0.04083903345	-0.06528710166	-0.05802015797	-0.00900680940000001	-0.07003033451	-0.0376912499	0.00572398586	-0.058110528301	-0.01979199079	0.02864901737	-0.02211366646	0.086756962654	0.1133035446	-0.01061003474	0.04758859453
1	62727	62727	BYxYJM	-0.10841746362	-0.16773768625	-0.06411952168018	-0.08457213831	-0.02582537956	-0.1242030923	-0.13219624438	-0.081192630008	-0.0899547006	-0.19658808811	-0.07456844349	0.0505673628	-0.0980174740533	-0.09647457866	-0.0568867711	-0.0539771772	0.08232818727	0.05381479827	-0.18782910885	0.03740595696
1	62951	62951	BYxYJM	-0.1537645107	-0.3358292787	-0.3387700006	-0.17408913209	0.0394889279	-0.3070344101	-0.2566120868	-0.29140532133	-0.00821432360000002	-0.0930564089	-0.1528215366	0.0196229287	-0.1254328707	0.0771439364	-0.0391435006	-0.0140661828	-0.0228148202	-0.2141517402	-0.2680984313	-0.2217659844
1	63386	63386	BYxYJM	0.12847785539	-0.01146811671	0.03854022597	0.05085154067	0.1113555682	0.12303874624	0.13748470246	0.15342368536	0.06064230367	-0.096389549265	0.12642887505	0.1754102497	0.000295944370000002	0.067164470378	0.08277655382	-0.002887947	0.143937239661	0.22474765947	0.00414086334	0.16906256743
1	63561	63561	BYxYJM	-0.12287324632	-0.15802366118	-0.14031156634	-0.1026457351	-0.12266406237	-0.10477489582	-0.10194047008	-0.11912172753	-0.05166903547	-0.08394669984	-0.0555634017	-0.00211570629999999	-0.12572134089	-0.070608035258	-0.05191245805	-0.08250167312	0.01344786108	0.05146994189	-0.04196511826	-0.0040267066
1	64095	64095	BYxYJM	0.0491124878	0.0375640478	-0.0125689616	0.0254737096	0.1355340932	0.0475167665	-0.0461869473	0.0313338808	0.0442665736	-0.0202190529	0.023480532	0.0973218454	0.0025781755	0.025962683	0.0694114146	0.0734970456	0.126550638	0.1523032788	0.0249791972	0.118953413
1	64478	64478	BYxYJM	-0.11601297599	-0.145694501343	-0.119587022154	-0.073592346127	-0.0219544399	-0.07788694882	-0.0911199009257	-0.04664678654	-0.0301279587	-0.15120005258	-0.032464556	-0.0304737533	-0.116836072687	-0.064926377596	-0.0978965348	-0.07003592419	0.04835997853	-0.00480394270000001	-0.1250881454	0.01578880147
1	64908	64908	BYxYJM	-0.02880846627	-0.02222014027	-0.04686492908	-0.00088597294	0.0045395337	0.00428950043	-0.01839628808	-0.02440090033	-0.0121649405	-0.05724800162	-0.09151115366	-0.03847806998	-0.0555737671	-0.09141384431	-0.00888143599000001	-0.00556487625	0.0657530165894	0.02284947802	-0.02551475039	0.01670511366
1	66004	66004	BYxYJM	0.00950310739999999	-0.006340176	-0.04966634672	0.0101922894	0.0332262106	-0.0296454485	-0.0123492416	0.0205044812	0.0382845963	-0.0385878492	0.0271726651	0.0540709525	-0.00466260589999999	0.0109215862	0.056089943	-0.0154436733	0.0265040384	0.0297465372	0.0052452372	0.04869669181
1	66130	66130	BYxYJM	0.00946262994	0.009968359167	0.064999866694	-0.03631484502	0.066653879866	0.06629075277	0.03923328132	0.061302459078	0.0505643229	-0.02660827078	-0.014337429555	0.07918824864	-0.01034200247	-0.01182750437	0.0010544369899	0.00773813353	0.073876112184	0.11030653385	0.04507782236	0.07793985218
1	67121	67121	BYxYJM	-0.157633081267	-0.23047631255	-0.2024195851	-0.13237777758	0.0464676635	-0.1644148432	-0.0769755253	-0.188442727332	-0.0519544203	-0.21066530201	-0.06748296033	-0.0152572944	-0.17703322145	-0.09564527694	-0.0630280962	-0.11371239668	0.0252662724	0.0502098533	-0.120858481769	-0.03652265421
1	67477	67477	BYxYJM	-0.0862986312	-0.12248016087	-0.0758522422	-0.11500910384	-0.0944083181	-0.0368740446	-0.0602727367	-0.0627103122	0.0381378677	-0.1414331523	-0.0523108772	0.0481416437	-0.1167310662	-0.14988658412	-0.0536453362	-0.1047099982	0.0126117963	0.0385188037	-0.0595841846	0.0329695144
1	67716	67716	BYxYJM	-0.11226889618	-0.20830437741	-0.17019668658	-0.16502194699	-0.03954135948	-0.13078216228	-0.147662492949	-0.071460398749	-0.07111353619	-0.20481976777	-0.05751833811	-0.04258137386	-0.12198288649	-0.09204978641	-0.067975997365	-0.08182801998	-0.00286435452	0.0467040289016	-0.12049395247	-0.01892287169
1	67856	67856	BYxYJM	-0.02056846167	0.00471197485	-0.05340323632	-0.00404629587999999	0.07340752378	-0.0300554000399	-0.0499187074	-0.069871124596	-0.062826214	-0.05618878662	-0.00377549993	0.0226132923	-0.01749653553	0.0315119961	0.0104827183	-0.05150614905	0.13878425731	0.13832168454	-0.05354132309	0.02813052259
1	68680	68680	BYxYJM	-0.0401253704	-0.07333344539	-0.09909392797	-0.062037259	-0.00793054130000001	-0.08124111626	-0.0605494914	-0.08776868472	-0.0303088397	-0.0478113302	-0.0274950148	0.055520718	-0.06558443198	-0.0294912703	-0.00670335629999999	-0.052038103	-0.00623008859999999	-0.0027623021	-0.01515360607	0.0202786833
1	68870	68870	BYxYJM	0.07814753956	0.14592772384	-0.068145688	0.16938881096	0.13017964434	0.11337567191	0.062864018082	0.11358822152	0.0643023487	-0.05296006326	-0.04152227196	0.14734247742	-0.04975468735	0.018382832783	0.06558717482	-0.0296712076	0.09018979607	0.1455607973	-0.10506362815	0.097787309645
1	69281	69281	BYxYJM	0.00260822429999999	-0.0629846827	-0.0594817406	0.0181967471	0.048625893	-0.0322367119	-0.0923602315	0.000863060400000004	0.0916776322	-0.0353956811	0.0493736762	0.0619617492	-0.0724680074	-0.0855356524	0.0781819042	0.0727705807	0.14240999798	0.1770312506	0.0364045879	0.1135363833
1	69586	69586	BYxYJM	0.0100123208	0.0115599659	0.0352059021	0.0329294275	0.0523377637	0.0674627638	0.0598399423	0.0482771716	0.0320862531	-0.040309835	0.0075784334	0.0620035482	-0.0491157319	-0.0182486054	0.00230877930000001	-0.0310151440000001	0.0023541416	0.1091351191	0.060527752	0.0528581353
1	69768	69768	BYxYJM	-0.2856695154	-0.1049990051	-0.112555052	-0.216737602694	-0.15370740914	-0.12324218092	-0.18892084137	-0.20711532791	-0.21929704059	-0.17148877369	-0.15214805873	-0.1241151869	-0.2592686398	-0.02477758604	-0.0736968036	-0.14657934343	-0.1553670611	-0.1017586794	-0.096803476507	-0.1252563018
1	69952	69952	BYxYJM	-0.134058082407	-0.092449344157	-0.10674106536	-0.10619851785	-0.13867310215	-0.10906309213	-0.07222362796	-0.11927848005	-0.12345724355	-0.18362475246	-0.10352037243	-0.07075729396	-0.134167195485	-0.0701886272	-0.15426797316	-0.1191927109	-0.05951374187	-0.0701258309	-0.114723209448	-0.052862566577
1	70229	70229	BYxYJM	-0.04361977149	-0.01769894285	-0.08283294489	-0.11702258305	-0.04009499377	-0.0241574648	-0.05417633549	-0.1031122051	-0.01347605068	-0.13187136208	-0.08943270791	-0.10372680359	-0.19358657974	-0.13585304786	-0.14666760724	-0.15277181115	-0.1221616219	-0.05765949265	-0.14295778254	-0.046795104645
1	70622	70622	BYxYJM	0.04667041673	0.024062086742	0.10699434801	0.15698820703	0.08593289294	0.0151402614	0.01401837111	0.0048997064	0.038551737861	-0.02328998039	0.04680583221	0.16536218553	-0.038724891667	-0.0305299684	0.00773122009999999	0.0352037081	0.11503904768	0.14135854328	-0.00994415166	0.124238998371
1	70794	70794	BYxYJM	0.1596701488	0.1670385411	0.1595370607	0.2057124778	0.2320107319	0.1728904538	0.1537813305	0.1588268547	0.1761514047	0.1964281675	0.1553702739	0.1691014976	0.1099435842	0.12831308518	0.1962795613	0.2401108082	0.1927357802	0.176334151	0.1607557297	0.1513776744
1	71313	71313	BYxYJM	-0.00689098610000001	-0.00555129121999999	-0.02495158677	0.02292714294	0.026009651	0.06290885872	-0.00796090770000001	0.03995720118	0.2030493902	-0.1153692465	-0.0383683851	0.1097852488	-0.06649623894	-0.10810223031	0.0308569308	-0.0133849096	0.0109869847	0.0607110822	0.00653791369999999	0.07739170541
1	72953	72953	BYxYJM	-0.007118278913	0.00234605262	-0.00644624291	-0.05809519666	-0.00578681341999999	-0.02140677772	0.02224378185	0.054810677093	0.13773648335	0.030126313794	0.05762923052	0.02671021477	-0.01034267051	-0.0330442691	0.04296931147	-0.01697639011	-0.0147356730814	0.03593253341	0.046458471458	0.019925318956
1	73520	73520	BYxYJM	0.15187949335	0.079083813807	0.0457795192	0.0676107968	0.062342803	0.0938200641	0.09727790751	0.09928509634	0.05997516753	-0.0231074154	0.1422201158	0.08657282031	-0.04914557857	-0.0234032536	0.044212094	0.056580837	0.0666155106	0.1052209409	-0.04948274006	0.13028941428
1	73645	73645	BYxYJM	-0.0392087798	-0.0661687085	-0.0468195785	-0.0190208273	0.0345286451	-0.0062445844	-0.0390985176	0.0198423034	0.00936902638000001	0.00845805489999998	-0.000555264799999983	0.0474853317	-0.023550011	0.0331084328	-0.0298386764	0.00226231510000002	0.0353024732	0.0626670772	-0.0493859617	0.0324164364
1	73802	73802	BYxYJM	-0.0291847162	-0.04310739996	-0.0395619503	-0.0284986005	0.0962938816	-0.1154954923	-0.07759216649	-0.06139003	0.02361348961	-0.0937059414	-0.0417939892	0.00930967099999999	-0.10673980949	-0.0205082535	0.0311130524	0.0025597899	0.077184101	0.0464337182	-0.06569722415	0.0261499364
1	74827	74827	BYxYJM	-0.0731049775	-0.0968841291	-0.08231878087	0.0412764544	0.0685168214	-0.0265142504	0.035500782	-0.0116633176	0.1046813142	0.0091930972	-0.0344391304	0.0273773987	-0.03390656871	-0.10194479901	0.0108444248	0.0426038526	0.09424840555	0.0262356613	-0.11993340676	0.0176175203
1	75039	75039	BYxYJM	-0.10886058849	-0.1442930909	-0.10445348088	0.00205179000000005	-0.0916941711	-0.0021429805	-0.1076347593	-0.0938571281	-0.01835436163	-0.07249941573	-0.07048847953	0.0092626576	-0.0800249838	-0.00661592159999996	-0.0357920864	-0.1138237088	0.0705618221	-0.0860115829	-0.0329702688	0.0350848737
1	75212	75212	BYxYJM	-0.0122952745	-0.0352944001	-0.039853664	0.0141526832	-0.00866863340000001	-0.0464255632	-0.0426333306	-0.0361112523	0.00768402150000003	-0.0050955325	-0.00215370990000002	0.0135117355	-0.082755135	-0.0362071454	-0.018981513	-0.0203827496	0.0561271091	-0.00994495340000001	-0.0334463398	-0.0160033027
1	76031	76031	BYxYJM	0.0646859781	0.0147245973	0.0445944615	-0.0265868367	0.0503275799	0.0617508079	0.0130553875	0.0113877725	0.000673125499999983	-0.0290254635	0.00251435460000002	0.0519548515	-0.0258616533	0.0483269424	0.00675393860000001	0.0201142808	0.053164637	0.1097563422	0.0313909379	0.0688319821
1	76267	76267	BYxYJM	-0.059208638	-0.05004986671	-0.01733772191	0.03445090625	0.0101073492	-0.07492602469	-0.0466872253	-0.0468468066	0.0100773513	-0.076287646	-0.0340131788	0.0176755189	-0.06870100003	-0.05667051177	-0.0058277296	0.00422154959999999	0.0388103459	0.11290735498	-0.04501415756	0.0328205651
1	76556	76556	BYxYJM	-0.180673727669	-0.16432469485	-0.053993527847	-0.03206208966	-0.06483650403	-0.11643440385	-0.05355124051	-0.119168326884	-0.17769526439	-0.19473883704	-0.09695355732	-0.09902903409	-0.1476126187	-0.0074469868	-0.12579713174	-0.12495624631	-0.02367092291	-0.01120902218	-0.13182993728	-0.03777806731
1	77074	77074	BYxYJM	0.0635603706	-0.00952344060000002	0.0363026471	0.09422150205	0.07602883164	0.0798152107	0.0161511779	0.0353182023	0.06136091933	-0.01194694966	0.0167412638	0.07667543659	-0.0458415106	-0.00690281535999999	0.05360027496	0.01114968042	0.07828196872	0.15708802859	-0.0020850478	0.041602981
1	77116	77116	BYxYJM	-0.0403582094	-0.2260285222	-0.1168373223	-0.1271510318	-0.0414727969	-0.082240925	-0.1301320538	-0.1248157373	-0.12215715934	-0.1302711691	-0.1419549764	-0.0573861924	-0.29243534781	-0.15989211492	-0.13164425968	-0.14067888674	-0.0175883635	-0.0514013687	-0.1554441485	-0.0804485585
1	77555	77555	BYxYJM	0.00962575695	-0.02614246272	-0.09743075055	-0.13002590648	-0.059410456814	-0.07318541857	-0.06082688608	-0.03615485652	0.02421488615	-0.089585429414	-0.02901578462	-0.00161366131	-0.10255299163	-0.029192884657	-0.083134928625	-0.10581731103	0.04993469538	0.019426755663	-0.08008918145	-0.06369201035
1	77885	77885	BYxYJM	0.0129163059	0.0813777466	0.04799476579	0.12322544085	0.1121974294	0.0902091295	0.0734776266	0.070358983	0.0150442446	-0.0626235767	0.0432418875	0.0834710382	-0.0337488755	-0.035110911	0.0119573847	0.026542771	0.1255973932	0.1531901787	-0.036214968	0.0837367288
1	78561	78561	BYxYJM	0.05697129994	0.11151294729	0.07517886874	0.04699045477	0.0883094487	0.0507453546	0.01311196793	0.11723466409	0.0310233749	-0.0746234281	-0.00545084159999998	0.0925949072	-0.0127805401	-0.0279826806	0.029606794	0.0158999718	0.0683660817	0.2033866879	0.05952716022	0.10531527159
1	78930	78930	BYxYJM	0.00514313515	0.08039396813	0.04293188163	-0.020245701652	0.06403725213	0.023572905866	0.030270433879	0.01560668549	0.04835530393	-0.00333499571	0.054124105232	0.10247841463	-0.07686024414	-0.0994162833	0.000607156410000004	0.00462903033	0.08194124532	0.04994824697	0.05715538154	0.12053719413
1	79660	79660	BYxYJM	0.0037144492	0.0223279299	-0.0446460413	0.037966154	0.0514726463	-0.0057503585	-0.0341073482	0.0328579627	0.0266560391	-0.0649330896	-0.021512293	-0.00826719579999999	-0.1126637615	-0.0520504465	0.0200756628	0.0153110775	0.0811856344	0.0595225633	-0.0201182455	0.0378108589
1	79925	79925	BYxYJM	-0.0381509139	-0.06955288443	-0.03402879354	-0.0480729992	-0.0115003413	-0.0197516542	0.0225839238	-0.0262834618	-0.0292863713	-0.0604319755	-0.0797439188	0.0305173111	-0.14646481826	-0.021980125	-0.0426864431	-0.0308955998	0.0367988892	0.07718335587	-0.05656427566	-0.0120743054
1	80078	80078	BYxYJM	-0.06752883678	-0.09729537634	-0.13430598635	-0.083353628122	-0.05950937359	-0.1105326228	-0.10276692662	-0.12252518897	-0.05040647365	-0.05461428989	-0.0918361607697	-0.00648018492000001	-0.10144235801	-0.12738759572	-0.01094890015	-0.10608837052	0.02178002153	0.01368616999	-0.044969095689	0.00707823959
1	80555	80555	BYxYJM	-0.09248034617	-0.063658160846	-0.11547143266	-0.094188633596	-0.04142442228	-0.12069632041	-0.074248410142	-0.12480747199	-0.0634277415	-0.15218432307	-0.04239744379	-0.0187602099	-0.13775321164	-0.14407261828	-0.0467756171	-0.07348323484	0.02143807109	0.0189163617	-0.08598816448	-0.03108129143
1	81692	81692	BYxYJM	0.0133655299	-0.07709644393	-0.03818583181	-0.0207377618948	-0.00384301980000001	-0.0466743448	-0.05168796378	-0.0092900742	-0.033200928	-0.0505263888	-0.03710338909	-0.04034504985	-0.0369283322	-0.03048725044	-0.0218716693	-0.0209948745	-0.04599554732	0.04845495817	-0.0178253075	0.01637174185
1	81842	81842	BYxYJM	-0.17573095192	-0.20679309005	-0.13357698335	-0.191419609919	-0.16834993515	-0.12608350929	-0.15633319086	-0.19164099669	-0.18535581602	-0.19388629614	-0.19033176857	-0.13740503481	-0.1442874626	-0.13348654782	-0.2458929166	-0.23193847837	-0.13844030009	-0.13840004632	-0.11253868948	-0.15922262902
1	82445	82445	BYxYJM	0.0286813122	0.02315891291	-0.06030293508	0.01484481615	0.1132766203	0.0305540112	0.0192566653	0.0293770975	-0.0731298059	-0.0853480502	-0.02848722	0.0424323299	-0.027956712	-0.0263103779	-0.0162332663	-0.0507338661	0.017973022	0.0740047019	-0.0452256237	0.05037164129
1	82712	82712	BYxYJM	0.01905182109	0.02344339241	0.06505271181	0.0292267137	0.0503840908	0.07467773892	0.05351878536	0.0479580004	0.04196738011	0.03821944743	-0.00478963969999999	0.08661503123	0.01746289041	-0.015498448	0.0131975755	0.0543519544	0.0369335618	0.018185773	0.02232821233	0.0194609374
1	83310	83310	BYxYJM	-0.074439133	-0.0579749818	-0.089927428	-0.0562068923	0.0170993709	0.0171161887	-0.1156444258	-0.0395828704	-0.0277472596	-0.0598054678	0.0135759463	-0.00312029889999998	-0.0831671456	-0.0575916101	0.0238974792	-0.0700714077	-0.0500674543	0.00628687709999998	-0.0545831973	-0.00631176179999998
1	83614	83614	BYxYJM	-0.00911389759999998	-0.0577006097	-0.00677773230000001	-0.0127103497	-0.0288495999	-0.0563724317	-0.0228128025	-0.0566497373	-0.0119774131	-0.1359859395	-0.0415949662	-0.0203918466	-0.0747910013	-0.0335013151	0.00521953810000003	-0.0365081181	-0.0227466621	-0.00303309979999999	-0.0418835476	-0.00468338160000001
1	83756	83756	BYxYJM	0.00281884966	0.05217793276	0.04379343619	-0.00369974935	0.0590381585	-0.01083568656	-0.05036613273	0.02501704083	-0.018648375	-0.08143105388	0.00682354706	-0.000351194200000016	-0.06333720191	0.03321604501	-0.00695024240000001	-0.000540541160000005	0.05256820726	0.11712647251	-0.02045980367	0.05499340160093
1	83904	83904	BYxYJM	0.0140921292	-0.0225403456	-0.0112815701	-0.0411098924	0.0432160707	-0.0120857004	0.0092619411	0.0984344525	-0.00900422190000003	-0.0254702146	-0.0256816766	0.0587592817	-0.0609745583	-0.0389107739	-0.00585009890000002	-0.0321450985	0.0117171645	0.0986484193	-0.000279134799999997	0.0315643411
1	84439	84439	BYxYJM	0.0100745777	-0.0916616941	-0.0191072019	0.0243529406	-0.0112097744	-0.0357394096	-0.00940176529999998	0.0025889664	0.0104310386	-0.0653628848	-0.0417686997	0.0178719902	-0.1010945485	-0.0481270333	-0.0605223058	0.0304421947	-0.00947466680000003	-0.00812669579999997	-0.00331723980000001	0.0816898768
1	84859	84859	BYxYJM	-0.05451481447	-0.04007618597	-0.05967747558	-0.0309006826	-0.0268507329	-0.04241233001	-0.08944679387	-0.05799189898	-0.04867189011	-0.05950879555	-0.049106070887	-0.01210335278	-0.0475935786	-0.00724046567	-0.04760011269	-0.0210698176	0.033331898198	0.03671015482	-0.0076185776	-0.025376159801
1	85035	85035	BYxYJM	-0.06125327558	-0.01198326053	-0.02158868045	-0.05369706574	0.04065039778	-0.00199574297	-0.03736854363	-0.00463658678999999	0.00364794756	-0.05280744134	-0.00681742375	0.05701209984	-0.069455310215	-0.064166081225	0.02610330195	-0.00854834119999999	0.03492717131	0.06381412953	-0.00131658359	-0.00206506793
1	85266	85266	BYxYJM	-0.01553607	-0.00413070889999997	0.0108303497	-0.04026972309	-0.0171548462	-0.0525981276	0.0101328637	-0.0261753734	-0.0168016616	-0.09535461501	0.02308489447	-0.07239219889	-0.07650967965	-0.0583674747	0.0733059652	-0.02867490443	-0.02624494674	0.0330646578	-0.02060731351	-0.00539181977
1	85591	85591	BYxYJM	-0.1168905966	-0.0114083294	-0.08480964673	-0.03757816079	-0.0340921126	-0.1373582997	-0.10287102089	-0.12724815739	-0.1206525649	-0.1170897641	-0.1000059753	-0.0443427171	-0.1465117449	-0.0846237274	-0.1024363622	-0.0764793704	-0.022909809	0.00498989590000001	-0.09951110651	-0.0367320218
1	86019	86019	BYxYJM	-0.0277952426	-0.0308333122	-0.0471221448	-0.00502382279999999	0.00490306660000001	-0.0775133001	-0.0026974753	0.0066779428	0.0264697444	-0.0507468418	0.0487228821	0.0026712478	-0.0755580249	-0.0414776201	-0.02598762	0.0204874226	0.0294392113	0.0160144813	-0.0202594653	-0.0199442912
1	86649	86649	BYxYJM	-0.00508331189	-0.03052590865	-0.03623809581	-0.05451292712	0.02948207191	-0.01333026246	0.00932546786	-0.01151776748	0.0353078889	-0.00445345907000001	-0.01167355971	-0.00162533345	-0.0501231972	-0.066771713753	-0.02008227345	0.00813031122999999	0.0067281677	0.04752643664	-0.01180813081	0.005624725251
1	86940	86940	BYxYJM	-0.10884860116	-0.12907612869	-0.08953821916	-0.0836226370359	0.05766267	-0.0018034237	0.10382178489	-0.02466421627	0.0411308136	-0.0238260312	-0.0092542945	0.10415421725	-0.14095678865	0.006541924	-0.0984683545	-0.0215097197	-0.01595293116	-0.0309640007	-0.11264421275	-0.04154567061
1	87549	87549	BYxYJM	0.09973176674	0.14020930674	0.156467511218	0.09758406413	0.16550476586	0.116918239578	0.09101699702	0.10633742359	0.04076770017	0.039571730198	0.04677422133	0.0980641573	0.07227603996	0.02035752304	0.02352391678	0.07720230879	0.08647767105	0.10781425157	0.11470798575	0.12174647352
1	87912	87912	BYxYJM	0.00903804117	-0.00949361198000001	-0.00542762378	0.00396802330000001	-0.00167605109999999	0.00905793091000001	-0.0342197291	0.0103833637	-0.00730935460000001	-0.03344797271	-0.0270196964	0.0183200316	-0.04923573139	0.0114392166	0.0191019933	-0.028554607	0.03968846354	0.0649229993	-0.00326938184	0.03748983855
1	88394	88394	BYxYJM	0.0403382775	0.0189947913	0.0664525826	-0.0155248475	0.0243210297	0.0128974787	0.00849929700000002	0.001232124	0.0207474363	-0.0651909729	0.0049441002	-0.0272505443	-0.0594683613	-0.0857426028	-0.0299357222	-0.0099375411	-0.0647642467	0.0439758284	-0.0267509725	-0.008819665
1	88746	88746	BYxYJM	-0.1188269561	-0.0983731885	-0.0019648582	-0.0777458514	-0.0808576989	-0.142615449	-0.0623263906	-0.1552333915	-0.0531258555	-0.1348830947	-0.1015709391	-0.0348029632	-0.20139636081	-0.1423913838	-0.0415578473	-0.0741184264	-0.0790621145	-0.0960015629	-0.1910305771	-0.0896568987
1	90331	90331	BYxYJM	0.02606984182	-0.07905202075	-0.00762278731	0.06895741242	0.0509357623	-0.01050815989	0.09764277657	0.092359663	-0.0072761689	0.04596860833	0.11556611027	0.07193353294	0.03741963081	0.00537531479999998	0.0931775637	0.12625795122	0.13811121878	0.12365296665	0.068408207538	0.13410066616
1	90517	90517	BYxYJM	-0.10453638389	-0.11234458994	-0.11468779742	-0.12309640153	-0.06578800329	-0.08866712618	-0.14519951447	-0.04925966914	-0.0290368334	-0.17223569579	-0.08037730846	-0.06189848103	-0.12819133034	-0.13995357655	-0.0631567409	-0.0608839499	-0.03962935283	-0.02673862638	-0.06393595601	-0.06824696151
1	90925	90925	BYxYJM	-0.00808598490000001	-0.00935740030000001	0.0292462061	-0.00140266639999997	0.032754881	-0.0274624645	-0.00335447110000001	0.0114335201	-0.00207474659999998	-0.0681179217	-0.0106211585	0.0151321359	-0.0473696517	-0.013005431	-0.016857699	0.0112393236	0.0259695344	0.0359769891	-0.0413135708	-0.00299378
1	90982	90982	BYxYJM	0.0668595781	-0.0300288424	0.00243675979999999	-0.00864499699999999	0.069564316	0.0289317602	0.1132865027	0.063954396	0.0121523055	-0.0217668817	-0.0176965163	0.0192127763	-0.00661163984	-0.0356319954	-0.0090603158	0.0394613921	0.0654406897	0.1307421832	0.0111893444	0.0688869217
1	91666	91666	BYxYJM	-0.0131114281	-0.0113215167	-0.05920379874	-0.03250525838	-0.022086907	0.00944695740000001	0.0098455761	-0.0074534072	0.0401062089	-0.0224005217	0.0186357351	0.0119715483	-0.06195044139	-0.0157048579	-0.0141876073	-0.0344554662	0.04406399153	0.0429413185	-0.03875532953	0.00650417465
1	91939	91939	BYxYJM	-0.0256307003	-0.05466281423	-0.1159545878	0.061499783216	0.074827341	-0.02383615527	0.01664683974	-0.06411186663	-0.0636074586	-0.04203615921	-0.05535493026	0.02639475337	-0.07301407314	0.05894420408	-0.000647547200000001	0.00944809599	0.05218381077	0.0364558484	-0.03344842652	-0.01625855665
1	92116	92116	BYxYJM	-0.0378864774	-0.02042211567	-0.0177219019	0.00430618390000001	-0.0045942766	-0.0131368274	-0.0091602875	0.0069751991	-0.03502534912	-0.0194072753	0.00889268852	0.0122876378	-0.0076887715	0.0156027266	0.0069152361	-0.01780555729	0.03613516629	0.02525533959	0.00547134469999999	0.01187538799
1	92550	92550	BYxYJM	0.0378041299	0.0108573544	-0.0177263881	0.0186208291	0.0263434361	-0.00509070420000002	-0.0133496925	-0.0167387418	-0.017794675	-0.0463293014	-0.07027248	0.030761	-0.08630097357	-0.0702723416	-0.0240142255	-0.0052317952	0.0403205881	0.0479413538	-0.0199918244	0.06249495949
1	92984	92984	BYxYJM	-0.06281734698	-0.06574791455	-0.09334850846	-0.08584648747	-0.04115319361	-0.0844789823	-0.13525079348	-0.09446399311	-0.1126110072	-0.0698132738	-0.03199770991	0.02657745727	-0.12779811222	-0.0345632596	-0.03228969674	-0.03633026283	0.05052487037	0.00495874931	-0.06797898097	0.00497603373
1	93185	93185	BYxYJM	-0.06510908027	-0.090762915887	-0.06224001535	-0.05795204967	0.0200301002	-0.03606747404	-0.05636737125	-0.03224759667	-0.0232645939	-0.0962365688	-0.10929694696	0.0607520002	-0.10489833783	-0.071987910076	-0.0326123075	0.0117389128	0.03237929472	0.06193499844	-0.03443384285	0.00735718282
1	93467	93467	BYxYJM	-0.0294217579	0.0106991214	0.013041996	0.03594727547	0.0433506607	0.0107962261	0.04275415484	0.02994424789	0.00596504560000002	-0.0864417659	-0.04203422706	0.0174701448	-0.0283659833	0.00257122283	-0.0035856259	-0.0295868859	0.03649374468	0.08585685959	-0.0464751449	0.00204241288
1	93564	93564	BYxYJM	-0.0690284762	-0.1429853326	-0.0783802263	-0.0552387159	-0.0427084141	-0.1268423294	-0.0606709947	-0.0605396413	0.00604752159999999	-0.0806211908	-0.0488409349	0.00856317270000001	-0.0925155648	-0.1129317386	-0.0287133711	0.0322063122	0.0567493511	0.0450931053	-0.0746950106	0.0474721941
1	94473	94473	BYxYJM	-0.053649888	-0.08068720012	-0.09077812917	-0.0667661528	-0.0620797234	-0.1017570839	-0.12276762957	-0.140982533	-0.10282837815	-0.0767840294	-0.117835445	-0.0882218872	-0.12197533468	0.00985183249999999	-0.1202738778	-0.0646906358	0.0088373487	0.00237520089999999	-0.0752878952	-0.0661482035
1	94683	94683	BYxYJM	-0.2618859486	-0.3273422042	-0.2993695538	-0.2537916773	-0.1784419588	-0.2241655724	-0.0893289168	-0.2353005202	-0.1568747232	-0.21412401929	-0.14567516231	-0.1087869839	-0.1928174173	-0.213525312	-0.13885170759	-0.15744032302	-0.136186951	-0.1350008014	-0.1837095264	-0.1712430731
1	94916	94916	BYxYJM	-0.0155278374	-0.0138853181	-0.0456905748	-0.0913793667	0.0298273639	0.0347860856	0.0123581541	0.0274878654	0.0423749961	-0.1012133462	-0.0240607661	0.0060256665	-0.0577920332	-0.051269976	-0.0773755442	-0.0394636739	0.00471761430000001	0.0058522688	-0.0201228348	0.0267945891
1	95140	95140	BYxYJM	-0.0415140685	-0.0288700105	-0.03957150812	-0.00938805776	-0.00247770519999999	-0.03966397341	0.0053495975	-0.00530642443	0.00689284429999998	-0.048944615	-0.04843314768	0.0442194987	-0.05373439004	-0.07921014626	0.0140641189	0.00522255460000001	-0.02424154295	0.07567866838	-0.00960461356	0.07531243896
1	95239	95239	BYxYJM	-0.057718616914	-0.17621526877	-0.16803613363	-0.04228647039	-0.02637062136	-0.18041804131	-0.10227338622	-0.0896113761	-0.07353297006	-0.0914095314	-0.02986274039	0.00509047585	-0.10454584793	0.000432161370000003	-0.05807897043	-0.05336568011	0.04667559192	0.06701449884	-0.0968725759	-0.0747391188
1	95449	95449	BYxYJM	0.0977499602	0.07157170579	0.1890097248	0.2380580419	0.09815687183	0.279147479	0.2455923521	0.08583216525	-0.06045088113	0.06584827486	0.05463083403	0.1361404259	-0.3466754866	-0.2385688594	-0.134999799545	-0.20087815766	0.06838530435	0.109651983	0.1908779514	0.1742055287
1	96048	96048	BYxYJM	-0.16550094433	-0.16107914817	-0.11256248743	-0.1221929238	-0.0185265433	-0.0931974037	-0.1218503063	-0.109405414	-0.06030537053	-0.117194615	-0.0806127257	-0.00454947760000002	-0.10979823522	-0.0932068228	-0.074170049	0.00231756289999999	0.00353109579999999	0.0310410066	-0.046722876	0.00652621140000001
1	96740	96740	BYxYJM	0.158135895	0.1319564173	0.1212435265	0.1759044446	0.2107635505	0.07172824042	0.1362988041	0.1681143134	0.1458633766	0.1541442949	0.09453366979	0.09622880468	0.08769931192	0.0998317967	0.2294211779	0.1869558553	0.1169448459	0.08674028036	0.07127668096	0.1006904423
1	97596	97596	BYxYJM	-0.05830718249	-0.02961844583	-0.00176022006	-0.02447476333	0.00314576429999999	-0.05308857524	-0.0478981276	-0.03389190693	-0.07804804729	-0.08843905074	-0.13062602949	0.0016072481	-0.13714228458	-0.0530012052	-0.0324718054	-0.0251725861	-0.04186553878	0.05912903835	-0.0381969382	0.01274810645
1	97710	97710	BYxYJM	-0.0101145941	-0.0243823125	-0.00135817830000001	-0.00383709604	0.0308588947	0.0106933437	0.00780030979999999	-0.0120472235	0.0105619544	-0.017033025	0.014048264	0.0598056436	-0.0171636195	0.0952728974	0.0231558689	0.0431235676	0.0616106186	0.0561198281	0.0345810281	-0.0288775921
1	98637	98637	BYxYJM	-0.00219381960000001	0.0263239018	-0.0266789248	-0.00956531829999996	0.0314870322	-0.0145679925	0.0254031272	-0.00568469510000003	0.0100131949	-0.00620593889999999	0.00253359140000001	0.0148924813	-0.0201615176	-0.0381754814	0.0234668038	0.00218522190000003	-0.0145602807	0.00465419579999998	0.0196448362	-0.0046149154
1	98886	98886	BYxYJM	0.0242579208	0.0545876414	-0.04747505631	-0.0115869643	0.0163042511	-0.0639276375	0.00505830290000001	-0.0454678633	0.0120577254	-0.0827782435	-0.0172289725	-0.0146819506	-0.1348978781	-0.0183355116	-0.000397678799999968	-0.0226651464	0.0121829718	0.0262806667	-0.0631960596	0.0621946771
1	99057	99057	BYxYJM	-0.09391563364	-0.03146565606	-0.074066671244	-0.1087124514	-0.0376848647	-0.10505958081	-0.12129421092	-0.12838952686	-0.08468515211	-0.0698949343	-0.13708462553	-0.0511730201	-0.12480520745	-0.17517315708	-0.0582147413	-0.0471095978	-0.0177617922	-0.0360151246	-0.06716441794	-0.00608009489999999
1	99607	99607	BYxYJM	-0.145750787921	-0.101643709651	-0.09788512181	-0.098511617083	-0.05874324698	-0.2635023518	-0.10519286747	-0.20160183325	-0.0972223901	-0.15020223489	-0.0696534388	-0.06398096309	-0.18922767377	-0.13713441157	-0.12342642002	-0.13896786154	-0.02107286504	-0.03316424185	-0.11642194146	-0.14731009847
1	99930	99930	BYxYJM	0.0089631902	-0.00889353579999999	-0.0273455462	-0.0064244443	-0.01425698	-0.0155699418	-0.0806961747	-0.111276296	-0.021826522	-0.0725855495	-0.0949645552	-0.0131853241	-0.1061248305	-0.07690517652	-0.0188219459	-0.0384835333	-0.031681222	0.0319375251	-0.0290379531	-0.031145887
1	100274	100274	BYxYJM	-0.03567585221	-0.05940965456	-0.02473297706	-0.06754495045	-0.01691762446	-0.01323348053	-0.07097215811	-0.05523903143	-0.07160594878	-0.0541460351	-0.0182326079	0.03743925934	-0.059625410759	-0.05915018463	0.011167756	-0.02869310848	0.056844406066	0.04665473656	-0.0344377460274	0.02232515272
1	100841	100841	BYxYJM	-0.17846930845	-0.133670653571	-0.101996015776	-0.14211227213	-0.0578797401	-0.12676003861	-0.09322606815	-0.192041598814	-0.115453115106	-0.12179767156	-0.16483841005	-0.15520613384	-0.19705907011	-0.0649489842	-0.0809913231	-0.0759201599	-0.0477154662	-0.03009966	-0.09762320682	-0.07115832574
1	101178	101178	BYxYJM	0.00907104960000002	-0.0206994973	-0.0015946962	0.0229374492	0.0434692783	0.0202330073	-0.0321821051	0.0395279659	-0.00916439420000001	-0.0072916005	-0.0484259385	-0.00772611999999998	-0.0436405435	-0.0213199909	0.0130055976	0.0392487126	0.0658769652	0.0711300183	-0.0126403926	0.0736897996
1	101472	101472	BYxYJM	-0.0313297863	-0.000241533899999979	-0.0349131976	0.0405583343000001	-0.0509019232	0.00278589699999998	-0.0341352513	-0.0106282924	-0.0333313465	0.0039888454	-0.0229906107	-0.00853759510000002	-0.0362255569	0.00751496479999997	-0.0356246772	-0.0145702868	0.0135879793	0.0154138466	-0.0602475633	0.0249326436
1	101564	101564	BYxYJM	-0.0228394988	-0.0193422888	-0.09969852855	-0.0346688062	0.0431099983	-0.0560616362	-0.01467144	-0.0302192519	-0.0177547858	-0.1070362917	-0.0324009728	0.0155220589	-0.11282643105	-0.09594070318	-0.0366801136	0.0121507753	0.0309785898	0.0323741721	-0.0304705647	-0.0174909919
1	101992	101992	BYxYJM	-0.18104438138	-0.25324056914	-0.24546509206	-0.18561317893	-0.06609103095	-0.21153014628	-0.21618019656	-0.18756061374	-0.14693224971	-0.14216824004	-0.21808005034	-0.134629436006	-0.16024174877	-0.06821908216	-0.07715641587	-0.07583757817	-0.02973235035	-0.02050238664	-0.16769774609	-0.054821685521
1	102607	102607	BYxYJM	-0.11900653592	-0.14809940263	-0.14294754082	-0.07915072293	-0.0467649496	-0.0746411187	-0.124512251354	-0.0847016503	-0.07263904004	-0.06644486165	-0.08109816414	-0.01375468356	-0.08638545804	-0.02781539831	-0.05797313399	-0.05222083086	-0.01642214051	0.01593347269	-0.091096187104	-0.03295790722
1	102865	102865	BYxYJM	-0.0549368967	-0.0705121439	-0.04154625781	-0.0053786207	0.0147780477	-0.0121716544	0.0320007739	-0.0532419123	0.0505149314	-0.0460993218	-0.0203028073	-0.0118558694	-0.10734735259	-0.07359766728	0.00641526120000002	0.00474935030000001	-0.0100340365	0.0499159501	-0.02451008438	0.0124997235
1	103069	103069	BYxYJM	0.082275262085	0.08932682608	0.0714851057327	0.00327722844999999	0.13203040094	0.133488246911	0.109154718814	0.06891912472	0.09334171516	-0.0195022796	0.03139267553	0.08468863464	-0.0237764568	0.0302536741	0.06162242876	0.0321033256	0.05626827537	0.09384967064	0.04224649791	0.04017726626
1	103725	103725	BYxYJM	0.0149557712	0.0437731027	0.0288517337	-0.0084799042	0.0704546958	0.0225797005	0.0138156471	0.0165519657	0.00397049379999997	0.00187069179999999	0.0385706206	0.00299134609999999	-0.0554485255	-0.00642526510000002	-0.0157808623	0.0110737098	0.0455695967	0.0484141403	-0.0102591131	0.0382576328
1	103900	103900	BYxYJM	-0.0616138395	-0.0975274584	-0.06692000339	-0.0058895829	-0.0410148332	-0.09224734527	-0.08290654555	-0.08013347331	-0.0353456865	-0.0638568541	-0.11384943717	0.0078999044	-0.15917812074	-0.10674735029	-0.0558673708	-0.01223928	0.04951028295	-0.01845797236	-0.10930222679	-0.04656973317
1	104470	104470	BYxYJM	0.0436757634	0.000488356199999998	-0.0173234975	0.0187903615	0.0154626043	0.000451362199999999	0.0341797972	-0.0325255175	-0.00109072309000001	-0.0469311936	-0.018415948	-0.00137754340000001	-0.0602193279	-0.012420227	-0.0229258865	0.00400961820000001	0.0173532734	0.0237018997	-0.02648693136	0.000878511700000001
1	105029	105029	BYxYJM	-0.0251545739	-0.00935019769999999	-0.00968625188	-0.01966323159	0.0129782554	-0.0303389395	-0.0078263459	0.0091306974	-0.0252037101	-0.0192001534	0.0017082784	0.0198624724	-0.04151786753	-0.0241088371	-0.0433458348	0.0116436658	0.01298161436	0.03906412794	-0.00853309232999999	6.94015800000031e-05
1	105801	105801	BYxYJM	-0.05288172869	-0.03632987194	-0.095911092602	-0.062718391	0.000195370299999997	-0.0269007949	-0.03237232752	-0.02777721067	-0.0151130496	-0.0627678497	-0.0358092512	0.0339821789	-0.10299898005	-0.04477513658	-0.0539764593	-0.0160365954	0.03981215088	0.0359390445	-0.0165734635	-0.0247080392
1	106138	106138	BYxYJM	-0.0180460816	-0.03270576303	-0.00955166113	-0.00561540249999999	0.0103952469	0.02184092426	0.00491247533	0.01325062215	-0.03014190604	-0.06222072456	-0.05128521014	0.03257604052	-0.09397400696	-0.06569178351	-0.00777704458	-0.02893583452	0.00714318374	0.05146797663	-0.03738667461	-0.00565680585
1	106765	106765	BYxYJM	-0.05066443787	0.01761764712	-0.010627466792	0.0316905829	0.0752839307	0.076081792127	0.02235446556	0.00342000877	-0.02467063902	-0.03747058235	-0.0131806516	0.0187617985	0.0293688939	-0.09224005212	0.02534091535	0.0738124564	0.1867137153	0.0380566353	-0.05440930126	0.005038931
1	107506	107506	BYxYJM	0.0226819084	0.0047920647	-0.03887657016	-0.01199202129	0.0429770976	-0.02330610044	0.0163319851	-0.0192024498	-0.0274693188	-0.08010822409	-0.04286534806	0.02516251957	-0.05702133355	0.00790857824	-0.0224242913	-0.01283714319	0.03025475652	-0.0471697909	-0.03615250957	1.87589899999993e-05
1	107971	107971	BYxYJM	-0.00590926721	0.01945306636	0.01770030426	0.02583731341	0.0058689928	0.02568208134	-0.00348912176	0.01203248891	-0.0132435042	-0.0402492585	-0.01805491228	-0.0104474283	-0.040667513673	-0.05344660353	-0.04282228817	-0.03139903016	0.02270464783	0.02306180446	0.00160551289	-0.01069349204
1	108582	108582	BYxYJM	-0.21209684386	-0.18095105531	-0.18433341403	-0.18026171432	-0.0334768649	-0.2369842395	-0.21399685786	-0.10637469372	-0.0726909059	-0.14445103207	-0.129557994843	-0.00576008087	-0.18235696972	-0.167216810922	-0.12749556921	-0.08204367194	-0.059450837108	-0.062202098373	-0.12573952929	-0.10996175476
1	108814	108814	BYxYJM	0.0184879498	0.0127712231	-0.0271233814	-0.0332627438	0.0727561791	-0.0187686432	-0.0438040877	0.031685484	-0.026618891	-0.0350038611	-0.0223986328	-0.00255619600000001	-0.0590358734	-0.0218722094	0.0324540487	0.00373953749999995	0.0585931894	0.0892121315	0.0202901635	0.0394437015
1	109448	109448	BYxYJM	-0.0614778991	0.0030859376	-0.063270722	-0.03639331266	0.003739674	-0.012496953	0.00679014049999999	-0.00474476129999998	0.0255660575	-0.0501851998	-0.0267916735	-0.0044334506	-0.0690003414	-0.05893769386	0.00125721840000001	0.0136656371	0.03131364125	0.0979938691	-0.00226330154	0.00719890601000001
1	109796	109796	BYxYJM	-0.0127981135	0.0039210117	-0.0293969419	0.05393398227	0.0331437325	-0.00773130790000001	-0.0449043081	-0.00469804839999999	-0.046037108	-0.0306042331	0.0372953482	0.0129587	-0.0502991504	0.06192524083	-0.0467004114	0.0215122621	0.0738152936	0.0531246977	-0.0190009817	-0.0079751634
1	109888	109888	BYxYJM	0.0190655538	-0.0433340598	-0.0290186897	-0.0691164947	0.0282055298	0.0285877153	0.0300566687	0.0207425775	0.0135777368	-0.0841352662	0.0292676669	0.0292611522	0.0236246531	0.18528876935	-0.0136600767	-0.000531953400000007	-0.0335419144	-0.0202346984	0.0353805069	0.014078939
1	110132	110132	BYxYJM	-0.018711765	-0.02907524938	-0.03777574651	0.0301461413	0.0262363372	-0.0344231266	0.00206766059999999	-0.0376687754	0.0010609597	-0.0719554573	-0.0543438206	-0.029151608	-0.0868917144	-0.000597968700000007	-0.0310960893	0.0031312282	0.0396929563	0.0313407345	-0.0280658746	-0.0202282459
1	110596	110596	BYxYJM	0.02375997308	0.07046695437	0.06728206639	0.042971027	0.1022826949	0.07302111792	0.13432307499	0.06814610815	0.03440282904	0.0260855546	0.0249745184	0.07722625294	-0.00285042386000001	-0.0516637037	0.0269369194	0.0127975894	0.0021841819	0.0433453695	0.02948877999	0.04661596463
1	110857	110857	BYxYJM	-0.00874883673	-0.02495681261	-0.05433859249	-0.07007334307	0.00568473291	-0.02108055485	-0.01636277361	-0.01067687175	-0.00923352600000001	-0.03886764434	-0.01542321552	-0.01723221127	-0.06165778473	-0.07168927865	0.0166350915	0.01384038099	0.00772158159	0.00887052595	0.012885466754	-0.02381936811
1	111181	111181	BYxYJM	0.0306619001	0.03974857392	0.06147984437	0.0140188381	0.0377988404	0.020949606	-0.0040775824	0.01523093	0.0422505964	-0.059101725	-0.0206992049	-0.043321026	-0.0796991541	-0.0423286602	-0.0122614268	0.0474459938	0.0536253029	0.0919356109	-0.0098736099	-0.0329455303
1	111402	111402	BYxYJM	-0.0224069632	-0.0352497662	0.13998507343	0.0414957001	-0.0112039323	-0.0082758926	0.0115607678	0.0490651148	0.0068563874	-0.0694716051	0.045157373	-0.0245554731	-0.0990426869	-0.0548855419	-0.0490112027	-0.0369614786	-0.090563534	-0.0083735861	-0.0240140544	-0.0478646672
1	111582	111582	BYxYJM	-0.0131720923	-0.0530338473	0.0422025763	-0.0043605105	0.0307212646	-0.00596110820000001	-0.0105667619000001	0.022583093	0.0779837114	0.0044183418	0.0540847242	0.0598208204	-0.0603739841	-0.0555181739	0.0344917535	0.052506881	0.0701887806	0.0351866467	0.0491221331	0.0462148063
1	111984	111984	BYxYJM	-0.00615628150000001	-0.01628064185	-0.02658908202	-0.0430001256	-0.017689907	-0.04554019933	-0.08977225458	-0.0278637651	0.00986314960000001	0.03263205696	0.02759586756	0.0224867694	-0.06188388411	-0.04303711061	0.0681952079	0.0347061898	0.0429537348	0.02826275103	-0.050693467	-0.03812928419
1	112374	112374	BYxYJM	-0.02522896211	-0.01401346668	-0.00286934629	-0.03233915947	0.0181713042	-0.02644790303	-0.03075802785	-0.03425380127	-0.014364513788	-0.00280457214	1.91745599999946e-05	-0.0345115679	-0.06505647447	-0.05131586792	-0.01567889664	-0.03765338527	0.00897451911	0.02789947684	0.01074805169	-0.00935664489
1	112809	112809	BYxYJM	-0.0237022472	-0.0551320395	-0.00992379139999999	-0.0474419753	0.0454969221	-0.0527157174	-0.0453829349	-0.00242520190000001	-0.0446821979	-0.0595054336	-0.022736515	-0.0664161	-0.0983607134	-0.0917967804	0.0139246794	-0.00119974209999996	0.0309741118	0.0220582719	0.0207571714	-0.0718254682
1	113790	113790	BYxYJM	-0.16668452745	-0.17032181482	-0.11145564661	-0.12187151193	-0.0315364882	-0.1029173858467	-0.12105944182	-0.05349505789	-0.0821922578	-0.1019037587	-0.099809751	-0.07068306183	-0.15796838757	-0.16135933657	-0.07657532995	-0.030529821115	-0.05583162991	-0.03124575002	-0.063572445126	-0.09139225818
1	113891	113891	BYxYJM	-0.026370018	-0.0227618857	-0.007050102	-0.037455961	-0.0137105243	-0.0425791351	-0.00345678169999999	-0.0425635544	0.0343509522	-0.0651187781	-0.0619746445	-0.0755333885	-0.0756546102	-0.04319677042	-0.0252125449	-0.0430424383	-0.0601821924	-0.006758234	-0.0352389527	-0.0386115677
1	114590	114590	BYxYJM	0.0351583971	0.00873909270000001	0.00402500040000001	0.08843821113	0.0830496653	0.0395754383	0.020022555	0.0193343687	-0.0169617364	-0.0377805824	-0.0312892999	-0.000414167699999995	-0.0791590586	-0.10605884949	-0.0193685192	0.0112455119	-0.01330101018	-0.0107037216	0.03661452571	-0.01894788196
1	114653	114653	BYxYJM	-0.0729083219	-0.0394919846	-0.0400176887	-0.0059739073	0.0376874149	0.0253211933	0.0280201832	0.00238739160000001	-0.0323017658	-0.0733364716	-0.0509492162	0.00113902440000002	-0.04804662154	-0.0321399622	0.0219087832	0.00104254249999999	0.01803527834	0.0401210531	-0.040728347	0.00770381648
1	114825	114825	BYxYJM	-0.0245311369	-0.0701734928	-0.0584630114	-0.0035070052	0.0601177507	-0.0377606377	-0.1258395132	-0.0809973688	-0.0554127699	-0.0922413786	-0.1026587269	-0.0429336986	-0.1227279213	-0.0653400629	-0.0383962973	-0.0556343669	0.0725169559	-0.0584906447	-0.0671197651	-0.0831377772
1	114929	114929	BYxYJM	0.0294293735	0.03334175736	0.05263315184	0.027130907074	0.031968329	-0.0100248509	0.04759024631	-0.06994590836	0.031349129	-0.0207329121	-0.01848700054	0.01088785705	-0.02578908731	-0.01600145947	0.0037139286	0.01678093165	0.00657347719	0.05985873085	0.01270203913	0.000782057320000001
1	115495	115495	BYxYJM	0.0113251284	-0.0127267692	0.01158089811	-0.00563560574	0.0054746906	0.03746763834	0.01789354961	0.03562369618	0.0459986046	-0.0249220938	0.00948531809999999	0.00550314159999998	-0.02699824856	-0.01135173578	-0.00523693330000001	0.01229482103	0.02525206485	0.07557373192	0.03004704749	0.038794106
1	115591	115591	BYxYJM	-0.02258489614	-0.03872821989	-0.02258734545	-0.07713105654	-0.0617611015	-0.0279553206	-0.04962313531	-0.08666096607	-0.09984150758	-0.09170142929	-0.07337882186	-0.05729369651	-0.08494627367	-0.0135278413	-0.0913463559	-0.06427965626	-0.06237500493	0.0082687437	-0.02646268734	-0.07835180027
1	115918	115918	BYxYJM	-0.058162445	0.00842827970000001	-0.00486726700000001	-0.035484678	0.0162109724	-0.00537340209999998	-0.0135074534	-0.0316859512	-0.0124379079	-0.0234149116	-0.045222098	-0.00795047509999999	-0.055622139	0.0413012257	-0.0480076344	0.00636405540000001	0.0115758401	0.0274634557	-0.0114122873	0.0063993054
1	116239	116239	BYxYJM	-0.12435495644	-0.174130899654	-0.08404817352	-0.17119005706	-0.04355032198	-0.133971673733	-0.11396927	-0.10209050852	-0.0761943596	-0.11863822296	-0.16743564295	-0.08279330156	-0.14700314228	-0.12747020473	-0.145388419989	-0.1296419269	-0.07166413678	-0.198059045425	-0.18265383911	-0.1673407260937
1	116549	116549	BYxYJM	0.0338537751	0.096178503	0.0324069239	-0.02063632501	0.0835880764	0.0495604909	0.10046289	0.0522165744	0.0153716403	-0.0123063748	0.0120299689	0.054524149	-0.0658769649	0.0320693308	0.0208941299	-0.0132310022	0.03826421203	0.0616983832	-0.0219100054	0.0194988765
1	117649	117649	BYxYJM	-0.21490700605	-0.09757814887	-0.1317887855	-0.00957051310000001	-0.13245274051	-0.283068895494	-0.22469218549	-0.18852469128	-0.25066555509	-0.3145633004	-0.28851917777	-0.12034736729	-0.2977728258	-0.15862548715	-0.2171305928	-0.09921466846	-0.10691723768	-0.20403539181	-0.31649425247	-0.21158698528
1	117670	117670	BYxYJM	-0.0462117854	-0.0525125563	-0.04899808461	0.0013625899	0.0318168327	-0.0352104249	-0.03247878492	-0.0168329089	-0.0466421386	-0.0833123666	-0.0326261056	-0.0230480233	-0.11213300981	-0.0623938189	-0.034790253	0.0134932447	0.004401425	0.01462189002	-0.05965291983	-0.06481170056
1	118117	118117	BYxYJM	-0.1119122596	-0.15064095276	-0.2871223904	-0.0856133191	-0.11268845305	-0.15855373404	-0.13989492466	-0.08463829678	-0.0675278693	-0.05521549322	-0.022779042721	-0.07734713993	-0.11613671549	-0.06236596594	-0.06124740301	-0.04712637323	-0.0094542554	-0.0102786297	-0.043171262397	-0.10501767795
1	118541	118541	BYxYJM	-0.0178100996	-0.0643857998	-0.08492122075	-0.0628201397	-0.0217271021	-0.09511082996	-0.07181239888	-0.04840668222	-0.0685523577	-0.0667260714	-0.0640183197	0.0140115231	-0.08843446831	-0.00722047670000001	-0.0246476006	0.00678590099999998	-0.0341561089	0.0272572495	-0.0626265761	-0.07638688022
1	118998	118998	BYxYJM	-0.06884446059	0.01997127307	-0.002589844362	-0.01343121778	-0.07924228643	-0.0301209458	0.0523118862	-0.0370751033	-0.20675772884	-0.2367717767	-0.28580494961	-0.25522193465	-0.42149538314	-0.3169565739	-0.28783254233	-0.33687842278	-0.334523511132	0.04009933688	-0.12345034666	-0.12190378651
1	119582	119582	BYxYJM	0.0216621373	-0.0446264841	-0.0412078946	0.00981365469999998	-0.00535365389999998	0.00663542909999998	0.0524091776	-0.0118475808	0.0281188378	-0.0288727283	0.00926719270000001	0.01869698828	-0.04593862857	0.0918813625	0.1356372977	0.0698695976	0.0686590629	0.0414037931	0.0275320139	0.00431338570000001
1	119822	119822	BYxYJM	-0.04106264995	-0.03930227504	-0.09724663464	-0.08773212126	-0.0198137515	-0.10012963546	-0.08151704664	-0.08781941652	-0.0420925082	-0.0883987352	-0.08958138169	-0.0293792818	-0.146870122845	-0.09138120411	-0.0470351513	-0.0149302355	0.0077352549	-0.016708846	-0.01431011817	-0.03338982049
1	120442	120442	BYxYJM	-0.0514181788	-0.1015066516	-0.21823803484	0.04092714492	-0.000426449299999992	-0.0372608568	-0.0570994053	-0.0116473292	-0.0344683444	0.08248466853	0.06131441819	0.07417432275	-0.043983533	0.06111836583	0.07935166518	-0.0088949691	0.06641109719	-0.10001121915	-0.0701774612	-0.02970500419
1	120912	120912	BYxYJM	-0.00342597499	0.0265873687	0.03040152769	0.0804507875	0.0201178279	-0.0077666396	0.0225644712	0.0051137319	-0.06374113378	2.6800999999993e-05	-0.0589484582	0.0184837757	-0.07942575633	0.0255382093	-0.061846773	-0.0630330989	-0.0190965898	0.0421107179	-0.016929642	-0.09071800669
1	121656	121656	BYxYJM	-0.0658196299	-0.1225625713	-0.08081304275	-0.00975410989999999	-0.0244331242	-0.0806122044	-0.0124750098	-0.13727340917	-0.018226728	-0.1397848861	-0.0627699542	0.00788550369999999	-0.0358378506	0.05463613663	-0.010848911	-0.0450565953	-1.48400999999965e-05	-0.0123149481	-0.0174246875	-0.0295188814
1	121908	121908	BYxYJM	-0.19379764014	-0.3154072604093	-0.2684059343	-0.14958523598	0.13793590704	-0.19897027308	-0.06591791121	-0.12960812127	-0.09225835726	-0.06428933815	-0.15298931248	-0.06572722917	-0.09711717783	-0.04874481605	0.00115330579999999	0.01396502539	-0.00655066405	-0.1404090391154	-0.09812653777	-0.112578271805
1	121958	121958	BYxYJM	-0.0266100595	-0.00977459579999998	-0.0401913433	-0.04498222437	-0.019994858	0.0328319028	-0.0336903995	-0.0352356931	0.0037631293	-0.06482235705	-0.05878500256	-0.0306439118	-0.0178846432	-0.0381147356	0.0385467706	-0.0150269076	0.01259269849	0.0280664699	0.02231593828	-0.000715601299999993
1	122332	122332	BYxYJM	-0.031022574	-0.0377446375	-0.0310121467	0.00766962360000001	0.0263272298	-0.0322671572	-0.0754325167	-0.0266949995	-0.0148546868	-0.0541064431	-0.0612497691	-0.0406338561	-0.11185645615	-0.09090727951	-0.0289115844	0.0020046836	0.018935508	0.00474595760000002	-0.0375539106	-0.05769526881
1	122769	122769	BYxYJM	-0.0717316533	-0.0565737962	-0.0419918952	-0.0716531518	-0.00550510069999999	-0.1718110426	-0.0620679208	-0.0623813288	-0.1288364906	-0.12916326	-0.0973627834	-0.0292469569	-0.1303357988	-0.0227997129	-0.0611081242	-0.0295279967	0.00130513659999998	-0.0920006943	-0.0819216485	-0.0499128284
1	122796	122796	BYxYJM	-0.0744253703	-0.0100619133	0.0220333347	-0.0629052197	0.00240283220000001	-0.0297333174	-0.1137339191	-0.0863404444	-0.1562659586	-0.1505429268	-0.11573711312	-0.0613829037	-0.1004339975	-0.1101298506	-0.0645081224	-0.017912011	-0.0257993603	0.0710967041	-0.0181316079	-0.0259510236
1	123009	123009	BYxYJM	-0.0681869991	-0.07016732141	-0.0971928309082	-0.03405134283	0.0400571503	-0.0632269021	-0.08211109792	-0.0098016452	-0.0144551052	-0.0333151603	-0.0275921117	0.0128298968	-0.0732939391	-0.00763313011	-0.0325138057	-0.0212053207	0.03044947193	-0.0045128462	0.01225277138	-0.0491432768
1	123718	123718	BYxYJM	0.0242625543	-0.0408149332	-0.04217755313	-0.00446069199999999	0.0586543163	0.00142982519999998	0.0246659942	0.0656675042	0.0342874738	0.00327636209999999	0.0182935444	0.0220550728	-0.0289995787	0.00147476360000001	-0.0122111664	0.0162049503	0.0201737203	0.0021815984	0.00615659709999999	0.0063487082
1	123843	123843	BYxYJM	-0.02401397786	0.04297497864	-0.03509377789	0.09365854075	0.0539858832	-0.03034489962	0.00947337565999999	-0.0285791761	-0.0477904274029	-0.02406388397	-0.08463348459	0.0115988223	-0.04790649741	0.0784360705	-0.03663467409	-0.0270649582	0.00219532039999999	0.03107730302	0.01442580435	-0.046765279
1	123984	123984	BYxYJM	-0.12723583844	-0.17540858592	-0.18566509341	-0.06895268454	-0.02874590256	-0.128170900697	-0.13569341131	-0.08191818835	0.06359758742	-0.0580307641	-0.05133300589	-0.0389461894	-0.151832630546	-0.1193699886	-0.06740600137	-0.0233798129	-0.04990171587	-0.10508995496	-0.09481184022	-0.10836193455
1	124584	124584	BYxYJM	0.10442528398	0.1107909062	0.05313169389	0.09282498915	0.0421331209	0.075643532401	0.05991962818	0.04294791541	0.04955039479	0.01387841549	0.0459423702	0.05901699521	-0.07216395356	-0.00986689106000001	0.0207694755	0.05875707071	0.06514112013	0.08284821479	0.0274754355	0.00391413227
1	124951	124951	BYxYJM	0.0139225824	0.0241379284	-0.01170381406	-0.02214928382	0.0254262125	-0.00104958109999997	-0.0105660476	-0.02741159815	0.00680149959999998	-0.042147997	-0.0404572573	0.0487995267	-0.0050619344	0.0340204118	-0.0480332025	-0.0460755619	0.00689980200000001	-0.0189540491	-0.0319225148	-0.009887858
1	125134	125134	BYxYJM	-0.039665576	-0.10081860288	-0.06632091224	-0.06397921804	0.000732308799999998	-0.10887727907	-0.11154358599	-0.0049609003	-0.0552320941	-0.0645358303	-0.09304858205	-0.0066019769	-0.07192270778	-0.0807228362	-0.00462469109999999	-0.09512370148	-0.05256313103	-0.07452548445	-0.05678677922	-0.09074131749
1	125383	125383	BYxYJM	-0.08544019175	-0.0541639178	-0.07876261926	-0.0190206658	-0.0128914132	-0.0303141821	-0.0220050307	-0.0642121163	0.00770731876000001	-0.0134593407	-0.00212834380000002	0.0065143322	-0.06662688581	-0.0594950886	-0.0347307237	-0.0617718392	0.0304562967	0.0887324192	-0.0333353691	-0.0383022882
1	125611	125611	BYxYJM	0.052488258178	-0.04596865029	0.00588375394	-0.04759570023	0.0394369513	0.04412894283	-0.00251743173	0.03317454554	0.018030718771	0.03040050856	0.00728867273	0.1563210106	0.00931564229	-0.00435518639999999	0.03043942652	0.0383968826	0.05822150605	0.05292150352	0.04755576536	0.00664878985
1	125794	125794	BYxYJM	0.04411406496	0.1223912084	0.059699096336	0.14304782168	0.12882311324	0.05868286509	0.04354251155	0.102818448748	0.0453634443	0.01014819996	0.0410791092	0.06410544812	-0.008453143476	-0.03601804931	0.02996652507	0.03399719411	0.06666938322	0.04882939118	0.051705747737	0.038122937683
1	126115	126115	BYxYJM	-0.0071815554	-0.03803635295	-0.05355139167	-0.0264168846	0.0178477929	-0.1083075426	-0.0163519664	0.0295442475	0.0244519265	0.0172703093	-0.06238860674	0.0329536386	-0.07941932829	-0.0482325008	-0.0449149479	0.009860375	0.03189289335	0.00679458799999999	-0.03985026587	-0.01572524998
1	126601	126601	BYxYJM	-0.0705698525	-0.063579491	-0.0322601316	-0.1122901825	-0.0650846356	-0.1355013965	-0.0915284343	-0.0857812209	-0.0568472517	-0.1281695531	-0.0862893209	-0.0627046288	-0.1152781477	-0.0542649636	-0.1113680019	-0.0319205076	-0.0797205211	-0.0546727704	-0.067823745	-0.0824464784
1	127228	127228	BYxYJM	0.1157424867	0.03131831968	0.03618751789	0.09682624185	0.19642276985	0.0469997763	0.19731557982	0.12366355835	0.10987163445	0.091666908922	0.025156281717	0.1671540999	0.0257181728477	0.04740010319	0.03960734014	0.06225612115	0.077860653852	0.02626826892	0.06546850882	0.11550086031
1	127573	127573	BYxYJM	0.0141576368	0.00380710699999998	-0.0469253899	-0.0615836851	0.0200309869	-0.0172491241	-0.0278407822	-0.0683656331	-0.0445092461	-0.00795652489999998	-0.0127842139	0.0197440839	-0.0411263793	-0.0317369803	-0.0126615882	0.0222850225	0.0544881693	0.0521784286	0.0368855224	-0.03676352
1	127903	127903	BYxYJM	0.05411156613	0.00661090628	0.01550303955	-0.02055204681	0.0440971331	-0.01885506392	0.00162243276	0.01902487566	0.0105356892	-0.00965430665	-0.01446781589	0.00307784862999999	-0.0436852526	0.017661743381	0.00818517499999999	0.00400025794	-0.033026746302	0.02888120656	0.00055914596	-0.02181041974
1	128053	128053	BYxYJM	-0.12825709465	-0.03918070685	-0.09954486021	0.0803929	-0.0457465732	-0.13767747536	-0.04198669521	0.0266408183	0.1166775002	-0.0153963844	-0.034824774	-0.0737211532	-0.11639542914	-0.1052584506	-0.0451485641	0.0257223905	0.00156682289999999	-0.0195112903	-0.04711006016	-0.0229769245
1	128590	128590	BYxYJM	-0.00354576332000001	-0.05736183912	-0.0593667238505	0.08721797341	0.02203477702	-0.00760987646	-0.03316647288	-0.03334096627	0.04245918598	0.10140714357	0.03979654098	0.02308475898	-0.01372517293	-0.04959092128	0.01156167578	0.06185927874	0.02442035088	0.03274793256	-0.01147488444	-0.0329665845
1	128845	128845	BYxYJM	-0.04987498988	-0.05258512402	-0.03034252367	-0.06559965316	-0.05832916322	-0.07218364396	-0.101838512041	0.0118580076	-0.0686475852	-0.0956310317	-0.08346060739	-0.0370369564	-0.09354082484	-0.05193130307	-0.0277097502	-0.0547827294	-0.04358198445	-0.07474973373	-0.06794532821	-0.0938080726147
1	129099	129099	BYxYJM	-0.1129081903	-0.1396426755	-0.08152493314	-0.1858412626	-0.2026261045	-0.1375760467	-0.1377249271	-0.1252702008	-0.08346017896	-0.1496409133	-0.1188685593	-0.1280673216	-0.0895514658	-0.1893703335	-0.1908235514	-0.1883917238	-0.140224803	-0.1485567867	-0.1172058002	-0.1112431132
1	131638	131638	BYxYJM	-0.150399035711	-0.09360346135	-0.054483306641	-0.11856078472	-0.06630210066	-0.06942849363	-0.08219924322	-0.10394904922	-0.203633894993	-0.16356582224	-0.0640710732	-0.10367715863	-0.04756274494	-0.01239434519	-0.16379309628	-0.14126170917	-0.0798823004	-0.00881224359999999	-0.081379810196	-0.09627876429
1	132931	132931	BYxYJM	0.0549717541	0.13425897678	0.1018099338	0.00694594500000001	0.10994173101	0.22438334721	0.1200129624	0.00761683220000001	0.09963995448	0.11554846091	-0.0165077025	0.1729846126	0.0775127282	-0.09858391773	-0.02973419267	0.08312325925	0.07195260661	0.0722841564	0.10125023837	0.1036089154
1	132981	132981	BYxYJM	0.037930642	0.0348804991	0.0451619506	-0.0021434166	0.02093931658	-0.0132709291	0.0264190804	0.04245036	0.00187491419	-0.00246656854	-0.0027352329	0.02286678579	-0.04409254818	-0.06763388896	0.01491032646	0.01400819565	0.01227983006	0.02796075534	0.00058132374	-0.00220817779999999
1	133137	133137	BYxYJM	-0.09721748764	-0.0343308162825	-0.12468368196	-0.09143927778	-0.06710668542	-0.03824561284	-0.047323550404	-0.05439726433	-0.00727145769	-0.04465760995	-0.05481078645	-0.02585418936	-0.044585011699	-0.0271837904	-0.05304078946	-0.03289682372	-0.00075183370000001	0.01569823221	-0.02393339494	-0.13665465227
1	135716	135716	BYxYJM	0.0288620545	0.041343797	0.03573393213	-0.0150326268	0.0989267974	0.0570785196	0.0395267989	0.0622676264	0.0568737287	0.0534191164	0.0577386694	-0.00288716189999999	0.0299943854	0.0189732455	0.0212904709	0.061332308	0.0873126887	0.0679543073	0.0540003624	0.023990556
1	135954	135954	BYxYJM	-0.13174667064	-0.09871631882	-0.11887249416	-0.0684226511	-0.05038649587	-0.11350062929	-0.06140105924	-0.07702340702	-0.1138880384	-0.0703335135	-0.10582974073	-0.07556231473	-0.0662476384	-0.02497222717	-0.0641254373	-0.04102873082	0.00998285216	-0.04312185435	-0.05052388085	-0.125422979982
1	136162	136162	BYxYJM	-0.00817092129999999	0.00718021269999999	0.01229284986	-0.0089408398	0.0180646978	-0.02569753438	0.00880364459999999	-0.0223542456	0.00107156350000001	-0.00595269000000001	-0.00139935648999999	0.0179772239	-0.05982634835	-0.01725771822	0.0253698085	-0.0350807083	0.02540876704	-0.02542466146	-0.01316047589	-0.02652943714
1	141186	141186	BYxYJM	-0.0626439627	-0.0270916643	-0.0082360938	-0.3381571915	-0.16276803741	-0.06118869376	-0.08360898972	-0.10018493715	0.0592742794	-0.18055176629	-0.22246576436	-0.2781513762	-0.15599015015	-0.1511861854	-0.13893369941	-0.1353829212091	-0.2492161215	-0.11362611279	-0.17579748719	-0.16642760078
1	141986	141986	BYxYJM	0.0299723841	0.0209341515	0.05611854012	-0.0225688595	0.0679053084	0.06122991279	0.028427858	0.047386183	0.016971038	-0.0171599758	-0.0218406114	0.0173874912	0.04648421079	0.03613316379	-0.023726773	-0.00392126109999999	-0.0069597424	0.034767356	0.02579980183	-0.0370927447
1	143087	143087	BYxYJM	-0.04380049	0.0138577251	0.03458567818	0.00480289270000001	0.0173750827	0.0170751755	0.0395382982	0.0058537301	0.06247820384	0.0159990452	0.01286344411	0.00421511781	0.01686614024	-0.0224623719	-0.0205599649	0.00686200640000001	-0.00220569409999999	0.0120502358	0.04367609319	-0.02656947127
1	143681	143681	BYxYJM	-0.07959161384	-0.05515792915	-0.05410150955	-0.07139414774	-0.03226519	-0.05366518218	-0.10444991721	-0.04751157213	-0.0428414963	-0.0253815396	-0.08098269559	-0.02935742712	-0.056942129957	-0.06868527287	-0.0511835965	-0.01587274753	-0.0573028713	-0.0147533127	-0.04663447789	-0.100461955715
1	143854	143854	BYxYJM	-0.1122398788	-0.14120750923	-0.11106461507	-0.12374272883	-0.17608414831	-0.16312198285	-0.192815575225	-0.152968038525	-0.1123565136	-0.26075003746	-0.28783463445	-0.2756598653	-0.21444398052	-0.09885239415	-0.16922683762	-0.16147810256	-0.24573644407	-0.23959645204	-0.22682530501	-0.24175616381
1	144828	144828	BYxYJM	-0.05658594201	-0.04117318407	-0.05611675497	-0.0214691240753	0.02150935678	-0.04886056253	-0.00247664669	0.00826290949	-0.0125459234	0.02584389805	-0.03144677499	0.00501594230000002	0.00274337124	0.070751614741	0.03428912139	0.04900751312	-0.018103423	-0.02337017591	-0.047872323291	-0.03194669668
1	145636	145636	BYxYJM	-0.0424087476	-0.0423813195	-0.0320929991	-0.17013651183	-0.1118051353	-0.029997531	-0.039197459	-0.0763412318	-0.1450653921	-0.1016882433	-0.11394823585	-0.067901779	-0.0402788811	-0.0297798927	-0.1494404817	-0.10143645264	-0.09410850883	-0.0681426864	-0.0193022373	-0.09574805367
1	146541	146541	BYxYJM	-0.10838246706	-0.10457937691	-0.10284079539	-0.14058806538	-0.07816328381	-0.09912233794	-0.05566367734	-0.0512796675872	0.012079881	0.0295517699	-0.0348280944	-0.0136148613	-0.0591900121	-0.02639070547	-0.09653344	0.0209335139	-0.0197500389	-0.04134364556	-0.0191505695	-0.04528870387
1	147509	147509	BYxYJM	-0.0203010861	0.00290281570000001	-0.0806734169	-0.000437941599999991	-0.00674559889999998	-0.0182097202	-0.0453596971	-0.0147173091	-0.0327134299	0.031481704	-0.0499042119	-0.0370093976	-0.05026581249	-0.0273531291	-0.00992548530000001	-0.0458190265	0.0211110891	-0.071149825	-0.0016287928	-0.0321348899
1	147761	147761	BYxYJM	-0.024232663047	-0.011513232277	-0.007297931931	0.0198008026	-0.0100734878	-0.0119952939	-0.076155706	-0.03707161054	-0.00653554045	-0.01168133494	-0.053492099543	0.012731357681	-0.04605126948	-0.0846747798	-0.02744598598	-0.03304165713	-0.0210278865	0.04770509026	0.00255477338	-0.06221512515
1	148262	148262	BYxYJM	-0.0516068792	-0.0489494768	-0.01830531031	-0.0572075313	-0.0344303454	0.0124197561	-0.0235305254	-0.183339044864	0.0107121202	0.0192210648	-0.0484974686	-0.0155682041	-0.0206409356	-0.04408684141	0.0164188714	0.0081902482	0.0273510271	0.0047840613	0.0367206237	-0.0473927089
1	148888	148888	BYxYJM	-0.0536827434	-0.0022123473	-0.01995372986	-0.0214536842	-0.00425965189999999	-0.0766258219	-0.0513035527	-0.0380591352	-0.0337970375	0.0043379647	-0.0583136355	0.0088475029	-0.0730872827	-0.0221647742	-0.0487390791	-0.00749571360000001	0.00985886520000001	-0.057776227	-0.0266943006	-0.09095065874
1	149270	149270	BYxYJM	-0.0188611596	-0.0261124457	-0.0107302092	-0.0887380025	-0.0554870124	-0.0571022219	-0.00906318680000001	-0.0273849641	0.0159085523	-0.045471708	-0.0338858655	-0.0866133846	-0.0468474029	-0.0624113666	-0.0149756073	-0.0449175421	-0.0940874862	-0.0803510366	-0.0307086721	-0.083478167
1	149309	149309	BYxYJM	0.0063492718	0.0451794421	0.0128084675	0.00653094100000001	0.00149512099999999	0.0120134777	0.0154581519	0.25148141091	0.0204971553	0.0314461616	0.0298660217	0.0792811535	0.00423423689999997	0.0222995878	-0.0273719609	0.0191208705	0.0334197927	0.00883781359999997	0.0145996666	0.01215255
1	149456	149456	BYxYJM	0.00123446186999999	0.000748290299999996	-0.00785552270000001	-0.01959682746	-0.00970420106	0.00677788025999999	-0.03200199711	0.00510610879	-0.01164580422	-0.01212294846	-0.01651312591	-0.03667644427	0.00723524178	-0.0036261692	-0.01157289207	0.00863363927	-0.00599806901	-0.0307761552	0.02075405151	-0.037414236171
1	149596	149596	BYxYJM	0.0115703367	0.0239506587	0.04446109318	0.0403122433	0.0482711499	0.06279736318	0.0479205916	0.0196010161	0.1127138865	0.0162434746	-0.04297620901	0.04063829759	-0.01423354071	-0.0114454858	0.0486493543	0.0573449313	0.05266353046	0.07214208759	0.0502328096	-0.01342254086
1	149915	149915	BYxYJM	-0.000779162999999999	-0.0480461862	0.00650833989999999	0.10411890441	0.07289776655	0.044855306	0.09138669168	0.00207629840000001	-0.0635679007	0.05729095457	0.02876670705	0.10508905268	0.03626986987	0.06500388683	0.0631733789	0.15747104386	0.11520647795	0.05809614319	0.04945391615	0.01267612583
1	150464	150464	BYxYJM	-0.0576367164	-0.0455466793	-0.0473064565	0.020003843	0.00497533319999999	0.00313977100000001	0.0336576219	0.0281638426	-0.1146643018	0.0131376863	0.00212200639999999	-0.0251807401	0.00307904780000001	-0.0103742842	-0.0324140367	0.0217187377	0.031458225	-0.0227446264	-0.029726453	-0.0194084094
1	151012	151012	BYxYJM	-0.0210863574	-0.0177133901	-0.0237271145	-0.0293066576	0.00991920489999998	0.0019799449	-0.0204619514	0.0150796702	0.0245404661	0.0459872324	-0.0341217397	-0.0148078665	-0.0404063954	-0.0272068081	-0.0237339817	0.00692305430000001	0.0191323395	0.0122234417	0.0355422335	-0.0471268234
1	151774	151774	BYxYJM	-0.1806638986	-0.1353463782	-0.054272398491	0.0889386593	0.0325492346	-0.15358998722	-0.16227249807	-0.0448909414	-0.16829237166	-0.0358124722	-0.216382979751	-0.0578213708	-0.07658378541	0.0158019823	-0.0239905121	-0.0102721767	-0.0856955702	-0.15269217159	-0.08812693454	-0.09582728642
1	151921	151921	BYxYJM	-0.0425449854	-0.0544186286	-0.08586838876	-0.0038724815	0.0205587653	-0.026885471	-0.0212808519	-0.0515523665	-0.0446791069	-0.00863056510000001	-0.017756861	-0.0252959153	-0.02410125481	-0.0282929985	-0.0335013024	0.0340457588	0.0366397527	-0.0236161843	0.015470254	-0.06621977678
1	152338	152338	BYxYJM	0.0038683581	0.0145105192	-0.0190376311	0.0270063786	0.0334957695	0.00505727849999998	0.0188236496	0.0233722823	0.0329138703	0.0283594931	0.0150106014	0.0165375777	-0.0096062207	0.040035128	-0.0014100551	0.0084817408	-0.0211896595	-0.000979462900000005	0.04609454251	0.0034984007
1	152730	152730	BYxYJM	-0.06194165068	-0.11361583226	-0.093850465248	-0.0230003652	-0.0531125204	-0.00556569059000001	-0.06468060022	-0.0271060722	-0.0569394972	-0.0142985284	-0.02535316516	-0.0073042354	-0.02828769756	-0.04688785485	-0.0679833948	0.0238257457	-0.0338088939	0.0209402305	-0.01063171872	-0.0475755746
1	153184	153184	BYxYJM	-0.0101311697	-0.00530883251	-0.00303949516999999	-0.0128590754	0.0170316316	0.02297816788	0.0238243287	0.07722924622	0.0388493181	0.00982017589999998	0.0291436527	-0.000121467000000014	-0.04482786936	-0.1125590008	-0.00917157169999999	-0.0164109258	-0.0264683369	0.00188741520000001	-0.00605006262999999	-0.03108588126
1	159624	159624	BYxYJM	0.00206500503	0.01501689071	-0.01839173426	0.00764242817	0.0290500818	0.03056195312	0.074944916784	0.02061169765	-0.02931843086	0.0810621728	0.06633517888	0.01796218965	-0.03004182613	0.04990109222	0.04666905591	-0.0279295951	0.09297295624	0.09001744922	0.02877145559	-0.04835278872
1	159758	159758	BYxYJM	0.0322529914	0.03632550642	0.01762906198	0.05227837095	0.041565766	0.04291436543	0.0143351582	0.00482521546	0.0188017241	0.04143472182	-0.04344693592	0.03980983981	-0.01126320014	-0.00226275839000001	-0.0272322234	0.0125791088	0.03540572969	-0.00886394909999999	0.01939292299	-0.02585880559
1	166246	166246	BYxYJM	-0.00963239470000002	0.0385068495	-0.0181613028	0.0510638118	0.0513460673	0.0542082768	0.055874889	0.0452554717	0.0122311975	-0.0036070597	-0.00193754560000001	0.00148299629999998	-0.0299849116	-0.0272286695	0.024483117	0.0565345294	0.000972147799999989	0.0306741825	0.00473837030000002	-0.0295121443
1	166430	166430	BYxYJM	-0.01882139108	0.00125764183	0.04340277836	-0.00271684460000002	0.00559156550000001	-0.00879524016	-0.02242352338	0.01644043104	0.026465887	0.0477193153	-0.019743578	0.01686822656	-0.01629128502	0.00764569138	0.0514125764	-0.00291131019999999	-0.01854184136	-0.04594292551	0.01262917292	0.00419798665
1	166932	166932	BYxYJM	-0.0669974462	-0.05672825727	-0.04079251608	-0.0276148767	0.0324080474	-0.0377927993	-0.0180045224	-0.0344214427	-0.0151675523	-0.0299940268	-0.06386729837	-0.069706838	-0.0155593805	0.0083209138	-0.0203811713	-0.00237206890000002	0.008644815	-0.00411625240000001	-0.04782849431	-0.03788008104
1	167048	167048	BYxYJM	0.0542648856	0.03771756366	0.08995889648	0.03004127713	0.0482011699	-0.00299565941	-0.00317833483999999	0.01649525242	-0.0191064063	-0.00626033810000001	0.0098897537	0.00141927650000001	0.0105820197	0.01603688586	-0.0143847164	0.012602957	0.0064628883	-0.04069428846	-0.02579539862	-0.01111944781
1	167551	167551	BYxYJM	0.09651867017	0.04106102041	0.01646140187	0.08715111908	0.119563671577	0.059763569351	0.0732396858	0.13186908955	0.19078794864	0.17536718612	0.31114122314	0.22703485189	0.31685922641	0.2837100591	0.2468268046	0.2022753282	0.1023700881279	0.10863811669	0.21895798033	0.14575902318
1	167802	167802	BYxYJM	0.1753348486	0.1626169709	0.100293106	0.1611783684	0.2100539616	0.1583231591	0.1476351469	-0.0221109248	0.1714871289	0.179326685	0.142687081	0.1616965048	0.2821727133	0.17850094926	0.2251939312	0.0798898616	0.1606211465	0.1457711881	-0.0232731168	0.1499423553
1	169264	169264	BYxYJM	0.002630467768	-0.071284372484	0.03306217152	0.0967796367	-0.03306955381	0.015156237759	0.04519087442	0.06853321396	-0.00734145716	0.0186633033	0.05703830428	0.0639963725	-0.020651363336	-0.103983258	0.0271726553	0.0144357895	-0.0331866037	0.08564400483	-0.04936944146	0.04261072227
1	169417	169417	BYxYJM	0.00916443156	-0.002700595	0.06597939904	-0.0159132585	-0.00979724652	-0.00102874973	-0.03784480712	-0.061855279832	-0.12122416676	-0.04975061361	-0.054524260623	-0.055322987373	-0.000880364270000003	-0.019156484915	-0.083340246013	-0.04144556907	-0.105494038156	-0.062370711207	-0.07270289044	-0.01667364984
1	169633	169633	BYxYJM	-0.01143386263	-0.0093531416	-0.01145989191	-0.0228127695	0.0110990359	0.03969362734	-0.00982243328	0.00439557730000001	0.0087578782	0.0134704233	-0.02463512577	-0.03461761612	0.010719063	0.14602612204	-0.0243202626	0.0242894108	0.01960270073	0.00264568437	-0.02720752926	-0.01938394064
1	169987	169987	BYxYJM	0.00372557420000003	0.0335349745	0.0842882079	0.0623952011	0.0159515117	0.0563975799	0.0195970917	0.0358810713	0.0459039934	0.0295320986	-0.0364645815	-0.011253212	-0.056502304	-0.0260004451	0.0456822408	0.0300193388	0.0190627545	0.0161815946	0.1012743137	0.015962311
1	170559	170559	BYxYJM	-0.0167285173	0.0035202371	-0.01993586913	-0.037759503	-0.0109769799	0.00443794220000002	-0.0145207596	0.0131628314	0.044005181	0.0378126336	0.0265154148	0.0121722836	0.0053002442	-0.0363429894	-0.0164611587	0.0345412609	0.0307574755	0.0369491295	0.06895200738	-0.00329977570000001
1	171384	171384	BYxYJM	0.035982639	0.09257538562	0.07982473924	0.050635996401	0.07448020446	0.084376785527	-0.08030520458	0.03587257317	0.0474164305	0.07766896814	-0.00415765032	0.1061398364493	0.02150789331	0.07115175395	-0.0116487833	0.0720580115	0.08319710519	0.04830575466	0.10666235398	0.02262394011
1	173220	173220	BYxYJM	-0.0258005431	0.11117404938	0.0080367257	0.0889493312	0.0442264246	0.0215607666	0.0238257318	-0.0273827373	0.0117625544	0.0471398029	0.0324348075	0.0591807452	0.0266869109	0.0658783541	0.0302786227	0.0609316283	0.0483237027	0.0024489822	0.09293562732	-0.07108326368
1	175351	175351	BYxYJM	0.00060259185	0.00912482748	0.0101814366	-0.03156988809	0.0678560182	-0.00893195667	-0.0129821546675	0.016573917029	-0.02198400849	0.01398330215	-0.01001936171	0.06160806984	-0.00803756864	0.02852366889	-0.00677011328	0.033670087653	0.02130295874	0.09966669533	0.05431537574	-0.01668610264
1	175407	175407	BYxYJM	-0.00804853016	-0.01602300232	0.00315706803	-0.019067298678	0.03225615415	-0.01076539585	0.0163559056	0.00342817572	-0.0245293152	-0.01473460738	-0.01244599159	0.00188261749999999	0.01634958163	-0.012781874601	-0.01831147692	-0.0059685257	0.00368780613	-0.03109462675	-0.01416315346	-0.022463008838
1	175571	175571	BYxYJM	0.0227086366	-0.00612688490000002	-0.0398797799	-0.0458278937	0.00051439090000005	-0.0271944233	0.0405223319	-0.0277487342	0.0087086572	0.0136201726	0.0080266682	0.0773188396	0.05625795231	0.00319114609999999	-0.007807701	0.1530191721	0.0131114267	0.0248396203	-0.0459947536	-0.0539516758
1	175874	175874	BYxYJM	-0.1076722779	-0.0473311643	-0.0144393423	0.0552216202	-0.0146319158	-0.0307861561	-0.0869427905	-0.0990146434	-0.0883968372	-0.027897869	0.0113936063	0.0193902798	-0.05664459071	-0.00506059090000002	-0.045940306	0.0366408483	0.0528103056	0.0414107997	-0.0524897242	-0.0934633137
1	175961	175961	BYxYJM	0.06247516712	0.10828747073	0.12871218489	-0.01566218845	0.0734755955	0.07569184956	0.030745701	0.0120890403	0.019301225	0.0274647537	-0.0475661257	-0.0151829523	0.01156331189	-0.0053226881	-0.0105373985	0.00808750900000001	0.00333962060000001	0.07868448461	0.05741866715	-0.05231474129
1	176429	176429	BYxYJM	0.05125367503	0.06859307283	0.09569594117	0.08749384415	0.05907438929	0.086833730467	0.166097966117	0.0402551632	0.08766785074	0.068037505384	0.05172739703	0.078180672394	-0.008968695596	0.03022080845	0.13531478695	0.03507257976	0.04850440439	0.03966220169	0.039672424735	0.0679489864
1	177664	177664	BYxYJM	0.006181251	-0.0018046733	0.05373349331	-0.0029600283	0.0186015001	0.0264705388	-0.0217403747	0.00399543630000002	0.044369914	0.00743173189999999	-0.0158347875	-0.0238143213	-0.013628494	0.0213850831	-0.0451501495	0.0380905013	0.0115268612	0.00410682530000001	-0.00571859279999998	-0.0255748899
1	177944	177944	BYxYJM	-0.01423213469	0.04626688461	0.00427790479	0.06038792359	0.0353415764	0.03996306387	0.00959493594000001	-0.00475588598999999	-0.0248059043	-0.02619673679	-0.0227827261	0.01473188103	0.001300479181	0.02274372377	-0.04239049876	-0.02594492168	-0.0047236209	0.00613360019	-0.00864412995	-0.0333384129256
1	178538	178538	BYxYJM	-0.028512277	5.56938000000062e-05	-0.05384378	-0.0122238828	0.00636811050000002	0.00630606109999998	0.0288945975	-0.0165452928	-0.0312590793	-0.0305137528	-0.0122959977	0.0211727125	-0.0246496372	-0.0109326837	-0.0265920704	-0.0065341887	0.0081077658	0.00838129970000001	-0.00509117069999998	-0.0585232282
1	178560	178560	BYxYJM	-0.00331269199999998	0.0385384761	-0.0302990136	-0.0115988947	-0.07687015542	-0.0171489411	-0.05088897206	-0.02533597986	-0.00120542820000002	0.01147094336	-0.03240716605	-0.07265550043	-0.09146354489	-0.06980261068	-0.0887385268	-0.05034119791	-0.07392837158	-0.06749167186	-0.01675192324	-0.06221071726
1	178749	178749	BYxYJM	-0.0180296753	0.0082055047	-0.05446851483	0.0147012927	0.0366098527	-0.0448536255	0.0181310239	0.0314483904	-0.0614749377	0.0216879929	0.0233382837	0.0165434731	0.0395050824	0.0672951217	-0.0142672577	0.0280829447	0.0378346971	0.0339274328	0.074443188	-0.06272720729
1	178987	178987	BYxYJM	0.0684604942	0.0346089793	0.0112569097	-0.00451626199999999	0.0424248404	0.0724714454	-0.0349180011	0.00580933450000001	0.0592306035	0.0422378317	0.0104528412	-0.0861345945	0.0479801685	-0.00192223490000004	0.0981817343	0.0640105018	0.0391093415	0.0467649813	-0.0107966758	-0.0347535052
1	179535	179535	BYxYJM	0.0122771714	0.00042564249999999	0.024624042	-0.0343879533	0.00332358319999998	0.0289794013	0.034870856	0.0935947921	0.0763291348	0.00555170689999998	-0.0146626847	0.0273818857	0.0204435375	-0.011570047	0.0274970642	-0.0122578051	-0.0251641518	0.0170223122	0.0514037167	-0.00676362899999999
1	179665	179665	BYxYJM	-0.0157058378	0.0407128585	-0.0556242829	-0.0410746644	-0.00477825570000001	0.0384895597	-0.0381503582	-0.0495901682	-0.0240684997	0.00294654029999999	-0.0206992846	6.11350000000177e-05	0.00406326330000001	-0.0126691755	-0.0157415841	-0.0335061588	0.0131370889	-0.0523773335	-0.04202799829	-0.0469126233
1	180011	180011	BYxYJM	-0.27709490263	-0.2250387677	-0.2193498866	-0.2637501653	-0.0234527343	-0.21171058649	-0.246189122421	-0.27106191378	-0.21795037795	-0.21440903825	-0.1109691991	-0.28000648028	-0.13281276717	-0.1986734787	-0.06751239	-0.1430822839	-0.120307449	-0.245458039	-0.15600328857	-0.2942119701
1	180695	180695	BYxYJM	-0.25457795585	-0.01810766475	-0.02998163936	-0.26563253137	-0.38688433988	-0.17562905421	-0.11590112639	-0.4498012859	-0.1876765614	-0.298636620075	-0.2227977554	-0.27417228196	-0.41975733387	-0.25684966821	-0.27661994267	-0.15952151502	-0.28746718929	-0.1561309381594	-0.22270546162	-0.182813001916
1	180932	180932	BYxYJM	-0.11217889634	-0.10510848801	-0.09332394067	-0.2525503344	-0.19167538322	-0.18416842362	-0.172187468539	-0.14760771112	-0.0542148249	-0.166320967058	-0.14387819005	-0.16838679272	-0.073867295	-0.0089619189	-0.1212460624	-0.10447718698	-0.129658701201	-0.0565706743	-0.10253915833	-0.13409724649
1	181583	181583	BYxYJM	-0.2723148341	-0.2722346487	-0.2204488434	-0.262305125	-0.3153482686	-0.262959633	-0.2542538976	-0.2644256824	-0.3187060791	-0.300443082	-0.2801646007	-0.314286733	0.2556425791	0.6165737396	0.2207126989	-0.000690038899999995	-0.2485489992	-0.2679340811	-0.2267058479	-0.3225918158
1	182039	182039	BYxYJM	-0.1374181907	-0.02033118888	-0.05404618256	-0.08350345829	-0.2527721822	-0.07404162157	-0.03305571095	-0.1519449323	-0.1944849095	-0.1385904722	-0.09955929301	-0.1415504879	-0.09174920345	-0.19979574939	-0.1224559168	-0.1599276851	-0.133043735	-0.1087408218	-0.07090651286	-0.05204297403
1	182204	182204	BYxYJM	-0.21805890572	-0.0692497459	-0.03958879432	-0.2151405954	-0.25216852553	-0.25396637731	-0.13190870478	-0.21226296375	-0.19509346487	-0.24798840133	-0.21653919619	-0.12516841739	-0.17030146654	-0.18885596839	-0.16331770256	-0.18695700311	-0.2590723166	-0.18550450109	-0.257285913321	-0.18832212919
1	182599	182599	BYxYJM	-0.1434578969	-0.1328906578	-0.1078605075	-0.1713320617	-0.2276257131	-0.1443592718	-0.1220873691	-0.1829422414	-0.06327046665	-0.1431049616	-0.1920356686	-0.1263704477	-0.23373948839	-0.08885295615	-0.0454100031	-0.131694354126	-0.1619921748	-0.1584715661	0.1866702938	-0.1674107829
1	184412	184412	BYxYJM	-0.01315410179	-0.01935233252	-0.09008258898	-0.2457713909	-0.203897609	-0.101381475	-0.1355596084	-0.07534212857	0.03023817215	-0.102526585	-0.07579609847	-0.1001679465	-0.2691293043	-0.2371804348	-0.21652976411	-0.2026023201	-0.1956293419	-0.1513612263	-0.02241216581	-0.1045412868
1	184663	184663	BYxYJM	-0.2744521926	-0.2565245489	-0.2234875364	-0.2656326792	-0.2973866975	-0.2481423082	-0.2892590456	-0.0190200232	-0.3176068476	-0.106382365	-0.16134349255	-0.2229540273	-0.0224535579	-0.16096253913	-0.1331276093	-0.1359030403	-0.1954571662	-0.2120296145	-0.2293766379	-0.2316467054
1	184851	184851	BYxYJM	-0.09278339362	-0.13084623753	-0.17087647656	-0.128274097082	-0.0765248929	-0.0233934936	-0.08626817851	-0.14741997661	-0.121490121	-0.05963737251	-0.10676137752	-0.15237184002	-0.16528939463	-0.20283237183	-0.17665682751	-0.12988728282	-0.07193855361	-0.13340104944	-0.0924782052	-0.11747763103
1	185103	185103	BYxYJM	-0.1884728274	-0.1966012694	-0.1835868348	-0.14793554	-0.2724190348	-0.1652876415	-0.1766935388	-0.1255961587	-0.1617709508	-0.177112672	-0.1692390962	-0.1241828425	-0.1400646986	-0.1884786291	-0.2296555213	-0.1798781653	-0.169747673	-0.1896175314	-0.1485825966	-0.171930398
1	185873	185873	BYxYJM	-0.0359587625	0.01838088705	-0.03098164978	-0.08585217164	-0.1130307861	-0.1329037505	-0.1477475847	-0.1014407682	0.07051355064	-0.18589875644	-0.08657397369	0.140316014	0.03340904926	-0.0235093595	-0.05015586394	0.02703455226	0.00369226257000001	0.0502991825	-0.08176206232	-0.06409127126
1	185910	185910	BYxYJM	0.0186115081	0.00966714199999999	-0.07089180834	-0.0360619897	-0.0462025442	-0.0571924245	0.0205889853	-0.0301261106	-0.046929526	-0.0306198929	-0.0124218509	0.0196824114	-0.0206180731	0.0130147738	-0.0103617979	-0.0142643398	-0.0217031127	-0.0165391183	-0.0333238633	0.0087293856
1	186813	186813	BYxYJM	-0.0068183342	-0.0256811204	-0.1722436256	-0.13198331103	-0.1578996313	-0.1224005075	-6.99789999999978e-05	-0.23126069133	-0.0049314869	-0.0195772565	-0.0168253486	-0.100484051	-0.0133105921	0.0112782036	-0.0309252004	-0.1050400868	-0.0439179927	-0.1022779621	-0.0592785844	-0.116375526
1	186901	186901	BYxYJM	-0.0230916508	0.0137605036	0.0455381109	-0.23445969756	-0.29690983311	-0.10327561378	-0.06726237481	-0.09124115914	0.0378696512	-0.12733942193	-0.16144023175	-0.24792012394	-0.171697943717	-0.28411798882	-0.20488559939	-0.19125320577	-0.3122206881	-0.18587557426	-0.07253781446	-0.15341535319
1	190571	190571	BYxYJM	0.011761861	0.0227085766	-0.000719981400000014	0.03221507146	0.00674512131	-0.0380186181	-0.0285486648	0.0084085264	0.0040110958	0.03202131441	0.03549044402	0.07934444691	-0.0058136736	-0.18248575807	0.021580919	-0.01527341132	0.02691591468	-0.00413209345	-0.0094909951	0.0077910532
1	190846	190846	BYxYJM	0.0332565938	-0.00646510050000004	-0.00803766950000001	0.1427805344	0.0985300147	0.1832929183	0.0158180577	-0.00383349350000001	0.00543027470000002	0.1025887234	0.0304961256	0.0298817463	0.0158478263	-0.00684028630000001	0.0728027029	0.0535888286	0.04987255	-0.0100283305	0.0909403662	0.0114536402
1	191719	191719	BYxYJM	-0.0762910604	-0.0354385933	0.0024484444	-0.0102824109	-0.0687652962	-0.11906908	-0.0253117986	-0.0189924028	-0.1286574815	-0.1238027311	-0.0603588932	-0.1094587163	-0.1556053034	-0.0101284764	-0.090976148	-0.0789454766	-0.1194275358	-0.081159779	-0.056010026	-0.1555140208
1	191935	191935	BYxYJM	-0.0823195312	-0.0564967623	-0.0779227337	-0.03699864768	-0.0521967801	-0.0981701436	-0.1044693336	-0.0740153769	-0.0524295318	0.0245645425	-0.0556514078	-0.00351913910000001	-0.0245444747	-0.07116922294	-0.0280931401	-0.017112316	-0.0039908589	-0.0551141126	-0.0010265726	-0.1013625097
1	192035	192035	BYxYJM	0.2534643628	0.2448939303	0.1548094284	0.11299427944	0.19357245966	0.1934977004	0.08460385512	0.12780547613	0.3182127438	0.0844454369	0.09085846167	0.17497555319	0.030076341341	0.13384921375	0.03539167047	0.15078581585	0.176868324053	0.0657027614	0.1133314091	0.07064626298
1	192423	192423	BYxYJM	0.01076736288	0.00766613814	-0.00702969158	0.0321191483	0.0264690047	0.06872259345	-0.00905746511	0.0198026836	0.03939716279	0.00319439307	-0.10604641412	0.01448251835	0.024516062748	0.0246742808	-0.0163144958	0.0490026176	0.03284079819	-0.00167912332	0.02594768822	-0.030507457233
1	192525	192525	BYxYJM	-0.1184920827	-0.12278072467	-0.11414718152	-0.03362821586	-0.06765939905	-0.09928671848	-0.104718387412	-0.09564646	-0.07850981912	-0.03738773532	-0.081341444362	-0.08014631596	-0.08107028869	0.00843073342999999	-0.089043868	-0.01799529895	-0.06020520133	-0.04313718962	-0.06290213607	-0.0822463829713
1	193554	193554	BYxYJM	-0.00100311919999999	-0.0435161096	-0.07028601424	0.01683241383	0.00543086650000002	-0.0499940025	-0.03983149625	0.00888027220000001	0.0753054114	0.0185198359	-0.0106373393	0.0121426226	0.00322288330000001	0.05516491848	0.00195924380000001	0.0339418377	0.0226263245	0.036230022	0.00389198739999999	-0.03209277155
1	193737	193737	BYxYJM	-0.01982833065	-0.01836954885	0.04253277108	0.05107592922	0.01012438058	0.02306009472	0.06130256457	0.09591897952	-0.2938773313	-0.08154881815	0.03503250642	0.06456324749	-0.27079157103	-0.105978773316	-0.103218976171	-0.0575430628642	0.01784141755	0.0492088467	0.05898518076	0.04823816862
1	193801	193801	BYxYJM	-0.01998178564	-0.07329716929	-0.001291871223	0.05946123252	-0.01399192838	-0.029798613332	0.01060623126	-0.02805416493	-0.0106102869	-0.06786276009	-0.045757163569	-0.05657648852	0.04396951591	0.14057755716	-0.02535512857	-0.02185986221	-0.058896535139	-0.135999832496	0.01116010959506	-0.05946592469
1	194098	194098	BYxYJM	-0.12861750959	-0.111399923585	-0.09318550394	-0.03437145236	-0.09475743678	-0.07937710538	-0.12001514167	0.0458251396	-0.0667509357	0.00207638210000002	0.0251540932	0.0152491925	-0.05032726037	-0.05700965921	0.0206917341	0.00429765807	0.08405308255	-0.06746747436	0.03865445513	-0.1044363888
1	194553	194553	BYxYJM	0.01607061283	-0.000364743700000003	0.03090855731	0.0546109764	-0.00723062269999999	0.00117823989999999	0.0116835764	0.0054564302	0.05959395051	0.04471342802	0.00932978755	0.0086847206	-0.0082626259	-0.0111057041	-0.0178923213	0.0109719672	0.00729576744999999	-0.02492176306	0.02879975153	0.000255828880000003
1	194892	194892	BYxYJM	-0.0477547553	0.0470565799	0.0253791522	0.00911132579999999	0.0263976324	0.0291723799	0.0945210678	0.0824205362	0.0811209526	0.0660670954	0.0254784915	0.0929203578	0.00980764309	0.0107309202	0.0613511254	0.088300708	0.0600104945	0.0714882464	0.06877743295	0.0147471854
1	195081	195081	BYxYJM	-0.0797497605	-0.0930645331	-0.06755812475	-0.00261837549999999	0.00263752509999998	-0.06058895236	-0.0441444563	-0.00901039740000001	-0.0137031462	-0.00332404519999999	-0.0211167853	0.0119996646	-0.04082203715	-0.02937340113	-0.0232503202	-0.00237406039999999	-0.0116031921	0.0134301783	-0.0047078945	-0.05803777102
1	195453	195453	BYxYJM	-0.00901039989999999	0.0171898827	0.02692332788	-0.00406501400000001	-0.0124516026	0.0038375222	0.0067961449	0.0385446548	-0.0054945485	-0.0083421511	-0.0390176648	-0.06296925073	-0.00937353172	-0.0154710798	0.0101490983	-0.0178011845	-0.09773365642	-0.00459485652	0.03912854183	0.00577069514
1	196095	196095	BYxYJM	-0.18494039071	-0.254772567207	-0.13634261671	-0.13752383264	-0.111934260493	-0.15426377335	-0.20666745373	-0.154705120395	-0.09468923325	-0.0902317682	-0.138708720008	-0.10115533575	-0.10496364781	-0.19022718058	-0.06074387754	-0.034861205697	-0.08620860914	-0.17141860784	-0.07182576953	-0.1746623575739
1	196242	196242	BYxYJM	0.0265651754	-0.1352410047	-0.0520791649	0.0744742859	0.0558000225	0.0273161422	-0.0647619419	-0.00393635620000002	-0.0480881982	0.00628570479999999	0.031697721	0.0589200937	-0.0589883506	0.045916711	0.0702443506	-0.00157333900000001	-0.0217567671	0.0530742063	-0.012877182	-0.0383719427
1	198430	198430	BYxYJM	-0.0935123579	-0.0417207344	-0.0378656785	-0.0443597679	-0.0384567739	0.0168713101	-0.0577370811	-0.0292934968	-0.066454784	-0.0511415856	-0.0643991589	-0.0487817845	-0.0684732946	0.0195577785	-0.0326999846	-0.0623336179	-0.042259183	-0.0482091514	-0.0191325154	-0.100335704
1	198868	198868	BYxYJM	-0.0988304572	-0.013041941	-0.0802782144	-0.0715961129	0.00706980129999996	-0.0346354966	-0.0599071697	-0.0648644356	-0.0913741441	-0.0814695813	0.0088208078	-0.0164885272	-0.0671183164	0.0054394103	-0.0152308355	-0.00116458869999997	0.0318606313	0.0132503883	-0.0241485645	-0.0719730898
2	9560	249560	BYxYJM	-0.04624761633	-0.0107518424	0.0596583511	-0.0120067587	-0.05050954054	0.0037847595	0.0235635062	-0.0232475233	-0.06681822978	0.0115104488	0.0170133146	0.02521848436	0.02622770533	0.05830733496	0.01170742364	0.03508615492	0.00910756155	0.02721077112	-0.02143887184	0.10255351618
2	10210	250210	BYxYJM	0.02740485028	-0.001476067	0.0381783826	-0.09014964375	-0.07402779009	0.02422953079	0.01531660552	0.01642482732	-0.02556381311	0.06239685331	0.06121771987	-0.03611808299	0.03254519295	0.07936278994	0.01393663369	0.02112698985	0.04633854642	0.0658242789	-0.00847125299	0.08079567414
2	10572	250572	BYxYJM	0.0724102505	0.07938767578	0.06317127011	-0.0047376886	-0.0412683151	0.05188208074	0.02548197939	0.03417623736	0.115142803117	0.05579368374	0.02568310683	-0.02354326762	0.0155830948	0.0107775776	-0.00209808235	0.00197925737	0.0245541255	-0.01718051237	-0.01522068795	-0.01080896542
2	11379	251379	BYxYJM	0.11839590035	0.14442191874	0.13031932034	0.061924273392	0.10961092005	0.10775461192	0.19679778243	0.1579326277	0.14504948807	0.110783255168	0.169907448	0.12593331368	0.18503863416	0.1356638614	0.14166437765	0.08580260291	0.04347531423	0.10397939332	0.14280822056	0.19639901112
2	11545	251545	BYxYJM	0.04621030336	0.07708685322	0.100311174927	0.08312953487	-0.01389828749	0.0604605021424	0.0811915590962	0.08604103918	0.08875651081	0.09874915318	0.113927235986	0.10291924218	0.0823188258	0.08982614109	0.03154487122	0.035738836535	0.08602861526	0.00770700412	0.09121281357	0.13994953572
2	11855	251855	BYxYJM	-0.00495351153	-0.03393730466	-0.05391438453	-0.04380948767	-0.144186831037	-0.04770697495	-0.07273268119	0.00886571682	0.04123661311	0.05227806211	0.00676026116	-0.0460109267	0.00104989785	-0.08006849282	-0.00915859047	0.0049088877	0.0349013289	-0.02940162146	0.042185699241	0.07204612499
2	12208	252208	BYxYJM	-0.06424472412	0.05434864064	0.002893003997	-0.019276244742	-0.2663651813	-0.12511806056	-0.03759859188	-0.14266000989	-0.1461142835	0.03026764549	0.007654143675	-0.02234240117	-0.16099903648	0.06097138835	-0.081947519255	0.0026605505413	-0.019599758799	-0.02780046086	-0.03986651571	0.05942827249
2	12511	252511	BYxYJM	-0.07708262683	-0.04271537752	-0.02746350237	-0.03192029477	-0.08152679792	0.00723994014	-0.02863312511	-0.02508562066	0.0519921641	0.047912472069	-0.04323321	-0.09061904026	-0.00266973383	-0.1418123761	0.00613936176	-0.00954180792000001	-0.00138185467	-0.0562053905	0.03015485668	0.10265521158
2	12728	252728	BYxYJM	0.06838026248	-0.013144314305	0.054131507504	0.00816018652	-0.05172019986	0.06867585201	0.033760078132	0.09235141811	0.0145262686	0.10139534634	0.01825234715	0.01376435071	0.023275427102	-0.01098951755	0.02667868484	0.053740961725	0.11961586704	0.00399907159	0.030131866017	0.10910657587
2	13189	253189	BYxYJM	-0.01009101541	0.0123359705	0.02369469195	0.00571605377000001	-0.0650161286	-0.01256234123	0.01757403429	0.0204333397	0.03900197955	0.071545736044	0.00958848725	-0.00119494000000001	0.01410485588	-0.01800272059	0.00567235097	0.03651280485	0.02617594401	-0.00611110295	0.00372695945	0.06817856856
2	13313	253313	BYxYJM	-0.08971704197	-0.063618863387	-0.01538016601	-0.03441499142	-0.07625814482	-0.02320548087	-0.01300896278	0.00437118639	0.000486963219999997	0.05970661035888	0.038410938046	-0.026080283654	0.03976572752	-0.03982789901	0.04193591195	0.0410162609	0.0953708517	0.00965982772999999	0.00926552015	0.08551118654
2	13553	253553	BYxYJM	0.16987323181	0.07471781696	0.07242118579	0.205313137825	0.23553122672	0.30562517908	0.24337534734	0.350441732593	0.18965731891	0.16089194016	0.23996591979	0.23129029385	0.16993504411	0.15719327307	0.14594054436	0.19450665779	0.18609035932	0.24611796066	0.24979141174	0.32581717353
2	13609	253609	BYxYJM	-0.2120543686	-0.07001063626	-0.02352410239	-0.1539002172	-0.2446711026	-0.1006508054	-0.1119288526	-0.09448986078	-0.07598474114	-0.04007033928	-0.01138019142	-0.1200489454	-0.17300296678	-0.20553691158	-0.000497587260000001	0.0068860229	-0.1104757217	-0.1129076143	-0.07445587973	-0.01622534764
2	14316	254316	BYxYJM	-0.04636780173	-0.08404269536	-0.04385091688	-0.0973778212	-0.126846033931	-0.100118548083	-0.13089038991	-0.10954203101	-0.08529325196	-0.05192957922	-0.08738921966	-0.09733838805	-0.05911963501	-0.019453236718	-0.05963849517	-0.06467036111	-0.06228630904	-0.08976581952	-0.05510760838	-0.02344595244
2	14472	254472	BYxYJM	0.19907307014	0.12412402355	0.15600469856	0.11260837675	0.06713008443	0.09775734253	0.10497173635	0.08721382452	0.08899508834	0.07424307212	0.04102908282	0.05997250947	0.13452205575	-0.02552217887	0.03026886348	0.12198768886	0.0525653281	-0.12776033547	0.09522249629	0.15607305217
2	15332	255332	BYxYJM	0.08865120626	0.07963079413	0.06299231513	-0.001353437696	0.06373178292	0.0888139717	0.04730223142	0.06745707949	0.1316756647	0.08708831143	0.07525048667	0.1045661023	0.12320027064	0.05864435436	0.055683321058	0.16338793577	0.1200559139	0.08405397863	0.06436238578	0.05974403563
2	15726	255726	BYxYJM	-0.06413467589	-0.07345722181	-0.02634410201	-0.12857625064	-0.12026032145	-0.08521304795	-0.07697066246	-0.10514452096	-0.12201847686	-0.057796793051	-0.073584490167	-0.07336838322	-0.030682816841	-0.084156919008	-0.10472065656	-0.12652287857	-0.03680075995	-0.05985919207	-0.04869566521	-0.03824095917
2	16749	256749	BYxYJM	0.02638861027	0.08117128083	0.06456386631	0.003473882321	-0.06720521415	0.0341771199	0.00238183516	-0.00186752354	0.00633530137	0.05024491489	0.035287761886	0.01714309504	0.0162767456469	-0.16482150553	0.03191062868	0.02236363336	0.04184947188	0.08893238305	0.014303121449	0.0679763301
2	17455	257455	BYxYJM	0.09882114181	0.08437930031	0.07409751691	0.035793229604	0.10782810725	0.19937839929	0.06482589457	0.114757198	0.141580523619	0.166939103	0.18827562842	0.20630423254	0.18481189084	0.11751233896	0.0987652661	0.05880766516	0.09866188036	0.14380947412	0.14166566078	0.14260470783
2	17715	257715	BYxYJM	-0.00464740787	-0.0615343056	-0.056992359	-0.018820677391	-0.03561674809	-0.02023695427	-0.019700198024	0.023149758472	-0.000912606592	0.00874590447	-0.00852421020999999	-0.042102203092	-0.02286653773	0.01314113647	0.00162852319	0.012342278328	0.01142054986	-0.00812444215	-0.00127234790000001	0.0557387497
2	18082	258082	BYxYJM	0.0138010427	-0.03948247008	-0.04513857959	0.0079120171	-0.1065719874	-0.0020911646	-0.05532829268	0.02280087202	-0.01279394238	0.0296329118	-0.03413812327	-0.07341481207	-0.04754316782	-0.03204579075	-0.0313800906	-0.05380291977	0.10022218033	-0.04431882625	-0.02381239689	0.05297997224
2	18513	258513	BYxYJM	0.07741309267	0.05893639899	0.08648805703	0.044085618516	-0.01818817025	0.07819110593	0.034959100957	0.068919787893	0.06159712948	0.12566556057	0.1246386683	0.060033619545	0.05499729546	0.02276045929	0.025081331212	0.05782253601	0.111674574641	0.01554962975	0.00514855181	0.13964668738
2	18942	258942	BYxYJM	0.02169742638	0.07178446233	0.07458850943	-0.00303181199	0.00174359298999999	0.02815163708	0.01550701608	0.1027918937	0.09176739536	0.0961116363	0.031134154964	-0.00466905243	0.075588287625	-0.01183323933	0.00709665467	0.02917519966	0.085777842268	0.00125171627	0.09190760409	0.082733265875
2	19218	259218	BYxYJM	0.07817550888	0.072519391499	0.03999270348	0.02897502571	-0.00466155425	0.05250522688	0.0446972516	0.05762795008	0.04590777573	0.06750971785	0.063367786932	0.03480486766	0.05288245926	0.0159340314	0.06641309446	0.06284695626	0.053351069112	0.07674789585	0.06157041608	0.09161228091
2	19557	259557	BYxYJM	0.0046976262	-0.06979585079	0.01595955241	-0.04290636072	-0.039782136	-0.0756837202	0.0148914894	-0.05670399388	0.02731856811	0.0527595463	-0.01884931775	-0.03150115103	0.0449545876	-0.0634028692	-0.044497604113	-0.03202695594	0.0782609609	-0.0653656407	-0.01415386302	0.0018034735
2	20268	260268	BYxYJM	0.01013826077	0.09045974572	0.01739350666	0.02726534277	0.02152063737	0.05155024723	0.0242000095	0.00851453343000001	-0.07540962401	0.07674917346	-0.00329783991	0.02212505375	0.10246515781	0.06877223159	0.046183185515	0.036476554873	0.11052762426	0.05775087083	0.03689524337	0.097297458216
2	20520	260520	BYxYJM	-0.056961759434	-0.02182857896	-0.0572575888	-0.0291424758	-0.07326268544	-0.02765987197	0.02511325224	-0.00846220338999999	-0.02209669286	0.08867662602	0.04891735851	0.00380497454999999	0.00189398600999999	-0.06587499236	-0.0052865575	-0.01282159079	0.05516576403	-0.00971013173	0.02080914422	0.08712794737
2	20844	260844	BYxYJM	-0.0062305345553	-0.024404232622	-0.032496235102	-0.0231201397	-0.04871008938	0.03100062893	0.026114728975	0.018159843262	0.04266656183	0.071288743358	0.02200756459	-0.033174554498	0.00254466104	-0.09202028706	-0.015008414659	0.01824137598	0.017782718342	-0.01676792396	0.007491607636	0.07743646865
2	21460	261460	BYxYJM	0.049533173281	0.028849125336	0.022923745834	0.00279841098	-0.033304957358	0.032346074232	0.02609815934	0.017328961365	0.0404964887741	0.13249933926	0.02814260356	0.00392912728	0.047727085384	-0.01661867941	0.029562302301	0.03679584946	0.12322489585	0.037547511375	0.020975707572	0.1480731247
2	21479	261479	BYxYJM	-0.02431928278	-0.03259865632	-0.07717807342	-0.01642460128	-0.08411314785	-0.00677290605	-0.03802892155	-0.032134329	-0.01836577117	0.08350920075	0.01248024972	-0.00147723778	0.02591162851	-0.03511630236	-0.00554630170000001	0.02540391826	0.04268873462	-0.00792821557	-0.0166458631	0.0592278545
2	22295	262295	BYxYJM	-0.00142933388	-0.01561153728	-0.00246291297	0.00264261235	-0.083000708	0.00532415622999999	0.04799096821	0.02487699446	0.031596234034	0.07693600618	0.03652860222	0.00489663205	0.059112410496	-0.10061970193	0.00766008045	0.03037265994	0.03770347229	0.05589195833	0.071429881073	0.10562655361
2	22414	262414	BYxYJM	0.006445931662	0.01435553263	0.038538919644	0.03181652794	-0.04112766951	-0.0041053599	0.01661183259	0.00110679212000001	-0.01681986147	0.02406260196	-0.047744293042	-0.0201457001	-0.01405360265	0.0278208879	-0.01403123361	0.03552818665	0.04124951176	0.00653220325	-0.0119650220009	0.06968547663
2	23229	263229	BYxYJM	0.04466740963	0.087840579464	0.08479068065	0.04923104285	-0.01362318139	0.105776910837	0.076853135887	0.07171909615	0.0649344976	0.14128255588	0.07820148935	0.01418540713	0.04093060544	0.015408870109	0.01770569188	0.05217193731	0.1170982401	0.10808776521	0.07449048933	0.12800375077
2	23765	263765	BYxYJM	-0.046490050323	0.044448550382	-0.06023809917	0.02011989628	-0.1410387467	0.034669475819	-0.118048736056	0.01119185696	-0.05397562173	0.071292928923	0.00764782826	0.001508616463	0.01660490787	-0.06896923517	-0.015333166071	0.07716265495	0.11772000784	0.04412440287	0.00075393629	0.08553770832
2	24209	264209	BYxYJM	0.034007168	0.0602814197	0.0327378733	0.0168324321	-0.0809083394	0.0593186754	-0.00735585789999998	0.1060609413	0.066170539	0.10376349762	0.0426214014	0.02873732157	0.10912398976	-0.0434382168	0.0550054958	0.02542742901	0.07093223327	0.0606976097	0.040614707	0.13112449722
2	24532	264532	BYxYJM	-0.1789097425	-0.2332122731	-0.2209757143	-0.2147169603	-0.2433073128	-0.2117023647	-0.205079295	-0.2239946224	-0.007905400054	-0.12358304	-0.2448034667	-0.1526246334	0.04603296289	-0.1754297377	0.08704167074	-0.11895092	-0.1017631482	-0.2045986185	-0.1263857846	-0.08705790202
2	24859	264859	BYxYJM	-0.09123575951	-0.14471019997	-0.163062452698	-0.059626870287	-0.0906596357	-0.11157717155	-0.061483573	-0.0359068567	-0.058703033698	0.00336023838999999	-0.04395953264	-0.11741173472	-0.04234183887	-0.08074374076	0.0383499323108	-0.000704591400000003	-0.00194140926	-0.05822648867	-0.093374002129	0.07527821422
2	28538	268538	BYxYJM	-0.04505212296	0.00866784698999999	-0.00712982421	-0.04175401548	-0.11961832499	-0.030622137481	-0.02676123779	-0.05584473502	-0.01470601283	0.00888403339	0.02302599668	-0.05069702512	0.009623982224	-0.01448805482	-0.00629465763	0.00384332082	0.0314229913	0.01619986627	-0.01370061503	-0.00185612621
2	28614	268614	BYxYJM	0.0173042539	-0.03865216971	-0.0255373	0.02126181584	-0.04581636717	-0.00070354974999999	-0.0105007646	0.02581287808	0.03499810647	0.11473426784	0.00532150657	-0.08396395416	0.04970634688	0.03063966648	-0.00972728367	0.01579345429	0.06198176637	-0.04699011195	-0.02301541516	0.10335112607
2	29266	269266	BYxYJM	0.03205088871	0.04412821173	0.10199810127	0.07344591516	-0.04470848748	-0.00560845577000001	0.09593324747	-0.02239544024	0.0998042863	0.09062528285	0.085615100241	-0.06312004659	0.07011384346	-0.0017644823	-0.04525564543	0.044873604106	0.057597500844	0.05811543202	0.000375056109999994	0.11525551927
2	29358	269358	BYxYJM	0.02485368538	-0.06037931927	0.06295014659	0.00272617948	-0.065848057598	-0.039190699423	0.00215780021	-0.02199823261	0.064027109194	0.088656111729	0.01791182318	-0.05633476597	0.05246994011	-0.0484966946	0.03263613267	0.11299110401	0.04981974312	0.01630473652	-0.04819534609	0.09548354428
2	36259	276259	BYxYJM	-0.03768477021	-0.055566120621	-0.00694516573	-0.06498582177	-0.08822901319	-0.10423806862	-0.02743708993	-0.03312073374	-0.0429356850003	-0.023571563134	-0.033735723337	-0.01164966363	-0.00847909381	-0.01977768607	-0.01305020175	-0.04340088751	0.01599663875	-0.10887258711	-0.015257409895	0.024817577686
2	36386	276386	BYxYJM	0.13794445776	0.06867553567	-0.03154398375	0.01126663379	-0.07099502594	0.1217233288529	0.04358949143	0.112014655206	0.0174875452	0.169392372674	0.00737726689999998	0.01339612053	0.07298850611	0.04130505452	0.0159697038	0.07287079213	0.12287532879	0.122289298031	0.02358930302	0.14064823723
2	37451	277451	BYxYJM	-0.062468221569	-0.0838544566	-0.07369108783	-0.0379615597	-0.12094570569	-0.089876061109	-0.06386517501	-0.05006669173	-0.08881915891	0.00103582905000001	-0.0710003748	-0.05668838982	-0.03758432258	0.0097210028	-0.00830823822	0.01534152278	0.049399038	-0.00361482840000001	-0.05077461385	0.10897693643
2	38210	278210	BYxYJM	-0.04519048595	-0.04804169245	-0.04713026057	-0.01215387458	-0.01179555436	-0.03330808091	-0.04212136103	0.0009564002329	-0.03557071968	-0.05224155687	-0.02727061415	0.02651026285	0.001908528299	0.06406229245	0.03460570904	-0.006913708499	0.03626625728	-0.02146200853	0.02097583719	0.01267691447
2	38728	278728	BYxYJM	0.02982694831	0.05913965371	0.05437415155	0.1734009091	0.1305063735	0.05420694578	0.08340029325	0.04852618694	-0.05618315388	0.01837195785	0.07221655325	0.04850393088	0.16822862254	0.4764951723	0.23230139687	0.1572875436	0.1571529136	0.0859556793	0.09182107018	0.138443971
2	39231	279231	BYxYJM	0.0033597965	0.02907142076	0.011741247454	-0.00364241294999999	-0.12954668427	0.003588433853	0.02162304583	-0.00673876155	-0.02779019302	0.05211512455	0.056334681487	-0.04916147906	0.00902728868	0.03978431284	0.0047162227	0.02606164492	0.030571916114	0.02992909704	-0.03212784032	0.059670929785
2	39402	279402	BYxYJM	-0.01707806247	0.10711711593	0.07165795654	0.02719159445	-0.03462504735	0.03390007955	0.02819729284	0.052635020943	0.09391087025	0.16924149135	0.12578284949	0.05457164894	0.05106949322	-0.02557358887	0.034371247842	0.057770564026	0.03443845881	0.056417808055	-0.00970575885	0.096979656078
2	39432	279432	BYxYJM	0.01415769957	0.03754631927	0.00804892247	0.0169852212	0.00882095771000001	0.03262124593	0.03567180651	-0.00561301722	-0.013702019	0.08450949949	0.05570251707	0.03680637319	0.07557442102	0.0628670895838	0.01487629511	0.03827057682	0.07970046501	0.08201430336	0.02185867905	0.07131224841
2	39604	279604	BYxYJM	0.0463958765	0.0108910009	0.0706398611	0.0392309215	-0.0951647518	0.0283478281	0.013482413	0.0105877317	0.04579278672	0.05141463556	0.05492445815	-0.01084664443	0.034146486	-0.0534547312	0.002103692	-0.00373502880000001	-0.0110960416	-0.03352919858	0.07288590957	0.05268569306
2	40176	280176	BYxYJM	0.03277988637	0.062714878055	0.1057737691	0.00644940105	-0.02779413549	0.075833225767	0.094218507231	0.05032391236	-0.000710083870000003	0.1083948314	0.063142571229	0.0436547627	0.03956311695	0.011157837746	0.0289154987	0.06654487548	0.067437379566	-0.000343742500000001	0.03064881196	0.08166908486
2	40326	280326	BYxYJM	0.00681087845	-0.132849636	-0.08670248667	-0.0244434034	-0.0766258284	-0.02636094182	-0.133548555	-0.0511796183	-0.012991790062	0.0673842437	0.0258394542	-0.05179793528	-0.02313036056	0.00770794150000001	-0.00662061629999999	0.08504883332	0.0304553107	-0.06827073609	-0.05235607614	0.07479421388
2	40551	280551	BYxYJM	-0.06632037423	-0.03288234532	-0.00468542049	-0.0522982629	-0.133048339551	-0.057083788871	-0.09312932274	-0.06600148998	-0.0338029667	0.0551949298362	-0.02824289737	-0.05381555419	-0.03092973681	-0.012643643402	-0.03086259673	0.0033039809	0.00211351376	-0.073240664929	-0.08276544648	0.02306159536
2	41481	281481	BYxYJM	-0.10976494896	-0.02448529714	-0.07962324292	-0.01107726836	-0.2213141935	-0.25677971216	-0.20324196545	-0.25639563698	-0.20636162721	-0.129118616	-0.19723255201	-0.194055645105	-0.0800220471	-0.036870632004	-0.08239373985	0.007050755732	0.07677941979	-0.10967285781	-0.216119929609	-0.06927710072
2	41503	281503	BYxYJM	-0.07293761364	-0.15493376285	-0.02842773254	-0.03201768465	-0.16580281343	-0.117019542544	-0.05513833855	-0.056008181	-0.08485869107	0.05470487962	-0.02899647826	-0.06876056914	-0.0375686432162	-0.06539426831	-0.056382832621	-0.00651307638	0.02969385371	-0.03261049036	-0.075376598846	0.087086009982
2	42184	282184	BYxYJM	-0.1445902448	-0.17893116395	-0.20160739432	-0.1093729375	-0.2380088009	-0.1100029082	-0.1352592589	-0.1156340554	-0.118787594911	0.009215583	-0.038039782	-0.17227629538	-0.0843675911	-0.00478493989999999	-0.09629726883	-0.08906574825	-0.05934345854	-0.11056373477	-0.11401685049	-0.0595310401
2	42377	282377	BYxYJM	-0.01304413445	-0.03435533049	-0.04155783697	-0.1018844277	-0.0284555292	-0.009457165469	-0.04469315426	-0.07488914056	-0.05455301695	-0.02777374336	-0.05073337718	-0.03910273083	-0.005708814872	-0.01870549511	-0.05072656721	-0.03114128206	-0.04121769059	-0.03145142012	-0.05529138854	-0.09138809609
2	43327	283327	BYxYJM	0.02893876851	-0.03028742463	0.007076945314	-0.04390296226	-0.09355342039	-0.01159217044	-0.01089908302	0.01937442541	0.1405412152	0.104082296	0.02704205695	0.006972912664	0.00611208345	0.0491786375	0.15865818789	0.16638588624	0.07488381504	-0.04279399696	0.008496328538	0.06958649036
2	43651	283651	BYxYJM	0.05578850205	0.13784957452	0.09379771112	-0.02693907279	-0.13489078293	0.018113374014	-0.018011532195	0.07462448818	-0.01978387587	0.04568187128	-0.01345530998	-0.055662983343	-0.04732794998	-0.07761228925	-0.045927228135	0.018148282998	0.00181101744	0.06616258295	-0.014916677441	0.027914914371
2	43705	283705	BYxYJM	-0.07877295219	-0.13013037486	-0.10107131848	-0.00862916320000001	-0.15934608305	-0.10298493086	-0.06387655561	0.00688208080000001	-0.01182413786	0.01200830471	-0.05933188252	-0.02970393936	-0.0174382412	-0.03184396022	-0.0475341219	0.03848746605	0.02846622431	-0.0531887547	-0.03878918068	0.04670407476
2	44044	284044	BYxYJM	-0.17441447057	-0.16016509767	-0.15357963573	-0.2345480615	-0.1222448265	-0.092975486874	-0.09866538671	-0.23218487317	-0.17075583723	-0.07978007737	0.6447756077	-0.132746079671	-0.07804446172	0.1364680994	-0.13279460463	-0.0971600805	-0.0147796566	-0.04144279205	-0.04194470128	-0.06303032721
2	44095	284095	BYxYJM	0.087817216608	-0.136543125485	0.0538313158	-0.04979314793	-0.18440458899	-0.021985932	-0.1382654905	-0.006250852841	-0.01955331482	0.06538715615	-0.042730214551	-0.12765139143	-0.06390864338	0.003630878637	0.03608330331	0.1060342273	0.06593721802	-0.06254186773	-0.03669923621	0.02237210496
2	44901	284901	BYxYJM	-0.12657079214	-0.1264682156	-0.18135737042	-0.1636644444	-0.22149834476	-0.10487370232	-0.08495570095	-0.14123004462	-0.10482091963	-0.03659626693	-0.11145605634	-0.15227867126	-0.10192422212	-0.18380560545	-0.10175435884	-0.07009507568	-0.06676901541	-0.09073632449	-0.06295030995	0.00250822419999999
2	45266	285266	BYxYJM	-0.039824289204	-0.051471799955	-0.05757099653	0.00547457310000002	-0.09546627903	0.0370380036353	-0.018707650944	0.00130171177	0.021793480064	0.00577700923	0.032055268505	-0.08869094473	-0.04549651363	-0.0347870297	0.04965425914	0.02843241513	0.010557637217	-0.025455909796	0.013276596819	0.063135559
2	45495	285495	BYxYJM	-0.089637649405	-0.155938508554	-0.12394505398	0.00796059527	-0.011498318678	-0.12567878821	-0.018810204253	-0.05224417265	-0.0612717973	0.07098010927	0.019913686707	0.02019043333	0.03991661281	0.06973819931	0.07082623217	0.038634392253	0.02830481752	0.094548370416	0.10652198006	0.017411940162
2	46600	286600	BYxYJM	-0.0310366357	-0.02194887981	-0.03287179256	-0.01851249892	-0.04254073111	-0.00257708222	-0.0578172148	-0.01993528253	-0.04328346473	0.00152893248	-0.04554894617	-0.01546088414	-0.00738418652	0.08560009787	-0.01575706012	0.0051751784	0.00088893935	-0.067561171313	-0.06335385692	-0.00504406317
2	46717	286717	BYxYJM	0.17711849315	-0.101723988	-0.1771573331	0.36265364597	-0.04712634707	0.09655061759	-0.05103110768	0.07975535764	0.1011125417	0.23703214797	0.15738510067	0.006715945138	0.0478993944	-0.06835683449	0.01852035583	0.05479209839	0.11999861736	-0.1026204498	-0.06068284429	0.029308126004
2	46752	286752	BYxYJM	0.0163872319	0.00575353399999999	0.02866652369	0.01649881665	-0.09900404304	-0.000941890270000009	0.00309459599999999	0.00982126329999999	0.0487814809	0.05519960385	0.02571710637	0.01121379155	0.03101264137	-0.09112435983	0.04544049537	0.03709779234	0.03407862493	-0.00783748017999999	0.03219165682	0.11588028236
2	46774	286774	BYxYJM	0.03918021968	0.08516899981	0.1424491712	0.06901650389	-0.04154334062	0.1504698965	0.05431808404	0.07980087204	0.04505953336	0.09684233661	0.1104965487	0.06631755625	-0.13396241983	-0.07644207667	-0.02464877029	-0.10104587449	0.03812121003	-0.06338216137	0.1251394984	0.1176330335
2	47241	287241	BYxYJM	0.12275941093	-0.02581472967	0.03575262189	0.1191376007	0.0404385607	-0.01077056853	0.05762245929	0.13128527026	-0.01495744154	0.1184113608	0.0697811879	0.0636194843	0.2167853373	0.28667370306	0.12574708773	0.16052844691	0.323578542	0.1035850314	0.018577918	0.1789301384
2	47609	287609	BYxYJM	0.03685603606	0.06008630193	0.04267405925	0.06474126813	-0.02824676633	0.0295291437	0.0412548069	0.03926744835	0.04605267331	0.13138662446	0.02882005561	0.01531483988	0.08290646558	-0.01000259486	0.028957813363	0.1125185311	0.13626995143	0.02228747514	0.083829995167	0.15217759991
2	47968	287968	BYxYJM	0.06052902178	0.20172711061	0.10592834285	0.12049800147	0.03579144336	0.018845483319	0.095587814613	0.035161282803	0.08129565877	0.1146471171	0.077938998405	0.043631841545	0.07262535666	0.0835262148	0.06493208736	0.08950610451	0.063067503467	0.05942848204	0.17639818661	0.10128078238
2	48369	288369	BYxYJM	-0.0114514487	-0.0189062864	0.04104113272	0.000272000900000013	-0.0287992987	-0.0516378718	0.0194834113	-0.0603147963	-0.1268700825	-0.03581992843	-0.07152580419	-0.0172249541	0.0039874375	-0.02355882786	-0.04319440714	-0.0193168767	-0.07901271435	-0.05458720184	-0.00348010787	-0.0466672234
2	48458	288458	BYxYJM	-0.0484771596	-0.04969021351	-0.04605690044	-0.05644572354	-0.14880822611	-0.06092727543	-0.042828737579	-0.036788701249	-0.06261738356	-0.03622672711	-0.06717479628	-0.09859668393	0.00821009767	-0.0406664652	-0.073023952671	-0.050062870971	0.04644756552	-0.043490869487	-0.082224050197	0.047201652263
2	48652	288652	BYxYJM	0.083825146416	0.17194976561	0.07416541049	0.0107585198	-0.08384972789	0.03242129538	0.06494942994	0.01678860369	0.07185326033	0.09039889646	0.11857304302	0.025705774872	0.10133768913	-0.05652204289	0.0481070502	0.06443377111	0.12631105723	0.0639860774901	0.04156647067	0.120148385545
2	49600	289600	BYxYJM	0.0086092626	0.11069078151	0.04608925844	0.0778454309	0.0054915261	0.05647495359	0.0293394867	0.12355641301	0.08925594954	0.154624858238	0.05261037219	0.02938391882	0.06393593011	0.07609634123	0.09867027131	0.09344231585	0.11174798528	0.05798304626	0.01296843594	0.16126566685
2	49727	289727	BYxYJM	0.01547549808	0.00607819145	0.00369407498	0.031083602713	-0.0664689418	-0.01157363755	0.019546838532	0.0110707102976	-0.000302270720000001	0.03901943754	0.03000600404	0.01148463872	0.026603064025	0.0234472224	9.49926849999998e-05	0.0278604049	0.021921546464	0.06319822476	0.0115164914188	0.06249698557
2	49996	289996	BYxYJM	-0.00431112157999999	0.03339930537	0.05422514001	0.00797705773	-0.05449310401	0.05733805453	0.000290635720000001	0.04057516776	0.02316772738	0.0331232787505	0.01539809701	-0.01640758565	0.040354747335	-0.01056180987	-0.00542036345	0.05806849325	0.02998713891	0.058513871424	0.01988364825	0.068620083673
2	50951	290951	BYxYJM	-0.00401914342	0.03878756918	0.10146977148	0.0254693146	-0.101429574132	0.02658473034	0.05792566592	0.05418089098	0.034748365275	0.1866067776	0.03812512423	0.02968401378	0.04324811974	0.04161240326	-0.008740148793	0.07072838887	0.01519305356	0.01140385025	0.06171980261	0.09019632915
2	51535	291535	BYxYJM	0.0263611046	0.00434113989999999	-0.00410038430000001	0.00851478478	-0.09454425219	0.0197094757	0.00119537079999998	-0.00232043379999999	-0.0233541225	0.0506011816	-0.0120925074	-0.002294147	0.0478290793	-0.00589344488	0.02558202574	0.03562327677	0.07436980787	-0.01573710569	-0.0475986154	0.06805756672
2	52080	292080	BYxYJM	0.009379740779	0.06850113001	0.03518026628	0.03629173217	-0.13310463663	-0.04484103875	-0.05553944099	-0.04543972549	-0.03560357072	0.08873031429	-0.02517855556	-0.05113682651	-0.03220529848	-0.0020232642	-0.01140251505	0.02043706798	0.0325387397	-0.02790974537	-0.00632474587	0.03451542875
2	52214	292214	BYxYJM	-0.05223191146	0.0912474586	0.04864427521	-0.04771128638	-0.3306223469	-0.02853142706	0.01665421985	-0.09136937335	-0.0649224994	-0.029636638	-0.08662147123	-0.08868095773	-0.16610685748	-0.12773151044	-0.07907642177	0.02747732003	0.034884686692	0.03597152578	0.05766581813	0.08220031895
2	52316	292316	BYxYJM	0.11165441957	0.07369240299	0.1001066441	0.16351693346	0.03686232365	0.11582661894	0.05081392487	0.08825044776	0.0996155301	0.19579662215	0.16401218248	0.20623739837	0.16230865899	0.0783347692	0.135339698005	0.14289595785	0.16236248293	0.12434749969	0.11855899574	0.22645880894
2	53145	293145	BYxYJM	0.02586856285	0.00602647858	-0.02884614355	0.0493674089	-0.114268420837	-0.02838068059	0.00198670943	-0.05308347822	-0.00570769701	0.09703261465	0.05462435367	0.03317122489	0.01519416758	-0.0395420337	0.0299971061	0.05574456322144	0.03931695751	-0.0172665708686	-0.0354128878858	0.1087221521
2	53551	293551	BYxYJM	-0.13006072515	-0.21836859075	-0.18976641321	-0.03536049084	-0.138892157738	-0.13453774896	-0.10320087761	-0.16929458701	-0.1515089191	0.00729704974999999	-0.06365994365	-0.15509979792	-0.05933891577	0.0152940044	0.00633380322	0.03160963776	0.068111139256	-0.05451814358	-0.09427642993	-0.053805608
2	54264	294264	BYxYJM	0.08299419907	0.047045654559	0.04948926706	0.01902014931	-0.05177175671	0.09069645613	0.024564190015	0.01540170987	-0.02596972679	0.1647781128	0.04902448144	-0.048422604389	0.06436417984	-0.03121871041	0.01950724119	0.0250145116245	0.109545241229	0.0361533175	0.05765218925	0.09882420119
2	54604	294604	BYxYJM	-0.12548894904	-0.04239263288	0.02002809777	-0.18513856852	-0.21558378938	-0.09335166505	-0.08033390361	-0.14523770149	-0.07140415888	0.07481451942	-0.01685168455	-0.08601669029	-0.0480333649	-0.05689059113	-0.021113163009	-0.00940024918	0.03530143658	-0.10318369351	-0.03945253027	0.042063531453
2	54985	294985	BYxYJM	0.14802025284	0.09256877844	0.08015907457	0.00141188419999999	-0.05337845522	0.085243785671	0.12495585171	0.11281423421	0.1094520269	0.2466162203	0.2217059738	0.02740506594	0.08214955512	0.08485166975	0.0882108855	0.10137780236	0.1973275114	0.03133689178	0.09224718123	0.15569134827
2	55164	295164	BYxYJM	0.00928906346000001	-0.00398524116999999	-0.01887583392	0.0282361079	-0.09096650343	0.01649617391	0.0150068964	0.0372506928	0.03407507571	0.07230287098	0.04402456734	-0.02247574082	0.01674636692	-0.00617704060000002	-0.01486795249	0.0453202685	0.04674363354	0.00519318170999999	0.01932007329	0.05459583506
2	55534	295534	BYxYJM	0.03003898805	-0.00576224317	0.01837988262	-0.024509096	-0.10578435356	0.04963657632	-0.0249683336	0.0294522616	0.0307307743	0.13986210195	-0.01224573857	-0.0109681418	0.06805297089	-0.023449389	0.02890708427	0.04344422238	0.07817365092	-0.01597099387	0.03854105319	0.14774407866
2	56479	296479	BYxYJM	-0.07267129688	0.01341599914	-0.08794541928	-0.011351647919	-0.16011207608	-0.1548462921	-0.153944681035	-0.02907950848	-0.057667735468	0.074114969319	-0.03454973838	0.000319328770000002	-0.03622851231	-0.00296231804	0.03916624078	-0.04024444632	0.03833444844	-0.029003295854	-0.15900763264	-0.015378051138
2	56572	296572	BYxYJM	0.04299364885	0.07028827732	0.06893195644	0.04269215186	-0.05677540216	0.05114044418	0.02704546447	0.0370754627	0.020648124889	0.06105736578	0.01829856562	-0.01963875471	-0.0105411713	0.02073081201	0.00995625848000001	0.03348368646	0.03107934598	-0.02391855998	0.03879947778	0.07158854091
2	56958	296958	BYxYJM	-0.00915417741999999	-0.00417150666	-0.05678737353	-0.00126550393	-0.10881993911	0.0220427361	-0.0027851277	0.0036671259	0.0226851002	0.0977484069	0.00475616106	-0.0410903767	0.04084796842	-0.000973759909999997	0.04517470706	0.04238213553	0.09225574958	-0.03142376599	-0.01389288988	0.1164558826
2	57313	297313	BYxYJM	-0.000244003319999998	0.04664528654	0.0201534619	0.0635367844	-0.02511823442	-0.04831412142	-0.04644071781	0.04209309117	0.02246007228	0.05956171663	0.03314697	-0.04213663417	-0.00414416757	-0.0223201433	0.01436339531	0.0135422176	0.0831934887	0.02410894894	-0.00833458092	0.0525286221
2	57671	297671	BYxYJM	0.09262962226	0.07912628531	0.15703726174	0.0374486559	-0.12026024236	0.03549132641	-0.12325820884	0.0333586799	0.05022783988	0.149463606387	0.0248386615	-0.04745494597	0.06652122236	0.0017608294	0.05983728167	0.024461907	-0.0088419317	0.00979805506	0.03860214166	0.10630793094
2	58177	298177	BYxYJM	-0.1947503796	-0.07726856345	-0.1436078323	-0.03982454954	0.0283011297	-0.167903315822	-0.178328952083	-0.12106137395	0.00439367240000002	0.16207476499	0.12171854241	0.0144896274	0.1320502895	0.33486892312	0.10033379489	0.257256642965	0.241474896472	-0.1655518324	-0.15028403803	-0.0550864267
2	58493	298493	BYxYJM	0.02399871617	0.048134132181	0.02351615838	-0.00147525106	-0.07117502132	-0.0044517324	-0.03660298645	-0.02133722141	-0.000683710223	0.043198539678	0.0051778079	-0.02457571105	0.01202224037	-0.00542848128000001	0.02642644803	0.03842323364	0.04420444988	-0.01665023437	0.00801983127	0.061068650568
2	58998	298998	BYxYJM	-0.02460235016	-0.03616716595	-0.0582101850549	-0.0605962012	-0.08508946009	0.06671723652	-0.05324833395	-0.04727191643	-0.02592384815	0.09897139374	0.017466594777	0.00868818836	0.03135139185	-0.0687297472217	0.00523722166	0.023277076391	0.0145499831656	0.00358942833	0.020455385561	0.0177909042854
2	59188	299188	BYxYJM	0.04935782651	0.00278820105	-0.06271478489	-0.024995105373	-0.07034812607	0.017986808931	-0.07823597547	0.032078823003	-0.04557835357	0.1079298784214	0.0916859571	-0.0278687453	0.01638344941	0.11612784623	0.00382597295	0.0919713742	0.08649664987	-0.058634885232	0.022616981277	0.06620462108
2	59521	299521	BYxYJM	0.108821096798	0.14674141692	0.19231931549	0.0034437554	0.00925870533	0.06715696901	0.18471525413	0.11036645799	0.18631815467	0.15886831474	0.2760939023	0.13234454069	0.02336243348	0.13572842622	0.13727134932	0.155031925773	0.10838255189	0.149399629	0.18427793401	0.22141795404
2	60294	300294	BYxYJM	-0.02243134237	-0.06893738352	-0.05884819701	-0.04236677691	-0.21192032953	-0.02892916118	-0.15205834407	-0.124986497722	-0.0517997683	0.04154932208	-0.070212872751	-0.099821750037	0.01285381202	-0.07647227837	-0.02081474578	0.020388179772	0.05340555741	-0.08102328266	-0.02574079544	0.01682285959
2	60442	300442	BYxYJM	-0.0376052023	-0.01640508611	-0.03960031382	0.018961776851	-0.02578398222	-0.00466239263	0.03039905354	0.02738038515	-0.02537279422	0.08492877634	0.027444562723	0.1458048325	0.06094629579	0.03813843352	-0.00372608455	0.06736231991	0.1641980059	0.05426937794	0.041383697289	0.11601157838
2	60825	300825	BYxYJM	-0.0697525812	-0.13159648964	-0.1605010267	-0.0859110234	-0.12937286903	-0.1021599951	-0.0786025702	-0.1209958508	-0.089588352	0.0407106557	-0.0597427267	-0.14675945913	-0.0696868358	-0.05098719077	-0.02618568203	-0.069110501	0.02899689271	-0.11938357711	-0.0513576386	0.00178855780000001
2	61301	301301	BYxYJM	-0.0267407473	-0.02545621479	0.03533837822	-0.06493227009	-0.05197459561	0.062752724825	0.021475436729	0.01358280405	0.07288434292	0.15049743599	0.00410309270000001	-0.03831967438	0.05611275877	-0.080149353097	0.0153061112	0.057669240958	0.131649006678	0.06899612378	0.02591329939	0.0862463016
2	61444	301444	BYxYJM	-0.10562536121	-0.14996471396	-0.14224665964	-0.14308689379	-0.17923381859	-0.12487103778	-0.14044165316	-0.13505261103	-0.13474345627	-0.08270720026	-0.11835312593	-0.11585099794	-0.07289634587	-0.08189999634	-0.10984492472	-0.0871932036	-0.0429183591	-0.065148112534	-0.118607782	-0.0619359323
2	61832	301832	BYxYJM	0.02879244693	-0.03483132281	0.02783178144	-0.06249736496	-0.10467844173	0.02488961502	-0.0174837389	0.02926780946	0.032815228593	0.03842870587	-0.06357394973	-0.111177810479	0.02790666748	-0.0421655028737	-0.01416658322	0.03431857789	0.038699242086	-0.119872154459	0.0097966559	0.08360774404
2	61997	301997	BYxYJM	0.10257335294	0.096446519353	0.14910980117	0.04801763167	-0.06170823491	0.0831952091854	0.046210617991	0.069522080478	0.06808268553	0.11457924446	0.042842370438	-0.02796110851	0.04298770007	0.0100532747	0.04053456748	0.0196693071	0.06800907534	0.06421437235	0.031249726847	0.129329981843
2	62378	302378	BYxYJM	-0.00880310000000001	0.0271935032	-0.0121637149	0.08739894835	-0.1169531130755	-0.04185923312	0.00427661065	-0.01529980963	-0.0195699194	0.12988931795	0.05473910812	0.00663639574000001	0.04035634184	-0.000985890480000001	0.00884320350000001	0.0311102971	0.092273677239	-0.00237344458	-0.01865773293	0.17233883009
2	63141	303141	BYxYJM	0.024964686594	0.04595383118	0.05466555602	-0.001544379985	-0.04763301463	0.034055279901	0.048827354461	0.04832371252	-8.04714999999984e-05	0.052983860747	0.041713319452	0.00418204213	0.02008064354	-0.00365981761	0.02565582417	0.017474831474	0.09334563696	0.01588716897	0.00304510358	0.060952852297
2	63729	303729	BYxYJM	-0.04856180917	0.053710089134	0.00402100011	-0.04077709258	-0.117504363181	0.02400049194	-0.00135787231	-0.00965202345999999	-0.00457088357	0.10241438256	0.02068001824	-0.06252652607	-0.021648427146	-0.01303238646	-0.0176382672	0.029395861685	0.053240515779	0.002291593165	-0.02391890609	0.08919627424
2	63952	303952	BYxYJM	-0.07811331841	-0.0518174188	-0.0157743173	-0.0173013163	-0.201342461657	-0.0117456778	-0.0554043131	-0.09615816634	-0.0394478489	0.10972867222	-0.01558098026	-0.07051694	-0.04987868982	-0.0578788567	-0.04749276046	0.0555635398	0.09607592602	-0.0757497086	0.06353109463	0.0698266709
2	64136	304136	BYxYJM	-0.2297034784	0.02082457978	0.03210339337	-0.1558873551	-0.19819518058	-0.20478732464	-0.17630219183	0.00088222529000001	-0.0505298746806	-0.0774603575	-0.15821422556	-0.13478074046	-0.05017487665	-0.31101589233	-0.08923207184	-0.0302722406	-0.00506138420000002	-0.10868557998	-0.21854099336	-0.0888110851
2	64288	304288	BYxYJM	-0.0306531265	-0.05894214522	-0.00667700560000001	-0.09634966418	-0.1909406699	-0.12076353498	-0.07282577934	-0.01520534559	-0.01948672381	0.08476523153	-0.03512218031	-0.04723461787	0.01947552453	-0.06675368926	0.0121735326	0.00273225044	0.07441880271	-0.01153600483	0.00628391275	0.07877488513
2	65168	305168	BYxYJM	0.08851254013	0.08339049863	0.07190250551	0.0669290501	-0.04687387282	0.036708413707	0.04188496123	0.03914926643	0.08606621825	0.15873162191	0.087643252831	-0.01638545052	0.06929036063	0.14065378305	0.05195182578	0.06297368805	0.04362496876	0.034552916139	0.07375533769	0.092579006314
2	65477	305477	BYxYJM	-0.02798571641	-0.15948046987	-0.147451184662	-0.081702403616	-0.166358510463	-0.182785829617	-0.12005365385	-0.26158995006	-0.06347696301	-0.03299692681	-0.058566932193	-0.24644469623	-0.04112956866	-0.126563732584	-0.08770893367	-0.080971619087	0.01762474514	-0.10661485388	-0.0308582507	0.005079756109
2	66049	306049	BYxYJM	0.021177534992	0.0313633279281	0.08702076028	-0.05222783154	-0.08529271271	-0.00719392644	-0.01417705184	0.01359162553	0.03646930861	0.13371686515	0.029386997735	0.004994834	0.04583146382	0.005910176684	0.022879622675	0.0440242901167	0.065984116458	-0.02127849827	-0.0097648136	0.10870512846
2	66563	306563	BYxYJM	0.03190901312	0.03183413938	0.00724859484	0.0675621685237	-0.077649712682	0.00952879814	0.02814513204	-0.00961096451999999	0.02153714779	0.1112914769586	0.0413545584	-0.02883247905	0.05807891524	0.110919744144	0.04591051825	0.07819439523	0.090044666346	-0.00832533251	0.01852017252	0.04370697353
2	67000	307000	BYxYJM	0.03704294496	0.093863265039	0.08968154656	0.0422503537	-0.07163601148	0.02773284258	0.06458237212	0.00957472366	-0.00523712453	0.06587171493	0.061253378662	-0.00218739689	0.02666522808	0.02958150966	-0.005189569177	0.039326444952	0.00250629472	0.05902442457	-0.0183772048698	0.033859644527
2	67358	307358	BYxYJM	0.16471659336	-0.09066786584	-0.00157808631	0.11481636397	0.09267390088	0.0434838548	0.09632862626	0.08336158144	0.11933800789	0.12501936778	0.04368196175	0.01537512982	0.07483154441	0.14534931517	0.27667611917	0.29314364666	0.21841517839	-0.1244695227	-0.06995492414	0.05690670579
2	68242	308242	BYxYJM	-0.025128970902	0.08093394269	0.0345056872	0.000255679099999989	-0.08510659189	-0.03913330437	-0.02422460604	-0.03428916095	-0.0334968229	0.1159451785	0.00538130645	-0.011452052625	0.05427990508	0.00689376189999999	0.00621022177	0.10451628086	0.08887694387	0.05327028228	0.019658437312	0.07839038505
2	68831	308831	BYxYJM	-0.00493833729999998	0.0196541599	0.00437398899999999	-0.0649365344	-0.1163956452	0.00048137379999999	0.0109655374	-0.0578343632	-0.0261396314	0.09582019091	0.021462745	-0.0547243848	0.0564001614	0.00486819029999999	-0.0284756563	0.0685305432	0.0825707477	-0.0563589595	-0.0325289497	0.070898071
2	69226	309226	BYxYJM	0.05116198158	0.08612906026	0.0702387062968	0.07416932298	-0.10253362933	-0.01152666211	0.06484455411	0.08073348376	0.02475307296	0.10929509625	0.06092274144	0.01063355591	0.04808620225	0.02652590254	0.0063157538	0.0347276972	0.0959364990655	-0.00179004506	0.037951914225	0.115694707051
2	69769	309769	BYxYJM	-0.02591557346	0.05328692197	0.0298917354	-0.00164799050999999	-0.07618994727	-0.00726829449999999	0.03687874525	0.03603690624	0.03890992007	0.08238191889	0.01213132417	-0.01282753637	-0.000766705000000006	-0.07128146116	-0.018388591	-0.0133149153	0.03378954581	-0.04137764338	-0.01716739116	0.06648586134
2	70166	310166	BYxYJM	0.02926008215	0.04274652944	0.04869485632	0.06113280675	-0.032224132832	0.06135429446	0.061586320671	0.07012206583	-0.00405629960000001	0.06949807597	0.027896297906	0.01003657943	0.04450056965	0.0553709301	0.032265599727	0.067100611952	0.083700720038	0.0118911674325	0.053014207665	0.09433918735
2	70417	310417	BYxYJM	0.055577721273	0.10253243467	0.0870757662536	0.03231647367	-0.12264154325	0.046794148708	0.09974351278	0.03452413036	0.031816122129	0.20673206063	0.047333961668	-0.03966894077	0.045499938832	0.030023366323	0.04737680667	0.061114543353	0.13092054496	0.047755526206	0.07884305244	0.19615479914
2	70522	310522	BYxYJM	-0.08201483212	-0.01348764069	-0.05282802993	-0.051358277049	-0.09588472766	-0.05756649699	-0.02711425487	-0.06475501301	-0.1576555652	0.03643282239	-0.043530461707	-0.05044246246	-0.03355450201	0.05485515707	-0.03457427538	-0.01288418954	0.08067084727	-0.05535000517	-0.04104318045	0.05705491545
2	70635	310635	BYxYJM	0.07971203218	0.12999350221	0.1261179502	0.0471353328	-0.06276168089	0.07415732221	0.059675563453	0.048699350037	0.030854309444	0.15539495187	0.042689518396	-0.05972588552	0.09693612879	0.01382954055	0.07826043683	0.02150353302	0.16319386464	0.05210912799	0.015613817764	0.10905642273
2	71273	311273	BYxYJM	0.091852372116	0.06581598442	0.17729676201	0.11502556713	-0.034830245777	0.16637673594	0.18537281074	0.1371386835	0.16095439976	0.17141768184	0.1422700929	0.04275546534	0.089853469323	-0.04815488492	0.070722078377	0.06925105213	0.12188514361	0.0510801203	0.091046846004	0.22745897683
2	71483	311483	BYxYJM	0.00249104259999999	0.03434140076	0.10921715383	0.181065457	-0.1022722279	0.06542630443	-0.03437019409	0.11130731343	-0.0775780196	0.03389339857	-0.07638526185	-0.042688763661	0.054340098102	0.0479535957	0.00594468682	0.129723574674	0.09581352077	-0.05212715742	-0.05129399589	0.12106182967
2	72093	312093	BYxYJM	-0.16731297125	-0.21855227948	-0.13262129711	-0.1831226399	-0.19098730338	-0.16809249325	-0.22879008854	-0.0718472789	-0.106675479689	-0.07763691025	-0.3186439151	-0.14108087631	-0.151268996063	-0.4916016629	-0.05445096212	-0.0805663551	-0.041080954	-0.5906091404	-0.3919140835	-0.0213448
2	72114	312114	BYxYJM	-0.004663659218	0.00981700185	0.01380302516	-0.00838910909	-0.07638774539	-0.00742158974	-0.00885370775	-0.02705964861	-0.00406551838	0.059013098843	0.04842146144	0.00290584049	0.00532779157	-0.054184287932	0.00208072014	0.02377260125	-0.01326517319	0.02546793949	-0.0135958169	0.01784114816
2	72206	312206	BYxYJM	0.0800022961	0.0421198536	0.11669174497	0.0621069459	-0.0549307788	0.05795332457	0.0577700443	0.030196176	0.01774493008	0.08687818015	0.01853931429	0.0034396196	-0.0196745119	-0.15458964187	0.0663773665	0.0687715583	0.0807207442	-0.05737977179	-0.03921349519	0.0885735589
2	73334	313334	BYxYJM	0.03432675961	0.0253745153	-0.00125738710000001	-0.0322852637	-0.1094618702	-0.0252694744	0.0335455684	-0.0316066879	-0.051490375377	0.09670726278	0.00327480064999999	-0.04883564821	0.01124021799	0.0226783666	0.0395357768	0.00206788590000001	0.0251037868	0.00737485306999999	-0.03772383407	0.0273153458
2	73450	313450	BYxYJM	0.04153142887	0.08981288342	0.1213526604	0.06496684665	0.03817718673	-0.04563661397	0.03310720707	0.05331182668	-0.02593348849	0.06779107651	0.132642401996	0.21695556051	0.1485672209	0.3700400441	0.09413968605	0.1519595505	0.31961600926	0.102443426915	0.13353131176	0.20435226051
2	73940	313940	BYxYJM	-0.02796886433	-0.07375687507	-0.07804732632	-0.01707927663	-0.13253519583	-0.03947878388	-0.04631959684	-0.030594455895	-0.03507043602	0.08609964873	0.028827781906	-0.07041472942	-0.014250287786	-0.01333478044	-0.02778112254	0.016252893028	0.040927160111	-0.11791588975	-0.04871583903	0.06378111503
2	74186	314186	BYxYJM	-0.00429435451999999	0.04949310452	0.003860742967	0.00413562743	-0.1053353498	0.035968689526	0.04733038623	0.01190708191	0.01749399015	0.0978993916	0.05442318403	-0.011721491479	-0.01300824613	-0.0214512843	0.02512963572	0.02668869066	0.0773301936351	0.02691815147	0.04638464113	0.11720933436
2	74685	314685	BYxYJM	-0.22219399252	-0.26183196224	-0.2822957187	-0.10567767433	-0.20019122048	-0.20778352415	-0.21242476079	-0.08705664951	-0.16043896194	0.024618613764	-0.03060479526	-0.21646250578	-0.175534970479	0.00316872265	-0.0279836123	-0.06374799324	0.03272156412	-0.18916726504	-0.124021498321	0.008061220109
2	75208	315208	BYxYJM	-0.01075361403	-0.03053488571	-0.02477906415	0.13955526051	0.19752525214	0.1408774853088	0.146090871971	0.02554492606	0.21646934898	0.34939436122	0.27733254046	0.207856276819	0.32186855695	0.431680088207	0.23647278786	0.29484830504	0.22496636375	0.14251615341	0.23147695457	0.15139119643
2	75561	315561	BYxYJM	0.0241208663	0.0479193544	0.1326180716	-0.1032832931	-0.15951260268	-0.0623253874	-0.0998735817	0.0210122351	0.05700187294	0.12087099991	-0.00837948690000001	-0.0140952328	0.07611625275	-0.01053196	0.000201551899999985	0.06200419287	0.0454951963	-0.0249352854	-0.0499346538	0.0855984311
2	76311	316311	BYxYJM	-0.07541612407	-0.05049307805	-0.033677813695	-0.01759405805	-0.09558822372	-0.04214885634	0.00780223283000001	-0.05477581928	-0.06907143128	0.0546710726	-0.03803790371	-0.10966893013	-0.06873880557	-0.07361038208	-0.04385670236	0.00589434053	0.05384418873	-0.01230387206	-0.10080991174	0.0869215955
2	77220	317220	BYxYJM	0.02295237169	0.03516837754	-0.02478007419	0.0339566397	-0.05157025653	0.02968816204	0.06429036774	0.03856306546	0.02805892987	0.08664062739	0.036028093705	-0.01954466053	-0.04214231769	-0.0218887095	0.00790321774	0.0030889224	-0.01111337646	0.000594891390000005	0.025683214558	0.0450609935
2	77256	317256	BYxYJM	-0.06282489635	0.0054731235	-0.0019396832	0.00185587400000001	-0.03569483557	-0.04151410798	-0.0417405168	-0.07380634417	0.12987638609	0.10320575564	-0.0355720892	-0.0271389568	-0.00461696070000001	-0.16503960513	0.07149246636	0.0699686849	0.06685197989	-0.07710311793	-0.03021124636	0.10824580899
2	79689	319689	BYxYJM	0.09321616327	0.06700574246	0.03073903004	0.063471672006	-0.06805908915	0.05470236025	0.065327563	0.08176764899	0.084947492903	0.18827550598	0.08927720926	0.0260143511693	0.037138258297	0.02039811669	0.0634099648	0.14495262398	0.17810860986	0.06899104915	0.00833341979	0.16354726451
2	79834	319834	BYxYJM	0.01579299408	0.0999931389	-0.16740072607	-0.06972072547	-0.180386140935	-0.07688784433	0.0023432902	-0.0226436469	-0.04297129814	0.130529125926	-0.00253868774	-0.07888210315	0.029869347	-0.07228464851	-0.03769156846	0.01272219942	0.08208905705	-0.1561840694	-0.09276756805	0.06230797608
2	80214	320214	BYxYJM	0.0771508391	0.2397113389	0.2243711002	-0.07389576519	-0.073155784075	-0.02429643502	0.09671097313	0.0596235109	0.1067535983	0.2167982395	0.1204194717	0.1876778664	0.10014088778	0.07226108525	0.10403650821	0.0752850339	-0.01115703453	0.08163399602	0.1346847891	0.1176764856
2	81386	321386	BYxYJM	0.05223213202	0.06775150898	-0.04067409023	0.004125046167	-0.10651507643	-0.027618700016	-0.007599241884	-0.01689427538	0.0442733478	0.07001122794	0.03240341369	-0.05199327411	-0.10863941807	-0.14406191397	-0.1023770063	0.12137998595	0.06131282563	-0.06770531196	-0.009695804784	0.04524704512
2	81476	321476	BYxYJM	-0.037677206061	-0.025126743967	-0.008732412503	0.03453770921	-0.07427752098	0.033210114	0.005086618834	0.03937981901	-0.023168145626	0.14732653023	0.0452803031	-0.06288075658	-0.0244034885	-0.00314405534	0.04040784862	0.08958397367	0.08573059714	-0.00411599112	-0.00206738143	0.11383562856
2	81653	321653	BYxYJM	0.0441424	0.1627083001	0.0880127337	0.0345147982	-0.0601171177	0.0866846787	0.1009564707	0.0726233042	0.1216110847	0.1475074451	0.09385006898	0.0236612192	0.0572535832	0.0024902321	0.0703525309	0.0661120647	0.1475586451	0.0410052411	0.0362320068	0.1226895092
2	81995	321995	BYxYJM	0.03398209461	0.0179458616	0.19739025183	0.0310734305	0.01662858979	0.1166833698	0.02411508587	0.05128129879	0.0328967405	0.09041481426	0.0270839416	-0.07446183852	0.00482502293000001	-0.10599236649	0.03165630464	0.04907107487	0.08487221331	-0.0207079991	-0.0117182613	0.09259411469
2	82274	322274	BYxYJM	0.00168450786	0.02782968362	-0.04020622592	-0.0485915031	-0.0549806958	-0.05162088244	-0.0119997871	0.01776905896	-0.02703145439	-0.00240124311	-0.02828128282	-0.03783343748	-0.00615122192000001	0.0216677584	-0.02016253487	-0.0225459699	0.0496155516	-0.06790061361	-0.03412310835	0.01973204753
2	83150	323150	BYxYJM	-0.03248606395	-0.00776519213	0.03500513886	-0.033661864227	-0.169628471783	-0.102249888716	-0.04880894595	-0.06223843947	-0.05089267501	0.05805225093	-0.01854744617	-0.05905428821	-0.06370524751	-0.10727512256	-0.04321597457	0.019782809	0.01910906197	-0.14671538837	-0.0189237287	0.03098370094
2	83519	323519	BYxYJM	0.08423376011	0.078510664488	0.05051376788	0.0284638479	-0.10619233722	0.02263786198	0.04726846194	0.03510039982	0.045619018019	0.14377492546	0.07529342318	0.029439424919	0.068234495114	0.0855500112	0.0613554278	0.0348188319	0.09996967338	0.02605633667	0.06787275433	0.13737115579
2	83942	323942	BYxYJM	0.04631950181	0.08977032998	0.04964540395	0.05561350463	-0.13475379946	0.01858111956	0.02523968273	0.04440220239	0.09195212213	0.1119326229	0.030477930293	0.03981803199	0.034288484607	-0.06552356423	0.068401840038	0.060760928269	0.05989242771	0.0562999907873	0.073900911487	0.1341569487
2	84303	324303	BYxYJM	-0.05409033115	0.0059809121	-0.03567158609	0.07147586817	-0.11628491056	-0.03310635912	-0.016563898908	-0.04314188	0.01499802495	0.02458436461	0.000743237879999997	-0.08158865304	-0.06860586265	-0.02123543305	-0.01515668327	0.00992134492	0.0398890264	-0.02470859559	-0.0617552139	0.0578564887
2	84629	324629	BYxYJM	-0.00504403492	0.07409504779	0.11300800108	0.01998647791	-0.1057638239	0.0254676229	-0.00333197838999999	0.01209113885	0.01581697408	0.163257824488	-0.0139119216	-0.05147793756	-0.00781063916999999	-0.04342883297	0.0121159089	0.053864895274	0.10191918107	0.01916039401	0.04496681772	0.09277722437
2	84974	324974	BYxYJM	-0.03284103914	-0.15417351381	-0.07396020835	-0.01097915638	-0.25385746617	-0.112244840944	-0.07486201893	0.028605973337	-0.050665724791	0.10017153062	0.00677361035	-0.18477982774	-0.0595259908	-0.0591792733425	-0.0595686797	-0.00859623214	0.10591319285	0.01853684504	-0.11309747735	0.10420793433
2	85502	325502	BYxYJM	0.03692117048	-0.06521195642	-0.00431308401	0.0592296424	-0.1079268006	0.0739134576	-0.0225344652	0.0092690976	-0.03078934471	0.13617201131	0.15575747115	-0.06418919937	0.02097958355	0.1124180439	0.0548500179	0.0989952542	0.0558149277	-0.0139804026	0.08640130894	0.16892483254
2	85526	325526	BYxYJM	0.08271007019	0.05331304911	0.09998113569	0.10821358976	-0.04270938518	0.08950231598	0.0691728485	0.0636628806	0.03015977204	0.04414241304	0.0920343201	0.02139643076	-0.01120667652	-0.03531163801	-0.00902174872	-0.0056240068	-0.01891280483	-0.00500045849	-0.0029969327	0.04253460743
2	85901	325901	BYxYJM	-0.024767214903	-0.19250270921	-0.16530437872	-0.12535952922	-0.04231774231	-0.19899250987	-0.04495068381	-0.1523084507	-0.24792469265	0.12153476218	0.05980822077	0.102545608732	-0.01647303342	-0.1079473343	-0.04095301886	-0.0139764458	0.0551776207802	-0.12958162333	-0.131396838136	0.003672550812
2	86697	326697	BYxYJM	-0.00016677209999999	0.0337649353	0.0348875002	0.0069122689	-0.1366471987	0.0388756375	-0.0200659038	0.0173290079	0.0284007127	0.09277654502	-0.0606803523	-0.0112050417	-0.0165993643	-0.00072779756	-0.0080121641	0.0133892075	0.0412899973	-0.0171867419	-0.0297678279	0.10047421743
2	87167	327167	BYxYJM	-0.01937698286	0.00782124961000001	0.00736238986	0.00191313739999999	-0.1158509109	0.02234923921	0.0937014675	0.04774711979	0.08343919347	0.12634077625	0.03285904358	-0.00756714402	0.000252379799999994	-0.0178359446	-0.05844773942	0.04686939	0.03086562935	-0.03816716718	0.05067129204	0.05589624831
2	87292	327292	BYxYJM	-0.12868852062	-0.16768995974	-0.07081875817	-0.06382950723	-0.14230393241	-0.1086070086	0.0185701870183	0.09028779022	-0.028681727018	0.09735523166	-0.00336893516	-0.08124007415	0.00169568495	-0.03795628902	-0.01023287881	0.0157179461	0.12488930902	0.01984355082	-0.07215680946	0.05856075609
2	87770	327770	BYxYJM	0.08077613352	0.05464815961	0.0499710981	0.05282731078	-0.0030284182	0.08699402768	0.07404807903	0.050204472	0.00264633716	0.05969187579	0.0386095042	0.0081407277	0.01439615995	0.04482584349	0.03846301374	0.06386582094	0.06957725268	0.05452684931	-0.0050537019078	0.079393566602
2	88044	328044	BYxYJM	0.0992249984	0.10809880715	0.14911331459	0.09678976195	-0.02485030865	0.1310433087	0.13998982799	0.1131850254	0.11242317281	0.142964541085	0.0959417631	0.05096061404	0.08827619268	0.046121137	0.07554642591	0.115615804	0.112508664777	0.07438114225	0.10631381167	0.16084851506
2	88378	328378	BYxYJM	-0.06262154729	-0.05366852201	-0.13097526653	0.0096007357	-0.20479943568	-0.05913782438	-0.01805157651	-0.13640257067	-0.05277841501	0.092668717895	-0.079163678149	-0.10966090695	-0.0716482632	-0.04915916834	-0.03438266996	0.0286680066	0.08427932169	-0.08630169805	-0.08280641531	0.17957479413
2	89277	329277	BYxYJM	0.07958147345	0.07993078628	0.03658931883	0.11969070616	-0.1802949482	0.04716689502	0.09446780621	-0.02268172688	-0.20154045681	-0.06406598941	-0.03885437313	-0.07133131476	-0.05568842155	0.05605316053	-0.079908396797	-0.057588392	0.04717648906	0.06488250488	-0.03756357341	-0.13459734081
2	89545	329545	BYxYJM	0.09570613802	0.1246966333	0.12446884193	0.091945772032	0.00961832026999999	0.12380302665	0.1028824049	0.13285111098	0.08904246412	0.15991542019	0.08909450184	0.04644576771	0.04901601058	0.04756846676	0.10752783527	0.07265466175	0.1224251373448	0.07515908817	0.053224278884	0.14819186655
2	90282	330282	BYxYJM	0.08955052387	0.130556907919	0.03787353996	-0.0020009502	-0.03437873242	0.04520149516	0.09355892739	-0.00120352621	0.11601520353	0.20190127725	0.105966637151	0.01986387904	0.0419028251	0.04634627177	0.04571651421	0.08308375572	0.11854756337	0.05808790011	0.01245235175	0.16453644261
2	90683	330683	BYxYJM	0.063882470438	0.05741923496	0.04503373986	0.02702011222	-0.13453122173	0.008581252666	0.04007366275	-0.04078934452	0.22352356949	0.13617728141	0.06974312658	-0.02294254682	-0.01147850871	-0.04302959994	0.07897159889	0.08574451318	0.13675280091	-0.06975106829	0.01112442391	0.07205730596
2	91041	331041	BYxYJM	-0.0078230606	0.0012649703	0.000449761600000001	-0.0650660015	-0.12990081589	-0.0396344599	-0.09196547794	0.01097886601	0.04020702412	0.15768247112	0.0448681807	-0.05051238531	-0.0168747909	-0.0101285385	-0.0098568035	0.06212748004	0.11081817507	0.0439670458	0.0216521044	0.08542453789
2	91521	331521	BYxYJM	-0.18874532755	-0.32335111109	-0.26700746576	-0.18264629879	-0.27434727748	-0.32574674435	-0.15515535057	-0.14622861176	-0.12435800469	-0.01955156306	-0.08911645871	-0.23049881171	-0.10268737362	-0.00164882177999999	-0.08270259505	-0.05377273346	0.02075433764	-0.16317184667	-0.14653222076	0.01672271087
2	91797	331797	BYxYJM	0.02053634007	0.0202705554	-0.01295297287	0.033298157638	-0.10463580764	-0.03505529027	-0.01602275127	0.021248545372	-0.0481760001	0.10510681555	0.05776917061	-0.02689181991	-0.01635677491	-0.04347759445	0.04206329183	0.07128452203	0.14131948726	-0.019929836576	0.00237347462	0.11794988407
2	92360	332360	BYxYJM	-0.05552053464	-0.03468292829	-0.064923696486	-0.07236660668	-0.17750490605	-0.05757897654	-0.05935217805	-0.07431473077	-0.05645453618	0.07068287896	0.00161371147	-0.06703224416	0.00606984601	-0.0366185917	-0.06608640176	0.01523866963	0.04642172713	-0.07078995977	-0.00625489161	0.06639220626
2	92679	332679	BYxYJM	-0.2358702052	-0.1693598736	-0.1742979618	-0.04813481656	0.008695815792	-0.05078509293	-0.116265595	-0.0862489168	-0.263577206	-0.06628661717	-0.01009416248	-0.1135571697	-0.1035558604	0.1231986689	-0.03047483547	0.03030915539	0.000735623492	-0.1053001751	-0.0726398536	-0.03179001316
2	93101	333101	BYxYJM	0.05606812763	0.01574128039	0.07458632416	0.05737894257	-0.073054156454	0.00973979055	0.02003078311	0.02708155476	0.03900955505	0.06648691801	0.05436356615	-0.01630156977	0.00322535986	-0.009173603814	0.042739994389	0.033260232284	0.05468248569	0.01573716747	0.01444608582	0.042007936498
2	93332	333332	BYxYJM	0.20430798486	0.30674654306	0.23527089297	0.1347760534	0.043473299465	0.15076181665	0.19769574072	0.19264842958	0.12533073879	0.302203457	0.17119982075	0.11287949573	0.17773009393	-0.00662700092	0.13176728042	0.15881954876	0.2528047976	0.24697840825	0.1745450658	0.28723731559
2	94292	334292	BYxYJM	-0.08787683001	-0.021157504346	-0.11597274623	-0.10400253625	-0.23549387761	-0.09271153191	-0.07495412807	-0.039369858019	-0.07360024119	0.08870330077	-0.02391481787	-0.09465594773	-0.03237787004	-0.101958685361	-0.01933026563	0.04384342888	0.12414046226	-0.084496893844	-0.05238642515	0.030088174276
2	94744	334744	BYxYJM	-0.10827349173	-0.161045643249	-0.10189634499	-0.0237716685	-0.18075970161	-0.12765447863	-0.0626347429	-0.0761331964	-0.010033537761	0.10892687366	-0.00820268011	-0.19150751922	-0.108475351173	-0.157798074695	-0.03634175027	-0.02870498202	0.09248352117	-0.05170946572	-0.161404436246	-0.02482125861
2	95272	335272	BYxYJM	0.03542499605	0.050808351937	-0.02219703865	0.03096314353	-0.15881705161	-0.00918636213	-0.0498971849	0.000517999906000001	-0.15259671085	0.08792425692	-0.02048204907	-0.03834689305	-0.032275150437	-0.00353281557	-0.015998725977	0.024232893531	0.05974264805	-0.03668339986	-0.058768896378	0.05471654375
2	95612	335612	BYxYJM	0.07330597347	0.03691347768	0.09583140698	0.13193831229	0.01842876622	0.13467802229	0.06936615685	0.099747606638	0.08329769906	0.1137573088	0.07718622891	0.05918947277	0.13474659751	-1.05345281889	0.16922717039	0.27563475282	0.11072898947	0.03566933271	0.06033031094	0.1257945034
2	96330	336330	BYxYJM	0.09124694129	0.083639919174	0.06773764513	0.045994758057	-0.006991700796	0.08856844382	0.08367127121	0.111869315	0.08959271159	0.17493334838	0.06948365416	0.00315475272	0.08496651867	0.00924577873	0.02542017636	0.0786642677	0.09909767918	0.062203268244	0.02641659914	0.11336859498
2	96666	336666	BYxYJM	0.05592811428	0.135381225496	0.11906345607	0.10945383464	-0.000454122940000003	0.0482978541	0.07143367426	0.08682423409	0.03364066429	0.08372205439	0.05170641871	0.03771972893	0.03421666779	0.02761955954	0.02418171828	0.071231753331	0.11794830926	0.05596902018	0.06365199254	0.13261497271
2	97343	337343	BYxYJM	-0.03925076485	-0.04622793953	-0.00221517355	-0.04843374601	-0.07064685636	0.00796035948000001	0.00910515947	0.01961882177	0.03371896147	0.073099390182	0.02652233522	-0.04514821013	0.00223857268	0.00364525024	-0.02467975034	0.00202862001	0.0449995730386	-0.04873795202	-0.042604455332	0.01723827956
2	97592	337592	BYxYJM	0.02229309513	0.03443114794	0.021791635295	0.04361122968	0.009593187108	0.015429297437	0.02299229456	0.033305360345	0.00920226916999999	0.051763077206	0.05173109953	0.00538963772	0.026770261702	-0.015221204353	0.00462411471	0.06503889001	0.00419778098	-0.001263219738	0.022589187999	0.044312657605
2	97886	337886	BYxYJM	-0.09736161564	-0.03388780811	-0.04054562615	-0.01646939968	-0.17892047344	-0.12899504992	-0.03320117671	-0.07330625074	-0.01163409098	0.07108798743	-0.06970780977	-0.07368996279	-0.00981357085	-0.045727259247	-0.06007507015	0.04515447218	0.05047754912	-0.01763581241	-0.01004165626	0.1081201793
2	98864	338864	BYxYJM	-0.0199521284	0.0093316973	0.000976543200000013	0.01256375915	-0.1355433578	-0.00190951959999999	-0.0418132547	-0.05203550782	-0.0319020337	0.08713055918	0.0292503891	-0.0427166701	-0.0610661616	0.01714795739	-0.0026382281	0.05779576909	0.10077098763	8.7178800000004e-05	-0.07130571276	0.06191020537
2	99230	339230	BYxYJM	0.03035402266	0.00990555154	-0.00290754456999999	0.04533570778	-0.04749506927	0.01179114872	0.00998452885	0.0539876161	0.0366339029	0.04497518697	0.036920779	0.00341175302000001	3.86171999999796e-06	-0.05770901701	-0.0178674595	0.0024438623	0.05830469303	0.02395907077	-0.02326189947	0.0153529295
2	99466	339466	BYxYJM	0.0085019807	-0.0537479086	-0.02131409211	0.05667056898	-0.05578816905	0.13327305609	0.00782795719000001	0.04224255551	0.02240794095	0.05060737782	-0.038715898511	-0.23262009389	-0.05134671313	-0.51925563434	-0.00216714598	0.095595066057	0.10059650326	-0.05998867346	0.007155915282	-0.00950277053
2	99851	339851	BYxYJM	-0.03881813949	-0.05545586539	-0.06741622212	-0.11978042085	-0.14042311601	-0.07859582222	-0.03459100214	-0.04020176101	0.05568407713	0.13363550629	0.03452595368	-0.02776822449	0.01620693398	-0.03292865049	0.06730466703	0.0436149672	0.07504795309	-0.00955051986	-0.0277106448	0.08443137864
2	100970	340970	BYxYJM	-0.06962157351	0.03036418578	-0.033344644707	-0.04762283377	-0.20385084908	-0.047848675829	-0.012314463662	-0.02243892452	-0.022838033588	0.12505735607	-0.03510394052511	-0.070140099632	-0.01595224478	-0.07374906218	0.021738884613	0.03429267804	0.039864822832	-0.05894277202	-0.03954137799	0.04877988994
2	101105	341105	BYxYJM	0.0074736035	-0.000318749810000005	0.02055425203	0.04157066284	-0.14236775473	-0.02387532444	-0.00558331714	0.01657055295	-0.0008787029	0.120647563586	-0.01313585702	-0.07643430323	-0.02129656977	-0.04677537925	-0.000552625479999999	0.02329844801	0.0513802408	-0.01766000626	-0.03818695246	0.08579305003
2	101481	341481	BYxYJM	-0.10993608152	-0.07185844266	-0.0406854757	0.0588104375	-0.0734394762	-0.0186747471	-0.0029467638	-0.02240585203	-0.03568025361	0.000117987710000003	0.02008075286	-0.07040975793	-0.08884146832	0.000598773999999996	-0.00548520402000001	0.06986373577	0.01767699458	-0.06976417095	-0.0447765249	0.06076490093
2	102118	342118	BYxYJM	-0.07436878675	-0.02553679521	-0.05201002517	0.04555573553	-0.01552399943	-0.03759477543	-0.02604587086	-0.00637036179	-0.0528588225	0.08010019073	0.021673818889	-0.02286650404	0.00370296416	0.02061624728	-0.009431073547	0.061937076437	0.107084568829	0.041031000234	0.0211163193603	0.050399289505
2	102388	342388	BYxYJM	-0.01489287181	-0.02339017588	0.02937490239	0.04687810178533	-0.10046242698	0.060470293827	0.052693925278	0.02724979722	0.00878525819999999	0.09555655456	0.07060131403	-0.03374288984	-0.0053318146	-0.02571895228	-0.00104241527	0.066330460742	0.06518658783	0.00647047008	-0.02417957674	0.11378454453
2	102535	342535	BYxYJM	0.010901494	-0.07249669775	0.01111236561	0.06932822628	-0.13926613125	0.0146345827	-0.05148522218	0.04141283943	-0.00231648850000001	0.199717753805	0.13718792417	-0.07268023987	-0.06106187735	0.06087930343	0.08611059702	0.12802487441	0.186926515971	0.06525104134	0.09771400552	0.15497275321
2	102574	342574	BYxYJM	0.03471365673	0.0116922954	-0.00576943007	-0.021587608652	-0.06183974121	0.00348535999999999	-0.00577928477	0.00941146529999999	0.00646609941	0.101623297624	0.0233656764	0.02435228745	-0.0433678411	-0.05234849938	-0.00533244399	0.039741111521	0.01230978984	-0.01400901771	-0.00824003576999999	0.05126987369
2	102949	342949	BYxYJM	0.04916600616	-0.02154306753	-0.003200699681	-0.06782558998	-0.1031025151	-0.04809140588	-0.02555696067	-0.001830020713	0.007192055667	0.02697655729	-0.002412169181	-0.08491915703	-0.04618874274	-0.09526573413	0.0393404619	-0.002507531187	-0.0001855082432	-0.05775280842	-0.02512129745	0.0002307282121
2	104850	344850	BYxYJM	0.02608022577	-0.009668872	0.13859123813	0.03434298497	-0.01905229743	0.07338657	0.04345033479	0.07845632005	0.03141053372	0.18900519198	0.0996584028	0.0620735487	0.02162610684	-0.012591533598	0.1347973561	0.17605137361	0.20332224718	0.09409551356	0.07380976943	0.14401350095
2	115777	355777	BYxYJM	-0.061916072	0.06482396347	0.0216617904	0.0352781786	-0.26276429706	-0.1400042404	0.04678420263	-0.0518483508	-0.023946103448	0.18432056806	0.06449331732	-0.10130795265	-0.00384157835	0.0707207788	0.00572655921	0.046323238	0.15484840244	0.10320262988	0.0464298356	0.24575401022
2	116087	356087	BYxYJM	0.01807466812	0.0078819166	0.022611625	-0.06864454018	-0.11224660025	-0.0071730938	-0.07838840899	0.03835530232	-0.04039701276	0.13690148979	0.01464284585	-0.0096852996	-0.00720873183	-0.02645194341	0.04252966684	0.07218324319	0.14276085591	0.06562486927	-0.065852659	0.12889010568
2	116146	356146	BYxYJM	0.02969061273	0.03483419607	0.07240933603	0.09490809717	-0.11546053845	0.06464014746	0.035761405	-0.0504231259	0.06362182919	0.198062732948	0.10357695872	-0.0087427254	0.10716376784	0.00509205595999999	0.06181930936	0.08004876798	0.15399884442	0.07301352709	0.12225349149	0.16891475265
2	116521	356521	BYxYJM	0.01026888949	0.01746672499	0.00905509789	0.02818684253	-0.11858348058	0.00388969467	-0.03638096343	0.00965322913	0.0562937538	0.11933539104	0.00299157339999999	0.00697127359000001	-0.0151184143	0.040058435405	0.02578413305	0.09497314105	0.1511354435	0.00109117089999999	-0.03799197516	0.07999707628
2	116835	356835	BYxYJM	0.07777290972	0.12622370574	0.11041752991	0.1895884005	-0.03350916331	0.16928482622	0.09547450724	0.12512204485	0.04548045961	0.20407350501	0.08575716166	0.021969221	0.055918113497	-0.00592250941	0.00655144138	0.13459592336	0.15802108397	0.06373704269	0.049462734821	0.20497621509
2	117598	357598	BYxYJM	0.093321692653	0.11490253507	0.09472004985	0.0972194554	0.027651124937	0.05974018769	0.07292498629	0.07409632941	0.01903717427	0.099019668833	0.065443298959	0.04638022191	0.10763279168	-0.00258284379999998	0.04025632513	0.1393232655	0.070255368992	0.08587948786	0.0505358928	0.090409401218
2	118292	358292	BYxYJM	0.016905394758	0.05826479227	0.02958524927	0.08253516039	-0.09919131116	0.034610095035	0.032662787655	0.08703655671	0.00528630843	0.10916128077	0.053721409556	-0.0107549540019	-0.031601238121	0.056248599044	0.0189820282291	0.07926814891	0.16188046069	0.04537349651	-0.015447117962	0.14360993858
2	118460	358460	BYxYJM	-0.03401141076	-0.06941519193	-0.16870033511	-0.0739074374	-0.12243602185	-0.060925677808	-0.08725403721	-0.010036126271	0.00665201414	0.08899478064	-0.013395561707	-0.10534014424	-0.002556864495	-0.00989878968	-0.02594279257	-0.0389071864	0.06646413364	-0.06137990641	-0.068251897783	0.12681441972
2	119106	359106	BYxYJM	0.11673353702	0.137154181787	0.04236279893	0.09132138239	-0.02551910091	0.11876471234	0.13162048378	0.06541861684	0.16413711493	0.28874722463	0.1191195018812	0.0697331069	0.0689172757	0.0678842933	0.06511221547	0.14982309188	0.1655921	0.07132183239	0.12876213277	0.19121503423
2	119502	359502	BYxYJM	-0.07591424342	-0.09273030499	-0.1047112309	-0.07286931486	-0.08893643845	-0.11592911827	-0.09217569987	-0.1184709480518	-0.15478380014	-0.093681818672	-0.15249944818	-0.14122583543	-0.11609581029	-0.159230997153	-0.14173434671	-0.08666533892	-0.07870531504	-0.16060675824	-0.13737852773	-0.105617593821
2	120173	360173	BYxYJM	-0.0574025615	-0.00301821901	-0.00672889636	-0.02352840806	-0.09698258805	-0.03788335414	-0.06119507873	-0.0086575238	0.01463353926	0.123559335053	-0.02610887873	-0.0244496823	-0.02433049751	0.011130653778	-0.02984391918	0.06010421775	0.07296598046	0.04150457151	0.0139614706	0.04322108598
2	120372	360372	BYxYJM	0.0787593617	0.13240874601	0.14118002497	0.09416375727	-0.00633482181	0.131229252336	0.13719800002	0.17706020717	0.086942144423	0.27638462963	0.14225566781	0.04840331797	0.02955600149	0.05208627294	0.07794702205	0.13426425999	0.18205934332	0.15662773905	0.16238800406	0.25968264646
2	120588	360588	BYxYJM	0.0297090615	0.0160911823	0.0742145717	-0.0178584515	-0.0680321466	0.0767707894	0.033930384	0.0365148687	-0.04900569123	0.05451208474	0.00690111310000001	-0.0244603501	0.09926002277	0.0193254068	-0.0107226604	0.0396849501	0.0709043584	-0.0308772581	-0.01362611809	0.0011455159
2	121104	361104	BYxYJM	0.01982768978	-0.01089738005	0.04733467301	0.0467055191	-0.076375201301	-0.00857670412	0.07036744536	0.03972462723	-0.00141434316000001	0.11636993372	-0.0010579483	-0.04448700525	0.01696810022	0.039714617152	0.0137591045	0.06637097876	0.098949680223	0.03059707923	0.00708846214	0.073109563537
2	121197	361197	BYxYJM	-0.03051212902	0.11996917215	0.059962688843	-0.0084273852	-0.193311316657	0.05522235861	-0.026577164351	0.043196631599	-0.0365710355	0.15613989921	-0.00120174657	-0.07790878241	-0.0148611616069	0.0031361563	0.0103095706	0.02947938348	0.16421467241	-0.12366541715	-0.0274574168	0.13975527469
2	121424	361424	BYxYJM	-0.029142506062	-0.045899794523	0.02317563892	-0.06816194342	-0.18153878593	0.01066238314	-0.011131578443	-0.04389006018	0.0068884486	0.10088708124	0.01342043987	-0.05572278354	0.027997910644	-0.034192216808	0.041338112334	0.05125765313	0.06555209424	-0.020259584718	-0.01638883951	0.033422117671
2	121911	361911	BYxYJM	-0.00359611260000001	0.109701638	0.00529956340000001	0.0681510228	-0.0857087498	-0.0552341185	-0.0117108566	0.024434559	0.11558815183	0.13309382634	0.0844971576	-0.0682504858	-0.0136710455	-0.04378751127	0.0451525894	0.10779552791	0.13977721928	-0.04652619856	-0.0022248969	0.14210346126
2	123011	363011	BYxYJM	-0.10852667464	-0.1631722687	-0.1577569567	-0.1906877572	-0.2425615358	-0.21452534592	-0.19487477806	-0.0993335172	0.02975988841	0.13675132181	-0.0361242777	-0.17877585792	0.2286905205	0.2396280601	0.2247331627	0.2336631387	0.1473245334	-0.258482993	-0.09371078281	-0.0159178696
2	123342	363342	BYxYJM	0.006327072305	0.0135316912	0.03715321771	0.0183432522	-0.076882781131	-0.00469217425	0.00468948662	0.00308188093	-0.00812622268	0.03815378606	-0.0058979789	-0.01233398938	-0.007998220559	0.04415883195	-0.00659412343	0.01532964157	0.05432084997	0.0011016053	0.001412644627	0.04266233871
2	123767	363767	BYxYJM	-0.03682750798	-0.00606099068	-0.06438388065	-0.023599044908	-0.15797306936	-0.09346095324	-0.04664739228	-0.066250337592	0.02820071858	0.102806628719	0.00148333826	-0.12044095456	-0.05250021964	-0.0072967238482	-0.024483399136	0.06516620692	0.04053967839	-0.07475588086	-0.086647049763	0.06128255959
2	123803	363803	BYxYJM	0.01501219492	-0.04821133105	-0.029994403986	-0.03760040585	-0.11191058415	0.00839001147	0.01579394282	-0.00169697377000001	-0.01083509824	0.17927146399	0.03599166673	-0.01499215977	0.01445258817	0.001495155417	0.02449336113	0.04866056491	0.16366931625	0.02778416465	-0.041179257712	0.08701769578
2	123943	363943	BYxYJM	0.00113297127	-0.02550113979	-0.03748615228	0.03770230514	-0.088181518163	-0.032676791335	-0.02857620441	0.00432185996	-0.0224259228	0.06429333089	0.00323956556	-0.0532147988	-0.02959394942	0.00306061112	-0.00245396734	0.03667521941	0.04890709988	-0.09581020553	-0.00909432242	0.05614181393
2	124577	364577	BYxYJM	-0.0238066344	0.02100657297	0.00362545809	0.00316493429999999	-0.11365751674	-0.01006216749	0.05996449466	0.05924578043	0.031336885403	0.14381377316	0.03168950087	-0.01352400654	0.01018109607	-0.07337543744	-0.03173308369	0.06731645834	0.05421156777	0.01243179011	-0.02651666348	0.110598215442
2	124935	364935	BYxYJM	0.01277451893	-0.012201485996	0.0152649189	0.01678740953	-0.11840842178	0.00521155782	0.00108576776	0.00481237169	0.010604397339	0.17295526783	0.043378945971	-0.12911076739	-0.011846647798	0.007372247918	-0.001003620631	0.08223817629	0.11911448193	-0.014432126621	-0.01533626696	0.12771400222
2	125025	365025	BYxYJM	0.10275776113	0.12753330606	0.13690772492	0.10537033908	0.05508454649	0.1281021253	0.134300788544	0.06780072276	0.07184414712	0.16427939167	0.10333225674	0.039485268809	0.060899099446	0.05809949602	0.098320668144	0.13024164659	0.172634452329	0.060025347903	0.06844282867	0.17252511718
2	126338	366338	BYxYJM	-0.167332986	-0.172199351	-0.2079486439	-0.1257184221	-0.28611616136	-0.33882177304	-0.26003429938	-0.1217815768	-0.2177299833	0.12494551045	0.0082036195	-0.15676077466	-0.07091714201	-0.0162250268	-0.16071459062	0.0275732558	0.0624861947	-0.12768031262	-0.15845481671	0.0244724715
2	126695	366695	BYxYJM	-0.04454926198	-0.089093831082	-0.00396393092	-0.11228967148	-0.18749083927	-0.02617164528	-0.04784112023	-0.093786486956	-0.02906944993	0.070153779862	0.05483891832	-0.09563418165	-0.10916125269	-0.14268304366	0.00998576792	0.0181380545	0.10292477694	-0.04651119617	-0.13935779212	0.03448321054
2	126839	366839	BYxYJM	-0.06566032079	-0.06618718328	-0.06005658949	-0.02046417882	-0.151560920872	-0.0198831513	4.28913800000069e-05	-0.02549502304	0.00716033940000001	0.10533818669	0.01275137088	-0.09417668995	-0.04656342383	-0.0173859681	0.00123190096	0.05475063945	0.05845167716	-0.02659425129	-0.00553384231	0.12894858061
2	127169	367169	BYxYJM	0.00601477333999999	0.11160221753044	0.00728578017	-0.0321902468	-0.071540453194	0.01145204773	0.081930355426	0.051977900102	0.03401461365	0.19612511093	0.033251210213	-0.05252136961	0.041422194735	-0.03649852638	0.00633638572	0.07423689976	0.16743697662	0.00933671845	-0.049618446172	0.17779493518
2	127967	367967	BYxYJM	0.05992644695	0.08270079301	0.04764585152	0.02059902572	-0.09890145935	0.01690234017	0.04466199444	0.042892968926	0.11346470813	0.2390581549	0.046880503715	-0.03786566977	0.01425174024	-0.0225280228	0.02745984939	0.08543551591	0.0854072551	0.05562358692	0.008884778353	0.1092492153
2	128260	368260	BYxYJM	-0.064982222357	-0.04829274839	-0.033483762	-0.00286679770000001	-0.19003122631	-0.04317977105	-0.0050000802	-0.07521258377	-0.05711909522	0.10290143582	0.03018363173	-0.08915666362	-0.03758606025	-0.00594287179000001	-0.01048156535	-0.000594627260000008	0.04809124181	-0.02430990321	-0.02273694387	0.07045129189
2	128426	368426	BYxYJM	-0.07990880415	-0.05343067079	-0.074864050687	-0.0852125525	-0.19229112788	-0.05775113314	-0.06758969752	-0.07867422036	0.00289634843	0.128287464566	-0.01759080686	-0.06320864874	-0.04739987175	-0.0518539286	-0.01584058473	-0.00570984147	0.08037446674	0.01047831484	-0.086103253805	0.0099185975
2	128550	368550	BYxYJM	0.02860247882	0.029895862852	0.055440436408	0.02106489639	-0.086414951929	0.00160160351	-0.01185199815	-0.00683463489	-0.01467553957	0.13403179219	0.04469380673	-0.037314475514	0.051136155938	0.06034191921	-0.01494829312	0.06461237467	0.10826131716	0.04206996503	0.0043448273	0.09245154681
2	129311	369311	BYxYJM	0.013497321548	-0.02957821292	0.07142261006	0.04432394544	-0.03353054496	0.00782694608	-0.032199137188	-0.01386639963	0.0115239358	0.1802620619	0.051747590175	-0.03467074007	0.02360682441	0.05763966236	0.05985859602	0.12603717883	0.17105959203	0.07105934815	-0.009010179517	0.15962686995
2	129671	369671	BYxYJM	-0.02871383864	-0.10416255623	-0.06193880545	-0.063453581075	-0.223013364924	-0.08753694513	-0.07866518466	-0.06339618799	-0.02460814213	0.09894450518	-0.029367373	0.00979858850000001	0.0161944356	-0.121749396395	-0.06099228707	0.075159256637	0.13395689418	-0.06070334639	-0.06857110048	-0.0144892516
2	130772	370772	BYxYJM	-0.2169270707	-0.0923232494	-0.1369856733	-0.25701512243	-0.24924668885	-0.0600608457	-0.0583815101	-0.0976184154	0.000429161100000006	0.0376559701	0.0056378975	-0.16753544004	-0.0964236946	-0.195845748797	-0.07513955653	-0.02129722453	0.05210046573	-0.0905153129	-0.10667598591	-0.0298017444
2	131023	371023	BYxYJM	0.06039082739	0.236042357438	0.20073946428	0.11718752092	-0.02649203447	0.20017285922	0.17662661487	0.12195328486	0.08929250127	0.16566942404	0.18980840362	-0.016441795761	0.0339451866651	0.037615772423	0.06353021069	0.08892308351	0.15985495157	0.15107075977	0.108026372006	0.18759710648
2	131143	371143	BYxYJM	0.000853345279999994	0.024570749	0.025238730618	0.03168141922	-0.014620232216	0.06493425814	0.059688102309	0.029974518761	0.01704063391	0.09728685128	0.05119392212	0.04064552118	0.0353014037549	0.07099839016	0.02990169648	0.07768629014	0.07622221758	0.03237258036	0.016667275816	0.08733135837
2	131708	371708	BYxYJM	0.08721440142	0.10111818971	0.13988275977	0.127341880053	0.1120287476352	0.15229472865	0.10042295859	0.14139104518	0.08788861298	0.24528045775	0.17465993485	0.08878540688	0.16238766104	0.2028263882	0.099294606142	0.121181238862	0.18379090808	0.17746543367	0.12816508075	0.19499346653
2	131786	371786	BYxYJM	0.03672712783	0.05486521586	0.00921184856	0.0192410253	-0.119390806774	-0.01710861358	-0.02578053244	0.02716651112	0.10739351585	0.10211786119	0.04388318229389	-0.022308646366	-0.008636643635	-0.0712087381	0.095186466333	0.02431069892	0.06055865637	-0.00859202776	-0.035641477797	0.12979533924
2	132283	372283	BYxYJM	0.0553094033454	0.0749064703069	0.00378772029	0.062445302489	-0.038974461361	0.08337272145	0.074189354654	0.030897565865	0.11171858905	0.14606247793	0.02793558006	0.0167216081	0.019033343537	0.04656687277	-0.006474751524	0.0725168312	0.08623555845	0.0878624359	0.076304427211	0.10134816364
2	132485	372485	BYxYJM	0.02046696988	0.02212480647	0.000251818780000003	0.05888258091	-0.044872539678	0.045820616261	0.045029213337	0.024603340154	0.00918177549999999	0.11713379899	0.02669969072	-0.01481621149	0.01471345674	0.01720758311	0.109441310217	0.08212747252	0.09597538511	0.0171767177	0.03587671696	0.11453089005
2	133242	373242	BYxYJM	-0.0278767833	-0.00507259532000001	0.00165980828999999	-0.02212143118	-0.0519457186747	-0.0196757955	0.02764267863	-0.000794567810000008	0.01439479212	-0.02730837621	0.0011738775	0.01146541872	0.00722432474	0.0524950170401	0.009638932	0.00827712016	-0.01475956415	-0.03926541126	-0.02429771458	0.00404975420000001
2	133598	373598	BYxYJM	0.19633777013	0.1575250014	0.29605070323	0.11999895679	0.0209205538	0.11067411051	0.23664507947	0.19561791273	0.086475467528	0.22546496254	0.14295451075	0.01446276659	0.158206115395	0.0635416792	0.08504091814	0.07110997148	0.16636218018	0.09644808883	0.0914208976	0.20559896412
2	133782	373782	BYxYJM	-0.08321133858	-0.0049728634866	0.01269884327	0.018679915844	-0.14585861272	-0.084015676791	-0.07150157262	-0.09822273796	-0.037103856419	0.06728920303	0.01632815567	-0.07451315461	0.017455301299	0.00248134373	0.00900777768	0.01678233307	0.10933806996	-0.05549406032	-0.07342503521	0.10463648221
2	134093	374093	BYxYJM	0.09369398346	0.05978044004	0.02723743086	0.165214254051	-0.01725957027	0.16517692019	0.15873728185	0.18622894872	0.17759208521	0.21599851087	0.20507986103	-0.01489636233	-0.03604647874	0.00209856161	0.03632733465	0.04986747714	0.125928557245	0.12497049852	0.03518285053	0.12832970031
2	135217	375217	BYxYJM	-0.03843631367	-0.0534516343	-0.07400851436	-0.0582506235	-0.03199012123	-0.01867752878	-0.06217612761	-0.04361885601	0.0056689977	0.07595784545	0.00917217264	-0.05308544272	-0.01473474479	-0.00844534857	0.01839852016	0.04538540307	0.02484221629	-0.04122954379	-0.04035923918	0.04398995128
2	135633	375633	BYxYJM	-0.00728581978999999	0.00283692864	0.05832389093	0.04921562309	-0.09864593719	0.05002841397	0.01660700052	-0.00866369156	0.05260183769	0.0613968013801	0.01828479585	0.01455997889	0.05879530726	0.00277630269	0.01896214628	0.01912106404	0.05374552425	0.03891683456	0.03030440273	0.10846264006
2	135830	375830	BYxYJM	-0.14534872729	0.09829586018	0.103671777743	0.01465158367	-0.1726295801697	-0.09906032691	-0.07028490598	-0.1008469642	-0.1028673485	0.0780586437	-0.1652580264354	-0.10021272219	-0.07915727265	-0.000171991859999998	-0.08568513488	-0.0297699277	0.05005772163	0.07072130258	-0.01771578171	0.1012559712
2	135926	375926	BYxYJM	0.02452084867	-0.00315811827	0.021353350343	0.06788131157	0.04553236944	0.017933683029	0.09460059042	0.071146625546	0.0791009891	0.19987915677	0.14308844135	0.11710285938	0.08602863331	0.0666296891	0.04446213598	0.12623806837	0.19256115489	0.18824436708	0.07380480773	0.17226159629
2	136585	376585	BYxYJM	0.00166265989999997	-0.0432426757	-0.04975128	-0.0037360437	-0.0935303675	-0.0201848265	-0.0130747079	-0.0547509791	-0.00676728769999999	0.15800855833	0.0521567499	-0.0313722241	0.0181867636	-0.0778350358	-0.0108915977	0.1086672738	0.0596334033	0.0107568733	-0.00211326510000001	0.0927255043
2	136843	376843	BYxYJM	0.0231215056	0.06242828359	0.0432957552	0.0010723201	-0.07760414855	0.0170228739	0.0150378469	0.037961503	0.02636951582	0.11459967679	-0.01055313087	-0.04471731926	0.01350175641	0.0112549024	0.010201997	0.0518044133	0.05754467022	0.05977249754	0.0108629766	0.09144158065
2	137748	377748	BYxYJM	-0.050425853139	-0.01486080581	0.03642922285	0.0216500381	-0.03056715294	-0.05297248643	-0.03434900953	-0.01220872505	-0.02953747011	0.02204961393	-0.02136374425	-0.06658381072	-0.05490650226	-0.05143626446	0.00663630491000001	0.0463942014	0.04444581696	0.033901396	0.00646121887	0.03582265362
2	137951	377951	BYxYJM	0.01964704533	0.03611839548	0.04271780414	0.08235055437	-0.056838459205	0.0102120636	-0.01074176984	0.0358449715	0.05682195455	0.13658834483	0.06091385985	-0.01860528764	0.033977070203	0.023479163831	0.02385638496	0.108797295162	0.12839559841	0.035227994531	-0.025109435552	0.10670270428
2	138532	378532	BYxYJM	0.04296634738	0.06784773676	0.07038767337	0.07459891921	-0.084796158114	0.078658669952	0.08196628544	0.07274204456	0.02579224618	0.17146469704	0.07617029854	-0.01980629219	0.01477110206	0.03020935503	0.07896144098	0.17904801816	0.17485218599	0.10265825374	0.0168047681	0.18689969411
2	138838	378838	BYxYJM	0.01529828314	0.044496246148	0.0233601337974	0.04321411801	-0.021208028514	0.04006515609	0.05628127627	0.05605925961	-0.00839660517	0.056375694937	0.078835429129	-0.006172515651	0.01951479456	0.05524687552	0.04602999292	0.02936060463	-0.00078373759	0.03295366042	0.02746728556	0.02148703055
2	139082	379082	BYxYJM	0.02608775459	0.034397272545	0.10144840261	-0.00267122635	-0.035615853083	0.12505424065	0.08422328242	0.082771114339	0.07247341935	0.21972578444	0.078418382652	-0.02077841512	0.14192635214	0.07580187703	0.05399636734	0.08500920559	0.10453183317	0.04553756061	0.06811353333	0.16108568372
2	140024	380024	BYxYJM	-0.0193332206	0.00499006433	-0.07933997175	-0.106750208467	-0.13773373544	-0.00640970114	-0.08253622493	-0.080937900764	-0.053702848205	0.04495001953	-0.001267976772	-0.04841930735	-0.01588583724	-0.0138618660795	-0.038157339	0.054325751621	0.055873962989	-0.10256742542	-0.06589809874	0.10539859933
2	140064	380064	BYxYJM	-0.00898966097	0.05580529608	0.01282604089	-0.01833548156	-0.05367536916	0.00266685709	-0.05155544961	-0.04075551183	-0.0208611627	0.08105307064	-0.000145693039999999	-0.02864125063	0.03698555157	-0.034552485481	-0.006069521371	0.11557160048	0.11709912696	0.02123920585	-0.02756428271	0.074247503704
2	140386	380386	BYxYJM	0.0309600599	-0.029335552603852	0.00707275848	0.02725581115	-0.042669899551	0.07075566462	0.018278689858	0.04757730513	-0.05805265696	0.04114043563	0.034667145	-0.065512124987	-0.00462662849999999	0.023885624567	-0.01672257184	0.01143700506	0.01575667093	-0.02572857082	-0.074641105368	0.01899660946
2	140624	380624	BYxYJM	-0.07563197068	-0.04590062996	-0.07351937656	-0.02127684756	-0.08356614346	-0.061754512088	-0.08547236194	-0.06078227006	-0.07600649313	0.035272061656	0.00054913595	-0.10699505358	-0.022532582793	-0.0422434279	-0.07182226768	0.015864064023	0.0993757285	-0.0852778816	-0.14401534755	0.006644090087
2	141194	381194	BYxYJM	-0.0919365635	-0.1485557827	-0.1199962883	-0.1777966878	-0.22325567457	-0.19478072877	-0.0678168806	-0.1158730328	-0.04163588713	0.13376680752	-0.033676797	-0.13812771868	-0.021635108	-0.0606822741	-0.058306855	-0.0192192925	0.0295153019	-0.0746041098	-0.12167363139	0.08433215571
2	141556	381556	BYxYJM	-0.07895103735	0.0074872552	0.12993354062	0.0651103712	-0.060442923334	-0.00220108832	0.00668904957999999	-0.0652461399	-0.0939654907	0.08370922487	0.04293500037	-0.08234415818	-0.03338046092	-0.00726890723	-0.05084578552	-0.02451594566	0.14221382913	0.096589689088	-0.090747813279	0.1032499051
2	142367	382367	BYxYJM	-0.0191605018	-0.064175619165	-0.04591114902	0.00254006242	-0.08153874549	0.0137032884	-0.01473759786	0.06402205957	0.00284296959999999	0.10523641253	-0.001090496065	-0.04547508121	-0.001182035778	0.0426957055	-0.02846016846	0.022327390482	0.00636106476	-0.00149822264	-0.07173790361	0.007723281995
2	142628	382628	BYxYJM	-0.0401787113	-0.0407632609	-0.02161333039	-0.07150872819	-0.20891643651	-0.02802392309	-0.09972236385	-0.093329045674	-0.01512829675	0.112812628148	0.0161613786741	-0.13743982898	-0.062988492094	-0.0261374224	-0.048713824309	0.045171422308	0.07245682189	-0.02577770975	-0.10735916096	0.06861845109
2	142807	382807	BYxYJM	0.062035371527	0.119046069733	0.12179747038	0.0165471735	-0.000321723039999999	0.10436773594	0.093905991944	0.06977677743	0.052528757788	0.19839124151	0.0065673639	0.07517332418	0.10814868679	0.02302192519	-0.02809157766	0.080240606079	0.15757407155	0.1151696338	0.03852269052	0.207474401305
2	142983	382983	BYxYJM	-0.08415937307	0.0879438299	0.08288671555	0.0019369872	-0.14273554332	-0.12051525854	-0.1733657180191	-0.0163787631	-0.112538912	0.22737507169	-0.06667254044	-0.03380387646	-0.10689538321	-0.09155798181	-0.01035173393	0.05962874518	0.04553972502	0.0935987429	-0.04527632997	0.0789720039
2	143301	383301	BYxYJM	0.0165636968	0.07176422434	0.0711757874	-0.00644059508	-0.11122656146	-0.018335038513	-0.033101459467	0.07505658292	-0.03428648935	0.09369095147	0.048613553992	0.0175240014	0.07418540712	0.00479432877	0.07692863207	0.028708760404	0.097887218291	-0.05547003771	0.03889394044	0.10327939884
2	143521	383521	BYxYJM	0.00875970827999999	0.01226772947	0.0222079601	0.02708121665	-0.03777845274	0.0410043841	0.04520317829	0.04578140015	0.02566753889	0.11915142084	0.05130560828	-0.01975278705	0.05385988275	0.08131613175	0.03628346646	0.09538573932	0.113737455892	-0.0074433803	0.04273628448	0.16101799393
2	143616	383616	BYxYJM	-0.02045198507	0.03769150704	0.04510197482	-0.0234331586	-0.13451462856	-0.05278126096	-0.06640519952	-0.0728614004	-0.046014738012	0.0771683061	-0.02943864259	-0.12866116686	-0.04393639149	-0.0602058946	-0.02483706556	0.0379943575	0.0969102586	-0.01660344693	-0.07600152926	0.10263916263
2	143762	383762	BYxYJM	0.0597483807	0.099884155391	-0.0980467538	-0.00509900864	-0.09096978025	0.07842438548	0.09558642673	0.150305873642	0.0455260461	0.15469397467	0.09495185003	-0.03779768917	0.0497944596	0.06566359053	-0.007865240617	0.155148168425	0.12810524354	-0.0672070188	-0.03936181985	0.20623917383
2	144154	384154	BYxYJM	-0.051714933616	-0.0826401505817	-0.05104975517	-0.01005160601	-0.093734141899	-0.000461750660000003	-0.01579543889	-0.03487216659	-0.0359713063	0.06958966636521	-0.00677367557	-0.06525396043	-0.02461500205	-0.04310429661	-0.0440002773	0.02760652129	0.03730789716	-0.07025038209	-0.03210814157	0.02484254493
2	144613	384613	BYxYJM	0.0163697576	0.07232462803	0.05376598051	0.14981310066	-0.03820168026	-0.0036153374	-0.00186119151	0.0784646809925	-0.00702090659999999	0.20022422858	0.06463281646	-0.02798106952	0.04388691	0.18323327509	-0.01370690791	0.10809377644	0.21970476022	0.054097220013	-0.06739531501	0.1341453036
2	144745	384745	BYxYJM	0.087703984046	0.1315219800637	0.05285466662	0.08289271291	0.00527608803	0.104646743406	0.08808582868	0.02334766736	0.06491904122	0.167588266876	0.05364397172	-0.00981288816000001	0.04778269715	0.06106402711	0.04966084626	0.09097639587	0.207872015247	0.07795584747	0.03025505464	0.12122881785
2	145983	385983	BYxYJM	-0.0999489558	0.0622195215	-0.03180827632	-0.08388286399	-0.25234227764	-0.123026891	-0.1083039444	-0.19414782921	-0.1256689801	-0.0337852219	-0.10738958358	-0.29819509663	-0.0797780109	-0.04324465931	-0.10175600795	0.00757988591	0.1232609422626	-0.08019324682	-0.21057340258	0.0064211435
2	146220	386220	BYxYJM	0.09808975904	0.067347081628	0.09640826809	0.09645118967	-0.08306533928	0.005457560442	0.11465276798	0.066941149537	0.05407640062	0.14552982128	0.03839352323	-0.03336735133	0.05206030461	0.04075145224	0.06946842716	0.09159287022	0.10345402407	0.01822042754	0.0364070757	0.12657961536
2	146315	386315	BYxYJM	-0.00737241379	-0.05698983432	-0.00109611204	0.13770582784	0.026627246749	0.045490968878	0.0839494511	0.09716064737	-0.04771027539	0.24588870447	0.15712336324	0.02742064138	0.09118607184	0.12353863945	0.070205658251	0.15923893399	0.2698833303	0.09993283423	0.029808429758	0.20290732048
2	146336	386336	BYxYJM	-0.1997205882	-0.1742357351	-0.078422143	-0.0829923564	-0.24037878507	-0.1510081339	-0.25576203031	-0.2626304512	-0.1001124407	0.0626772327	-0.13914259965	-0.21435277477	-0.10083913946	-0.06470580284	-0.0127592848	0.00362724753	0.08454296717	-0.0978311795	-0.14977824954	0.0492663628
2	146447	386447	BYxYJM	0.02030592658	0.2075000593	0.2107122956	0.0720755345	0.0196518329	0.0758167224	0.08387898448	0.08740872722	-0.0402653791	0.20724936181	-0.0345195547	-0.1087835979	0.0241296582	-0.0838469097	0.04194676881	0.0812053748	0.1538931484	0.15331511193	0.0155086842	0.18926134601
2	146995	386995	BYxYJM	-0.01914865187	0.04310648612	-0.06624609085	0.05252773089	-0.0480799631737	-0.03644082175	-0.03556200591	-0.02327417114	0.01856576835	0.140956487432	-0.01554685165	-0.06494388226	0.03667630391	0.03099659042	0.03617978974	0.12073732505	0.11425851425	-0.02040956235	-0.08240645758	0.146636578914
2	147487	387487	BYxYJM	0.035874293122	0.07358223104	0.09307208655	0.05011370843	-0.06175688223	0.06125798732	0.08517394064	0.0618336147	-0.01609320428	0.16948844951	0.039925460824	-0.06908654122	0.03433901751	0.01230861947	0.01062464248	0.08041066507	0.15210530647	0.05073297845	0.044481155799	0.14446593619
2	148330	388330	BYxYJM	0.2053047816	0.1952626464	0.1078961024	0.1215945121	0.044786063759	0.2845257389	0.257882832	0.2528224581	0.1842410738	0.213675209	0.09539893216	0.1193798059	-0.01738105911	0.05088827439	0.16097635011	0.2392829448	0.1663624232	0.09934067599	0.1546803615	0.2010841837
2	148603	388603	BYxYJM	0.01192680114	0.02887124177	0.021742226569	-0.00585423595	-0.12552628201	-0.023900076048	-0.00155976901	-0.020333889282	-0.01051931215	0.12477712476	-0.05264832862	-0.07279631779	0.00960879395	-0.0651029746	0.020432304255	0.05080324418	0.05483525723	-0.03037337365	-0.053040651508	0.028563713479
2	149029	389029	BYxYJM	0.0050024954	0.00265038982000001	0.02296537023	0.02428988987	-0.10666525438	-0.00223238111	-0.01984802328	0.02149999584	-0.0076025124	0.12982016236	0.02617197218	-0.04392134846	0.01589034036	-0.073286727134	0.00820488372	0.05453687674	0.04200301578	-0.05231647488	-0.00858433027	0.098467950201
2	149403	389403	BYxYJM	0.067528767981	0.10396020026	0.08638357359	0.11650877419	0.04690235898	0.16872107835	0.11105011767	0.059684164917	0.10664464699	0.15638597165	0.03667915388	0.000819816560000006	0.116940025655	0.06396250077	0.057121992197	0.10156448937	0.16279472066	0.09413747839	0.0752379056	0.17537135876
2	150203	390203	BYxYJM	0.14510143392	0.15857423366	0.13035423343	0.09068102829	0.014570282001	0.02192651049	0.07320529843	0.15502098342	0.06107402974	0.21064400432	0.11063219722	0.06102255651	0.14764574167	0.09541447677	0.15191283009	0.16837338298	0.17631512113	0.02389458396	0.05847147623	0.18156628468
2	150516	390516	BYxYJM	-0.030434370016	-0.029191583487	0.04464031602	-0.00918789424000001	-0.068143609455	-0.011724173471	-0.01808371001	-0.03422371224	-0.05566910658	0.06971181904	-0.026561412556	-0.034476619562	0.00743924632	0.06534523194	-0.0019431610268	0.047407347961	0.05626991574	0.04146321941	-0.016255900925	0.10244578684
2	150784	390784	BYxYJM	-0.08652229469	-0.11096844866	-0.0049818408	-0.07688296171	-0.16614785654	-0.09307174052	-0.1110293234	-0.04601237879	-0.07027482685	0.06746329515	-0.03817444076	-0.14644268457	-0.00383880539999999	-0.07386368654	-0.08506776919	0.00145974063000001	0.05193344633	-0.05462742141	-0.07371917094	0.14333228748
2	151215	391215	BYxYJM	0.02085156113	0.05387070288	0.06056808092	0.060026319206	-0.00558284328	0.05493732148	0.05933623174	0.01203021783	0.01191123977	0.1358962847	0.03078596057	-0.07318683879	0.02196783102	0.025506358254	0.0406152406	0.06933291265	0.11965755882	0.00619906617	-0.04686131286	0.114123936291
2	152179	392179	BYxYJM	0.03127404686	-0.01696760233	-0.02048201473	-0.000106018380000003	-0.0276473384	0.000790492429999998	-0.02013130404	-0.05971670879	-0.051501295769	0.09041496581	0.06359578835	-0.06639453542	-0.02795321181	0.0165662317	-0.01132380433	0.03827141703	0.09767341611	-0.0085411379	-0.05393847907	0.0720146353
2	153921	393921	BYxYJM	-0.04031078114	-0.07393406445	-0.02016609685	-0.0187811072	-0.09968171639	-0.02649989594	-0.03157093083	-0.02222778826	0.03473475013	0.10364586496	-0.02008598632	-0.021543597	0.00727212673	-0.13787037999	0.000248981709999999	0.10016375869	0.03820614836	-0.059285012613	-0.11562934929	0.086733468882
2	155138	395138	BYxYJM	-0.01091047428	0.09387602166	-0.02654293041	0.04990729542	-0.038054180915	0.126798380835	0.082646817243	0.06013812172	0.00995598740999999	0.13824913276	0.0095690327	0.005875120408	0.08109516676	0.03843288308	-0.05181943777	0.116089355925	0.12693464225	0.1072008482	-0.01380272809	0.1670502809
2	155742	395742	BYxYJM	0.00830226683	0.00027729562	0.015041829545	-0.0101554572	-0.049087975021	0.06450187511	0.00287221169	0.059132616237	0.0346552171	0.11760079799	0.003568917224	-0.05687553189	0.044986944417	0.00311168564	-0.006547987486	0.05132756339	0.05449144425	-0.037504698136	-0.10129201327	0.13409789685
2	156206	396206	BYxYJM	-0.18893176663	-0.05847883723	-0.07887622697	-0.23892156564	-0.17162308872	-0.14428325872	-0.14799274746	-0.11607728519	-0.00168337004999999	0.08747542815	-0.09054351265	-0.16049947821	-0.0570361077	-0.13425563029	-0.03173509264	0.02336888769	0.02322708013	-0.07784227568	-0.08157445035	0.05185102947
2	156905	396905	BYxYJM	-0.1152652846	-0.13765258942	-0.12301192558	-0.16590193637	-0.11642139514	-0.06289656493	-0.094082519715	-0.13577176881	-0.07727823882	-0.0561124574325	-0.08302298757	-0.082216812472	-0.06510351191	-0.03512876509	-0.10013151644	-0.11233896749	-0.03408113206	-0.07131660005	-0.09269382641	-0.06064091792
2	158203	398203	BYxYJM	-0.2003121366	-0.21521963234	-0.0553351503	-0.3373871429	-0.24570377501	-0.313057533	-0.1784101348	-0.1600498124	-0.07990056587	0.0556205828	-0.160942165	-0.22415760185	-0.0988310873	-0.164660874	-0.093935929	0.0352296199	0.0081724739	-0.2551383634	-0.2355921124	-0.0170759809
2	158710	398710	BYxYJM	0.063170075079	0.06279225158	0.074163648033	0.01860922316	0.022414292339	0.07639651076	0.02756877207	0.02714497322	0.026781728293	0.14729145257	0.07564692603	-0.00483983972	0.07631376888	0.06517575682	0.03842125857	0.11373469394	0.1714667684	0.08772090319	0.020012314482	0.15516180393
2	159306	399306	BYxYJM	-0.03299167607	0.07839822693	0.090040600832	-0.05299232639	-0.00725930077	0.06787503433	-0.00410254422	0.08955233791	0.0738819594	0.13854460028	0.02055214689	-0.07048513032	0.06450495169	-0.058620577274	0.00740162145000001	0.08972471603	0.09850062076	0.03147564259	0.01158563039	0.14112818016
2	159598	399598	BYxYJM	0.043044272	0.0827961218	0.0429856523	0.07325951814	0.0018871989	0.0630837257	0.069544255	0.0519920673	0.0358843418999999	0.201486594	-0.5814157037	-0.0259517869	0.1151958591	0.081102132891	0.0435367726	0.12149021925	0.14333157233	0.0526225524	0.00394627410000001	0.1763120978
2	160146	400146	BYxYJM	0.0260656447	0.05642738932	0.00405898142	0.02873802788	-0.02667962209	0.0126417037	0.05522782413	-0.00416255686	-0.00882773570000001	0.11568784445	0.02966282171	-0.0569152016	0.0560189958	0.0480447999326	0.00504769249999999	0.02560859019	0.11577331533	0.00216538051	-0.02505868674	0.08895848665
2	161690	401690	BYxYJM	0.03390277091	0.0582510477	0.09894477419	0.10037892641	-0.00775728115	0.05316395357	0.04626604924	0.03646779526	0.02509771507	0.15815390868	0.06770521266	-0.01872091139	0.14328120425	0.061949216763	0.00698787347	0.11693512805	0.14129212243	0.0397243194	0.01123172316	0.15670566785
2	162423	402423	BYxYJM	0.16242988897	0.151875148791	0.14888897922	0.09381263819	0.05220583712	0.111047728918	0.14247486564	0.133202646227	0.06990433005	0.16888761222	0.13352690263	0.07919559007	0.10262638708	0.12705168264	0.10626773284	0.11266512602	0.095515395533	0.07730908769	0.11225437024	0.157302456791
2	163857	403857	BYxYJM	-0.00425652461	0.063264305656	-0.09770752627	-0.007900162025	-0.06271334151	0.03184749363	0.00727348036	0.09196095428	0.068939963	0.16574582983	0.07027481772	-0.09164601912	0.07099790612	0.017602869662	0.000468588211	0.09196647673	0.1361143762	-0.000680409240000002	-0.06184756777	0.10919739564
2	163970	403970	BYxYJM	-0.11008170431	-0.13338273602	-0.09958456389	-0.22166922799	-0.18804911214	-0.05214503615	-0.11236356781	-0.14850002851	-0.07767939655	0.00983321433999999	-0.10414014812	-0.14599853571	-0.032738728849	-0.01827350054	-0.125547945064	-0.1482779781058	-0.10578330916	-0.081139376483	-0.07492471738	-0.06944803076
2	164320	404320	BYxYJM	0.02827878105	-0.06263250867	-0.05014103688	-0.12021374476	-0.10163215008	0.06475398676	-0.10550305151	-0.01719616983	-0.1646369762	0.2820642409	0.02363735526	-0.18333446778	0.102239462747	0.18210560968	-0.08386933043	0.00462332308	0.15657650382	-0.008230235381	-0.01371364077	0.03536198937
2	164831	404831	BYxYJM	-0.02897327341	-0.053261683424	0.00828283335999999	-0.01226999417	-0.09107057541	-0.04580941982	-0.08068960812	-0.0413308219	0.073019377763	0.11354403995	-0.00848154994000001	-0.04197196445	0.01748517571	0.00267581952	-0.05537956158	0.03202088388	0.12010741189	0.03391373964	-0.07192938981	0.101609108536
2	164998	404998	BYxYJM	0.019438203146	-0.00361058412	-0.00946145096	0.00511895416	-0.07418918747	0.09433980489	0.02333435679	0.011326162386	0.03419146554	0.1000207444	0.07246095002	-0.06264619464	0.066162278432	0.014347645747	0.04659280058	0.08421316725	0.10632398714	-0.00935948771	-0.01075179129	0.08013000336
2	165110	405110	BYxYJM	-0.17639299817	-0.0756642524	-0.2174446471	-0.1512469272	-0.11817587426	-0.16657750289	-0.0646610646	-0.0875592199	-0.3636653488	-0.0195842468	-0.0461302924	-0.1327615054	-0.02581414993	-0.02161309542	-0.09639839545	0.0203308381	0.13487541367	-0.21242095	-0.19470724375	-0.1549296047
2	165528	405528	BYxYJM	-0.0527466656	0.02863748313	0.1255605978	-0.01804833078	-0.05724419685	-0.053284727	-0.07308477443	-0.14372904745	0.130791067851	0.12432319419	0.01178239525	-0.08362523766	0.008993221	0.01014809512	-0.047113561	0.04485952328	0.23049926408	-0.0017602994	-0.14148930444	0.10426813985
2	166087	406087	BYxYJM	-0.1923420323	-0.15180876456	-0.0556926893	-0.192640760016	-0.15415324887	-0.20550988826	-0.23607445199	-0.12530027183	-0.11527209672	-0.07655772556	-0.11231531954	-0.17080013266	0.00192932641	0.04066330657	-0.1580764724	-0.05623056839	0.08647700446	-0.28504820722	-0.2156411041469	-0.0162014512
2	166314	406314	BYxYJM	-0.03441541308	-0.027800962246	-0.09423991797	-0.053796673	-0.12746478207	-0.024090110135	0.059201567	-0.00608391151	0.0558557586	0.14691493436	0.060366589962	-0.13060428236	0.0572295897193	-0.04206163003	-0.040070052602	0.08025409758	0.113865389008	0.008569126745	-0.11061502794	0.2316772142
2	166547	406547	BYxYJM	-0.00505090367	0.06044490093	0.05670928558	0.01701973389	-0.00176480731	0.06434864906	0.040445775941	-0.0024328149154	0.06118391763	0.13921513504	0.08519282067	0.01577102658	0.088398136797	0.0218158046	0.000955066299999998	0.076092652742	0.12447571864	0.0953667421305	0.035239953695	0.11556831048
2	167177	407177	BYxYJM	0.06213939243	0.0872509392	0.0584305734	0.0980388867	0.0211364302	0.04993205992	0.08151745	0.08056958745	0.00613697274	0.15449921133	0.07307134902	-0.0306534513	0.0749455663	0.12961601298	0.0330614906	0.0976626223	0.0642209836	0.0317606512	0.0171525634	0.15395129495
2	167429	407429	BYxYJM	-0.1489994663519	-0.19150506598	-0.13493075204	-0.1724498506	-0.22380098685	-0.13869397399	-0.11967962757	-0.15770598031	-0.10498994758	-0.01493281293	-0.05664719365	-0.16794090269	-0.05975611045	-0.08527076778	-0.052107589759	-0.01446574649	0.08872561696	-0.08345574883	-0.18035210191	-0.010152796187
2	167530	407530	BYxYJM	0.00460028144999999	-0.08214262185	-0.139160312923	-0.06822789239	-0.2124987014	-0.094266722117	-0.019169563233	-0.05660685708	-0.0758636471	0.05898198443	-0.120200000108	-0.1583192887643	-0.02325891656	-0.0201671703	-0.07806003578	-0.00962680138	0.122469280657	-0.02466787319	-0.072723184485	-0.02453323577
2	167900	407900	BYxYJM	-0.03367565133	-0.04749160412	-0.03342757719	-0.0029374729	-0.05019614759	-0.02816207924	-0.07193374446	-0.0483253564	-0.02192653985	0.045662507014	-0.03106803825	-0.11377037199	-0.0043527479	0.000692000849999999	-0.03228319188	0.02426641349	0.08827465869	-0.04961494561	-0.06364937084	0.0196869285
2	168039	408039	BYxYJM	0.111433961405	0.15454865255	0.11507693178	0.15132321657	0.058362157772	0.077476881519	0.12127044795	0.18318326381	0.16071301424	0.2539494737	0.113786872935	0.04952961486	0.21004239084	0.14670600702	0.15216078359	0.18091733762	0.19133433008	0.06478299721	0.00751597186	0.21916825584
2	168068	408068	BYxYJM	0.05552130596	0.01018011934	0.06473257924	-0.0459138373	-0.0332943647	0.03871762105	0.0206454425	-0.00232959670000001	0.04658605102	0.09572888743	0.02764413215	-0.02392679577	0.03480796104	0.006626838	-0.05269959758	-0.00845368340000001	0.08934089681	0.06705230488	0.00291099429000001	0.0630995078
2	168248	408248	BYxYJM	-0.0135896566	-0.0443613145	-0.0695595635	-0.00879612650999999	-0.0772348867	-0.062515599	0.0331784803	-0.0006428832	0.0477775472	0.14082866374	0.00223483520000001	-0.076156864	-0.0195407012	-0.01557123496	-0.0024146666	0.05205352332	0.04025182806	-0.05974539434	-0.03512467341	0.11302405995
2	168539	408539	BYxYJM	0.047979316158	-0.01995961949	0.049082332689	0.01901028766	-0.0070959631287	0.058616746637	0.02156369569	0.07036289228	0.0973370932291	0.2328793312	0.07048219541	-0.055050619	0.08844311679	0.07930407286	0.0553670595	0.08896396707	0.13274712453	-0.09033279596	-0.027259955629	0.17545986521
2	168778	408778	BYxYJM	-0.017015186246	-0.00202125817	-0.056420692282	-0.01024923617	-0.09384414127	-0.063592417797	-0.00836848228	-0.04819985874	-0.0705731280432	0.040083766413	-0.08741385577	-0.14215169673	-0.00474857798	-0.04773134191	-0.03160054792	-0.00626532682	0.07759952193	-0.04990322323	-0.14242620319	-0.02730529585
2	169569	409569	BYxYJM	0.036075305149	0.06632490467	0.06507873404	-0.01222888414	-0.00774307832	0.03569420556	0.0675282595	0.02882680629	0.0419708932274	0.13983507835	0.05999891177	0.0043249141	0.147500958948	0.04107984272	0.015737323146	0.115319043148	0.09322922718	0.01811659637	0.03997965405	0.164052228462
2	169624	409624	BYxYJM	0.049167975335	0.050489575182	0.041098236738	0.02908733482	0.01803332038	0.038250137649	0.030500064632	0.071619222202	0.122669264405	0.20125894908	0.09099746723	-0.06483507188	0.07948941936	0.04672883189	0.04929412417	0.094039303744	0.1211113666	0.077343690505	0.01981150659	0.15321614541
2	170323	410323	BYxYJM	0.13251684437	0.0130611753	0.10706679987	0.09537263839	0.0110402682	0.121526524037	0.00042542750000002	0.02867245312	0.12399062178	0.07428599651	0.13654066481	0.050313491692	0.01337896541	0.03321434828	0.01927038844	0.09070433493	0.15031529008	0.09498049519	-0.043366432216	0.17415236842
2	170445	410445	BYxYJM	0.10076926483	0.07861359198	0.12160506516	0.04478645594	-0.00610746729	0.07160527408	0.07420496493	0.10297769193	0.10283502422	0.11352796389	0.06641460252	0.00433906287	0.033044844687	-0.03622594253	0.0476225823852	0.043046329701	0.05698511678	0.03583174835	0.029758607846	0.09227341417
2	171186	411186	BYxYJM	-0.04210376983	-0.03937756487	-0.12765666196	-0.06382070883	-0.14081343309	0.01100121269	-0.000257453969999988	-0.117612931372	0.017515565	0.11008650197	0.0642224819677	-0.10631368025	0.08848604558	-0.023981309797	0.026240252175	0.12866125874	0.12174791131	-0.02017605332	-0.119419330343	0.14374699317
2	171573	411573	BYxYJM	0.0119919032	0.00235414294	0.04124303664	-0.03094248413	-0.052091121278	0.01191232588	0.00344064846	0.05414309845	0.0587870853	0.10652533268	0.0210686143	-0.02090735998	0.03477259666	0.00638694511999999	0.01201591132	0.07903757762	0.05966909991	0.04326853768	0.01157314651	0.108957797686
2	171615	411615	BYxYJM	0.00143554678	0.023026441431	0.005978246898	0.01037767758	-0.049708302758	0.000868921375	0.029766889879	0.033210658535	0.077902774754	0.16241173212	0.08866111151	-0.04852802181	0.04295363901	-0.00910648891	-0.03134315131	0.11602262387	0.14840167997	0.04171633453	-0.05683967768	0.2181889328
2	172265	412265	BYxYJM	0.08713380097	0.07407302783	0.07591935582	0.04929483842	0.04817848625	0.08191723872	0.006587275673	0.00896349147	0.103334063148	0.16936415375	0.11333467343	0.007212016121	0.093694593468	0.10216852589	0.05286545756	0.066753802322	0.17479246377	0.08687863262	0.05226983343	0.11971938295
2	172491	412491	BYxYJM	0.043176603244	0.05712551865	0.052028495996	-0.01780135004	0.030099502928	0.11744822236	0.04513316929	0.04541842614	0.02030187363	0.13878561019	0.10381377741	-0.0076632154048	0.09291903847	0.14063126947	-0.000416307720000002	0.05547307142	0.07359879356	0.01377174975	0.036013818698	0.20887232653
2	172968	412968	BYxYJM	-0.01070171059	-0.04079619975	-0.1251697739	-0.004669396923	-0.016982476461	-0.01738165643	-0.03063881018	-0.01291834771	0.01424761089	0.01750467457	0.0213364048707	-0.08000597707	0.05204179283	0.08036447908	-0.02839989289	0.05153307743	0.08946438007	-0.02054913314	-0.0818130105812	0.08082970141
2	173491	413491	BYxYJM	-0.05734049046	-0.04136542802	0.02476852953	-0.0366848306701	-0.029222124498	-0.00326448611	-0.0370239891488	-0.038862201017	0.00126312213	0.13681496068	-0.03397782305	-0.12401037243	0.027568994328	0.02874130089	-0.01552908868	0.07162398649	0.12481321731	0.02830140088	-0.10072317002	0.07427766616
2	174033	414033	BYxYJM	-0.14919327915	-0.086924856162	-0.04621386789	-0.02109608945	-0.2709311394	-0.14526989591	-0.0138568031	-0.15862402405	0.07284096344	0.09362943362	0.0121515175	-0.07951284735	0.067431100811	-0.058832220034	-0.14328014656	0.08602413243	0.2128922456	-0.09114196021	-0.20758789517	0.20464965393
2	174063	414063	BYxYJM	0.045706638319	-0.05337462717	0.00616843798	0.06231820935	-0.04509139444	0.066658564636	0.01709265388	0.035890566964	0.01128110872	0.079738279448	-0.00947316853999999	-0.08532143696	0.04420341406	0.01499067009	-0.04096240517	0.063022356545	0.0988954746	-0.01982597507	-0.006506537827	0.13745077283
2	174558	414558	BYxYJM	0.0764518885	0.05744128408	0.10133992941	0.03162911212	-0.01071279732	0.0603067529	0.02980936828	0.046327093313	0.0712460187	0.13260313271	0.06006700348	-0.029474193617	0.07012884008	-0.00822246051	0.00676995141	0.089522454443	0.07869173849	0.06053059391	0.038222644315	0.15174659748
2	174761	414761	BYxYJM	0.00141426410000001	0.0277029808	0.0284452903	0.0506863469	0.0194855686	0.0157715218	0.0599004595	0.0421579136	-0.01029674726	0.09066784236	0.00809551949999998	-0.0515366919	0.07108539096	0.00655065929999998	-0.0103725198	0.0432094383	0.0631639883	0.010700087	-0.050152452	0.0972000902
2	174856	414856	BYxYJM	-0.1066312335	-0.1457970556	-0.1902755238	-0.14764950688	-0.12007581626	0.01648533789	-0.058454946842	-0.10846918073	-0.004631076849	0.10910024754	-0.00342972921	-0.11487086619	0.07434603965	0.00144645536	-0.035963248692	0.01447358479	0.14341183949	-0.086900714274	-0.11408686114	0.038935624117
2	175412	415412	BYxYJM	-0.03263418982	0.09989510853	0.05206738762	0.02114256815	-0.03723746751	-0.02129806896	0.03588459313	0.081941098279	0.01895203251	0.096815810795	0.02323005619	-0.05606059612	0.0503573216	0.04231946689	-0.02884957285	0.0433607016	0.14431054759	0.04209286442	-0.06348706813	0.15782159453
2	175529	415529	BYxYJM	0.0363600304099	0.07745233411	0.03470821546	0.05259854509	0.02678118214	0.032018634605	0.06966156497	0.60175321032	0.0535873273	0.08465862662	0.019570968601	-0.05994645964	0.09452902507	0.04179228865	0.029412596664	0.10217701748	0.15097197889	-0.0144896128	-0.035790562175	0.12990436585
2	175787	415787	BYxYJM	-0.04470718543	-0.02405115223	-0.02965001421	0.04731657451	-0.06178073836	-0.103153128001	-0.10212825623	-0.03970784986	-0.030694256831	0.074492515558	-0.01710306971	-0.10409610971	0.05364377937	0.051203624638	-0.0052042213	0.050420097715	0.13865654332	0.01222719578	-0.065000988	0.1672402808
2	176087	416087	BYxYJM	0.07073656071	0.04415941334	0.00351386203	-0.00320565485	0.00258988447	-0.01877093278	0.019506964706	0.00351112096	0.000307454299999996	0.0198131034	0.00781726291	-0.05435627302	0.04238425575	-0.00706391893	-0.00254201206	0.000333252133	0.03113190231	0.00950317931	-0.000487498019999998	0.06619264517
2	176264	416264	BYxYJM	0.01100065534	0.02129643348	0.02278844828	-0.01940495	0.0083429798	0.0230258317	0.0117379604	-0.0168429905	0.02353612953	0.04891605372	0.00719086346	-0.03297084295	0.0398935826	0.0591322217	-0.02049780279	0.0977856843	0.04103694548	0.00725610119	-0.05291422339	0.06756651651
2	177625	417625	BYxYJM	-0.0596827748612	-0.07890047014	-0.07376785918	-0.08106691866	-0.12656104319	-0.07705578182	0.027313881992	-0.08166215135	-0.01365039415	0.16488545059	-0.004287986421	-0.143785761702	0.03087602657	-0.02901314339723	-0.04805738462	0.037277248306	0.19033278399	-0.065628951224	-0.09529555203	0.12802027884
2	178354	418354	BYxYJM	-0.04809243104	-0.09835115742	-0.038022578043	0.03082286249	-0.02553293176	-0.03048389133	-0.071914438335	-0.02637012295	0.011582013	0.09822696896	0.00568302538	-0.12770767882	0.0655479578	-0.0135009500396	0.0158702158	0.13403286472	0.17066310393	0.002404379324	-0.07348074411	0.17224278169
2	179293	419293	BYxYJM	-0.033647652039	-0.03532489254	-0.01092259209	-0.042933519187	-0.00968792112	-0.00539870325	0.03230477785	0.04146614085	0.04501813499	0.11391896617	0.035876492086	0.000936229769	0.04714177521	0.03054171502	-0.013185620139	0.0850123943	0.14356183878	0.014951245498	-0.03746089488	0.11399568384
2	179413	419413	BYxYJM	0.04267132577	0.01437936096	0.056299690992	-0.00136044685	0.02931342788	0.03090021173	0.02713173735	0.0186475064	0.07059644086	0.11194212879	0.04799784462	-0.05494513279	0.0767624888	0.06149937159	0.00826145277	0.10181791707	0.06717713747	0.03893704607	0.000258421849999999	0.12633785667
2	180073	420073	BYxYJM	0.02478799998	0.0162681517	0.06864269815	0.031092646	0.0193589289	-0.01395597157	0.0238129534	0.03938943688	-0.01239578022	0.07952296119	-0.01387254268	-0.1057481741	0.03524866038	-0.0389273381	-0.00165070395	0.0591288905	0.12307160447	0.04212294492	-0.03298337192	0.12465646899
2	180258	420258	BYxYJM	-0.08775208477	-0.02176473382	-0.01026412569	0.02058042714	-0.01499084654	-0.02448905	-0.02556598725	0.08051467926	-0.06211819047	0.0762659431	-0.02675466204	-0.05335701476	0.068712750138	0.03749925162	-0.00778003756	0.08564784704	0.21516755869	0.03262216903	-0.105779133909	0.20591023252
2	180382	420382	BYxYJM	-0.2176618329	-0.16950950818	-0.19730313706	-0.18975594301	-0.10732516724	-0.18860512719	-0.2041603839	-0.13177497324	0.06251481138	0.08985084619	0.03357731749	-0.14657626521	-0.21866227323	-0.10640953552	-0.15806589495	-0.15542931964	0.0826042948	0.12588406441	-0.0644549554	0.03293506549
2	180610	420610	BYxYJM	0.12931006644	0.16332061445	0.12456798314	0.1053562538	0.07376272156	0.2311279541	0.11463612994	0.07876086478	0.19233394242	0.240093452	0.15536161204	0.06077766009	0.16531991475	0.05680746342	0.07477789841	0.21415078831	0.23236947352	0.18646528338	0.11815509019	0.3209835244
2	181282	421282	BYxYJM	0.1026595314	0.1766087622	0.1524662011	0.06847270467	0.00648547215999999	0.16932936794	0.2366769141	0.18293363014	0.2006187655478	0.3495304416	0.221885668	0.1813230204	-0.1606695492	-0.11686313188	-0.14039335518	-0.0818755662	0.2063691873	0.07221373862	0.1314653282	0.2380942359
2	181428	421428	BYxYJM	0.14733950028	0.0145057986	0.08309164236	-0.01083431682	0.03645597441	0.09415627317	0.13931466414	0.0899026456632	0.033605851977	0.14936411157	0.10279234299	0.01935842091	0.16308442325	0.05897287005	0.06576334782	0.19010195628	0.2299916162	0.06392934776	-0.006113946738	0.22530654959
2	182326	422326	BYxYJM	0.03633041786	0.02246520401	0.09134136257	0.0271976288	-0.0245071425	0.04262127841	0.0113840566	0.0627880855	0.07422793524	0.160975693149	0.05931330555	-0.06224504139	0.18092191752	0.0526965373	0.04988539438	0.13375996438	0.17198041229	-0.0121341007	-0.01909274488	0.23987775849
2	182439	422439	BYxYJM	-0.09449186612	-0.11963276927	-0.07632434961	-0.08120964103	-0.10484501125	-0.05458844602	-0.07382750899	-0.04118903532	-0.0381920879	0.07881432551	0.00832351639999999	-0.1258476364	-0.0107782387	0.03632695313	-0.0258477244	0.10026255897	0.12608069767	-0.03873966029	-0.10096252949	0.12990821701
2	183201	423201	BYxYJM	0.1459508642	0.1506177701	0.1792254138	0.2044467968	0.0995999315	0.1396403047	0.1259326789	0.1044634857	0.1112591352	0.2117316316	0.0521224913	0.0351564107	0.22295248211	0.0885425213	0.0251344163	0.16114629826	0.23679211975	0.0856487777	0.00240034729999999	0.24091129957
2	183892	423892	BYxYJM	0.014493145072	0.10987082338725	0.00833361724	-0.0385054694	0.000570029499999999	-0.00597191123	0.00719183427	-0.00234466979999999	-0.00832567920000001	0.14946090882	0.0421967299	-0.13789845489	0.05643392087	-0.0321387407	-0.0510963879	0.12339323082	0.20498649443	0.04469852043	-0.077329502219	0.20335122169
2	184147	424147	BYxYJM	-0.142617705108	-0.16458782311	-0.08762031051	-0.08169116424	-0.13001398451	-0.16824859923	-0.22558030147	-0.10117915977	-0.0694709667	0.00504603104000001	-0.02578629672	-0.12787675481	-0.03605908049	0.01311729003	-0.14507377527	-0.0211918699	0.160696609001	-0.10480778722	-0.13574490692	0.06430272749
2	184346	424346	BYxYJM	0.019634656493	0.010239556798	0.03788086562	-0.00116031912	-0.00190030965999999	0.02248123431	-0.014205905143	-0.0235581672726	0.06708546589	0.11601264746	0.00217839518	-0.07387063383	0.10472266343	0.09019969505	-0.00348596274	0.08645548685	0.13355691076	0.03271472784	-0.029315523423	0.15719080681
2	185481	425481	BYxYJM	0.02070933103	-0.00244633770000001	0.0160677089	0.0139613502	-0.02022666441	0.02614829111	0.02348132688	0.05752009486	0.0392231101	0.105562268884	0.0407505734	-0.1151594566	0.04630084603	0.073811639093	-0.01303570255	0.09089159266	0.11612969385	0.02341758907	-0.06621871284	0.20135847037
2	185925	425925	BYxYJM	0.027793597038	0.06291544375	0.07221339929	-0.01605220024	0.06100669301	0.09155032964	0.079403321867	0.052247113385	0.02964937193	0.16168888469	0.06283405911	-0.03798803432	0.09884410916	0.01649305169	-0.021080182891	0.102410898497	0.16993291817	0.028789662197	-0.05888888529	0.22998974771
2	186325	426325	BYxYJM	-0.0835485123	-0.04862388645	-0.01079760871	0.0262589545	-0.1227998354	0.0217448061	-0.0161195562	-0.06279074289	-0.0019187735	0.05167014848	0.01517729151	-0.06646666639	-0.0266770646	0.000473255820000001	0.00960381632	0.0257643542	0.0281471754	-0.112213683146	-0.076703095901	0.0765421824
2	186558	426558	BYxYJM	0.06522712176	0.0263956356	0.0480492154	0.09924072138	0.0391526851	0.02994861354	-0.0109780649	0.1177527276	0.15432691385	0.20596068211	0.14176933692	-0.08993744661	0.08014696736	0.085814907942	-0.00723159563	0.17593577818	0.2304604243	0.14979793537	-0.03060141648	0.30991546863
2	186626	426626	BYxYJM	-0.0450246196	-0.048325454387	-0.022284880361	-0.01273652668	-0.05926903233	-0.049131380273	-0.00659591398	0.00937840343	-0.023121090991	0.06273430738	0.03433563945	-0.10322395982	-0.040420316062	-0.04662182977	-0.028945230984	0.04793483621	0.06464679053	-0.0259435557265	-0.0893395907	0.110326166
2	186651	426651	BYxYJM	0.031236823063	0.06287255961	0.048716353829	0.09534795048	0.0943832276	0.07478499632	0.07287348268	0.11126498365	0.10815841421	0.14769603624	0.1296084857	0.1029009879	0.1409537662	-0.0182158807	0.13444046763	0.16341898313	0.2934105211	0.1226414089	0.0129544497	0.16419385942
2	186712	426712	BYxYJM	-0.02206249155	0.0358730819	0.0247340143	0.0583849385	-0.0124794358	0.07353511084	0.07413867717	0.08915896969	0.01768507181	0.06390027372	-0.0155921773	-0.2031483768	0.08064541715	0.089220727354	-0.03931718375	0.08490803919	0.123314180996	0.09348667451	-0.03041952122	0.2216979942103
2	186918	426918	BYxYJM	0.04546537979	0.05088992253	0.02962266187	0.04787421523	0.00844790761	0.03324673032	0.06435044891	0.07847715112	0.00815516666	0.07265652921	0.01826491332	-0.07883378264	0.08665982358	0.06084635259	-0.0042308942	0.07206307658	0.198164165602	-0.0438386356	0.0061168332	0.17735093004
2	189436	429436	BYxYJM	-0.02774121823	0.03809820786	-0.056094193695	0.03642703746	0.08483903799	0.0402703137	-0.00113686244	0.11208066131	-0.0434458678	0.12025511352	0.11294301733	0.11503511968	0.16623636241	0.0678507115	0.107807900296	0.1204704943	0.1596051849	0.02925867829	0.047048817778	0.18974955398
2	189676	429676	BYxYJM	-0.10189147065	-0.07582416486	-0.065247364328	-0.05421526064	-0.00881253215	-0.076179339292	-0.08845285769	-0.04288896681	-0.07685680614	0.003621020257	0.00609632708	-0.08523219619	-0.04354635471	0.01508002	-0.041258752244	0.02624713372	0.05526117088	-0.05557486806	-0.11605203341	0.003823982357
2	190072	430072	BYxYJM	0.10365677994	0.12183865376	0.18548377401	0.06063541614	0.062809500451	0.19220886949	0.17779893538	0.13656270469	0.11774724618	0.18917577452	0.12386595463	-0.004734971918	0.19422211553	0.07154049472	0.084914350405	0.16456317899	0.22544863013	0.16557164897	0.03832185706	0.2515341074
2	190249	430249	BYxYJM	-0.06826940612	-0.06835249441	-0.10405252633	-0.06732414803	-0.14929247918	-0.08484330389	-0.00220210757	-0.004452402751	-0.04862358301	0.044396415243	-0.013814396002	-0.15415609975	-0.022559749372	-0.01261639599	-0.04018190235	0.09875350879	0.16432658229	-0.033376606802	-0.18720712176	0.15385758185
2	190673	430673	BYxYJM	0.0386150449	0.01298868291	0.03760922702	0.07451968945	-0.03195282585	-0.00897949376	0.03010004078	0.02391845837	0.08754674226	0.09941397253	0.03753375484	-0.06478894279	0.05326738633	0.03248799186	0.01019603491	0.1120613313	0.15389298521	0.04922898286	-0.0565079625	0.19257487982
2	191094	431094	BYxYJM	-0.036311728571	-0.05391495936	-0.006129798456	-0.0506970302	0.00719820416	-0.05623357348	-0.02790712982	0.02867724821	-0.00655822613	0.17884551336	0.01563188042	-0.08710216212	0.05172536204	-0.00985199225	-0.01838893413	0.06484740991	0.14615818171	0.00508711568	-0.10368376855	0.19093383732
2	191245	431245	BYxYJM	-0.1020123847	-0.08921832281	-0.07174688798	-0.08874308627	-0.03646857559	-0.07316777838	-0.07971510747	0.01256857945	0.1183023894	0.1387070321	0.01344985623	-0.04895818106	0.1006216366	-0.0487920299	0.02694534729	0.01527696188	0.1211410616	-0.06438649247	-0.07902385213	0.2274915712
2	191531	431531	BYxYJM	-0.0144707191	0.1712899046	0.228549864161	0.089097885	-0.16276783525	-0.11429284244	0.0385551247	-0.1782338534	-0.16680903285	0.00520753199999999	-0.0801629138	-0.340534359548	-0.03366144778	-0.0229485816	-0.12190875302	0.0060630803	0.07802953712	-0.0486345801	-0.24640929503	0.16478665473
2	192292	432292	BYxYJM	-0.007444083952	-0.01144394655	0.066770755109	0.0279505716	-0.00600717877	0.03448385088	-0.06792248797	0.08242862411	-0.02050293419	0.15233989011	0.05717784243	-0.093169938951	0.03204617667	0.06260642499	-0.05294860719	0.12266371404	0.17989235618	0.00330494109	-0.11114308225	0.22482340483
2	194229	434229	BYxYJM	-0.0176559749	0.00574638350000001	0.0613940771	-0.0102071068	0.05257183405	0.0203237959	-0.0315676229	0.0124458817	0.0456938478	0.09932015065	0.0454612711	-0.1003524312	0.07283482712	-0.0257334698	-0.0159661898	0.09090664839	0.13157141137	0.03573436462	-0.03151055145	0.19994376606
2	195012	435012	BYxYJM	-0.20900951511	-0.09368706014	-0.10959147858	-0.12714837756	-0.04132070503	-0.16387765554	-0.10674993353	-0.19849671618	0.0193439518	-0.030144884419	0.02377239063	-0.15516899641	-0.031121682207	-0.03732296063	-0.14537556248	0.04478151337	0.10509343511	-0.030687725188	-0.17839741626	0.22493089991
2	195722	435722	BYxYJM	-0.0914859708	0.0215208274	-0.0793047236	-0.10777942043	-0.0263692944	0.00836167370000002	-0.0952295009	-0.0247636879	0.00282989250000001	0.0304295813	-0.00458023420000001	-0.16458895345	-0.0111064005	-0.00395502389999999	-0.05837823	0.0319421548	0.17218131163	-0.0867092152	-0.10824135119	0.20134952888
2	196420	436420	BYxYJM	-0.0140775533	0.02915833377	0.0118712305	-0.00292385064	0.0695706538	0.050198354715	0.0917030170809	0.02366263927	0.044318846172	0.109483219111	0.07952941404	-0.12585828197	0.03659816619	0.05027619274	-0.041300539792	0.105986119938	0.15612315504	0.00249164488	-0.070633202161	0.21691211127
2	196584	436584	BYxYJM	0.00710475695000001	0.03197528874	0.00692549661	-0.063940486226	-0.04708942848	-0.00482648532	-0.03456294084	-0.01067615657	-0.00233389242	0.07617320216	0.01658175978	-0.12861110835	0.01604282486	0.05879147665	-0.03593193365	0.083309260893	0.19269461917	0.03975406388	-0.19414875363	0.23713270364
2	196684	436684	BYxYJM	0.14636683388	0.143209796192	0.12356767276	0.10718416761	0.1617444402	0.08831885833	0.09309047617	0.16563581379	0.11986420194	0.16019839723	0.14175304637	0.04157302672	0.105028000741	0.10035266325	0.05751448832	0.15075433341	0.23609133949	0.078079571777	-0.05291981651	0.3022901384
2	196871	436871	BYxYJM	0.05890910534	0.0665763025	0.0934650967	0.03617831224	0.05471240292	0.02900233506	0.05515765061	0.0771220381	0.03539687116	0.03883021507	-0.00361844192999999	-0.04752343535	0.06587282499	0.070223746527	-0.02834777716	0.0209676758	0.08014873764	-0.0077295962	-0.01551044542	0.13861640447
2	198402	438402	BYxYJM	0.09184171032	0.02009571261	-0.0277331831	-0.2141969934	-0.1031812917	0.09695430527	0.00193537689999998	0.07526707021	0.05100529108	0.13635151237	0.0844592037	-0.0837014068	0.0673585154	-0.0415402892	0.0122125261	0.0354281632	0.1457358636	0.0178750057	-0.10793314397	0.2266705192
2	198880	438880	BYxYJM	-0.12682769102	-0.0724552246	-0.04341649009	-0.05199756319	-0.0607782223	-0.089536118984	-0.1071896243	-0.147710833321	-0.09204455409	0.000889236979999999	0.00812243816	-0.116664313085	0.00177604141	0.034519939746	-0.03110725811	0.08469585302	0.152704195853	-0.03921780612	-0.0611179905	0.07590309091
2	199765	439765	BYxYJM	0.03410290372	0.032181441705	0.15627095617	0.0531809175425	0.04579634736	-0.00341097909	0.0409937276	0.09600295647	0.0747140041	0.06986418114	0.08841173001	-0.073625645047	0.11173784972	0.16243625432	0.00321380346	0.12339921492	0.12286862067	-0.002053857744	-0.0015709502	0.2568324955
2	200041	440041	BYxYJM	-0.06061758667	0.02208482148	-0.02637698719	0.009255238143	0.01336056895	-0.003011480073	-0.08769899127	-0.06253190798	-0.1368317767	0.01010318776	0.005716408412	-0.1199016892	-0.008569739355	-0.027456586	-0.27422466123	-0.042698385116	0.0653217211	-0.01315584332	-0.1362521577	0.09881913868
2	200162	440162	BYxYJM	-0.02862027828	-0.01578351531	-0.0289254036	0.022886008	0.03645888431	0.03327130583	0.0535239048	0.0179513145	0.013212830066	0.01479267031	0.02493288927	-0.05057406704	0.03926912341	-0.0392247043	0.01184004519	0.10518481959	0.10089108735	0.02493592248	-0.01848219313	0.1160527797
2	200486	440486	BYxYJM	-0.0053702948	-0.007940750142	-0.05306979981	-0.0839657471	-0.034534923667	-0.04635882339	-0.07793202817	-0.0694699433	-0.089672650995	0.076297277363	-0.03679753415	-0.10475484427	0.0397684709	-0.01350820532	-0.032862025714	0.07667684806	0.05862743081	0.00957689518	-0.12242263483	0.122638291296
2	201066	441066	BYxYJM	0.01515877368	-0.00096041382	0.037102075539	-0.060397519642	-0.04062557026	-0.00607389454000001	-0.03868831784	-0.01783266345	0.009063421414	0.08918793011	0.01376451233	-0.12086230523	0.06343329373	0.047947259029	-0.06135491657	0.04827788348	0.14339409317	-0.02282518509	-0.10066580696	0.17110223333
2	201635	441635	BYxYJM	-0.1426183977	-0.234218	-0.2195261275	-0.262350827	-0.1502837411	-0.1677050275	-0.2020064872	-0.2176336455	-0.0863444129	-0.08776143536	-0.1833176698	-0.1327840306	0.1439267437	-0.024836661	0.0430679406	0.0882461239	-0.13336678817	-0.1379735905	-0.2373308979	-0.2640320147
2	201834	441834	BYxYJM	0.02402472928	-0.0045862324	0.06037014397	-0.00113763559999999	0.0231495988	-0.00981140322	0.01313677953	0.03377890043	-0.010642871367	0.0932564327	0.000591032839999998	-0.07889217878	0.09718813605	0.1868908774	-0.01446201656	0.12133292558	0.23023851091	0.03467538783	-0.1500682393	0.23902296458
2	202230	442230	BYxYJM	-0.05559001637	-0.09050196924	-0.06261848731	-0.059321456165	-0.05022390281	-0.04415054679	-0.01498183704	-0.03281494894	-0.04640703936	0.03079160882	-0.0473600275	-0.15232321969	0.02802274012	0.00187088039	-0.03184873759	0.0540787562	0.118458202903	-0.0092075576	-0.130441891829	0.164922919742
2	202299	442299	BYxYJM	-0.03713703271	0.02657544608	0.00887422932	0.02515378574	0.04865572453	-0.00734281531	-0.0517016765	-0.01285854262	0.01240540035	0.14327002983	0.08508618649	-0.09729272648	0.13175062867	0.07980112592	0.00634643065000001	0.11465179544	0.21230176906	0.05208608938	-0.0998238107	0.29071185452
2	202583	442583	BYxYJM	-0.0358539234	-0.1079260542	-0.0805105981	-0.056161760959	0.08073210587	-0.0043131644	0.02595155923	-0.07315399562	-0.20227204468	-0.01875956758	0.0756666	-0.0276826453	0.17675630047	0.2445376082	-0.01346128003	0.008187477512	0.09935865084	0.14631893946	-0.08355605564	0.15603443926
2	202955	442955	BYxYJM	-0.11871550473	-0.11499861772	-0.18409517425	-0.14625966073	-0.14271098116	-0.15185383334	-0.09482060143	-0.11134049149	-0.05079530919	-0.00102120284	-0.08429701249	-0.2295596105	-0.06557802507	-0.10400029821	-0.09242150875	-0.01409168065	0.112486654596	-0.15451287005	-0.23582510823	0.1862458746
2	203485	443485	BYxYJM	0.06591647487	0.07382230497	0.07566471597	-0.0284450043	-0.0091231427	0.06932630246	0.02014541498	0.09676453104	0.041477068456	0.05228676094	0.0276944627	-0.11768989409	-0.0110084029	-0.0433009654	-0.14551298001	0.0303162971	0.0867693763	-0.0116262934	-0.06361690565	0.15387513688
2	203569	443569	BYxYJM	0.00661184096	-0.01181436552	0.09447769221	-0.05133788526	-0.00885238547	0.06467244722	0.028932400214	-0.00483476218	0.06608231107	0.13744918073	0.03494528156	-0.101928794196	0.09848892987	0.08453120909	0.01526143282	0.12381023977	0.23018264353	-0.00213689103	-0.11656715876	0.24543406782
2	204461	444461	BYxYJM	0.1000102251	0.07824825007	0.10359418699	-0.0091283384042	-0.01209103071	0.01949001224	0.03558964023	0.08504947188	0.0921900757	0.1564397876	0.03214754294	-0.11369725715	0.05876105801	0.10994683089	0.00362874232	0.10609235068	0.13763724218	0.058213301676	-0.10088830444	0.2331075332
2	204539	444539	BYxYJM	0.028131646204	0.000885655639999997	0.036374873411	-0.0089715447	0.03109719254	0.01275755642	0.02401433597	0.00041463077	-0.00297271607	0.064933406958	0.01522001695	-0.13054924505	0.0557013495	0.01291363411	-0.03015806274	0.08244201383	0.180812485043	-0.04206620131	-0.07060680268	0.19926174196
2	205385	445385	BYxYJM	0.0324771105	-0.00488736020000002	-0.0363493357	-0.0549871227	-0.00206317290000001	0.0388961062	0.0183952077	0.00687845349999999	0.02996297144	0.0592369416	0.0154960849	-0.08045301427	-0.00525459340000001	-0.08286131862	-0.013527495	0.0182363912	0.0494169727	0.00356149109999998	-0.0442764697	0.0967662924
2	205463	445463	BYxYJM	-0.0541358497	-0.1042712834057	-0.05019132596	-0.05297651492	-0.02139780588	-0.05356475343	-0.03831893914	-0.06486379519	-0.01475892497	-0.01965506343	-0.02761707071	-0.0507500985	0.01431392949	0.08250824795	-0.03111380375	0.00186178410000001	0.0045411742	-0.01461779098	-0.12595853935622	0.06842639614
2	205894	445894	BYxYJM	-0.05190987899	-0.00288791342	-0.00687772963	0.0408959281	-0.08319424093	-0.13662047547	-0.04758065425	0.03797394928	-0.00618662	0.03603922841	-0.046139951787	-0.13406630507	0.04632188551	0.03868889293	0.0492221468	0.06744353127	0.163352370066	-0.06183339359	-0.15898646889	0.1894040867876
2	206079	446079	BYxYJM	-0.2207111494	-0.05431011919	-0.047652019557	-0.09135518289	-0.17347198709	-0.20212661946	-0.10179008964	-0.26845808706	-0.08274651983	0.0266939129	-0.04634357461	-0.21843341115	-0.05265343307	-0.08505763709	-0.20024278295	-0.19945743535	0.06718064798	-0.02278024882	-0.18295744144	0.08559267918
2	207223	447223	BYxYJM	0.080114570015	0.03970645452	0.022885484455	0.0577279909	0.12840584311	0.08631237842	0.09457558899	0.02803749333	0.00947791727	0.12431668758	0.12612029085	-0.028117615633	0.18403872518	-0.0167430605	0.035648202504	0.1609836349	0.16442852462	-0.00276350327	-0.00596212623	0.26903926838
2	208420	448420	BYxYJM	-0.12200261792	-0.123125005762	-0.18210901719	-0.15805237872	-0.05050304278	-0.08221565134	-0.09775172699	-0.08321685388	-0.0321357927	-0.02876987906	-0.0195661192	-0.18497107746	0.0193368155	0.01376806977	-0.08976378311	0.0213365625592	0.17546632646	-0.0107761946	-0.16390490887	0.21559604232
2	208546	448546	BYxYJM	0.05517580897	0.12204211292	0.06280810161	0.02986795088	0.0912645457	0.11160311786	0.07407760722	0.07091002099	0.1090043975	0.09686627005	0.08953569406	-0.07495769546	0.03649231194	0.08440767645	0.0161728379	0.131868601321	0.11321649885	0.0397582705	-0.04831669966	0.30570541205
2	209248	449248	BYxYJM	0.01357140242	0.06942331152	-0.003006585449	-0.0173418506	0.002419454248	0.0887753568	0.05862508674	0.041571737	-0.096901875954	-0.04218234344	-0.12582542665	-0.17064653403	-0.28967359585	-0.11049163478	-0.23797393072	-0.201724308309	0.06747972883	0.007058485694	-0.25146948955	0.1324542202
2	209376	449376	BYxYJM	-0.029568442993	0.117563055307	0.04666581609	0.06470487267	0.04870906408	0.06802127107	0.027188597328	-0.00355851516	-0.07304917166	0.17388027871	0.14481310203	0.1193648753	0.17606934769	0.2618170986	0.02100864225	0.13612523494	0.25835209944	0.128070145092	0.03999067499	0.2738057909
2	209654	449654	BYxYJM	0.03435646503	0.085177244218	0.12598283269	-0.00245291563	0.02496133077	0.0688062708	0.0886717045	0.05450307641	0.081877096858	0.09817762003	0.06200977201	-0.08255488345	0.053478206139	0.09107860117	-0.030139615939	0.07635113163	0.19830756229	0.0586469675	-0.10051007912	0.22486021015
2	210390	450390	BYxYJM	-0.05951911298	0.0797269295	-0.0333596428	-0.033995513619	0.12749910628	-0.03918678285	0.00621103343	0.066670036796	-0.06639960636	0.09051085759	-0.08714807589	-0.03954915939	0.16932595925	0.17574492474	0.057765549151	0.03917578853	0.15511583617	-0.16170003371	-0.111226018752	0.0385436908
2	210585	450585	BYxYJM	-0.04486884641	-0.02846062228	-0.079978056	-0.0541807988	-0.01580283027	-0.07060241038	-0.14333502356	-0.11567909021	-0.001447848	0.06888590624	-0.01322604835	-0.1950185945	0.04148517495	-0.01804899093	-0.0239713575	0.11528485185	0.24771061898	-0.0420462946	-0.263848621	0.31464145733
2	210977	450977	BYxYJM	0.05949306276	-0.011812290895	0.09260259381	-0.018471274532	0.10176898884	0.01573032898	0.03810504062	0.10916218618	0.04517856746	0.07082297827	0.019911198109	-0.07004602805	0.10846327588	0.11775062992	-0.01241468944	0.0852448254	0.19957885868	0.04177766566	-0.02608269478	0.18474606306
2	212813	452813	BYxYJM	0.02236271623	-0.02017434225	-0.01386718362	-0.00367763484	0.07627335462	-0.01916973832	-0.05626890442	-0.00105664915000001	0.032233856709	0.032337484179	0.05384197198	-0.06431267193	0.0223180254409	0.000365853479999997	0.04644720207	0.02923067204	0.11928591909	0.013381261	-0.100114844	0.13107288136
2	213469	453469	BYxYJM	0.03452382596	0.02817521427	0.04483903404	0.03588450027	0.04886369622	0.02053498557	0.05454263599	0.02508152037	0.03692751818	0.05987693228	0.01947495165	-0.04446589842	0.04999815046	-0.023863628122	0.00160525223000001	0.03343759231	0.06194220376	-0.00641091132	-0.03083052193	0.13507761146
2	213731	453731	BYxYJM	-0.02491266006	0.03446721795	0.012630357061	-0.05899744454	-0.05726006448	-0.02040277673	-0.02904532519	-0.05461847895	-0.03618341563	-0.0325835613	-0.08204300241	-0.1296063068	-0.08629501831	-0.0432501486	-0.104128064794	0.0391613529	0.0233450627	-0.0392253783	-0.1294735196	-0.00604880229999999
2	214813	454813	BYxYJM	0.000259470300000009	-0.07695855233	0.08885087985	0.07135595128	0.0164419585	-0.0276859218	-0.0581580068	0.0473903331	-0.0844825775	0.06489531181	-0.00800560354999999	-0.06857484329	0.0184225133	0.0625306247	-0.0552424152	0.0376561678	0.22318484887	0.00704154912999999	-0.17594796619	0.27924570312
2	215965	455965	BYxYJM	-0.11066743196	-0.04932234633	-0.03021212391	-0.161341630828	-0.02219171204	-0.07577678968	-0.117583744691	-0.03532042079	0.092616329	0.06401072863	0.09661758156	-0.159014321431	0.11378236001	0.05973071205	0.02336217887	0.0997826878303	0.23395701094	0.00373220145999999	-0.20059092363	0.31879589772
2	216544	456544	BYxYJM	0.02534909007	0.03370904631	0.06802530346	0.02957617594	0.05007756354	0.048460113367	0.02086173243	0.02192382968	0.00486414748	0.03910652858	0.02577748854	-0.05335705788	0.05174313719	0.00373510015	0.02183371697	0.052132629575	0.14555440122	0.0253220717	-0.03552854432	0.22246714448
2	216634	456634	BYxYJM	-0.0062101163	-0.0124872477	0.0134828683	0.01886905834	0.08700877872	-0.01220477376	0.02396928374	0.0314706814	0.0342999592	0.00820194997999999	0.00215357908	-0.129303171256	0.06029668111	0.02418130007	-0.04032093255	0.07965767917	0.16804565877	-0.04344532788	-0.137641038876	0.24901773558
2	217639	457639	BYxYJM	-0.131268455478	-0.12176999425	-0.130556669244	-0.06434176937	-0.07178922275	-0.11798083536	-0.07755910501	-0.07288208027	-0.07136109701	-0.06218156035	-0.06353286792	-0.18754188487	-0.01571511577	-0.0420108447	-0.11877964561	-0.03019789445	0.080176985	-0.1054819736	-0.19288136652	0.10466472746
2	217777	457777	BYxYJM	-0.05427505626	0.0298240722	0.00954681112000001	-0.0543606718	0.000106568599999995	0.00187367557	-0.07106229545	-0.01652484667	0.03608160358	0.04124443211	-0.00861330003000001	-0.17196999337	0.06848967983	0.0225209676	-0.0249015646	0.05748749487	0.23348065947	0.04327440898	-0.18952764442	0.30833094889
2	218417	458417	BYxYJM	0.046514566542	0.04124045417	0.06781530413	-0.04027429935	0.0762110188	0.09782742148	-0.05532841467	-0.032565710756	-0.04835928039	0.01942613044	-0.023299874117	-0.03479016888	0.07394226513	0.1972101609	-0.065077750866	0.13299469885	0.2896403717	0.11856629614	-0.11099767637	0.2438821447
2	218510	458510	BYxYJM	0.02616072851	0.10958807791	0.031545494676	0.0559177357	0.05978500183	0.080901648608	0.04507241569	0.05712357776	0.08137869939	0.1403950435	0.10212902934	-0.08980752093	0.082394770011	0.12446432903	0.00876508845	0.11521772846	0.15862408245	0.08045238679	-0.03709665038	0.2787599568
2	218633	458633	BYxYJM	-0.01020461407	-0.0634094911	-0.02624167389	-0.0415118733	0.0287324214	-0.08521967409	-0.0441790141	-0.08183137975	-0.05764450815	0.01807355666	-0.00381253927	-0.172819944339	0.03578477529	0.04789636458	-0.06880690738	0.05874086046	0.15817167362	-0.0171719208	-0.12081013852	0.19983964593
2	219509	459509	BYxYJM	0.00971851732	0.09401411044	0.060837492	0.01904864628	-0.028549674125	0.0993933208	0.03754463775	0.06351983437	0.08186331044	0.169297006984	0.07173612706	-0.01100073845	0.00158943389	0.082716913011	0.08840035347	0.14545853364	0.2948342825	-0.0116151621	-0.12549780249	0.4306780238
2	220334	460334	BYxYJM	-0.05819153845	-0.032586701069	-0.01142002492	-0.1044228488	0.011230582944	-0.05206341102	-0.0240362718	-0.05750183285	-0.00729818012	-0.00496237181	-0.00717605137	-0.13602304446	0.010068636147	0.028854405915	-0.03877523038	0.0409514939	0.11827572878	-0.025221674171	-0.17163522474	0.22593768178
2	220454	460454	BYxYJM	-0.01191550307	0.05818332394	0.05139485489	-0.042189384624	0.0262323782267	-0.01166982975	-0.03747263749	-0.05540361158	-0.01748453685	0.022818793413	-0.01646823133	-0.13632240513	0.0915341622	-0.028733163718	-0.01772896727476	0.04224734043	0.12599738752	0.01762478878	-0.14516921809	0.28094563923
2	227305	467305	BYxYJM	-0.04503178792	0.03030251602	0.02962857597	-0.00574012296	0.00425535951	0.0407011179	0.0425836865	0.01370251804	0.031082958061	0.016944978112	0.0230510834308	-0.058236207179	0.04418119352	-0.004926769579	0.004539018735	0.037258176608	0.08017453536	0.053730149448	-0.07107342928	0.15945371898
2	227390	467390	BYxYJM	-0.03176843597	-0.03800029516	0.04448274936	0.03294378389	0.03547794095	-0.02393295785	-0.0212868906	-0.05757895222	-0.01747504955	-0.01699758444	-0.07329534571	-0.1512588868	-0.01874877097	-0.04967638922	-0.0292249019	0.0231395118	0.104247202255	-0.02878715233	-0.14255416276	0.135912432774
2	228254	468254	BYxYJM	-0.034345661688	-0.06629967351	0.01647307683	-0.0132485496	-0.02843516705	0.032413376323	-0.04741613229	-0.00651009226	0.05660469706	0.08363083056	-0.00933202222	-0.10849741771	0.022975692104	0.07355465629	-0.01362908834	0.04304547164	0.136003811641	-0.034311765977	-0.09299714201	0.21049454949
2	228554	468554	BYxYJM	-0.07231853429	-0.08881834665	-0.057717628885	0.01716000769	-0.02085160754	-0.03141910893	-0.04784465192	-0.14795086973	-0.07875599463	-0.00812533167	-0.018152441798	-0.19735187933	-0.01789833674	0.08465851935	-0.06485149888	0.06874709586	0.2066848062	0.00782906043	-0.18205738923	0.17975419549
2	229780	469780	BYxYJM	0.04735187935	0.0546184001	0.09899187354	0.01731832	0.05463137922	0.0193042897	-0.0165250598	-0.0379587533	0.07312990704	0.04519752754	0.0248333627	-0.10073951861	0.05372973724	0.09265599992	-0.0120261544	0.05376112363	0.142945391267	0.02287294252	-0.09711079271	0.27691330503
2	230258	470258	BYxYJM	-0.10446603636	-0.05047846993	0.07428335767	-0.03298395632	-0.06171115858	-0.00483989109999999	-0.03245525273	-0.03640638806	-0.02291821712	0.02813414121	-0.0754338228	-0.14514081729	-0.027546974744	0.04618680921	-0.05333466986	-0.05593083335	0.17480097604	-0.03580403256	-0.13016733506	0.28945364905
2	230579	470579	BYxYJM	0.02856882413	-0.11275228165	-0.0868021921	0.03043936286	0.061099885524	-0.03656415991	-0.00177940952	-0.01364642928	-0.04629694574	0.06675819421	0.02043414295	-0.09730499666	0.07959356506	0.115892710717	0.00781173991	0.097194806	0.17203907109	-0.06836561314	-0.06810468301	0.16382229933
2	230852	470852	BYxYJM	-0.020200048311	-0.021224915275	-0.0254698557251	-0.03032907662	0.021630628607	0.037296448785	0.044403850138	0.007499437401	0.05272634877	0.0309473485695	0.0425130833	-0.084732682487	0.022882891941	-0.00325554304	-0.01861885089	0.06191601549	0.09551791998	0.068893712424	-0.13415090232	0.2548486293
2	231617	471617	BYxYJM	0.04765088149	0.0338197268	0.0181131839	0.0423863393	0.03416174247	-0.03569903337	0.00674964947999999	0.00759098799999999	0.10673570508	0.0079978136	-0.0353371823715	-0.130105481026	0.02542248826	0.008669158	-0.05016876485	-0.00279253260000001	0.075855518352	0.01463498156	-0.08264763983	0.13958973958
2	231840	471840	BYxYJM	0.01550060833	-0.04851839765	0.02517467109	0.069947233	0.05892500381	0.04378660251	0.02392280978	0.09672142757	0.06149708626	0.080363931382	0.01249387623	-0.14835599008	0.102407283916	0.04399482516	0.00439561074	0.08168386076	0.22074841444	-0.00735742577	-0.13440613849	0.32082134782
2	232621	472621	BYxYJM	-0.08064442959	-0.01441022582	-0.01681582166	-0.10353521109	0.02060714455	-0.02514894807	-0.04961731837	-0.01823104538	-0.00106462949	0.00918638803999999	0.01150069238	-0.16452640642	0.03013761601	0.01937694175	-0.05739520196	0.03060411729	0.08957497768	-0.03697588923	-0.15404911487	0.23139552918
2	233408	473408	BYxYJM	0.00901412159999998	-0.0117188073	-0.04282616251	-0.081491226822	-0.00875769678999999	0.02340605116	-0.06894870978	-0.13466625018	-0.0034599166	0.00501713500000001	-0.03441893725	-0.15526199945	0.09996743651	0.002106713	-0.05490410142	0.08066365589	0.13012239612	-0.0290557304	-0.17113427634	0.3216595559
2	234343	474343	BYxYJM	0.02284309286	-0.01397681651	-0.05846216988	-0.01306702505	-0.02347789662	-0.05884970948	-0.05367770511	0.01066682621	0.01912553871	0.021401657726	-0.028749653856	-0.15681577382	-0.01129219669	-0.013618034649	-0.031015048582	0.06027686249	0.15193855376	0.0162525198	-0.113093164923	0.18140299146
2	234388	474388	BYxYJM	-0.0097455424	0.02699794973	0.02176657867	0.00160379538	0.0480298625	-0.00820256551	-0.00507221442000001	-0.018700368769	0.059403379179	0.027662457577	0.071149537316	-0.01638286811	0.067737992415	0.02907267419	-0.0089397082405	0.0463480463	0.1290909773	0.06627449217	-0.02399396985	0.21127341427
2	234676	474676	BYxYJM	-0.12061534647	-0.12126244991	-0.168317382751	-0.16506999303	-0.02470263791	-0.10728455672	-0.05154620637	-0.118310482176	-0.048809008614	-0.03098110183	0.00159517994	-0.28901793831	0.00558454134	0.00334908624999999	-0.10253893193	0.01678411505	0.18307642223	-0.15782135664	-0.26593072298	0.2782413194
2	235116	475116	BYxYJM	-0.11625389642	-0.05006847712	-0.11054745796	-0.05661248671	-0.0279936398	-0.04086339142	-0.0431865642	-0.05767982517	-0.037299752	-0.0149850334	-0.02239371969	-0.20634537343	0.00461832709999999	0.03212955784	-0.06579427152	0.07508371096	0.12732947308	-0.0576417564	-0.199113999732	0.2322209828
2	235637	475637	BYxYJM	0.02503057428	-0.022835137674	-0.042470579232	-0.02223921212	0.02046625887	-0.1272068965	-0.060560984946	-0.11182876954	-0.06114255397	-0.062169696368	-0.056189312697	-0.20448168119	-0.00438786243	0.02861674829	-0.07828101332	0.02552152939	0.18750176255	-0.040943782645	-0.21911794126	0.3291664156
2	236159	476159	BYxYJM	-0.049276010845	-0.00721325537	0.08501384641	0.0172899789	0.04123376896	0.0734975727	-0.0469341406	0.046036137744	-0.11571055597	-0.09403380121	-0.03622120497	0.01789658033	0.15299623356	0.029604894	0.07706571841	-0.00323149225	0.04385061371	-0.0196054456	0.00862810961	0.0161456266
2	236316	476316	BYxYJM	-0.05835139222	-0.05834027681	-0.08297933601	-0.10721261966	-0.05729423215	-0.05502333117	-0.04638704066	-0.07525835988	-0.03979319391	-0.011763646231	-0.00577710202999999	-0.17226294089	0.03373537284	-0.01703984129	-0.06325267029	0.03013390206	0.10343882402	-0.013545136292	-0.15381312293	0.19469866622
2	236492	476492	BYxYJM	-0.0254445002	-0.04119570791	-0.03979734	-0.08868362595	-0.02330810556	-0.01233160396	-0.029166963	-0.04841220124	0.0470770733	0.023882941297	0.044289112297	-0.131873809812	-0.00361599592	0.03403776382	-0.044046815471	0.041825281336	0.15169417968	-0.013347770084	-0.121918587829	0.22531110892
2	237153	477153	BYxYJM	-0.02988020316	0.02900805887	0.03310206605	0.0873746779	0.04803657855	-0.00175717033	0.010856375	0.02872948252	0.0100634810565	0.024103258766	0.02191743519	-0.07912891526	0.0488227321	0.01511016315	-0.05762978963	0.04169689074	0.13691326539	-0.0272997036	-0.0582870612	0.16361345769
2	237543	477543	BYxYJM	-0.0205316813213	-0.07861151254	-0.0712235650434	0.00326414367	0.07762388346	0.0076658670493	0.042357707635	-0.03923942676	-0.028671329501	0.04338753537	0.0153261084752	-0.18071063382	0.06460211515	0.01748023458	-0.08277179912	0.10459597968	0.20909902413	0.02364744083	-0.17592747966	0.3239374337
2	237731	477731	BYxYJM	0.05270358984	0.15977312981	0.144790971	0.1961258718	0.09417732621	0.24239452377	0.2015514291	0.01062771506	0.13402374541	0.11252099544	0.1068622722	-0.10922036132	0.02526396226	0.08914316954	0.070743373	0.13208870443	0.2813541547	0.04213059038	0.01423770579	0.26565147397
2	237973	477973	BYxYJM	0.00440527664	-0.00542362003	-0.0677540723544	-0.01349008315	-0.00439732228	-0.03799602847	-0.01201425889	-0.13300179447	0.05691697504	-0.037450114797	-0.020109055898	-0.08006994486	0.01570522159	0.007281715764	-0.004931601719	0.07004990147	0.09671342876	0.02104396226	-0.024465835665	0.14812597488
2	238454	478454	BYxYJM	-0.04157017378	-0.07410630577	-0.08942009795	-0.04311852018	-0.04165551375	-0.03936118591	-0.03835677827	-0.0817667265	-0.09055908429	-0.044345088034	-0.09521798836	-0.13936754968	0.014400561191	0.053594200446	-0.085013202929	0.04117160993	0.14349126347	-0.050841689895	-0.1956171409	0.14090997767
2	239436	479436	BYxYJM	0.06462018977	0.02163676456	0.04315400782	-0.03854368086	0.038429653716	0.0120583439	-0.053246553686	0.01515390004	0.13107336874	0.076231238535	0.08777141606	-0.06884588933	0.07873386999	-0.031722690288	0.02669404532	0.1429244433	0.1934879247	0.01507339374966	-0.04585455082	0.28900663541
2	239530	479530	BYxYJM	0.0083204514	0.0177095557	0.0797969325	0.04267592932	0.07326315847	0.05796991343	-0.01476593444	0.05825044024	-0.00163066149999999	-0.0012325628	-0.03690434367	-0.173420137319	-0.02850514982	0.049299832637	-0.08229136855	0.079527071143	0.20249674399	-0.0376605364	-0.186242908951	0.28339607062
2	239627	479627	BYxYJM	0.024393958824	0.004819202155	-0.007264072606	-0.00585461546	0.024011443619	0.02470937771	0.03292564549	-0.02643517395	0.0019925695939	0.00884871571	-0.00996691226	-0.10346213036	0.051632302089	0.08659076333	-0.01098958359	0.04300925159	0.11945163682	0.00755042481	-0.0752520376	0.16454160908
2	240544	480544	BYxYJM	0.133080024563	0.1146817922	0.07957936281	0.22790146931	0.163113067	0.231440158067	0.19508375308	0.19815427052	0.18090007543	0.15307926853	0.15227391468	-0.05390620902	0.24334477742	0.042789186293	-0.010658840169	0.24459705666	0.3880979732	0.09539695494	0.03964445731	0.3735533478
2	241198	481198	BYxYJM	-0.01023054487	-0.07410507003	-0.052734621093	0.05206757313	0.075575828836	-0.08560107965	-0.01260102655	0.01938354792	-0.035083503593	0.04813771961	0.053103583713	-0.14552208559	0.0896660876	0.07439300957	-0.0701523345604	0.125503957108	0.26261532552	-0.085420890375	-0.23325417334	0.14931628083
2	241484	481484	BYxYJM	-0.04883847592	-0.0632852283	-0.0876694641	-0.0227029307	-0.02495396588	-0.08672462156	-0.081562762	-0.03496042057	-0.01791815624	0.000178626789999997	-0.06351982406	-0.23598278346	-0.0241931341	0.03602477239	-0.04944203421	0.03252950818	0.16374756692	-0.11626302786	-0.27082667031	0.30429373394
2	242014	482014	BYxYJM	-0.0205065904	0.0178941981	-0.04834869847	-0.08445158669	-0.05482706767	0.0311465143	-0.0875330443	-0.13326136175	-0.0016902345	0.01627954026	-0.02931258	-0.12128772154	-0.03432456207	0.00629887978	-0.0539347465	0.05065704969	0.09694794787	-0.07256000004	-0.13975349998	0.22260907873
2	242436	482436	BYxYJM	-0.09044663312	-0.11427622653	-0.06798815522	-0.05781536784	-0.03157395492	-0.11155514718	-0.07269806816	-0.109277893522	-0.05360426656	-0.01311618816	0.03104469232	-0.2150894742	-0.0019871417	0.02643737311	-0.03578888434	0.07530011989	0.17339754619	-0.095389764929	-0.2310466883	0.2224297818
2	243438	483438	BYxYJM	-0.01618678394	-0.06289927049	-0.02067685692	-0.05899901712	0.01130166453	0.01741220358	0.00142107855	0.02963972206	-0.01467486186	0.027780286059	0.028221715477	-0.19663339948	0.032908125094	0.09887140516	-0.02989304904	0.07844868607	0.17336041233	0.02043661617	-0.22510606983	0.3755130223
2	243488	483488	BYxYJM	-0.13102814239	-0.22113952861	-0.211748161	-0.10863148231	-0.08649088339	-0.11728837939	-0.0979153502948	-0.17120933863	-0.16120828191	-0.075645723968	-0.10933594627	-0.3006674926	-0.07311986795	0.09240580439	-0.081937915109	0.03385685061	0.14219081968	-0.17854962133	-0.22399372057	0.2213853173
2	243611	483611	BYxYJM	0.01712458555	0.09987467642	0.07228735671	-0.000678231050000002	0.04889550918	0.03888169978376	0.0914587742287	0.03417182867	0.05931065097	0.096736737351	0.06923515588	-0.06005628269	0.11508862879	0.15020754087	-0.02637518695	0.08232882709	0.20635756405	0.08151971737	-0.06833876621	0.3614284449
2	243848	483848	BYxYJM	-0.04797105708	0.014747805132	-0.02215233192	-0.02382690199	0.012342566813	0.07029754879	0.01079333421	-0.00141062329	0.08661854003	0.054152573944	0.04202482578	-0.13055958531	0.11839216212	-0.021370965224	-0.03575138921	0.12829011628	0.19082993733	0.027235827157	-0.08349176804	0.2862743383
2	244013	484013	BYxYJM	-0.03134173934	-0.012468595877	0.037640024223	0.008342793316	0.03084436226	0.0102849576	-0.03884984987	-0.00202381854	0.02343587922	0.02792827728	-0.011061615926	-0.18036099038	0.041987960113	0.024272847476	0.00142822291	0.10695354003	0.16226401286	-0.0165801368998	-0.15555176954	0.2861466362
2	244781	484781	BYxYJM	0.021116672162	0.03438758386	0.02061187719	0.00910305055	0.10605224714	0.039812834729	0.07088812828	0.015685273294	0.05393459533	0.060803521001	0.043937716829	-0.09922838561	0.01187685232	0.0299222651	0.000814468841	0.09866935505	0.16097064514	0.04200031845	-0.13823374339	0.3003748594
2	245036	485036	BYxYJM	-0.0632821609	-0.0268569747	0.00250035629999995	-0.1768006919	0.00676238629999998	-0.2030275061	-0.255113551	-0.1098324758	-0.0518102828	-0.0429158179	-0.0950066375	-0.2825538216	-0.0576104598	-0.0165283949	-0.0659166684	0.031735742	0.0587250811	-0.0834505866	-0.3986274843	0.238638545
2	245075	485075	BYxYJM	-0.000423510369999991	-0.01516778511	0.0071990891	-0.01240009033	0.0313967239	-0.0563997827	-0.01173541822	-0.036302951	-0.05163573829	-0.0085098965	0.02978538601	-0.08540302956	0.0140383693	0.0158200373	-0.0233130993	0.0434007784	0.09613957925	-0.0157912139	-0.18101288823	0.18844895545
2	245307	485307	BYxYJM	-0.2334790674	-0.15162925184	-0.17018070176	-0.14251004067	-0.13368070352	-0.21828421603	-0.124276637581	-0.20504043447	-0.08893331565	-0.09511430195	-0.09739390877	-0.25673033086	-0.09900840058	-0.05514371631	-0.13641421998	-0.04560886531	0.03683008723	-0.18059119896	-0.26441301133	0.09702017718
2	245879	485879	BYxYJM	-0.1872770621	0.0320389715	0.0958975218	-0.1645636657	-0.1213490227	-0.1105866068	-0.1373522402	-0.0315606908	0.00857441679999998	-0.0102496841	-0.1656045891	-0.1721658374	0.0752665687	-0.02918536899	-0.0255939931	0.0791442723	0.16619549	-0.0644445731	-0.2097625861	0.2501664158
2	246174	486174	BYxYJM	-0.21961265542	-0.24316083813	-0.22389999638	-0.19731358477	-0.18711112254	-0.23498690974	-0.19835508697	-0.23526455414	-0.1111205788431	-0.13117448968	-0.09612593584	-0.19435307351	-0.088217352891	-0.10345908597	-0.13337469366	-0.09169015327	-0.05755951351	-0.10994534517	-0.21381097554	-0.03013977609
2	246818	486818	BYxYJM	-0.14975975392	0.0248577893	-0.0150026891	-0.1433640036	-0.1873989741	-0.20028118714	-0.15336996268	-0.12945156293	-0.20155586067	-0.10719642049	-0.13944797062	-0.39976586889	-0.09045620757	-0.0685485157	-0.15671348415	-0.020377082	0.00923475009999999	-0.0744590334	-0.37278056783	0.13156656592
2	246962	486962	BYxYJM	-0.03543138584	0.01148737041	0.0289629462	-0.106592476905	-0.05361292167	-0.11881919191	-0.01508317219	-0.008663695	-0.0155781256	-0.08525359694	-0.002827206	-0.19042141302	0.0978556256	0.026180570145	0.00251566565000001	0.055368653395	0.17752920263	-0.04740356585	-0.19745203245	0.22660039761
2	247042	487042	BYxYJM	0.01905090788	-0.02625146723	0.00578814269	0.01128063767	-0.01213111634	-0.06838872575	-0.00505639396	0.0180989323	-0.027740304559	0.01514348606	-0.00765899737	-0.07491052278	0.01068872761	0.0680315192	-0.02591213294	0.09588378184	0.13018944707	0.030950639057	-0.08144210761	0.29520777043
2	247236	487236	BYxYJM	0.05626213989	0.04328165898	0.04087301676	0.0518938019	0.09630882589	0.05238661418	0.00766712739	0.05047045451	0.02940592689	0.06655947033	0.03968102044	-0.0670408389	0.07163934149	0.14444174285	0.01300033557	0.10896432576	0.212854544627	0.039332166	-0.09743957327	0.26187149776
2	247605	487605	BYxYJM	-0.1868056789	-0.08165631788	-0.1911227435	0.0470993853	-0.01842633951	0.04052823199	0.134460225916	0.03689646966	0.021696294019	0.06458271186	-0.02916825482	-0.22402964902	0.07961284904	0.079018753621	-0.02938155172	0.06912401241	0.2602258979	-0.0979566466	-0.21502420438	0.2979929952
2	247791	487791	BYxYJM	0.03798471091	-0.00538680518	-0.0573537648	-0.0727588521	0.02168639796	-0.0138013812	-0.04967394105	-0.07076325929	0.07056257143	0.06476018749	-0.0125004313	-0.21337568789	-0.01843578762	-0.09761544101	-0.0311004532	0.057801114	0.10880887156	-0.000848665549999999	-0.15336116155	0.149178936351
2	248214	488214	BYxYJM	0.04153230902	0.022111930046	0.06468954518	0.05073482814	0.043256795758	0.05983619459	0.07540813429	0.09302803029	0.0254124024	0.05534424414	0.00722544798	-0.06197649498	0.01540030042	0.00229974793000001	-0.03975204287	0.06678172161	0.16043657904	-0.00929760112	-0.14393492161	0.3219708174
2	248729	488729	BYxYJM	0.04406604177	0.0699950569525	0.08277876185	-0.0054041675	0.08554159267	-0.00262734365	0.00858699218	0.00505360333	0.02256396727	0.016189412342	0.04711293787	-0.09077099492	0.06662108895	0.0400563323	0.01803398272	0.08516198981	0.11413622543	0.01935730358	-0.099164650906	0.25316821278
2	249074	489074	BYxYJM	-0.0265033928	-0.0274045884	-0.0268266521	-0.0838728254	-0.008116916	-0.0393856263	-0.0569715924	-0.0812119865	-0.0168184278	-0.00661287199999999	-0.00192578539999999	-0.1769992994	0.0388945785	-0.01557605256	-0.0600472743	0.0337762201	0.1683047016	-0.0219010234	-0.17854019432	0.2640921675
2	249571	489571	BYxYJM	-0.03775209803	0.04340070865	0.0752445595	0.012594072561	0.00884027354	0.06062808764	-0.00501578992	0.00747790802	-0.04285643577	-0.05561049687	0.01969735742	-0.11791794033	0.160910034293	0.02058220258	0.01007309235	0.05226301226	0.15932062316	-0.01375519907	-0.16208934482	0.3354580316
2	249968	489968	BYxYJM	0.032289067957	0.03910142232	-0.0042071814	0.00975881234	-0.01996614717	0.03871302463	-0.00940972213	0.0266518572	-0.00652548125	0.041574447831	0.025860607627	-0.052156932714	0.037666348159	0.02439783338	-0.003057887587	0.041584438223	0.04652116014	0.03953320663	-0.05588078488	0.12886122468
2	250317	490317	BYxYJM	-0.036245934069	-0.032011511401	0.08739678096	0.01586568325	0.00349333203	-0.08481531914	-0.009938902144	-0.09620862986	-0.04471304212	-0.04308534848	-0.06811386323	-0.15230677227	-0.00474299785	-0.0319362511	-0.000593845399999997	0.019247790112	0.16569819666	0.0148119432	-0.15342544069	0.115414607122
2	250403	490403	BYxYJM	0.006611637931	0.03826262036	0.0619675952	0.09818466263	0.02972259314	-0.008070306797	0.0345794205	0.06047049668	-0.01047073493	0.001903841249	0.06425426591	-0.00331348948	0.01038242877	0.07936877008	0.04924192067	0.02617742277	-0.009788535547	-0.01885113363	0.02560417326	0.003075345219
2	251106	491106	BYxYJM	-0.06969089165	-0.11775685702	-0.09005976058	-0.0859661197	-0.05716055855	-0.03869004172	-0.14575629859	-0.04420574182	-0.01961721019	0.04094651905	-0.0326260932	-0.16232064017	-0.06137362603	-0.03023735602	-0.08763929191	0.00383772319999999	0.05447699222	-0.05806685523	-0.19323962357	0.15113609841
2	251135	491135	BYxYJM	-0.2445160783	-0.17969703175	-0.22777122179	-0.04624600715	-0.03080107386	-0.2654593320041	-0.11004039326	-0.21024278071	-0.18056482089	-0.160682606237	-0.17748883265	-0.25121531854	-0.15996908136	-0.11132014074	-0.13541889709	0.06406252585	-0.03929115422	-0.27861188579	-0.22173284757	0.18770744062
2	251549	491549	BYxYJM	-0.14546396155	-0.19804329056	-0.14311284914	-0.12173044199	-0.05176596325	-0.1580991176	-0.08340585654	-0.11026909813	-0.028708930419	-0.03191366165	-0.04578738297	-0.17260941731	-0.00416832395	-0.03460136208	-0.09778117855	0.07028046598	0.11665617644	-0.03203658766	-0.24809754952	0.22497814675
2	251883	491883	BYxYJM	0.03764148386	-0.0178465715	-0.0387329574	0.0313642627	0.0259365789	-0.06280623657	-0.1038052564	-0.09975143516	0.03013851338	0.04536601142	-0.0351964052	-0.10678459231	0.00632244732999999	0.02156514576	-0.06763014533	0.0417268601	0.06507388554	-0.01169664784	-0.0899376243	0.12856998025
2	252130	492130	BYxYJM	-0.0297502297	0.01390613491	0.042434078743	-0.04155034716	0.04102849052	0.02071763878	0.02587771038	0.0091906109	-0.00974587498	-0.0042165283269	0.0517736208	-0.055875506934	0.063898799174	0.07968955846	-0.013578673325	0.03587029138	0.11292512781	0.01107621268	-0.063986808823	0.17438706139
2	252162	492162	BYxYJM	0.05422392693	0.020546903361	0.00489770278	-0.00953980884	0.05475121235	0.029426645845	0.025773144902	0.04172157416	0.03047687476	0.02786697828	0.033449173644	-0.072075087458	0.095425651	0.03186848231	0.02113127445	0.08194688805	0.16128787551	0.017627697488	-0.13276139064	0.3968985073
2	252681	492681	BYxYJM	0.00216726149999999	0.0305877499	0.01754213015	0.01061749694	0.05275198741	0.0168303759	0.05359237684	0.03902669013	-0.0264729628	0.0399846538	-0.01263648602	-0.13778039383	0.03171382569	0.063329051449	0.0267532519	0.084079982997	0.13762214622899	0.06322006476	-0.14222434694	0.24816418032
2	252705	492705	BYxYJM	-0.02854444609	-0.005841517936	-0.05917072248	0.023563401	0.08071949047	-0.015917150109	-0.000209741209999999	-0.008708077709	-0.063755644039	0.021166688013	0.025577050156	-0.1316912519	0.06525756002	0.07620823219	-0.030962458385	0.11360336488	0.2509452168	0.02788729229	-0.17072139132	0.3693138389
2	253220	493220	BYxYJM	-0.16397935249	-0.11638201168	-0.0176968313	-0.10901626531	-0.0374137658	-0.13540839308	-0.13701961291	-0.1254466096	-0.10233128549	-0.05014735216	-0.09268554552	-0.215540216183	-0.02070659218	-0.039358917	-0.08406853236	0.09031321119	0.17823474542	-0.09556898742	-0.23695253735	0.27950447848
2	253710	493710	BYxYJM	-0.04053635938	-0.0866865798	-0.17539994544	-0.09700825552	-0.04736009352	-0.17138609584	-0.17835456486	-0.11166924056	-0.066509342311	-0.050949317643	-0.06983378071	-0.26158222005	-0.0227339683991	-0.069671301138	-0.09174352137	0.06908294938	0.12332946185	-0.0892683008512	-0.2439222501	0.2786910406
2	254350	494350	BYxYJM	-0.02519557117	-0.06252232579	0.03898621355	-0.0867467435578	0.00869531112	-0.040413769065	-0.15064039536	-0.051281545096	-0.05184829439	-0.03820830025	-0.007937089304	-0.2306220139	-0.07709576524	-0.042027025813	-0.13085330277	0.02703228714	0.09240465104	-0.049528495276	-0.13901526659	0.16403757962
2	254410	494410	BYxYJM	-0.072476231311	-0.0604292593857	-0.06180719563	-0.07050161884	-0.045488361624	-0.05152607326	-0.042692867464	-0.04916455664	-0.00228403197	-0.01148045832	-0.04820394078	-0.11813387673	-0.022884534864	0.08339597468	-0.05951342113	0.03433381556	0.10140513214	-0.023292184784	-0.18375664276	0.2569701551
2	254532	494532	BYxYJM	0.09161403522	0.1104512548	0.05401167551	0.117829815	0.1335134897	0.05512034331	0.1127516699	0.1250031859	0.06221793739	0.066668674	0.08828565923	0.1132074976	0.08766309207	0.005856127155	0.05671115754	0.1020964068	0.08903669253	0.04893111128	0.06604605228	0.09724162882
2	254832	494832	BYxYJM	0.027700169508	0.03377700837	0.024431587997	0.01231300859	-0.005550317156	-0.01696711405	-0.00178432846000001	0.02013558166	0.01577101759	0.005271286231	0.013760404086	-0.12892535394	0.05470199841	0.00848551311	-0.03034391106	0.047283154809	0.12071809223	-0.00811779796	-0.10489886364	0.18157393757
2	255125	495125	BYxYJM	0.10990730992	0.10774069452	0.06467032947	0.07790484237	0.05444946773	0.05607031986	0.12475228969	0.018364018	0.0985082496	0.07586335372	0.01873912111	-0.14257833954	0.12722495297	0.04989433032	0.025011702458	0.11424446661	0.19134227827	0.03289249578	-0.06500268863	0.3494477514
2	255826	495826	BYxYJM	0.0417505237	0.00863893597	0.08073472377	0.06817041268	0.06912994136	0.0683374212	0.140140470472	0.05492164106	0.12100293129	0.14923054676	0.14503326008	-0.033765933565	0.08196080952	0.12249034906	0.10477548738	0.153456310297	0.10661758666	0.12120164802	-0.04920643254	0.35678846026
2	256265	496265	BYxYJM	0.00680345566	-0.03720204784	-0.0164916609	0.0480025469	0.06664498414	-0.0199976627	0.000863072649999991	-0.03831885908	-0.054499220929	-0.013817313379	0.01624444144	-0.12412376965	0.027171757212	0.0268266507	-0.03223885301	0.0755137667	0.14218354704	-0.00455004694	-0.1078873694	0.156203709949
2	256923	496923	BYxYJM	-0.04493656263	-0.042730304086	-0.08125385839	-0.0425691373	0.02694675612	-0.029101726702	-0.04863433099	-0.05564348292	-0.06850703185	-0.03907084881	-0.06441568082	-0.11329414519	0.00838849804	0.00513153299	-0.06273492962	0.02944856174	0.08509335241	-0.03999191583	-0.11861320865	0.10247749095
2	256939	496939	BYxYJM	-0.01420708119	-0.016632378689	0.019165973504	-0.0732763501	0.02364894739	0.08150336213	0.01894440921	0.06772652888	0.121684524869	0.112042173717	0.0632893615	-0.08267751119	0.09729421282	-0.00302586239	0.03184714246	0.09014151515	0.19386123748	0.06512179171	-0.086976186307	0.3752122111
2	257428	497428	BYxYJM	-0.11044007746	-0.1486908813	-0.2037636822	-0.0767894844	-0.07543215671	-0.117428516326	-0.14279452135	-0.03449496041	-0.018180250306	-0.03302518578	-0.08778915212	-0.2049778619	-0.0148087553	-0.03237427439	-0.03439542928	-0.0014511914	0.0745246607	-0.08586744711	-0.14868129789	0.177753886602
2	258151	498151	BYxYJM	0.023850024	0.0160372761	0.0244433335	-0.0158383403	-0.00449003719999999	0.02026579062	0.0481966396	0.0338795618	-0.01160105022	0.04243163704	0.01472965232	-0.06922324392	0.04584710046	0.00533198253	0.0109257435	0.0834519967	0.0808639796	0.049718593	-0.0960602903	0.19449323565
2	258311	498311	BYxYJM	-0.03582551646	-0.0687441365093	-0.053509360462	-0.10382629418	-0.16058275904	-0.0817624093	-0.10698198613	-0.07774726856	0.05758676088	-0.12223001695	-0.14149795777	-0.22493986246	-0.11993868517	-0.16173426021	-0.107721512145	-0.12415823267	-0.1097917609	-0.12064431466	-0.18831554894	-0.0523658634
2	258660	498660	BYxYJM	0.03309903179	0.01446678073	0.0178494916952	-0.11409198021	-0.013492476654	-0.02716412717	-0.10717100267	-0.01587410699	0.0488842694	-0.04040955678	4.59383500000035e-05	-0.16185231906	0.030178258514	-0.04773252039	-0.010042341351	0.05715845035	0.17488781679	-0.000222931060000001	-0.13309172794	0.3252747949
2	259156	499156	BYxYJM	0.00413486876000001	0.04686685196	0.02581169377	4.2522144e-05	0.07495850876	0.00706545255999999	0.06560733076	0.00158524517000001	0.12100866514	0.0369942003	0.00547818193999999	-0.06893630645	0.04975488118	0.03904271759	0.01194109234	0.09267282865	0.06537037987	0.068385338376	-0.05798187728	0.22924973577
2	259233	499233	BYxYJM	-0.00456744787	-0.02127220366	0.0364785787814	-0.01304561164	-0.01177301917	-0.01648438265	-0.03366272922	0.04480104272	0.0242380324	-0.000308995440000001	-0.03241139196	-0.12186126247	0.04538488239	0.06942477539	-0.021847133854	0.09386106744	0.14481260745	-0.012403063852	-0.12503934788	0.3118804416
2	265773	505773	BYxYJM	0.004003748452	0.08022788032	0.01856012929	0.04346313372	0.0014291491	-0.00857788349	0.0134549458	0.03455394139	0.02361671732	0.041341798671	0.01970878999	-0.10546424946	0.07614442432	-0.00177227708	-0.02140345942	0.14009772484	0.13162980733	-0.016111939098	-0.06100657889	0.3164916484
2	266478	506478	BYxYJM	-0.11553214743	-0.1189387272	-0.159382198221	-0.0145241607	-0.06082613712	-0.039550630903	-0.07380672473	-0.02461359161	-0.040035092219	-0.05013096773	-0.08623217893	-0.14949235403	-0.07157011983	-0.03740551449	-0.085632581504	0.01908040609	0.03594553212	-0.0103140357	-0.171863427132	0.21311010602
2	266551	506551	BYxYJM	-0.003187732387	-0.02012621748	-0.02859169744	-0.0296908229	0.017228099677	-0.04906913013	-0.0273305792	0.004300419501	-0.10212061699	-0.0560616128	0.01848111869	-0.19055264131	-0.17236447289	0.0129950857333	-0.19977824401	-0.07330408934	0.10136562993	-0.009277236878	-0.19479907287	0.1008916861
2	266952	506952	BYxYJM	0.060143059	0.06297030031	0.0055684433	0.07949773079	0.2901941705	0.02485614965	0.0417136202	0.17311440194	0.16248929848	0.17012492573	0.05196055532	0.01945911653	0.13304010204	0.34273168851	0.06395068212	0.20036286753	0.3126744856	0.06254639359	-0.01671258635	0.4273002653
2	267594	507594	BYxYJM	0.06254127324	0.11232137302	0.14065069175	0.07532494038	0.10084718775	0.07030251707	0.05367033604	0.05727716256	0.07071311895	0.07101475211	0.07077027904	-0.01503463089	0.09466207184	0.09036364081	0.07234552444	-0.00577007441000001	0.07624088651	0.03722781097	0.01779255123	0.22008420765
2	269396	509396	BYxYJM	-0.01342034667	0.038175954399	-0.02444566497	-0.05676818146	-0.019814723053	-0.00280076592	-0.03737485147	-0.08119618292	0.052382483191	-0.02275329674	-0.014920686486	-0.15481171191	-0.02806826074	-0.05688087148	-0.04773405159	0.0661325222	0.10500830971	-0.00794774874	-0.09380867773	0.19101956669
2	273631	513631	BYxYJM	-0.01274150764	0.05222171603	0.00498198275	-0.02344800475	0.078861784302	0.041380815913	0.00077894349	0.06845641071	-0.00499695425	0.0529285274	0.054199430705	-0.08373298592	0.11945764564	0.09114108104	-0.01258957501	0.113834072408	0.17074609015	0.04717456162	-0.04538530341	0.2997917986
2	274140	514140	BYxYJM	0.04353959771	0.05776964506	0.0976910931	0.12278896181	0.09857845166	0.062800970853	0.02178195744	0.048142777713	0.0640214017	-0.04743926896	0.020012926256	-0.09011950172	0.0960972061	0.19043697512	0.04290474693	0.10601014141	0.13500267624	0.042584962908	-0.13428061341	0.2870676778
2	274197	514197	BYxYJM	0.0163358329	-0.0155942162	0.0381087981	-0.025178906	0.0633017054	0.0204258494	0.0175706156	0.0253760923	0.097442117044	0.00894171598	0.06744087909	-0.06025953444	0.00679816931999999	-0.0236303818	-0.00272661019999999	0.0256006289	0.07294062972	0.01059140191	-0.07466440616	0.21151514865
2	277912	517912	BYxYJM	0.069142301822	0.050534879362	0.1420877351	0.09029640897	0.09831326121	0.09336082191	0.05806092003	0.078790635785	0.03415997422	0.02946066019	0.03102660331	-0.072887227356	0.07992487666	0.09713960868	-0.00622759502999999	0.08094460605	0.13551285924	0.05632977898	-0.04764499434	0.2708748093
2	283729	523729	BYxYJM	0.06745720251	0.06068672902	0.09805382026	0.07441885696	0.09074369202	0.017401210767	0.029689504487	0.03496731192	0.04171584716	0.10906727746	0.09065750637	-0.03887627356	0.09540739454	0.13106156965	0.035836016169	0.08838834944	0.21442567842	0.10105378139	-0.0059098592364	0.3927232285
2	285666	525666	BYxYJM	0.01207006451	-0.035878908982	-0.0322135031	0.07464222464	0.01244629073	0.00623919589	-0.01903002032	0.02582083259	0.00515844205	-0.01022858742	0.0069938979	-0.07320397565	0.08065708829	0.077796205559	-0.01350191106	0.04718205586	0.09284299204	0.0230916505934	-0.09951724426	0.25402459083
2	286036	526036	BYxYJM	-0.028563753681	-0.01837669164	-0.003822163115	-0.04657584500785	-0.019507051455	-0.030444369787	0.014288193171	-0.007175941172	-0.000342974049999998	0.00238499265	-0.022727107567	-0.10641219722	0.05908571103	0.00856696488	-0.06654374991	0.03950121814	0.11711568307	0.01556709719	-0.10151587195	0.2549341308
2	286468	526468	BYxYJM	-0.01170651992	0.02357452128	0.01880896197	0.01305820046	0.09069360064	0.1140210163	0.023406764339	0.030705039772	0.1050827359855	0.059088713072	0.08212246653	0.0195540516886	0.12686047014	0.112190723655	0.031301441493	0.1333891138	0.20441970123	0.049166763567	-0.062754770529	0.3001052529
2	286762	526762	BYxYJM	0.05085022494	0.011021458557	0.004833732	0.06203650008	0.06874740358	0.05436861621	0.03589984835	0.0193641712	-0.05154114237	-0.08569537737	-0.041791610317	-0.09264161859	0.02556088587	0.03253970039	-0.037509778642	0.04634672285	0.11470755132	-0.011410397763	-0.13762632316	0.12495778574
2	286894	526894	BYxYJM	0.000175780010000001	0.02266908366	0.01750394716	-0.010261668265	0.05392004041	0.06914439901	-0.00207390668	0.000289428380000002	0.06217482237	0.00275342708000001	0.02319304069	-0.048804063576	0.0916934594876	-0.01087098137	-0.05328706246	0.05795794807	0.04985292287	-0.00161018133	-0.05934883548	0.15793649236
2	287113	527113	BYxYJM	-0.01193043984	-0.000262390000000001	-0.00513511017	0.04472637336	0.07839041847	-0.012449782122	0.02134884139	-0.01275757144	0.01383374378	0.004134989061	0.05791683061	-0.0853377149	0.08759546221	0.05076803996	-0.03063897838	0.05110156871	0.17597062886	0.0246237001	-0.0842301946	0.27259088099
2	287551	527551	BYxYJM	-0.02888165022	-0.01517623109	0.01296679108	-0.02263635328	0.05557037448	-0.00961698008	-0.01895355575	-0.05958378869	-0.02824067342	-0.04260918467	-0.06684136829	-0.16419086705	-0.01491320343	0.01750254800725	-0.11700802501	-0.01191169616	0.044337578534	-0.06693780644	-0.13926724658	0.13197884333
2	288303	528303	BYxYJM	0.0483117261	0.0258851462	0.015787705	0.02226737707	0.06524944367	0.0358757363	0.0512628561	0.10172786163	0.10930082767	0.02555137714	0.01852948137	-0.0239424224	0.07299036584	0.00467822843	0.013787318	0.08358126838	0.06916310555	0.07815141678	0.06013204922	0.18177236856
2	288498	528498	BYxYJM	-0.04973810034	-0.04575506939	0.02567152385	-0.00565331819999999	0.03560064621	0.00298795043	-0.00415683005	0.02681211797	0.00938718022	0.00589348794	0.00474319241	-0.07794302457	0.01344505081	0.02645170135	-0.059725426354	0.04384033164	0.10988270287	0.00315214965	-0.0745778759024	0.20077358715
2	288671	528671	BYxYJM	-0.014443740928	-0.018567176013	-0.019603843054	-0.02667427422	0.05442837741	0.036852984605	0.01749484836	0.08354949964	0.05121366852	0.024580954254	-0.011448333303	0.00368385163	0.02034091819	0.03876423475	-0.07228529974	0.0152193884924	0.0723468016722	0.06783312067	-0.10684499562	0.09572812362
2	289069	529069	BYxYJM	0.112692095136	0.19033316558	0.17647667602	0.080311842712	0.15019298271	0.07060584852	0.09570044879	0.03024120422	0.09788032529	0.08178927786	0.08231619928	0.064030171034	0.18591591603	0.13463828731	0.05458285441	0.121904390534	0.21300900444	0.08546798031	0.11270884589	0.35600382937
2	289328	529328	BYxYJM	0.05344551773	0.04044947326	0.06039226447	0.07787321011	0.065768533665	0.05903218273	0.091035954	0.055615858543	0.057353934121	0.03988280615	0.03981360654	-0.01672058896	0.08714227345	0.08560446188	0.06742266039	0.06500768525	0.11474107035	0.048462225363	-0.05416990561	0.2974919585
2	289409	529409	BYxYJM	0.08504198011	0.07281451374	0.1369399144	0.1277183328	0.1254383758	0.07500021041	0.1678317869	0.06806646906	-0.0796802189529	-0.14909383449	-0.01724837722	-0.04869537347	-0.01363518344	-0.0493449983	-0.15323070871	-0.00846353044999999	0.13147627064	0.07318499832	-0.21651443944	0.1938003926
2	292716	532716	BYxYJM	0.06065237662	0.10729555017	0.057085981637	0.02508816294	0.07920628274	0.097292301304	0.0798024939	0.05128940847	0.04806151367	0.05307675829	0.08344959545	-0.09134010096	0.117769083399	0.06290174112	-0.01325315986	0.07979991867	0.127405041516	0.09897373529	-0.04911381219	0.28891583474
2	292835	532835	BYxYJM	-0.04052501815	-0.06260831163	-0.023169449682	0.01183258522	0.039814295664	-0.0373294988345	-0.03783451771	-0.02136343011	-0.055183661254	-0.06785276792	-0.006007716894	-0.1199395536	0.06863580997	-0.0148149003023	-0.04714397613	0.0058702106	0.09234012803	-0.02559046351	-0.12261057309	0.17954652516
2	293099	533099	BYxYJM	-0.08645295548	-0.04574035191	-0.1067830722	0.05847402126	-0.02461270029	-0.06705285658	-0.09377178755	-0.08458328633	-0.01061531407	-0.01788690683	-0.0147107406	-0.03899472614	-0.15745956497	-0.2221190534	-0.10778870879	-0.039114036032	-0.003335751395	-0.03904562116	-0.06373774851	0.03739684231
2	295710	535710	BYxYJM	0.236227663788	0.1669574169	0.14361478281	0.17837989842	0.18038588031	0.13929862352	0.18504463898	0.05901131808	0.21047946185	0.14146659406	0.23233911683	0.0212255094	0.221140638844	0.1749265704	0.00924054453000001	0.149284865412	0.26784754523	0.24486958087	-0.00509722010999999	0.4326381874
2	295912	535912	BYxYJM	-0.03483962647	-0.000973846503000001	0.00802708697	0.00175969144	0.04347616176	-0.00474115198	-0.00905022493	0.01825832209	-0.0537992795196	0.03095138892	0.025640545697	-0.07821514306	0.02917986412	0.070676709235	-0.02082832768	0.02712319994	0.03837546421	0.06756259369	-0.07800556999	0.21828337608
2	297226	537226	BYxYJM	-0.04983206832	-0.11493410643	-0.06052750005	-0.02866731165	-0.01340598088	-0.06206860036	-0.00305996509999999	0.00065955182	0.02470844267	-0.03041335973	0.02830655347	-0.083584689749	0.01189961839	-0.019549209486	0.00456955906	0.06927296237	0.0790093363	-0.04876992123	-0.08024140639	0.23552606325
2	298141	538141	BYxYJM	-0.08047996284	-0.08085652804	-0.03840456216	-0.02234871153	-0.02248052963	-0.01593696928	-0.0402549324	0.05133898053	0.00880081796000001	-0.06135692098	-0.02511324084	-0.104964913835	0.03732577195	0.036647058392	-0.04156931869	0.06951652942	0.111844709161	-0.07516503838	-0.13157163848	0.2494336277
2	298721	538721	BYxYJM	-0.029890888922	0.150481030841	0.12117732473	-0.003176835929	-0.025147433202	-0.0702334876	-0.031774348118	-0.09836534491	-0.00761419788	-0.024589642265	-0.06361869776	-0.21415802026	-0.081992512647	-0.01237194764	-0.07229720956	-0.07894470811	0.0442915697349	0.06032620796	-0.18081588502	0.11392524142
2	299196	539196	BYxYJM	0.06449410496	0.09701313935	0.06588714347	0.020134277658	0.05130501275	0.08983745293	0.083346365744	0.09290606948	0.07866634242	0.017332327314	0.08865161382	0.04389118686	0.090075049533	0.08850169579	0.05381019642	0.054345357579	0.057567168399	0.06896676909	0.031997737725	0.2565912022
2	299354	539354	BYxYJM	0.12221099028	0.08691335724	0.09883786003	0.06422393487	0.09685586556	0.11240305952	0.058586478731	0.08967949195	0.04325502948	0.044768475638	0.068835447	-0.024589693239	0.039396726	0.06737452567	0.0607195551	0.096835790805	0.07311854352	0.08346062041	0.04458754838	0.16220004741
2	299524	539524	BYxYJM	0.1353527447	-0.1658864166	-0.0831683389	0.1176836482	0.1397096985	0.1673374887	0.0472341812	-0.13880981121	0.1618942959	0.0931162191	0.1393214468	0.130156084	0.3017774559	0.1486993129	0.2214155643	0.30690061334	0.32984705945	-0.0744923818	-0.09698126	0.39444044453
2	299803	539803	BYxYJM	-0.07641022736	0.05722448307	-0.04754549972	-0.07082529881	-0.0224013817	-0.08793896094	-0.12946905713	-0.196928845319	-0.03191491564	-0.11326928298	-0.07701499018	-0.18824087059	-0.0161149049	-0.103125117002	-0.061217904669	0.1050880875585	0.01624266235	-0.06365466372	-0.15280203783	0.23172489337
2	301455	541455	BYxYJM	-0.04808646571	0.000956661259999998	-0.004532245663	-0.020779320607	0.01137045866	-0.02169751558	-0.00460643205	0.011412979329	0.0404249619	0.00301965994999999	0.02850314206	0.01386519104	0.04037208834	0.05605547621	0.02231347721	0.045414595377	0.07633613595	0.01770016284	-0.07423338925	0.17257741748
2	301549	541549	BYxYJM	-0.03166043693	-0.031697284291	-0.04628002281	-0.04493288914	0.020247391973	-0.06772306029	-0.06439121644	-0.050318270204	-0.01357745125	-0.06850435014	0.022558808114	-0.12996722597	0.019466060479	-0.02062225417	-0.07725435699	-0.003692246512	0.07018257938	-0.040337127457	-0.12940742806	0.2087528486
2	302245	542245	BYxYJM	-0.0357448209	-0.14146298118	-0.10539076504	-0.0499107801	0.0525859183	-0.12080744382	-0.15553059333	-0.1019261581	-0.0371656728	-0.10820317853	0.02008598726	-0.15464641759	0.00959976168	0.07331447193	0.00992251115999999	0.00918788125	0.12711935781	-0.00921380852000001	-0.25900857234	0.17036131806
2	302473	542473	BYxYJM	0.0224523615	0.0451346836	0.0446632673	0.0704479238	0.054669633	0.0695605789	0.0650401155	0.0566737881	0.0193279045	0.03654401362	0.0842096204	-0.0255377296	0.0719215026	0.07193610688	0.0174061645	0.09363339265	0.12859643337	0.09369070639	-0.0349776374	0.24364269775
2	303125	543125	BYxYJM	-0.2026117565	-0.07474148549	-0.02194508057	-0.04722095451	-0.04737960113	-0.23714118094	-0.22684424016	-0.12577710153	-0.099507532	-0.10007456734	-0.07793173887	-0.22847161869	-0.1054569647	0.09780384748	-0.08524013383	-0.01411652357	0.05467406463	-0.08026469792	-0.17357722421	0.05135208645
2	303446	543446	BYxYJM	0.0363155847	0.1940509101	0.1941810634	0.0504882717	0.10272961589	0.1454428106	0.12175733214	0.0761604673	0.0707071632	0.0575305034	0.03232735817	0.054356996	0.11687494531	0.12065377775	0.042398281	0.0661879931	0.13886035038	0.14568026599	0.0210725597	0.22171799347
2	303528	543528	BYxYJM	-0.0812536431	-0.05965036684	-0.060524535011	0.08967077095	0.099082613283	0.04316446629	-0.00314755633	0.02172575712	0.02694534669	-0.024727152789	0.01272533504	-0.1189182239	0.01801153667	0.04863668648	-0.01144093926	0.07848505292	0.130281590138	-0.01670913524	-0.10109121591	0.17743462855
2	304472	544472	BYxYJM	-0.11048973244	-0.04871979003	-0.06312240578	-0.03974999346	0.0126278812	-0.0088702453	0.01416692993	-0.10284036655	0.0250369556	-0.06250083929	-0.0245625226	-0.0920137792	0.03511138929	-0.008707820143	-0.000764032099999992	0.05223024109	0.1219731316	0.00409843642	-0.11834176894	0.25858778492
2	310030	550030	BYxYJM	-0.0236618898	-0.0120802459	-0.0319010957	-0.0041070591	0.00531371709999998	0.00765964329999999	-0.0141322396	0.00940749890000001	0.0158715316	-0.0010104178	-0.00121648729999999	-0.00536620530000001	0.000125471799999999	0.01776792804	-0.0089922419	-0.0117038182	0.0298433702	-0.00359257690000001	-0.0156913394	-0.00648730690000002
2	311607	551607	BYxYJM	0.02531728328	0.024494171741	0.08068697289	-0.00685550726	0.06776642511	0.05374267457	0.01745727045	-0.014399157183	0.0203970703	-0.03767887582	0.020242249847	-0.057148379908	0.08723406035	0.057059173365	0.0037417218	0.0826731251	0.06470360634	0.03387190928	0.006169945411	0.14812944463
2	314197	554197	BYxYJM	0.042436423571	0.027390679117	0.08645829721	0.06172453466	0.049835353934	0.043484513231	0.03975944289	0.025243453811	-0.01319521064	-0.037726787164	0.10981284664	-0.012848235828	0.032951840167	-0.008178143725	-0.00845175576	0.021015565864	0.024282116956	0.019477858982	-0.025781011515	0.1531759207
2	315655	555655	BYxYJM	0.1496186954	0.16561144699	0.086701691196	0.00322664745	0.05820296587	0.10782879504	0.13305636522	0.068732807815	0.1359855808	-0.00145377983	0.049117869458	-0.05604649975	0.1137895807	-0.03574630991	0.06333433658	0.092776124523	-0.02791514781	0.014741264076	0.08640605213	0.13846277032
2	316150	556150	BYxYJM	0.005768604419	0.01125290522	-0.020561613746	0.03931977775	0.01075076841	-0.022099134023	-0.0257170477	-0.00807293159000001	-0.00611598918	-0.03155220719	0.04354406548	-0.05371204878	0.05494090067	0.01003929076	-0.01629589141	0.02047888439	0.04210687496	0.03387799413	-0.00705313191	0.10912620213
2	316739	556739	BYxYJM	0.01241615246	0.07270345383	0.04030489062	0.0974740874	0.00724102240000002	0.01342274524	0.02716424716	0.0484607165	0.012923220878	-0.00758684513	-0.04355267158	-0.04638199943	0.06730640071	0.01270194035	-0.01816816887	0.0592860205	0.053165224	0.03445802016	-0.07962216648	0.1941738944
2	317297	557297	BYxYJM	0.0324602417	0.0887006932	-0.0301783716	0.02151966077	0.04115053848	-0.00660120558999999	-0.00538483059	-0.00997516736	0.0695071156	0.06587960858	0.148082105861	0.07227698738	0.16629189069	0.02648870908	0.10891434459	0.18330930259	0.06828444721	0.08227781457	0.10244052361	0.3469383626
2	317522	557522	BYxYJM	-0.01042696609	-0.00490414987	-0.0016577726	-0.08068357383	0.0280785525	0.01853905361	-0.03590410918	-0.04031697892	0.07840461692	-0.01516719483	0.05150341774	0.00124221718999999	0.15544558706	-0.03148532387	-0.00577743766	0.04847307785	0.05282606473	0.0406043977	-0.074572713338	0.23521791667
2	318192	558192	BYxYJM	0.00140750918	0.0460945529	0.003336794704	-0.1188002466	0.03312071696	-0.018377287242	0.05365564306	0.00971931134	-0.0231963161	-0.01039889156	0.01056480165	-0.08375573356	-0.107907449652	0.04844669695	-0.15866590056	0.01751248781	-0.002122349171	0.05280736078	-0.06157928496	0.1198320382
2	318225	558225	BYxYJM	-0.0128487635	0.00439078109999999	0.00380602889999999	0.0582492082	0.0853927719	0.0273688904	0.0157531942	0.0395904221	0.01031298897	0.000562330829999999	0.0332636501	-0.0043199813	0.086657783	0.05902681812	-0.00203861219999998	0.0734843119	0.0897346853	0.06463153879	-0.06461237101	0.17404045518
2	319057	559057	BYxYJM	-0.00251286629	0.05638025028	0.02105174809	0.00208980888	0.06363989482	0.04550160282	0.0293317614	0.06272260292	-0.03007611562	-0.01533579435	0.01399025187	-0.00751860516	0.07072307667	0.00496416604	-0.02944247258	0.03591518344	0.04558728646	0.01616559624	-0.00216507887	0.13188256469
2	319900	559900	BYxYJM	0.06898770157	0.16870011389	0.10668713727	0.01610544192	0.11513638165	0.07938559629	0.08654628135	0.12707087722	0.16948042517	0.048453834364	0.15283985458	0.02791409133	0.2024539077	0.046468979758	0.05050517771	0.075125708	-0.00577519199	0.070238911773	-0.006718803101	0.2642459015
2	320188	560188	BYxYJM	-0.00597049996	-0.00158303874	-0.007382545443	-0.01335705171	0.0129166662	0.018070673121	0.050975222486	-0.019811080126	0.05500085026	-0.02312392105	0.026784302867	-0.005544103507	0.07539513081	-0.00190369195	0.01287516228	0.01708649183	0.028241765723	0.041755912938	-0.017915739955	0.10318117902
2	320539	560539	BYxYJM	0.026382689248	0.00226835125	0.0261223232	0.00145951729999999	0.01210452365	-0.01356519145	-0.01039384187	0.07465729075	-0.03478682932	-0.06364245441	0.03234788817	-0.03085949578	0.058120703008	0.08550045255	-0.06829418089	-0.02086241287	0.02564093214	-0.00151313586	-0.001450761138	0.16574206734
2	320988	560988	BYxYJM	-0.02982665882	-0.12518140514	-0.1409992385	-0.033725896	0.00505572012	-0.00672696043	-0.02369546672	-0.01548140166	0.01527572912	-0.04743243176	-0.00482974841999999	-0.06828081869	0.06668944443	-0.04423316074	-0.06424075233	0.03351832007	0.06796123151	0.0074102762	-0.06964309762	0.2000479969
2	321385	561385	BYxYJM	0.027824615708	-0.04079443995	-0.000976798290000001	0.0124720638	-0.0370332743767	0.001823690808	0.04034140715	-0.0333215123	0.02344881779	-0.09291259339	0.00125452523	-0.05887912859	0.05271502749	-0.08565398325	-0.04426534316	-0.02414670507	0.03969392172	0.034420620906	-0.07334653373	0.21871751211
2	321553	561553	BYxYJM	-0.02173489436	-0.01240982111	0.01145145564	-0.0500381781	0.04269522029	-0.00946175719	-0.02314807175	-0.00458745155	0.06362973556	-0.052548070419	0.04218760768	-0.05753520906	0.12139960237	-0.0123354809	0.0017610662	0.07279002406	0.06505395241	0.09632880254	0.01292999785	0.24497391838
2	321906	561906	BYxYJM	0.03432807469	0.055434860505	0.07467149065	-0.00903757786999999	0.08098533878	0.049132896556	0.02348087217	0.064855741195	0.048600255403	0.00148558328	0.02062527073	0.00687614794999999	0.09964804033	0.08686136975	-0.001983368444	0.071841518964	0.056751006537	0.03753497714	-0.000762103859000001	0.11710438619
2	322122	562122	BYxYJM	0.0289177176	0.07772735227	0.03178331842	0.156169963989	0.23584060596	0.05656095302	0.13753617565	0.11408323494	-0.0125119627	-0.0340083578	0.14050111006	0.074704399	0.16518456454	0.071284006209	0.11983854379	0.16740188066	0.109189009079	0.13193744179	-0.0555722394	0.25214061245
2	322182	562182	BYxYJM	0.01082028063	0.04188944754	0.03571110444	0.02554050965	0.06227356412	0.02154060173	0.04854263253	0.04302804134	-0.0573781892	-0.00370816509999999	0.06570238386	0.0139784858	0.08543980511	-0.01327489437	0.01180513433	0.079961390167	0.04786407735	0.03849359248	0.00828223882	0.15486778376
2	322610	562610	BYxYJM	0.015774031495	0.091573792122	0.05907692632	0.01793803417	0.04555166546	0.033052930823	0.017942008561	0.09982108793	0.0881742363	-0.00411339389	0.068261681156	-0.04386032572	0.18445654106	-0.1007427935	-0.017725834897	0.08818989944	0.14402188643	0.13263699257	0.062543340016	0.2685191987
2	323106	563106	BYxYJM	0.0887314617	0.2207862515	0.2549718601	0.20056913816	0.053027867	0.1389158744	0.0578775739	0.0188017335	-0.04338209236	-0.0610665462	0.0071901033	-0.0729563513	0.11203415839	0.06278162471	0.03038140718	0.08587165023	0.05498627514	0.13228548549	-0.0131959933	0.28341256265
2	323173	563173	BYxYJM	-0.02573395604	-0.11198628219	-0.133489410839	0.04734626418	-0.00196648014	-0.120558743977	-0.025943643593	0.027614651386	-0.0421262189	-0.08796608969	-0.06998049068	-0.10886674737	0.029376527036	-0.1090118651	-0.01927238605	0.10057537199	0.081206192562	-0.12468701387	-0.09876638231	0.22325672851
2	325203	565203	BYxYJM	-0.051416394171	-0.1501823213	-0.161805271263	-0.08368421401	-0.02901164789	-0.078981951899	0.0036903658	-0.02940263777	-0.01946094979	-0.06086628351	0.017927436744	-0.084807577357	0.0398927094	0.00723215272000001	-0.02196020863	0.039685294011	0.04004334899	0.016202139898	-0.063408117233	0.11778675676
2	325801	565801	BYxYJM	0.04788072271	0.01146969729	-0.006306985807	0.00656990624	0.07774779663	-0.013220850501	0.027266810371	0.06422893417	-0.02083038602	0.003045407239	0.05652214123	-0.01497493291	0.09827727747	0.05870983226	-0.00412687737	0.056866199022	0.0760542815	0.03980723447	-0.03210778103	0.1208178904
2	326178	566178	BYxYJM	0.0489391544145	0.0772624666	0.12772708065	0.021819466388	0.07042326981	0.06871321828	0.04592061013	0.04180103707	0.12120666247	0.067914385625	0.07708279951	0.01681004772	0.05620973559	0.00113213764	0.05329776884	0.07223242321	0.018894606793	0.08672501488	0.0249884863585	0.15205602678
2	326292	566292	BYxYJM	0.07738099	0.08341392331	0.06474969264	0.0597358194	0.06099987273	-0.002938683	0.04180221253	0.09553098613	-0.1257003384	-0.02480819817	0.05547199196	-0.0412276708	0.03500928496	0.02315857511	0.07590165678	0.0349546284	0.0177748072	0.09069034217	0.07147511505	0.21972170592
2	326356	566356	BYxYJM	0.03756729527	-0.01561280061	-0.00663526581	-0.01780151593	0.03897464717	0.00991754609000001	-0.0148636823	-0.05897399107	-0.02300137044	-0.04406087813	0.0311471332	-0.01772137575	0.03933189688	-0.01389098102	-0.01398041486	0.01194344248	0.06328810462	0.00017121682	0.01185370307	0.083965859653
2	326591	566591	BYxYJM	0.02463639796	0.030087908762	0.021142116879	0.04025848553	0.15010457791	0.05029249286	0.01998029879	0.070277494374	0.06380387644	0.047240242088	0.09539728102	-0.00156182016	0.10226764392	0.03496579437	0.03208879554	0.09883841095	0.080515637793	0.05541537083	0.05056544681	0.16917566372
2	326659	566659	BYxYJM	-0.06767634393	-0.06715175158	-0.08187054328	-0.03811679701	0.005934238428	-0.05543896353	-0.001701901706	-0.04450291215	-0.04585385294	-0.08732302047	-0.03976051545	-0.08347508444	0.03213544505	-0.014529340863	-0.30777528288	-0.11086648555	-0.02735452766	-0.05128178898	-0.1377147964	0.0147461649
2	326703	566703	BYxYJM	-0.13369583938	-0.14376472406	-0.01736752606	-0.04325388329	0.0227477188	-0.05459385504	-0.00645132184	0.04853815923	-0.0030963586	-0.14006976528	0.04351615868	-0.06920003361	0.12652341135	-0.01174695988	-0.074027850308	-0.016802754495	0.04377900489	0.01610131516	-0.07469429384	0.2436186003
2	326876	566876	BYxYJM	0.02787056883	0.03616504151	0.04036635949	0.05381198649	0.0823687074	0.072328683604	0.04385075049	0.079210982941	0.06522604295	-0.0027602635279	0.05614237508	0.033146760237	0.08823762778	-0.011217241113	0.02802188502	0.02724872647	0.0636300928	0.07861890298	0.04706236211	0.16104984982
2	327971	567971	BYxYJM	0.0191462747	0.0791533192	0.0692466884	0.0402833132	0.0889663468	-0.0144325877	-0.00434964529999998	-0.0358539741	-0.0208730127	-0.0632463511	-0.00378340960000001	-0.0315018429	0.1362229843	0.0540212454	0.0493062734	0.0959983508	0.0892596105	0.0667629565	-0.0266854157	0.23969486686
2	328523	568523	BYxYJM	0.05640145066	0.06350578467	0.019845104385	0.0526111389	0.035774889394	-0.01315235431	-0.000471490729999996	0.043324684028	-0.020755739093	-0.01083235008	0.042808607055	-0.0226593641539	0.047575046436	-0.02991167495	-0.02506624512	0.00801189083	0.04864179473	-0.012969811283	0.02484931489	0.06173157999
2	329186	569186	BYxYJM	0.00181562701	-0.02967404187	-0.01314018702	-0.00418052424	-0.0157614279	-0.0466953823	-0.03304303823	-0.0463768112	0.01063994026	-0.03489348804	0.000538226859999991	-0.05254459746	0.048871925849	-0.024685660937	-1.40707900000009e-05	0.04804267984	0.03392270121	-0.04024658587	-0.06174074142	0.071649298898
2	329652	569652	BYxYJM	-0.10805840415	-0.1895441759	-0.148222356	-0.0258024636	-0.0715910272	0.0673375617	-0.0390849878	-0.0316078104	0.00773723430000001	-0.0273558721	0.0713866143	0.0230805183	0.1400935915	0.0745959983	-0.0555766823	0.0317310957	0.0652568406	0.0200785791	0.0281390182	0.22082507877
2	329755	569755	BYxYJM	0.02528410634	-0.070732424542	-0.066311457612	0.0703292264	0.02968969542	-0.17193375832	0.01933678739	-0.08030445323	0.03628488223	-0.04550511363	0.02561001831	-0.010743567419	0.07244797526	0.04151170004	-0.00171978362	0.04008433838	0.13187428859	0.11678025017	-0.030529423468	0.15106837527
2	329974	569974	BYxYJM	0.104159894259	0.13914390088	0.099191663521	0.06889324193	0.124090807638	0.14931738876	0.11421713274	0.16492922098	0.098445056775	0.01791290614	0.16703234378	0.032142494173	0.15489313492	0.08991089286	0.01453833345	0.07772004184	0.079215406514	0.08345961287	0.105811278529	0.22359455739
2	330645	570645	BYxYJM	0.10169352447	0.02475894237	0.04954449202	0.06181731322	0.07876621348	0.05587287686	0.011438731838	0.096729642	0.0505749276	0.01045745719	0.09822228768	0.03848562088	0.12082166265	0.06126965661	0.00091690912	0.06075690576	0.09306585733	0.06074580463	0.095458291454	0.16635677804
2	331348	571348	BYxYJM	0.22924967561	0.2547888715	0.205860743	0.01300843393	0.0111307328	0.00455144749	0.04285682267	0.0427705797	0.07036613591	0.0428749088	0.08692850482	0.1150073197	0.0782238172	-0.058879388	-0.25785400632	-0.0777924123	-0.01250867127	0.008516452597	0.09888701064	0.1693412909
2	331444	571444	BYxYJM	0.0182777125	0.03565513686	0.01508029322	0.04310383405	0.06683828165	0.03743683934	0.09071505317	0.07811917861	0.06461615838	0.00177567415	0.10196029675	0.01560944236	0.07605215324	-0.01294028661	0.0122861246	0.05088202798	0.05855701075	0.04403936391	0.00861085001	0.14459434497
2	331802	571802	BYxYJM	0.20606267237	0.04831521847	0.05450207335	0.2475304037	0.11240218863	0.20233396159	0.20178144821	0.19769051878	0.15771231013	0.07513965359	0.08396632609	0.0951848765798	0.27250309433	0.06660447085	0.09772094307	0.20530832543	0.22492771714	0.1357786969	0.02911353804	0.2225957014
2	331935	571935	BYxYJM	-0.04589056136	-0.0520474819	-0.03468680957	-0.01610769413	-0.012807396515	-0.0156336834	0.0089999476	-0.00254949607	0.01466485333	-0.08997850692	-0.00772562478	-0.090233773646	0.02392158201	-0.09646929035	0.00833176314	0.00975013684	-0.02156376191	-0.21796013509	-0.0834171288	0.040134542892
2	331971	571971	BYxYJM	0.11748254944	0.10611826117	0.07192336366	0.13078649934	0.12106912862	0.13371828062	0.08927128461	0.11519609111	0.06200602766	-0.01755858263	0.01758117604	0.019680481031	0.09907248472	0.0736547333623	0.05302062699	0.08023787229	0.09734630881	0.039887824527	0.036679446234	0.17570335294
2	332469	572469	BYxYJM	-0.02142919764	0.00392338391	0.00527912663	-0.01414525968	0.02757412757	-0.00543904146	0.0348361378	-0.01349986452	0.0591276977	-0.059769218254	0.03731321449	-0.00355231763	0.106777565656	0.06005086493	0.01617791812	0.03462190408	0.00625222168999999	0.05414023551	0.01774209919	0.16660429201
2	333319	573319	BYxYJM	-0.0236400933	-0.0284586091	-0.1080853923	-0.0174838135	-0.027696383	-0.0309164023	-0.0674778818	-0.1523979992	-0.011040368	-0.1463055186	-0.0484131635	-0.0783680557	0.11902878139	0.0047555574	-0.0563552469	-0.04267417739	-0.00817331590000001	0.00822218189999999	-0.18494385928	0.19262076344
2	333380	573380	BYxYJM	0.01177510584	0.00160902031	0.02546753389	-0.00770565614	0.008087420361	-0.000886071199999991	-0.04991170098	0.009964698623	0.02063436881	0.00702412833	-0.00809382669	-0.00939192069	0.01060893741	-0.01040147614	0.003839766545	-0.00586188139	-0.04416824521	-0.02885150092	0.04235531463	0.006177024873
2	334068	574068	BYxYJM	0.01343657156	0.00876987521	0.036769620797	0.037535359908	0.055115023937	0.02737510406	0.05660091111	0.012100234971	0.04735046024	-0.02227506036	0.00332166862	-0.0239243698	0.072983632525	0.02221340899	0.00398821085999999	0.050636516445	0.00481956297	0.0492501588	0.00185501511	0.16181482065
2	334230	574230	BYxYJM	0.0334465688	0.07097511141	0.0125803105	0.000301423600000017	0.055141386	-0.04002912232	0.0147522068	0.02849306152	0.03849047919	0.02098803557	0.07042725765	-0.06134948839	0.10579435734	-0.0860600333	-0.01837535518	0.02031240671	0.04123779328	0.0830312794	0.02002741583	0.202390052
2	334450	574450	BYxYJM	0.0493040874174	0.04078436789	0.072916905774	0.06528630165	0.08549580467	0.047893514977	0.09105103962	0.08989926806	0.06984658575	-0.00408882066999999	0.03867574231	-0.00773854521	0.05851237934	-0.054384064	0.04879952232	0.0367848802	-0.00555420499	0.0733132927	0.039222428808	0.16111529199
2	335308	575308	BYxYJM	-0.00399362338	0.02089437259	0.0565696218	0.04616211226	0.048246965461	0.0274582210195	0.05163367608	0.06764064626	0.07877163533	-0.030997601303	0.07261123198	-0.01367989822	0.119375139961	-0.01737265025	0.033491553227	-0.002525573913	0.10225238745	-0.271215083595	0.0517858063782	0.22717306765
2	335359	575359	BYxYJM	0.068123747511	0.16984557506	0.17495789659	0.04352035755	0.11214882017	0.20537793353	0.09028967599	0.08168778088	0.09854170142	0.054753259712	0.09346427673	0.09372157642	0.12838573882	0.082674688963	0.037962635397	0.086698518789	0.07381320451	0.16274219184	0.10402947101	0.15397294284
2	335993	575993	BYxYJM	0.00897484995	0.05238291231	0.03809135	-0.03885601645	-0.03375101667	-0.045505834471	-0.056146871476	0.01039752919	0.07115968534	-0.09259844488	-0.06373705515	-0.14725097574	-0.040778923347	-0.1696761086	-0.029789260308	-0.000296174660000002	-0.021506386641	-0.01484665554	-0.05925901233	-0.01463961772
2	336718	576718	BYxYJM	0.005024871	-0.0226614423	0.02606068038	0.01104807315	0.03853665426	-0.06424278709	-0.06637017612	-0.03359667235	-0.06501232134	-0.10238753925	-0.04655714146	-0.05929493803	0.01620851023	0.012436941231	-0.04608941694	0.01520044121	0.0395969548	0.01853577747	-0.10671712385	0.134581207674
2	337179	577179	BYxYJM	0.06111338566	0.00152728582999999	0.06397145025	0.069920387246	0.06495185339	0.05088946084	-0.00413378785	0.02153237973	0.02163711457	-0.08077050887	-0.01388668457	-0.01402225633	0.14039961544	-0.035937018407	-0.00935397782	0.01042078669	-0.00416358525	0.06321000903	0.00631174246000001	0.093980939752
2	337318	577318	BYxYJM	-0.00613394313	0.02321255517	0.00117872062	-0.01640437817	0.01527336989	0.03665685783	-0.0691168585442	-0.069911935369	0.04977354159	-0.00913313697	0.08883384452	0.020974594734	0.14959921063	-0.000740651799999992	-0.041957155951	0.03783620842	0.08833040362	0.04768294811	0.04900514269	0.21346859752
2	337524	577524	BYxYJM	0.16454762171	0.06125253444	0.18674328542	0.04349635476	0.11199085301	-0.0279636394	0.08390540914	0.0861353428	0.03417729975	0.0762477693	0.19574121526	0.07274926757	0.14159246052	-0.08890565865	0.02877844114	0.065320535196	0.11552873839	0.0017352657	0.02815625451	0.264874315681
2	337565	577565	BYxYJM	0.00168297069999999	0.000683573800000004	0.15184735802	0.08880026193	0.07103450059	0.0703559373	0.11932040944	-0.12635259158	0.105587611464	-0.0050382271	0.11383284723	0.0332381025	0.14249500066	0.10712959466	0.07166283159	0.11896031301	0.00856059301000001	-0.2369459116	0.07124689029	0.20733285819
2	339324	579324	BYxYJM	0.11448399915	0.10574059618	0.089333920023	0.03765137654	0.11412081569	0.03159897442	0.02307052057	-0.01709698287	0.08661802329	0.03090454583	0.08363266144	0.00655220303	0.112119340704	-0.08164069177	0.01032355738	0.02793719664	0.07099020569	0.059303493703	0.00178270526	0.09353791818
2	339509	579509	BYxYJM	-0.02604946503	-0.01445107238	-0.03005403374	0.0003816142788	-0.04697978385	-0.02712076016	0.0468940531	0.036774173712	-0.0893420521253	-0.16134960773	0.0409296952	-0.135415822366	0.15029730546	0.020168961913	-0.01952528935	0.00171448847	0.007681245774	0.03610755236	-0.11621638537	0.15983610248
2	339540	579540	BYxYJM	-0.07580726588	-0.19680877539	-0.14957341901	-0.16982994583	-0.11573838871	-0.12662627041	-0.18144700481	-0.11016451335	-0.12585035373	-0.17145054985	-0.00846248063999999	-0.12965918168	0.04045817592	-0.03300516942	-0.10317172437	-0.03758562818	0.02477371306	-0.10145007136	-0.06538400865	0.07114513359
2	340303	580303	BYxYJM	0.06290827576	0.07019222312	0.09210423523	0.04334951617	0.075436669433	0.04988882297	0.09371774413	0.02824222364	0.00265195698	-0.02964933868	0.073405307887	0.01600019059	0.094105509771	0.09976486414	0.022513193382	0.06260903852	0.020507328057	0.021132575923	0.0203627844	0.14606861947
2	340642	580642	BYxYJM	-0.04657553141	-0.080034000086	0.02474622586	-0.02916457181	0.10789398721	-0.071450217257	-0.12627402269	-0.065244697941	-0.04864291577	-0.060155615	0.02650756587	-0.08180807325	0.05558634891	-0.019775662108	-0.04769718804	-0.05717693865	-0.02962107744	0.11004794475	-0.09462545212	0.15388603874
2	341231	581231	BYxYJM	0.05878182557	-0.00990904653000001	0.05757409607	0.05494136389	0.07131204438	0.13202545564	0.089928758832	0.042916864889	0.03334521939	-0.057253993848	0.05170135404	-0.05385349318	0.081163699293	0.17855101247	-0.01043733118	0.04443138175	0.03437171364	0.08925085755	-0.02460932405	0.16960117351
2	341307	581307	BYxYJM	0.0480060975	0.01983764533	0.04871784905	-0.0456033727	0.0827491166	-0.16003806399	-0.125260380122	-0.046746725473	0.05378154961	-0.09963115791	0.045893851043	-0.04530625126	-0.05594359052	-0.14577899021	-0.10310946372	0.04846635364	-0.01459614142	-0.024789106	-0.02924999314	0.15682179156
2	341565	581565	BYxYJM	-0.010317060753	0.01918871611	-0.00623165722	-0.0249547481	0.02702760019	0.014505633528	-0.01550542541	0.02904544978	-0.067311426185	-0.0962565768	-0.020822944408	-0.069419323676	0.001693627762	0.02400116982	-0.039368398621	-0.03436481322	0.03595860465	-0.01073294974	-0.06701763176	0.06251212697
2	341713	581713	BYxYJM	0.014117120598	-0.03665766665	-0.05926818753	-0.0874708942	-0.056998655	-0.0420593248	-0.0760211911	-0.07827368794	-0.03849321727	-0.1126688769	-0.1163389643	-0.1964033268	-0.1339368073	0.0495823559	-0.12451569342	-0.1191354565	-0.1608913149	-0.0905007778	-0.0873664	-0.0886225845
2	341835	581835	BYxYJM	-0.03972833141	0.02870969426	-0.06640913264	-0.03515308322	-0.06511855259	-0.09510252731	-0.007903957582	-0.20529457793	0.13764011384	-0.09240687341	-0.03964335091	-0.000617175350000006	0.07369471798	-0.036857272671	-0.00741519165	0.0325404223732	-0.10177915753	0.141748931783	0.013296751353	0.29144302127
2	342381	582381	BYxYJM	0.0572937024	0.12289413098	0.11950413615	0.0124454182	0.10650020471	0.07855457683	0.17177436398	0.10787980177	0.06932015934	-0.0239239796	0.09697293669	0.05547765646	0.158507411838	0.09200802841	0.04903082792	0.0791706437	0.06038360329	0.066336496717	0.08971999455	0.26709100687
2	342721	582721	BYxYJM	0.00472438379999998	0.0507384257	0.0346994024	0.07498838873	0.0465450549	0.037610403	-0.0334588256	0.041553039	0.0045470685	-0.0679728629	0.0579870535	-0.0010759659	0.0660906349	0.01794070003	-0.0158673714	0.06019352787	0.066576803	0.0577146013	-0.0089863972	0.1690871185
2	343404	583404	BYxYJM	-0.081098152587	-0.1521070047	-0.07330811165	-0.15323807348	-0.10936836787	-0.233753345132	-0.13899173289	-0.11556819524	-0.111284566776	-0.18207777943	-0.0458066849298	-0.0935562695	-0.018847448064	-0.17614677351	-0.08761455112	-0.02664907957	-0.02247638621	-0.150851575656	-0.12998471823	0.03092304196
2	343711	583711	BYxYJM	0.010864164276	6.55760700000001e-05	-0.008221499024	0.046406000429	0.08180484332	0.006441305811	0.05203698648	0.0108890147	0.016151238322	-0.03666038357	0.10634732987	-0.00270771461	0.060981495365	0.0076055	-0.03893130813	0.04939875469	-0.005499685442	0.055815971321	-0.017580684545	0.067264045342
2	344280	584280	BYxYJM	-0.1431860329	-0.1222080434	-0.2920886596	-0.18291151722	-0.1076829077	-0.0289066045	-0.153987936	-0.0854022121	-0.17647448316	-0.1749098398614	0.0120670767	-0.12605300407	0.03681165634	-0.15225879781	-0.1683730308105	-0.00373988181	-0.07756516721	-0.1019394342	-0.16913738758	0.06750031802
2	344666	584666	BYxYJM	0.0031492933	-0.11428769825	-0.018062189014	-0.05817540646	0.044663183348	0.00817566917	0.01361746452	0.04173388014	-0.03217445075	-0.056028582053	0.054263534042	-0.0614418274277	0.137793031067	-0.023640037508	0.00389608453	0.04124116867	0.013867789395	0.005009467163	0.001724773957	0.14310148476
2	345170	585170	BYxYJM	-0.06015485297	-0.04862708535	-0.06347437208	-0.09491581385	0.05778142998	-0.03858686059	-0.05300688338	-0.097085798	-0.09606019403	-0.18116559429	-0.02338980727	-0.06853893165	0.05549710461	0.0092140287	-0.0417626361	-0.0061430395	-0.0118870743	0.03824146593	-0.11096189823	0.1312958969
2	345530	585530	BYxYJM	-0.037467296653	-0.08235992664	-0.048088818389	0.0165980341	0.068750275869	-0.002929797875	0.017028261515	0.00435952729	-0.06584354475	-0.033126385084	0.00214684773	-0.05934335601	0.08761220058	0.0206226147691	0.026574198512	0.06042011866	0.08917241915	0.07337375262	-0.004068411554	0.15855757268
2	345607	585607	BYxYJM	-0.03319226134	0.02058286159	-0.03326635023	0.00341508579000001	0.05661746084	-0.075441269265	-0.04894102941	-0.02906070489	-0.016061107471	-0.11992718613	-0.028905139261	-0.063747135	0.11373836317	-0.0265376474	-0.003765251475	-0.00078625249	0.00333783694	0.0295380585	0.01199827889	0.16827055659
2	346268	586268	BYxYJM	0.034314723938	0.09637313353	0.026526046537	0.27170185649	0.06592143265	0.10458139027	0.10927630937	0.000626447709999998	0.13020293377	0.0108280604341	0.11628539152	0.1158285715	0.24532367984	0.020575837718	0.07799980841	0.18349271003	0.11725227613	0.1057298422	-0.007698002379	0.1389838994
2	346634	586634	BYxYJM	0.017480934862	0.14471599408	0.07386720446	0.09101395429	0.08102085376	0.10914711584	0.07335801731	0.08811939142	0.15662157293	-0.05497221259	0.05656442475	0.034573959387	0.14861294254	0.00909529165	0.064710825946	0.07120378515	0.04285426304	0.15222423819	0.08852495777	0.2689773641
2	346739	586739	BYxYJM	-0.0528179617	0.16248242116	-0.00683832429	0.03254927282	-0.01937049409	-0.12570328195	0.0615062095	-0.02289930173	0.02469567091	-0.09941939592	0.10102446625	-0.07151694191	0.10828791754	-0.03240345435	-0.03404633061	0.00023458178	0.0470548273	0.06749791974	-0.10941322836	0.21414758312
2	347018	587018	BYxYJM	0.0267372067	-0.00970875431	0.0738093936407	-0.008731018259	0.095285275	-0.01514068226	-0.00421049512	-0.03168316578	-0.047542450577	-0.0505822992	0.10700491051	-0.00639581851	0.02984260966	0.039414327129	-0.041034782183	0.047729443176	0.011272501095	0.06209274312	-0.07186197189	0.09249293851
2	347315	587315	BYxYJM	-0.02036043748	0.00384591935	-0.03730073806	0.0899519229	0.09798762418	-0.00100479165	0.02515341638	-0.00779881040000001	-0.09378043629	-0.05554286784	0.08504554719	-0.00557891677	0.142473555638	0.09573306152	0.03311848167	0.06012041436	0.11119968826	0.048826925657	0.01390191838	0.139113542538
2	347775	587775	BYxYJM	0.03399154377	0.00269135879	0.0420411644	0.043652479892	0.06059410323	0.04313497053	0.055385512437	0.03638980588	0.06536374048	0.00458753856	0.01315415197	0.01184896619	0.08959198078	-0.00595036936	-0.01913976755	0.01267325729	-0.00810365683	0.06302350636	0.00741713012	0.097264332374
2	347933	587933	BYxYJM	0.07741246642	0.08111217427	0.073369080549	0.050580913412	0.14487843728	0.04831842689	0.08159056187	0.11554133466	0.09708337003	-0.018608996289	0.07537775537	0.000304822010000004	0.09138491696	0.10198409752	0.019423187177	0.052256664718	0.04487637084	0.0787389304	0.043941134224	0.17043226762
2	348022	588022	BYxYJM	0.08058672197	0.10215794678	0.12200895431	0.09583354151	0.14205746788	0.10476345762	0.09651620119	0.1088318436	0.06225691744	0.01620183573	0.04691245745	0.0453427485	0.10217958083	0.06671124492	0.02275130697	0.06396192121	0.07142714415	0.12228567626	0.04626416732	0.17078050854
2	348623	588623	BYxYJM	0.05478220514	0.04322250475	0.04844426005	0.0322573421	0.10119578834	0.03412825043	0.0217863444	0.04929013638	0.043649639296	0.01159076469	0.02314113116	0.02053122243	0.02235760862	0.04685386202	-0.00343283093999999	0.02155741134	-0.00828301300000001	0.04154788821	0.04888370945	0.06467054445
2	348818	588818	BYxYJM	-0.03493267859	0.06108059895	0.0015441952	-0.00977882378	0.04655985818	0.0155357996	0.02259961912	0.0262607033	0.06253230301	-0.05785432085	0.03117403301	0.01211218803	0.140169382985	0.06131467444	-0.01800980456	0.04147465386	0.0541025019	0.27231580755	0.05375231097	0.24777092531
2	349413	589413	BYxYJM	0.03800231543	0.066737766123	0.05984013453	0.0403097309	0.00583639727	0.027087770633	0.0649785584	0.03988964282	-0.054759133626	-0.019596861958	0.087392803936	0.01494885486	0.05706012562	-0.0150234634	0.00127526575	0.05478435838	-0.01059819747	0.09017800348	0.023886457533	0.11879910836
2	354750	594750	BYxYJM	0.01857794474	-0.04135629309	-0.00967621967	0.04577304156	0.19061685165	-0.070159289405	0.077572159445	-0.00497089558	0.082007816081	-0.05917484894	0.15224135509	0.01707408709	0.2240372957	-0.02186539906	0.04770123056	0.04560654743	0.0652466416	0.08289266477	-0.014680081661	0.16272445387
2	354820	594820	BYxYJM	-0.0062962506	0.04781975336	0.092547931175	-0.0910164587	0.08151402143	0.0039972384	-0.11857453605	0.02814073638	-0.02137104384	-0.0370000476	0.0145537694	-0.05084587943	0.14487527968	-0.06649262198	-0.05131730695	-0.00206259217	0.03426367563	0.05985896726	-0.16515203197	0.149570202754
2	355834	595834	BYxYJM	0.0425735841	0.0692614565	0.09695116818	0.07559329764	0.0028042241	0.085516788	0.0545693532	0.07693123809	0.116223004513	-0.03827394187	0.09486228818	-0.00100990474	0.15489501363	-0.000353799522000001	-0.03402584781	0.08559295848	0.00272207711	0.116941939939	0.03413105225	0.175464744304
2	356397	596397	BYxYJM	0.15156917825	0.15628658329	0.15190550008	0.12861034687	0.16230263992	0.111379134426	0.13074622005	0.06752228999	0.09531064509	0.01015769036	0.06396317178	0.08266301488	0.18963729256	0.02836614896	0.04217234893	0.0843703054	0.10391982354	0.16370391535	0.15501789061	0.24094090357
2	357197	597197	BYxYJM	0.04064026994	0.07159806828	0.05999415448	0.04637142133	0.07440971013	0.03126823919	0.05812512666	0.0397328347	0.02617269444	-0.03054537884	0.064076694303	-0.01340068704	0.07846643379	0.07652103983	-0.030714820219	0.00271968716	0.017444639199	0.09828164557	0.015754853293	0.15138346247
2	358521	598521	BYxYJM	-0.071228379873	-0.02597237663	-0.03321143154	-0.05444566006	0.01027791276	0.01141110919	-0.0128302152	-0.04395247668	-0.04343179558	-0.06924833323	0.02212855727	-0.04216707078	0.063622446048	0.00859632225	-0.05671353726	-0.059573100705	0.00966932136	0.03109409337	-0.04418528264	0.07736152124
2	359004	599004	BYxYJM	0.06368676615	-0.029408121637	0.037506639119	0.000873889940000001	0.12113794057	0.143623439	0.081103912515	0.06929345938	0.02116112771	-0.07888876267	0.102568906518	0.02415778896	0.12745423884	0.06284741401	0.0346215687	0.05560148312	0.063863965	0.03961427978	-0.051383453227	0.191546016161
2	359114	599114	BYxYJM	-0.05841506574	0.02867174801	-0.07267713238	0.0180621528	0.07434909169	-0.05443467645	-0.18831476982	-0.04021928609	-0.08677632104	-0.09201228735	-0.0150094776674	-0.00779489857	0.15814590017	-0.00355367949	-0.01614783726	0.0511875546	0.1168949297	0.06828038173	-0.068447685667	0.18261480067
2	359469	599469	BYxYJM	0.06813312202	0.05629037465	0.02215070248	0.11583541699	0.10782151999	0.000359716740000002	0.0603288943	0.00349309555	0.05747432763	-0.00615482239	0.07325879781	-0.03309851939	0.11830802787	-0.01774907074	-0.01050034393	0.04863223178	0.02950497794	0.10029354764	0.02617560975	0.17018285472
2	359574	599574	BYxYJM	0.0747051081	0.18937230556	0.1960820363	0.0057694764	0.0354668439	0.0150157238	0.0574837597	-0.015603006	0.0712179623	-0.0980587709	0.00744002129999999	-0.1312586424	0.1231518708	0.0504520016	0.0103172604	-0.0118465158	0.0548118625	0.2036980387	0.00917250189999999	0.25062305802
2	359976	599976	BYxYJM	-0.0578256065	0.03628035558	-0.03048456638	-0.03285318276	0.03508657929	0.06596461946	-0.000891073790000002	-0.03951045583	0.00878576723	-0.16458231789	0.00311995406	-0.05096783016	0.05849499472	0.01653017084	-0.03447066426	-0.0066095514	-0.03296393851	0.03233734872	-0.04365005532	0.18119708632
2	360860	600860	BYxYJM	0.11698799286	0.11344432173	0.0674045968	0.055323231385	0.11289188728	0.08344657869	0.07546712568	0.114437279538	0.0509229534	-0.03104083675	0.10472936063	0.01753649688	0.18402416715	0.05572395824	-0.00994605949	0.0965100042	0.06745184523	0.082370828409	0.0522976362	0.19015352664
2	361466	601466	BYxYJM	0.05934817486	0.0462293765719	0.0059816204039	0.0425900264	0.04275012619	0.053126870598	0.06623646495	0.05546259075	0.06960087218	-0.00100362100000001	0.005598350492	0.051236332593	0.033531864734	0.006213358441	0.02579484862	0.033031604085	-7.1107459999999e-05	0.03759517839	0.06057408691	0.10249638003
2	361646	601646	BYxYJM	0.0594037952	0.1671920052	0.1530225112	-0.0120462735	0.0898249255	0.0608722537	0.0411246832	0.0738327986	0.02528878018	0.000605171900000007	0.0785034586	0.00611376529999999	0.154784388	0.088310617	0.0171607891	0.0450449156	0.077836796	0.15612685696	0.047511557	0.1847833137
2	362352	602352	BYxYJM	-0.09427397783	-0.13971975742	-0.12963305002	-0.10768528694	-0.04086588832	-0.1307328497	-0.05280745264	-0.05048918668	-0.062534217484	-0.17170767792	-0.04394437537	-0.11209894766	0.07661861823	0.08133914896	-0.093757066203	-0.045945887009	-0.01810706845	-0.07216121089	-0.09025663756	0.072481534437
2	362636	602636	BYxYJM	0.02991909659	0.00164540856999999	0.03156576921	0.0576685021	0.09849299566	0.05840909159	0.057112533	0.027292556	0.02106716629	-0.0382581031159	0.05625713409	0.0275221053	0.043413371	0.0236550252	0.01573107014	0.07342776288	0.04022218794	0.07501858711	-0.03688783444	0.05690122442
2	362746	602746	BYxYJM	0.11368494087	0.05539594485	-0.060892738633	0.045721294	0.13476880663	0.12665744515	0.03708920572	0.16314171147	0.02484021489	-0.01132245169	0.09859521599	0.060241747282	0.15145574173	0.0369530119	-0.0126893553	0.07926090405	0.0641061147	0.09814056192	0.027291122683	0.20361925672
2	363275	603275	BYxYJM	-0.00350279580000001	-0.00970814069999999	-0.06449946695	-0.0178278634	0.0343815975	-0.06437074551	0.0048938364	-0.0191492262	-0.0312632781	-0.04934099367	0.06657201611	-0.0787131593	0.10402516484	-0.047480185168	-0.10353948919	-0.03746502612	-0.01938152451	0.03903203939	0.00289684574	0.11235784989
2	363360	603360	BYxYJM	0.02789697241	0.05572702289	0.04489429928	0.122049951561	0.10027169558	0.03364988063	0.05820697777	0.03476974273	0.00892520440999999	-0.05779096124	0.03137109587	0.03159351395	0.08927256905	0.07744926169	0.00327552452	0.04653476369	0.03165697883	0.04360090449	-0.09936425797	0.10532765069
2	363614	603614	BYxYJM	0.08345500216	0.05425103321	0.06214052235	0.01046711131	0.14112592122	0.12679215381	0.13977085622	0.13247032304	0.08681397846	0.026517208012	0.067215312044	0.0839679751346	0.11396107391	0.0324197834	0.0210680361	0.02860785054	0.041380765169	0.15640964764	0.03618437441	0.11372483601
2	364159	604159	BYxYJM	0.11634967622	0.10600077474	0.16883742932	0.13763858167	0.16973324266	0.17639451834	0.0537244743022	0.09569278742	0.05553924219	-0.048925306969	0.08701027614	0.05615556458	0.22582059063	0.11256190987	0.031984212338	0.08848263156	0.04690318177	0.1805805583	0.085374831753	0.19503371807
2	364187	604187	BYxYJM	0.04233803668	0.08689442627	0.018738187615	0.035153605678	0.08002746328	0.04859737869	0.03503039643	0.022396992828	0.04628556395	-0.045963775717	0.1075001112	-0.0143449123509	0.10202809613	0.048164287254	0.01118876087	0.045226854169	0.02741992007	0.0386110837513	0.004556102246	0.15146139686
2	364203	604203	BYxYJM	-0.09871470949	-0.09455521446	-0.01149404567	-0.05728031214	0.0031425816	0.00104158347	-0.02374504368	-0.056244409884	-0.08721182663	-0.08745158207	0.039003176413	0.03549975024	0.07264091978	0.00912888072	-0.06835758468	-0.024809903309	0.036724108329	0.04954470427	-0.091820880541	0.14794695061
2	364239	604239	BYxYJM	-0.06501594246	-0.129698556	-0.06935253521	-0.03517645494	-0.024305229637	-0.06434340838	-0.064434908735	-0.11035793662	-0.02108414994	-0.0862134351737	-0.01123613009	-0.10585753248	0.04847800316	-0.02234745565	-0.09650026937	-0.014461180345	0.0344318584	-0.017619684965	-0.07745915439	0.03251260542
2	364371	604371	BYxYJM	-0.1081288624	-0.07510696707	-0.09367828215	-0.11991486595	-0.01607729251	-0.06017042798	-0.13148013865	-0.08433936751	-0.06443265717	-0.16183754153	-0.03929445488	-0.104901131881	-0.01168003832	-0.1730963579	-0.18328669659	-0.10234874658	-0.08149264696	-0.04894765845	-0.04683312649	0.08637434161
2	365304	605304	BYxYJM	-0.08604413834	-0.169981227312	-0.11024252492	-0.09360478602	0.06591851248	-0.10752895047	-0.027572272526	-0.02304547509	-0.27436406629	-0.17051440977	0.060393586689	-0.06994847418	0.05594301269	-0.013508173337	-0.033923825109	-0.0875962875	-0.03765207489	0.03232794416	-0.00343963137	0.10083424389
2	365324	605324	BYxYJM	0.07286199294	0.10506485089	0.10316467237	0.02945275723	0.0944165492	0.05555360723	0.0603433837	0.07298262909	0.0140804022	0.0213379666443	0.04405033429	0.060730529403	0.18706768964	0.08518213972	-0.01267274042	0.06494402095	0.0599309613	0.14190643414	0.081528289036	0.17372003744
2	365523	605523	BYxYJM	0.033201537008	0.05985367557	-0.00089935285	0.00103495114	0.017199462729	0.03066786558	-0.01605578714	0.01926500336	-0.02322347656	-0.047943781196	0.02124448159	-0.10713303814	0.12639101983	-0.028293495693	-0.032956732655	0.025681088854	-0.006234778322	0.06674777701	-0.10056733777	0.11650282939
2	366321	606321	BYxYJM	0.1862977447	0.2310886005	0.1824458091	-0.02797468801	0.118577259	0.1290294086	0.1303676648	0.1361105763	0.11950031834	0.1039398663	0.08473747651	0.1270757483	0.1105199391	-0.07173467026	-0.02348230979	0.0272806588	0.02669391829	0.1690434152	0.06773009182	0.195098147
2	366752	606752	BYxYJM	0.0191985021	-0.0924813763	-0.0389480489	0.022654723	0.01772819787	0.0893115173	0.00998688090000001	0.01596636149	0.03722605146	-0.09819345869	0.02882956213	-0.061822754194	0.13722256781	0.05976662366	-0.0135960497	0.00950338074	-0.01899901827	0.07947789038	0.02913863846	0.22785661214
2	366919	606919	BYxYJM	-0.023257709454	0.035489734051	-0.010075180446	-0.05283586877	0.05067962019	-0.048212759906	0.017990528241	-0.03682693013	0.035155584072	-0.021144000802	0.01828430866	-0.019014364077	0.0749599786	-0.013703481848	-0.012792426103	0.04156704898	0.050090460678	0.06527334932	-0.02882458809	0.14856331926
2	366944	606944	BYxYJM	0.11638884102	0.10722216342	0.17135204311	0.1551433985	-0.03475435665	0.1213264247	0.14483757276	0.09506773573	0.146731417562	0.01330693622	0.15330071633	0.1652940535144	0.25555498979	0.05298819732	0.04980679083	0.12135574899	0.02992860764	0.26698912685	0.1274905977	0.3480439439
2	367198	607198	BYxYJM	-0.06082802186	0.0103450518	-0.058273856	0.0241333841	0.0958184295	-0.0109927681	0.0078234677	0.0295399739	0.01735227748	-0.0988333611	0.048228141	-0.0179482523	0.13411046617	0.0154171267	-0.0471607917	0.0474994815	0.0189836649	0.06267123024	0.0079622283	0.18705879531
2	367529	607529	BYxYJM	0.10645737245	0.11537602353	0.12815794234	0.02812872972	0.15119546275	0.10322743864	0.0698733972	0.16763509751	0.1347936837	0.03815925854	0.176127206929	0.08334672654	0.220494112734	0.037752082443	0.03284538366	0.11423893683	0.05147938992	0.14229033285	0.09361267765	0.2509630691
2	367772	607772	BYxYJM	0.05864636696	-0.0036495126	0.0583591398	0.0787914339	0.06810585375	0.05013232228	0.000916950999999999	0.025429802	0.05495578758	-0.10455300146	0.005330009	-0.03975894121	0.16972578711	-0.02373676607	-0.0049163128	0.05244134881	0.00533495144	0.04531565016	-0.000558826379999988	0.18474337083
2	367882	607882	BYxYJM	0.07474567761	0.069010078782	0.04751913862	0.037465538466	0.10713342162	0.07344772741	0.09589960314	0.0682194948	0.07706480278	-0.08302099494	0.05297382786	-0.02864915068	0.09970382658	0.0049913771	-0.03600252813	0.0676925707932	0.02825973878	0.06063220704	-0.02625096819	0.21461763745
2	368245	608245	BYxYJM	0.02944005739	0.05591503821	0.07700857	0.00907612659999998	0.09658939184	0.01724501638	0.02301653251	-0.03285360947	0.02476451654	-0.00418205042	0.03651173477	-0.01158435349	0.04398848181	0.0136621628	0.00854544036	0.03042922271	0.02855544198	0.04717828857	-0.00741525224	0.06466048207
2	368534	608534	BYxYJM	-0.00239990002	-0.05513422528	-0.039402779132	-0.0205854753135	0.03922831299	-0.0114219513	-0.04983950434	0.00678632614	-0.01152200361	-0.05912293312	0.08268085733	-0.04231803441	0.00563560639000001	0.04209070666	-0.05769798922	-0.067909186538	-0.04828694079	-0.00728334622	-0.07048583208	0.05029613101
2	368628	608628	BYxYJM	0.04530136121	0.031532106716	0.0717711392032	0.0165070125	0.047924271485	0.033030995784	0.00770039893	0.00458301267	0.09159080803	0.00176285681	0.017713826593	-0.01339451307799	0.01402995183	-0.11509224246	0.04788221916	0.02666435627	0.00777234417	0.0674019462	0.05225060981	0.054712338796
2	369083	609083	BYxYJM	-0.0400866518	-0.004690254	0.0285441109	0.00581553338	0.08430096011	0.0318072229	-0.0592821612	-0.0150899182	0.0779027945	-0.1256510798	-0.0266416756	-0.0221230217	0.105430582	-0.0309194272	-0.0128544578	0.0414540721	0.035094853373	0.0164149076	-0.0336894589	0.2463067868
2	369655	609655	BYxYJM	-0.00453631336	0.04838588109	-0.00462087661	0.06680710435	0.08037638369	0.060503009862	0.027417312711	0.03607250223	-0.0141675427361	-0.007717685211	0.039633040141	-0.012146923999	0.04813239659	0.03734708797	0.029909536502	0.06063506467	0.0272390393	0.08730477914	0.02634493758	0.10290249605
2	369845	609845	BYxYJM	0.19753532037	0.22746646152	0.2285783864	0.25806817539	0.2539814686	0.2448982656	0.2162298894	0.14856872879	0.1518786133	0.07938624713	0.17568100104	0.13512074191	0.2881730991	0.23017376505	0.15087673847	0.2083670627	0.20397316649	0.2567344977	0.16135569772	0.3617325769
2	370705	610705	BYxYJM	0.123679189956	0.11640933481	0.04500278183	0.0769676001	0.15347218845	0.11511616525	0.1545046926596	0.1282272344	0.13141240158	0.052478853289	0.10827335775	0.02208326123	0.19895632988	0.07995405745	0.05759172845	0.05671354081	0.07481232739	0.136924700107	0.113288574775	0.1949340786881
2	371027	611027	BYxYJM	0.01407175161	0.08605611026	0.1059978207	0.04218634562	0.06617832747	0.05645220173	0.06934932562	0.02745207236	0.04278614395	-0.02556282697	0.05950605648	-0.00525854319999999	0.11417965712	0.03672954996	-0.02130969447	0.04947988752	-0.00195897414	0.08460095735	0.0106118842	0.13711609347
2	371552	611552	BYxYJM	0.09691970937	0.08485396609	0.08096163339	-0.01158396657	-0.05898165604	0.03938125945	0.10307681363	0.065719558857	-0.24875091658	-0.27439497252	-0.10548876323	-0.12820878013	-0.0010758458	-0.13822649525	-0.194856445431	0.0079887719	-0.18866261145	0.09639143484	-0.09548666201	0.1302880061
2	371938	611938	BYxYJM	0.1001116393	0.08739036572	0.102891233324	0.03132709603	0.093848924116	0.083649249806	0.07396125533	0.07700384775	0.11476192711	-0.06409262179	0.10561562663	0.021619200084	0.15823995349	0.05234830869	0.03795056818	0.09752467557	0.05112255209	0.22099713389	0.05515928527	0.19857576866
2	372478	612478	BYxYJM	0.11878949215	0.01897309103	0.038369132909	0.01632179276	0.09055862895	0.07832078585	0.10638707734	0.137284742142	0.0498626708	-0.01305028661	0.08445703163	0.03865119269	0.1019591198	0.08429685684	0.0288329448	0.09344495658	0.0429855194	0.03632614659	0.05447425166	0.14143843439
2	372544	612544	BYxYJM	0.04128221873	-0.00984218025	0.02191197134	0.08634490924	0.08250281459	0.00427535387	0.0266541643	0.1093999179	0.04002891014	-0.03817871636	0.05342272528	0.05139159269	0.122660500556	0.07833879085	0.0809316359	0.10061687014	0.04789254705	0.09112610734	0.01241524789	0.163179200984
2	372842	612842	BYxYJM	-0.05940490508	-0.08135159414	-0.06880132197	-0.122798822803	-0.00107727227000001	-0.00929580932	-0.02066653903	-0.04462152646	-0.00620174985000001	-0.09865111341	0.080072270449	-0.01162459654	0.13213600834	0.019469335651	-0.035130157994	0.0244132948	0.02490132571	0.07897824792	-0.02463518763	0.1008682851
2	373600	613600	BYxYJM	-0.05396477369	0.04209034671	-0.099791265022	-0.00407438718	0.00333950155	-0.026190784144	-0.02915907722	-0.037009643272	-0.02394651588	-0.061436998869	0.04430973102	-0.031081447378	0.09371083586	0.02242012865	-0.068587563984	-0.036629447434	-0.02320936264	-0.00666895061	0.01129570122	0.10388935568
2	373728	613728	BYxYJM	-0.0464370616	-0.0231249027	-0.0487839409	-0.0343667287	0.02421572638	-0.11686410673	-0.10194680531	-0.11119907964	-0.08532759359	-0.18365366637	0.0063308255	-0.10991996274	0.0854237505	-0.02744998017	-0.07441851263	-0.04319555374	0.02490229219	0.0250473342	-0.058369383	0.13726972834
2	374011	614011	BYxYJM	-0.08676776894	-0.09473414651	-0.07962539946	-0.1245847152	-0.08028144381	-0.08540351172	-0.09298129125	-0.09789863441	0.06347397021	0.06069082676	0.04021141952	0.00619494804	0.32761977386	0.49692714749	0.42546486974	0.28812910385	-0.01578007805	-0.07826187238	-0.05622600558	-0.04379348524
2	374146	614146	BYxYJM	0.10082439336	0.07207237975	0.06546407276	0.01709369149	0.15231813042	0.11221025431	0.05656603847	0.08885752379	0.18373570053	0.032816468786	0.1406336953	0.07399146055	0.20528345322	0.03728658824	0.0584616017	0.10457489803	0.023593041178	0.10825200828	0.08902924659	0.173673107901
2	375081	615081	BYxYJM	-0.04818515209	-0.03631609251	-0.004976846068	-0.006003101399	0.01883381069	-0.02375741246	0.01796387409	-0.009819948047	-0.09276793386	-0.05097641727	0.001252940932	-0.04978733721	-0.04122162861	0.1153866585	-0.01409065791	0.02853615578	0.006029463555	0.002759176238	0.003470141055	0.02038711715
2	375300	615300	BYxYJM	0.03800465114	0.05958652045	0.0538707113	0.0494503352	0.13777464624	0.052116458672	0.07055124121	0.10246469446	0.0952596458	0.00375350027	0.103075156423	0.0355726252	0.19173338052	0.10480982171	0.05660583367	0.11306417977	0.04928341763	0.114368340312	0.0353646725	0.21827968484
2	375502	615502	BYxYJM	0.060628471143	0.056695441009	0.037842355796	0.1133897961	0.15261928561	0.018034560206	0.06601249384	0.10473052031	0.063226674221	-0.04382874925	0.08170735706	0.04422943967	0.14594402374	0.00533721867	0.07461271682	0.08011174065	0.09496895464	0.15063214759	0.003163459766	0.20818535358
2	376090	616090	BYxYJM	0.04764832111	-0.07622657367	0.002172128387	-0.03769942308	0.13958845344	0.0171092844	-0.00317207432	0.0318959006	0.0136363692	0.001544556	0.18327747623	0.01768407134	0.214123595763	-0.12508425913	0.105353489355	0.13118104978	0.10898193774	0.08538469208	0.03036279808	0.188843779857
2	376183	616183	BYxYJM	0.08587080349	0.14475692221	0.15207821666	0.20038448406	0.18704166394	0.14587383087	0.15904647084	0.15598356863	0.04662952719	0.12649277986	0.21255257083	0.29235910289	0.2521607127	0.202303139646	0.11806716064	0.2025619018	0.21538501212	0.17497346024	0.1718283994	0.27364210307
2	376256	616256	BYxYJM	-0.00994618237	0.01010564052	-0.016725589611	-0.00303711799	-0.0108656170721	0.04449894986	-0.031312053002	0.024057120737	-0.0047512275	-0.02593760038	0.0141107964	-0.00889330055	0.0215164172	0.02714359178	-0.02927973222	-0.00336773318	-0.03229037201	0.015804774582	0.01406653637	0.08236009689
2	376700	616700	BYxYJM	0.0931683057	0.1242142723	0.13806550325	0.0387529158	0.093968662	0.0460363433	0.00532362190000002	0.0600540811	0.1014139493	-0.0498786088	0.0535876588	-0.00878219020000001	0.10490412469	-0.022256224	-0.0049411395	0.00118019359999999	0.0228046884	0.0951467203	0.0704047936	0.2263697559
2	376895	616895	BYxYJM	0.0020847623	0.05862112682	0.00492183948000001	0.03525555374	0.00933451768999999	0.0152899044	0.02860030268	0.04105431576	0.0239491608	-0.07214814533	0.02031933635	-0.06440949886	0.00281633377	-0.08942937499	-0.04377199556	0.0058102855	-0.0375031601	0.07980913586	0.0246146247	0.1458545051
2	377585	617585	BYxYJM	0.0523239014	0.0370842445	0.0520214157	0.08514188825	0.11375317707	0.0406430355	0.0518571422	0.0325298064	0.09223641706	-0.0164395612	0.09786420886	-0.00270242910000001	0.10195087942	0.06247065044	0.03051887284	0.05777372679	0.04630700756	0.06774907867	0.00365655569999998	0.15538819667
2	377619	617619	BYxYJM	0.02053755832	-0.07281637439	-0.01869595707	0.0573108596391	0.10605554195	-0.00459904562000001	-0.01282901141	0.06118672397	-0.0212495587	-0.06895896193	0.07658405782	-0.00256149455	0.13716857769	0.04305158154	-0.00833359386999999	0.04259395759	0.04544470257	0.04718531502	0.01605066994	0.10947988308
2	377864	617864	BYxYJM	0.017184817838	0.00654649996	0.18072954964	0.017254644108	0.0594949729	-0.02980776987	0.012653598717	-0.00526684985	-0.07627527611	-0.19529755363	0.022378010026	-0.10403705399	0.17137866132	0.092285569962	0.002638214937	0.01088314058099	0.004897172538	0.0205641560746	-0.06353345324	0.14321671061
2	378161	618161	BYxYJM	-0.07781900352	-0.00548413635	-0.05051728382	-0.13052349449	0.034210795	0.00894417669000001	-0.03923975774	-0.08707602097	-0.0208462728	-0.06272601887	0.04797488469	-0.04382752444	0.07344052208	-0.004197269877	-0.03207648305	-0.05206314551	0.062552042657	0.15742250336	-0.04054875578	0.06343565927
2	379308	619308	BYxYJM	0.06946855769	0.11071205975	0.07129483166	0.03063118099	0.09830153755	0.09437466515	0.1122303559	0.03190394016	0.0401052980789	0.02486938993	0.02570834181	0.05524732922	0.10038810316	0.0525597749	0.0450263019	0.05196122701	0.03699386112	0.06396981256	0.06636203343	0.12482526316
2	379418	619418	BYxYJM	0.05167842689	0.06183161696	0.02307746495	0.05131724099	0.11622363132	0.073919315	0.07834757799	0.02310848572	0.07301530206	-0.03159094796	0.077979276889	-0.00468854755	0.13077275091	0.01480124875	0.03733730249	0.05441701082	0.04689626858	0.13070779627	0.01052993087	0.191055018028
2	379595	619595	BYxYJM	0.03177234854	0.0461628761	-0.00823883097	-0.0025030275	0.05263735289	0.01377546891	0.000255517269999998	0.00877183842	0.0190663290945	-0.03428641597	0.099200102882	-0.00865201048	0.05417203363	0.00879212805	0.0153165083	0.03655826975	0.03394877935	0.01058675203	0.01647580842	0.12159244999
2	379966	619966	BYxYJM	-0.073297891254	-0.123452026132	-0.12734685667	-0.086295131511	-0.0991748468	-0.15973156024	-0.0610651305	-0.07921505652	-0.03749400055	-0.15005218249	-0.04479512051	-0.10294598798	0.083127096222	-0.01364291015	-0.06796705866	-0.03630104168	-0.01658432803	-0.04816622222	-0.10195318829	0.06072396177
2	380908	620908	BYxYJM	0.013244173448	0.045979777338	0.03945445406	0.07124968194	-0.010233248932	0.00833391692	0.03237983302	0.03061935119	-0.05299133416	-0.02274443294	0.087361983141	-0.01786692678	0.0227486258	0.00524372859	0.0188553884	0.03017127254	-0.04297584192	0.0396009598	0.064445148	0.10035735383
2	380968	620968	BYxYJM	-0.068959509736	-0.065275158583	0.097623971758	0.05425318665	0.08394581427	0.00271657159	-0.02825415998	0.0106332789	0.0380234329	-0.09205468752	0.0392254018	-0.06660191109	0.05896673989	0.00020514005	0.0296880233	-0.02364348692	0.08918510225	0.0767178886	0.02860973796	0.16574610016
2	381519	621519	BYxYJM	-0.0790369478	-0.0273833874	0.0256933033	-0.00704795798	0.0132192326	-0.0309297388	-0.0045516303	-0.0067958712	0.024444165	-0.13621996678	0.04687343792	0.0131079489	0.09176691915	-0.01177825003	-0.03455974489	0.0914564843	-0.03303401891	0.04106705443	-0.0181338959	0.14383050573
2	382143	622143	BYxYJM	0.060128966169	0.05752109336	0.040056062208	0.08716500606	0.15915429344	0.047237473945	0.03384361058	0.08358183627	-0.0061752351	-0.07823748694	0.13991922601	-0.04527087952	0.13059980863	0.03444199051	0.03710958351	0.07746069105	0.07782400993	0.11260138385	0.03666043037	0.14329668933
2	382641	622641	BYxYJM	-0.047989704899	-0.068842618979	-0.046464189628	-0.02934151438	0.08248755113	-0.0111002331649	-0.072932053602	-0.025312971672	-0.08377395962	-0.07253217222	-0.00570444299	-0.038170581717	0.06469345436	-0.056642969125	-0.007650419925	-0.007757520915	0.02868899779	0.053716853823	-0.05571924289	0.08847588645
2	383119	623119	BYxYJM	0.00858755931	0.02736806109	0.00571052866	0.05621991782	0.11903661762	0.038836756156	0.06759433277	0.03254901606	0.030712331669	-0.041551701629	0.08389267529	0.036548857496	0.1246302205	0.13268426989	0.014263027614	0.037936640337	0.027900099504	0.10143725885	0.04166005636	0.13228357675
2	383385	623385	BYxYJM	-0.04265402623	-0.04556596945	-0.01273509133	-0.11191365676	-0.0010222602	-0.10556319719	0.02329444489	-0.056118561232	-0.13313376711	-0.11363677304	-0.02605155732	0.008906263997	0.05483736008	-0.01842564355	-0.051056466713	-0.07371048122	-0.02540828386	0.00179178327999999	-0.034985416227	0.0807177174
2	383763	623763	BYxYJM	0.001177792345	0.013774621998	0.01266947283	-0.04973244431	0.008114839655	0.007528485716	-0.12129766588	-0.0861419522	-0.02569079137	-0.13777626478	0.04828247112	-0.118060978733	0.091978865506	-0.02121065017	-0.04699140057	0.03915747485	-0.012747923118	0.010821165487	-0.04733932329	0.12292510765
2	384216	624216	BYxYJM	0.02399543004	0.0484910393	0.09902074004	0.0912274841	0.04741495643	-0.04535978302	-0.042071965607	0.06267686168	0.01107529632	-0.0673516165	0.009680426792	-0.09054422807	0.04041180589	-0.04521593835	-0.00787386386	-0.011861884704	-0.01305079152	0.1108261187	-0.11208261135	0.15730941185
2	384573	624573	BYxYJM	-0.0720165942	0.02793333346	-0.03299359536	0.0811840226	0.0151083317	-0.06638750977	-0.12074253405	-0.07431719309	-0.17374239436	-0.14882816383	0.08473883886	-0.043563208	0.057366526	0.0140703387	-0.09760722869	-0.0525017649	-0.0465073176	0.14675353969	-0.07307604711	0.15818048304
2	385398	625398	BYxYJM	0.1496098953	0.12456801748	0.048322060831	0.06322673793	0.15250524462	0.09995550263	0.082511559153	0.13317014982	0.06187206918	-0.03826321364	0.053564212892	0.02532370519	0.16633781222	0.0226330496	0.008911770289	0.05547325281	0.09009037605	0.13558594016	0.073111133414	0.20064223259
2	385554	625554	BYxYJM	-0.04183676701	-0.03219743069	0.060766033656	0.01238265988	0.03473802783	-0.05452819185	7.6676329999999e-05	-0.021235746294	0.01699931087	-0.15026007455	-0.010697852792	-0.0200543117751	0.078591173656	-0.07884105507	-0.07833116056	-0.00306267713000001	-0.0460597300898	0.02828347058	0.0540260378	0.16270940924
2	386197	626197	BYxYJM	0.20125819935	0.11670536761	0.09147726212	0.1094554181	0.15601999197	0.12110987851	0.09305215715	0.12240853407	0.11101731263	0.04130440385	0.16319802893	0.0942203482	0.25087811063	0.0732251279	0.0492343196	0.1132657853	-0.00412595319999998	0.16731447565	0.11760725557	0.25895929217
2	386469	626469	BYxYJM	0.06372631142	0.00471073859999999	-0.0075019719	0.00919575801	0.08383616422	0.076701246751	0.04328679302	0.071215321186	0.0282224577	-0.05500035074	0.10924991512	0.051535717887	0.14097971962	0.01709872256	-0.03142484939	0.03188018661	-0.00931291229999998	0.07114602353	0.040079854548	0.19922802439
2	387448	627448	BYxYJM	-0.0184065068	-0.00929543816999999	0.02504280245	0.04652764184	0.04423598247	0.0134958992	0.03913565357	-0.00605035120000001	0.00677557754999999	-0.05602013052	0.0501075618	-0.01690410584	0.06055438174	-0.00927611981	-0.02236445667	0.03084692352	0.01142741315	0.08142585091	0.0201518705	0.09393986884
2	387597	627597	BYxYJM	-0.03680954436	0.050289796232	0.03490524042	0.05818436782	0.1605379576	0.07719499716	0.06122024369	0.02057164307	-0.09989331939	-0.08859792403	0.06980797942	0.02220733207	0.13231709484	-0.13184934072	-0.04139809799	0.05668834818	-0.0837461637	0.02433075626	0.08815848163	0.178557996536
2	387949	627949	BYxYJM	-0.11940001301	-0.10313830494	-0.23487892105	-0.26654178678	0.00339430318	-0.14305056531	-0.10411833547	-0.14841219837	-0.03276572588	-0.21825459111	-0.0186325112	-0.141381461329	-0.00625668271999999	-0.116985349	-0.11393662077	-0.0725639103	-0.08301273246	0.000756625159999996	-0.08247083946	0.06758700448
2	388320	628320	BYxYJM	0.023301888972	0.05526983172	0.05752818234	0.07374430686	0.16125702923	0.06807273269	0.09264507022	0.08802434003	0.08768517725	-0.01432951595	0.10889657832	0.054505148013	0.16868138181	0.04685464198	0.04638183989	0.032606522328	0.018383622917	0.09206360894	0.07120528219	0.23269665576
2	388896	628896	BYxYJM	0.09269244376	0.14525375596	0.1148272838	0.09890484689	0.16035957873	0.11818553577	0.14395366477	0.11813123471	0.05600537177	0.01780444735	0.12525441311	0.0729778391	0.2114897932	0.12394812249	0.06908343443	0.09610432514	0.07936590403	0.19347484317	0.07630960649	0.21441002798
2	389002	629002	BYxYJM	0.0721254731	0.13947291546	0.066528912747	0.13918225969	0.18779712759	0.00773145161	0.15425373014	0.13865515097	0.12760111654	0.05246087093	0.20557222948	0.080642901391	0.15883005128	-0.09279153652	0.11706157141	0.10566081832	0.08627213343	0.18893072434	0.153012821711	0.26038407095
2	389336	629336	BYxYJM	0.1512442709	0.08963207075	-0.02753165214	-0.3506841929	-0.02055856559	0.1310958094	0.02794038043	0.1369461953	0.2752477291	0.1171149013	0.1049683767	0.06377365768	0.00869562303	0.0647233029	-0.16626562008	-0.009370163	-0.1685493086	0.04599252513	0.1284859189	0.02332046425
2	389930	629930	BYxYJM	-0.07007901157	-0.07960362425	-0.06008291225	-0.00573001359	-0.0235971371	-0.00509736180000001	-0.02357726336	-0.06178429052	0.01120327591	-0.07115326743	0.01362887056	-0.06998723213	0.06428115802	-0.07114531572	-0.082754568666	-0.00774520758	-0.0338894946134	-0.0071343121	-0.02582521654	0.06265515056
2	390246	630246	BYxYJM	0.01200552255	0.06437583768	0.05015700808	0.07647998782	0.16013092966	0.08055107307	0.03759477415	0.1094574426	-0.053604232125	-0.1286107723	0.04919390987	-0.0150118235	0.11665933965	0.04279429396	-0.01298790036	-0.0171838483	0.0436136315	0.130234234	0.03065972354	0.1340220354
2	390671	630671	BYxYJM	-0.033704138876	-0.05981637538	-0.05417872093	-4.84840500000021e-05	0.06822381082	0.015232522901	0.010768360699	0.003784624544	-0.02798841429	-0.03985528652	0.04333275142	0.012046857797	0.0677479806	0.03657191176	-0.044076481462	-0.01450470853	-0.00451245304	0.07962487889	-0.00202865449	0.11983211154
2	391220	631220	BYxYJM	0.026633804143	0.029136877487	0.01107670464	0.00881945172	0.14432224334	0.031160971734	-0.050887640175	0.0162614654931	-0.0104719788	-0.07157361939	0.06364881898	-0.00309555241	0.12768520982	-0.014754468832	-0.007124138512	0.01840256899	0.000573532140000003	0.09739134263	-7.22380999999828e-06	0.14230108951
2	391344	631344	BYxYJM	-0.02732492771	-0.03453411175	-0.00311914325	6.56886000000023e-05	0.16971326804	0.0187336363	-0.0043050969	-0.0333783782	0.00983084150000001	-0.07794171656	0.13125399683	-0.02229919993	0.15869558793	0.02350961427	-0.0311298889	0.03320315215	0.04317626782	0.06833087939	0.05905763414	0.12660926356
2	393942	633942	BYxYJM	0.03914503132	0.14198877045	0.15910065797	0.11612859573	0.13391013317	0.06782298495	0.10206064772	0.13741276154	0.14525703264	-0.00730655295999999	0.22461389867	0.05998806763	0.23314979713	0.023100774926	0.07318379225	0.04195267373	0.05604511134	0.161000719808	0.08985210709	0.16517269534
2	394371	634371	BYxYJM	-0.13176257231	-0.046053606232	-0.050212571161	-0.108358073363	0.03478559498	0.016039575535	-0.14428751693	-0.13182012627	-0.11938817142	-0.19482046531	0.0695587204	-0.06176396178	0.0609322544	-0.066647398291	-0.11031134198	0.03621489335	-0.09370774167	0.02294201988	-0.068569615389	0.07641433344
2	394613	634613	BYxYJM	0.143707974304	0.1335239794	0.06631927998	0.09199962492	0.226830113173	0.08843155786	0.12817571559	0.130464946078	0.06357268315	-0.0286711	0.13728962683	0.04048996428	0.14017086475	0.0278566164	0.04497101807	0.0282712659	0.09410532686	0.282094248	0.07670392261	0.2231658664
2	395109	635109	BYxYJM	-0.03171567994	-0.028372770836	-0.00849156913	-0.0131823958	0.10289439019	0.00960071929	0.04834357959	0.003078274135	-0.0299376819	-0.04038406382	0.05114706305	-0.04665029614	0.14313061443	0.074702392	-0.02985883105	-0.00320851917000001	0.042048669818	0.12422489458	0.01643168464	0.1293358891
2	395274	635274	BYxYJM	-0.0250579009	0.10031401584	0.1512498127	-0.03723666858	-0.09063853873	-0.07389334018	0.034097247	-0.07922799567	-0.08256921957	-0.0222630667	0.095773555629	-0.14801483875	0.06100245035	0.01776720618	-0.08237550373	-0.026255486909	-0.00458533119	0.03813885672	0.06606361996	0.0728117556
2	396139	636139	BYxYJM	0.09051885691	0.105795816	0.09200996582	0.09886835794	0.16961243602	0.040581256293	0.034463349466	0.08958638189	0.05957160695	0.01426842488	0.14685880107	0.05646615456	0.14481132061	0.06345736828	0.03238818937	0.05116529171	0.039190163	0.16937740951	0.08330756644	0.13301102535
2	396550	636550	BYxYJM	0.11075515745	0.1131892917	0.1837880207	0.08667727833	0.1559310776	0.2015085701	0.17680203457	0.14659482102	0.15580510383	0.00675778606000001	0.15998101107	0.0604509118	0.2011075715	0.03308375241	0.0147058971	0.08656550603	0.0622505239	0.22303282058	0.07608730072	0.265939690775
2	397429	637429	BYxYJM	0.1334316826	0.12444711309	0.18624043508	0.19790814776	0.22382697	0.11713773772	0.0707397198	0.19062481677	0.05292221359	-0.00933298689999998	0.15489804561	0.0200692389	0.14529634361	0.06978044242	-0.01198614004	0.1112649094	0.08948291491	0.13540514407	0.07208855329	0.23529770852
2	397639	637639	BYxYJM	-0.0561813656	-0.02686000525	-0.014576898536	-0.02963169245	0.00469753155	-0.02863316779	-0.09018874298	-0.003528133825	0.0101576765	-0.11916342767392	0.050920787296	-0.024783154321	0.00452061976	-0.07555664154	-0.068233695614	0.00164648158	0.0164487899124	0.07383749738	-0.035366338556	0.06565994922
2	397807	637807	BYxYJM	0.12241272221	0.11547214121	0.07532632401	0.14024028926	0.10949983368	0.12018636523	0.1235870417	0.12023384156	0.12825950828	0.020609919	0.15496670311	0.10861567304	0.141284282855	0.12751893171	0.06932348853	0.086045337	0.14654223001	0.23086725077	0.12651339159	0.342689022
2	397978	637978	BYxYJM	0.06463168401	0.08833833621	0.117706146755	-0.01047960443	0.064118379044	0.08950349156	0.07356995947	0.06638080203	0.0413499889	-0.02763722185	0.13698479611	-0.0183191782	0.10702881653	0.03201603996	0.00492396770999999	0.06723474153	0.01128455553	0.14801829467	0.12343802119	0.156638993573
2	398286	638286	BYxYJM	0.086136705918	0.16338830666	0.05522496059	0.03379344235	0.14335044419	0.10895277605	0.10456491671	0.09158966798	0.05969955914	-0.00885151395	0.14590153592	0.04865761176	0.22717350431	0.05741416108	0.10256297255	0.0955318802	0.08137108954	0.19147468045	0.08984960098	0.24081491932
2	398308	638308	BYxYJM	-0.08534319961	-0.07746997673	-0.00385176798	-0.03617301741	0.0504103335	0.000171198300000001	-0.0396644948655	-0.02539801418	-0.0759799706	-0.12504773004	0.07391548153	-0.05382683085	0.076580178785	-0.0271593075	-0.03441368242	0.01405449319	0.03995316796	0.13325031902	-0.04660175878	0.13002341179
2	398423	638423	BYxYJM	-0.08357692298	-0.08460952058	-0.08517238496	-0.20891928312	-0.242937573	-0.19420664016	-0.08855686429	-0.08326340122	0.07587056111	-0.3224722246	-0.15948061896	-0.25274685657	0.02227295776	-0.2545206136	-0.17761058587	-0.09910599093	-0.23113199082	-0.06989460428	-0.174091365146	-0.15646960622
2	399529	639529	BYxYJM	-0.07014944635	0.0088414792	-0.02701483225	0.00834569386	0.08228354881	0.00369578486	0.01239533147	0.00748308079	0.05207807267	-0.09485226469	0.00582165529999999	0.10281109396	0.22904892684	-0.018786114569	-0.05696531925	0.03255792284	0.01745140892	0.18129889897	0.02936787867	0.16252850373
2	399790	639790	BYxYJM	0.08896403418	0.10822980848	0.14284250343	0.023096921223	0.08380716169	0.10866394809	0.0942583859451	0.09069318908	0.07243372108	0.01611582001	0.111737014961	0.069775819296	0.21453777496	0.10115060059	0.0447127827	0.037118391125	0.04442822446	0.11805635638	0.132786305062	0.2049264749
2	400380	640380	BYxYJM	0.08119405726	0.07777520976	0.128216452898	0.18952752971	0.18743376555	0.08440141736	0.18315954075	0.05610365058	0.03669316695	0.01962864896	0.13487535219	0.10035348038	0.17219829726	0.09497535788	0.00686332646	0.07486682768	0.13398084187	0.19044682223	0.098768469583	0.22093526448
2	400480	640480	BYxYJM	0.0217288162	0.02329427431	0.052025722	0.04263742417	0.09052921011092	0.03807083256	0.02126951885	0.06657368579	0.0223792231	-0.03350807598	0.09147831855	0.01596426727	0.12724792088	0.02939462718	0.00960906144	0.05577943127	0.018849338534	0.0817423391	0.02359623718	0.16514235241
2	400821	640821	BYxYJM	0.00734375416999999	0.03662628068	-0.00360731403	0.0620576012	0.11801385344	0.03323105238	0.08735587773	0.05363097799	0.03550104863	-0.05216928258	0.13663603545	0.000184814870000008	0.09494632412	0.040103630476	0.06395657925	0.03839943341	0.03766188154	0.08558633623	0.03887001611	0.12556411573
2	401582	641582	BYxYJM	0.14883056793	0.06378787959	0.1352728232	0.09123748109	0.158714613	0.088019420366	0.12050345547	0.098330889657	0.055374309823	-0.00726867267	0.08763026225	0.094029518919	0.21537979793	0.02610188023	0.00190067011	0.01852078489	0.02045841607	0.17282422132	0.05875245662	0.270992526
2	402275	642275	BYxYJM	-0.05084498816	-0.007812940787	-0.01765075599	0.1001385458	0.0585830783	0.04848737123	0.03361613248	0.03700649461	-0.066711094696	-0.16006207906	0.05766161641	-0.01264242526	0.05338266667	-0.20373974599	-0.29869022865	-0.16534161119	0.05861720097	-0.02990877826	-0.0107351176	0.02656625895
2	402422	642422	BYxYJM	0.02782637106	-0.04508092873	0.00862949171000001	0.05521800408	0.07841243797	-0.000996100930000007	0.01972409361	0.03267845163	-0.05504545003	-0.03145039174	0.02870410427	0.00476667165000001	0.093777765689	0.07572531596	-0.01794222671	0.05417581363	-0.00695219407	-0.00496492601	0.03394426749	0.12046084402
2	403318	643318	BYxYJM	0.0193996641	0.03973096137	-0.01373414844	0.04393987578	0.08005154683	0.0283973497	0.10910898747	0.0365856872	0.0776683273	0.0300223204	0.09557305816	0.00617803089999999	0.13506516923	0.01236547436	0.04589666215	0.03939888722	0.06277033776	0.1604756793	0.06983273995	0.16800857551
2	403615	643615	BYxYJM	0.00646477039	-0.02574460743	0.013441995581	0.00949595789	0.005764968078	0.01867165235	0.0561537142	0.00857178862	0.043550849092	-0.097163740523	0.017926292498	-0.04340590808	0.16969929706	-0.03646311547	-0.05948509902	-0.03444518292	-0.04944139636	-0.00218792424	-0.1122074778	0.14643471179
2	403998	643998	BYxYJM	0.06978058861	0.079159972689	-0.000803831090000002	0.03866671187	0.10195722983	0.06440517152	0.04968002524	0.033678194785	0.02509363375	-0.07888759824	0.05887473872	0.0787954356	0.15645948531	0.0918378135	0.03055551363	0.02167551284	0.02554496191	0.10583382169	0.02636716398	0.158705279036
2	404095	644095	BYxYJM	-0.01590724772	-0.01745938972	-0.09057302435	0.00387479356999999	-0.01713676475	-0.122427349943	-0.083237218454	-0.04354072431	-0.07077537969	-0.10758643397	0.02889564213	-0.03396849375	0.054022142195	-0.032150199875	-0.04201805447	-0.02722947992	-0.061486495329	0.086665401359	-0.066417137788	0.05465703263
2	404462	644462	BYxYJM	0.027462287508	0.048933898125	0.09797588225	0.06479108177	0.035067566899	0.112435066132	0.04008689511	-0.02325937071	-0.01892810827	-0.07367321291	0.051745802931	-0.06863288211	0.08901069506	0.00225756624	-0.00464236508	0.07590415763	0.00346264982	0.02131478567	0.06260529813	0.15866746933
2	405589	645589	BYxYJM	-0.092636515402	-0.041191283508	-0.109333496153	0.03448767238	0.1093838204	0.08176572171	0.04338530862	0.000305301954	-0.19447356617	-0.17017498582	0.02982667017	0.00409179248	0.21117842255	-0.03654331496	-0.017854696069	0.051378496827	0.01726385626	0.15157343664	0.049057390992	0.20638527701
2	405781	645781	BYxYJM	0.12261415233	0.11127274195	0.20803713774	0.12735449	0.1593466455	0.116872464117	0.20074715882	0.02412407315	0.03551004045	0.01576726325	0.15513260289	0.10974083986	0.2342888011	0.08796227753	0.0508606746303	0.17007428075	0.08301250503	0.21438969112	0.09585227392	0.3748725282
2	406294	646294	BYxYJM	0.097293151816	0.15860211589	0.072016211598	0.056350343857	0.19983394563	0.08751202871	0.04518498637	0.09925013772	0.0088364271	-0.0370487808	0.18839912014	0.000801998865	0.2758476381	0.07129680303	0.03581692411	0.11192302009	0.08156423557	0.17956183402	0.10339827482	0.2552746153
2	406609	646609	BYxYJM	0.0606529914	-0.0356087748	-0.00393249480000002	-0.0138061022	0.0542697676	0.0122147605	-0.1066174868	-0.019165326	-0.0391920567	-0.13646073856	-0.0375480037	0.0108332757	0.15267764104	0.031418503619	-0.11198556447	0.03501077905	0.0112224923	0.20143136374	0.0784229927	0.2806982809
2	407107	647107	BYxYJM	0.0208289165	0.09593990609	0.07132335616	0.10375785607	0.12751964708	0.0425610225	0.0312761208	0.0625769064	0.0231874833	-0.10400093343	0.14286765413	0.03232414943	0.1575474304	0.12726398108	-0.0134457294	0.06432739127	0.0110613058	0.1200697313	0.0510125266	0.22821687635
2	407140	647140	BYxYJM	0.08350546186	0.1528952137	0.104456479042	0.117707582867	0.15880813493	0.11726071649	0.05271340314	0.7767869164	0.06991585906	-0.0394579615	0.08198330341	0.05542608778	0.139584562197	0.03302009874	-0.02033701829	0.03436572199	0.07183806615	0.15849363285	0.04541726122	0.20553043027
2	408367	648367	BYxYJM	0.034642786446	0.096034450622	0.147703742895	0.13743180976	0.082342147784	0.208245542067	0.11610445185	0.044404630307	0.11878086936	-0.0024981453	0.13861166137	0.006865208161	0.2644801804	0.00897616513	0.07965465943	0.09236618459	0.08559728465	0.18704101925	0.21902967655	0.2677251967
2	408646	648646	BYxYJM	-0.09768177438	-0.005286706096	0.01209619739	-0.06344175623	-0.01500981505	-0.06813324341	-0.12510396492	-0.01797616845	-0.07024706109	-0.14690920832	0.000872593549999995	-0.112992684321	0.119315203991	0.02081818499	-0.03055974892	-0.08592869146	-0.02031645623	0.030725838655	-0.02975127292	0.2041411179
2	408824	648824	BYxYJM	0.18608205599	0.12170711939	0.12973730759	0.10159293699	0.13302327908	0.09395799756	0.08568491071	0.06852578663	0.0760382089	-0.02309217	0.13003038182	0.0337972373	0.216027220068	0.00830752738	0.03512821732	0.08867473462	0.03351384942	0.17732591362	0.08143080578	0.24255727453
2	409358	649358	BYxYJM	9.84508999999495e-06	0.000678070910000002	0.019177117299	0.07097693041	0.07816474892	0.01576934189	0.03764406033	0.006919611569	-0.01584480646	-0.05486600743	0.03462609086	-0.02790034026	0.07351333213	0.06023088125	-0.010267796416	0.01226034956	0.01059518275	0.06567717504	0.0060440476066	0.10774241847
2	410809	650809	BYxYJM	0.0131507118725	-0.05739925689	0.031248533254	0.0191525716	0.11672258283	0.04931318748	0.00798420088	0.02125754301	0.12177167332	-0.08571270018	0.12100604712	-0.01897965909	0.169218194	0.00191439174999999	-0.0018980393	0.04288335085	0.02973784679	0.11782501537	0.06691556403	0.22773886357
2	410997	650997	BYxYJM	0.000699254580000003	0.01443111749	0.02490556236	0.00104125633	0.04869869404	0.07008592294	0.03541178261	0.061196037639	0.00802711027	-0.071487900639	0.018890916683	0.00466083865	0.130094315256	-0.01426850924	0.02744036865	0.01362028094	0.043133756224	0.102860642	0.03100808275	0.16003502029
2	411227	651227	BYxYJM	0.07020911536	0.13783043639	0.13137562397	0.04276562559	0.19451892824	0.2190675406	0.15488304225	0.15741845412	0.104464296874	-0.03152439784	0.13342311912	0.089180420241	0.244463712	0.15230107862	0.026567244677	0.06458303024	0.08088634165	0.20015684135	0.11755555759	0.2369777594
2	412636	652636	BYxYJM	0.0149225126617	0.06436182409	0.05535017103	0.08039643532	0.15617810853	0.06508922683	0.06297797271	0.03193764751	0.000571384780000003	-0.04329153058	0.04896461509	-0.006375668073	0.11055488175	0.050982227732	-0.013734977446	0.05058846668	0.054202768713	0.12191713945	0.03337840833	0.132835554473
2	419907	659907	BYxYJM	-0.02947872185	-0.0463443239	-0.100130057888	-0.05979652645	0.0648747615667	-0.05915754529	-0.040425763981	-0.04750897054	0.05302735614	-0.12270874296	0.092165727673	-0.0087504027	0.12874250943	-0.010744454479	-0.05096470204	0.00280623163	0.00902640762	0.08307926429	0.04037411908	0.09580712996
2	420418	660418	BYxYJM	-0.1294056022	-0.0874473708	-0.0384690978	-0.2235664127	-0.0153543971	-0.1354498481	-0.2046807184	-0.1544854588	-0.05694190048	-0.18246322524	0.00441901410000001	-0.1088423302	0.0434027668	-0.12788952362	-0.0633533847	-0.0615569451	-0.0498532007	-0.0334984284	-0.09739009976	0.029285752
2	420561	660561	BYxYJM	0.02339075976	0.00976142848	-0.028881920893	-0.01563570634	0.04572837405	0.00176709809	-0.0209609148016	0.0129544326	0.0165742061	-0.084731768961	0.07760229147	0.02149776829	0.1269360601	-0.01288982923	-0.043937527773	0.042886737509	0.05214994104	0.1234593234	0.04396999218	0.2199235573
2	426859	666859	BYxYJM	0.1917537847	0.1380751442	0.1893923485	0.4040555425	0.3462070227	0.2805393374	0.3229938303	0.3151442292	0.05538198635	0.1930421839	0.2450110423	0.3479430214	0.2815909079	0.2345239957	0.127462636103	0.2315196036	0.3618669302	0.2789426681	0.2442778587	0.375580153
2	427519	667519	BYxYJM	0.02897487622	0.0278648531	0.06183615424	0.07676621786	0.12397325815	0.02727873929	0.00678115791	0.03102024421	0.02178114189	-0.086569439264	0.095234682006	0.03669232668	0.14124734926	0.06840310604	-0.04594118147	0.04877807517	0.023812333967	0.11933133354	0.07644944402	0.21165765136
2	427539	667539	BYxYJM	0.01699777429	0.02003981915	0.067066684752	0.05357977158	0.09857051095	0.10321994463	0.06409816257	0.11957375526	0.08068975553	0.034715337312	0.10741100186	0.08286991222	0.07375095835	0.03252633979	0.03735681324	0.046895519	-0.01152575137	0.09352622619	0.10739849663	0.1083454481
2	427992	667992	BYxYJM	-0.0502345296	-0.02964930703	-0.04888788383	-0.05190894819	0.05598345177	-0.03397764785	-0.06147659213	-0.04577503681	-0.0363966051	-0.06891648265	0.0359443377	-0.00513586929999998	0.19312697164	0.00676912139	-0.0366993463	0.00414313689	-0.02987738376	0.08386084128	0.04881546575	0.19146019072
2	428427	668427	BYxYJM	0.01328632845	0.01296713657	0.04306921617	0.04467067255	0.09709163688638	0.08677833336	0.037460003	0.05885717781	0.0811016834	-0.03653492504	0.07396989468	0.06577976216	0.12404838755	0.00999192438	0.02448701452	0.085346501738	0.02901144728	0.14363186192	0.12779203167	0.2348895576
2	428976	668976	BYxYJM	0.027876017776	-0.00546860253	0.12581343969	0.0335702725	0.13602209468	0.03154577664	0.06658074568	0.15133281386	-0.0201403482	0.01784240344	0.1627128226	0.12687307174	0.095159486285	0.0369348572	-0.07041051036	0.06637127911	0.06770187812	0.217908116	0.143937177242	0.17396483809
2	429177	669177	BYxYJM	-0.071591032788	-0.05679481566	-0.10055343662	-0.06748436814	-0.020782870962	-0.08737158133	-0.15145879147	-0.044788955275	-0.09037489482	-0.17755279614	0.03717267201	-0.08767419392	0.0523838924	-0.05981392571	-0.05799050131	-0.02736663072	-0.04939472478	0.11578370235	-0.06217127789	0.11381884073
2	429193	669193	BYxYJM	-0.09031390383	-0.06431324761	-0.07191774619	-0.0559075341	0.0423977704	-0.09693173401	-0.08230745383	-0.011841591	-0.11177592622	-0.19587866811	-0.03366204029	-0.09274155705	0.109396308243	-0.0012526684	-0.1047087952	-0.01289030639	-0.000238577800000001	0.08003557288	0.01306106822	0.17105771915
2	429354	669354	BYxYJM	-0.06750409443	-0.05807782365	0.09078071051	-0.01789853948	0.1774733426	0.03921049812	0.00877413430000001	-0.057269308096	-0.016700047227	-0.06270194406	0.110398760438	0.00145490430999999	0.136689479025	-0.06889391006	-0.02633110064	0.03740015204	0.08346597267	0.06450699464	0.03830671895	0.095942076702
2	430139	670139	BYxYJM	0.0837237906	0.08645890192	0.1222031321	0.10161591232	0.16963428398	0.10979776064	0.01366267241	0.10482580459	0.078091965195	-0.04162622555	0.13455692744	0.042215908589	0.17276848764	0.06679097285	0.010113133773	0.089186417479	0.02609436229	0.2041684256	0.0864838256043	0.22591122771
2	430295	670295	BYxYJM	0.09025870988	0.136953757835	0.1140670684	0.08606312499	0.17107712698	0.11356730182	0.08499075012	0.02403263234	0.0896697127	0.030163171327	0.124356886259	-0.001611125407	0.12341591612	0.11570978204	0.05090461169	0.06398415925	-0.01130522374	0.09577086806	0.0381680986	0.21102165048
2	431031	671031	BYxYJM	-0.15334760169	-0.22042169381	-0.27595828847	-0.0375081885	-0.010297436	-0.15336025192	-0.11796182356	-0.19551610933	-0.1461440113	-0.28677299325	-0.04155582766	-0.12700944021	0.08118737055	0.02062956006	-0.10826225821	-0.02025481154	0.055958308526	-0.03419649159	-0.128562344139	0.05527085434
2	431223	671223	BYxYJM	-0.018536522613	-0.02406388947	0.05628115061	-0.02622871761	0.03538205041	-0.01914492988	-0.05261744048	-0.00233194404	-0.01836829239	-0.06956264034	-0.00438066541	-0.05717229683	-0.02775855738	-0.01577948793	-0.04067720634	-0.01903797484	-0.02388139866	-0.00605194391000001	-0.01213010872	0.04684133811
2	431473	671473	BYxYJM	-0.16715907442	-0.012047424	-0.01290818002	-0.102813221	-0.022710642629	0.00257944562	-0.09042723476	-0.084078951423	0.04034268153	-0.15150134751	-0.00257777701	-0.02741253	0.03986945928	0.06422048233	-0.15131280492	-0.0552251517	-0.08044699972	0.0757755753	-0.01597087881	0.067719074272
2	431657	671657	BYxYJM	-0.09838438229	-0.02307777662	0.06172528028	-0.01561838077	0.09817056552	-0.0227596708	-0.05237675183	-0.08388977551	-0.05223541413	-0.15180772012	0.01285434804	0.00431684329	0.1167044412	0.13932915451	-0.09250296835	-0.05126502887	-0.01632328611	0.04968386405	-0.06405609817	0.12544365629
2	431993	671993	BYxYJM	-0.06066750319	-0.13595863977	-0.11403103208	-0.14512384478	-0.04772871107	-0.11330794075	-0.10684379111	-0.09384112413	-0.077990132	-0.148624380026	-0.02297454253	-0.07514268671	-0.02122316477	-0.04664343683	-0.108867875506	-0.03916584675	-0.0744386199	0.02802660885	-0.01135978333	0.05560361192
2	432179	672179	BYxYJM	0.0858450135	0.0587971672	0.0198599574	0.0573049346	0.14512587439	0.1062686823	0.0194628369	0.0797567945	0.0687506909	0.00903476009999998	0.1388343889	0.0206643689	0.2125567717	0.0371582201	0.0265808253	0.0780871292	0.1048138783	0.16468761439	0.0724899084	0.22502336739
2	432323	672323	BYxYJM	0.072922116483	0.06989033253	0.05427893303	0.0786543591	0.07981246976	0.05057246718	0.071052786861	-0.01784504385	0.09299084858	-0.08583696692	0.02075668913	-0.01388665827	0.10290690539	-0.01146641598	-0.03805706935	0.04676643423	0.06209219351	0.04504107736	0.063552149011	0.12063641412
2	432409	672409	BYxYJM	-0.02354026806	-0.00140532654	-0.02281506314	0.03093472327	0.05797936305	0.0314604563	0.01139831405	-0.00143944951	0.0182643608	-0.03281275896	0.08543574301	0.024909641	0.1196509899	0.015579418288	-0.01391117403	0.0611515719586	0.03237415932	0.09657119174	0.05940056742	0.18282236284
2	432491	672491	BYxYJM	-0.07261229629	-0.16041041203	-0.1168021417	-0.11299365125	-0.03069602547	-0.09737694439	-0.12018686662	-0.111272048374	-0.20469732714	-0.13799076759	-0.07420601357	-0.03879460579	0.10083407878	0.045190786	-0.101126033733	-0.08563463723	-0.0545134533	-0.07997574154	-0.11627685403	-0.04094063564
2	432854	672854	BYxYJM	0.01188186421	0.05086763422	0.07054538194	0.0321844352	0.08452506006	-0.0136848086	0.07970834405	0.01839844286	0.05671008566	-0.07377755563	0.07075040178	-0.00415905650000001	0.16125127534	0.07587187876	-0.0095652155	0.0420747537	0.003685141	0.13262827894	0.07142224382	0.23835893401
2	433226	673226	BYxYJM	-0.02897129648	-0.0414605072256	-0.055462739108	-0.02514970642	0.01975793545	-0.03662421033	-0.06051237554	-0.00066580309	-0.016384539619	-0.03569709762	0.04400611923	-0.01530854746	0.04243181735	-0.02851533963	-0.08164780415	0.00503356425	0.00324929548	0.02501484311	0.02471064776	0.101507614179
2	433634	673634	BYxYJM	-0.12587521044	-0.16932384067	-0.22938004382	-0.0109915717	0.085519952231	0.01923200825	-0.027592366	-0.07113945837	-0.0099061467362	-0.11845963026	0.05914552305	-0.046976821242	0.093552440298	0.00651790696	-0.086676515715	0.03558746436	0.02280496264	0.15042220775	0.02222135491	0.11588409189
2	434036	674036	BYxYJM	0.00767203577	-0.02009332778	-0.006241078137	0.00305620748	0.09752879251	0.03011888588	0.00146774309	0.04412353176	-0.04828844889	-0.07448977933	0.100768599511	0.01813732781	0.16838110731	-0.01602959616	-0.00288615691	0.06406316326	-0.01571511434	0.14661065625	0.03207165823	0.1914486033
2	434970	674970	BYxYJM	-0.0191238503	0.07093602754	-0.01985620343	0.07210536271	0.06096419775	-0.02457874856	0.10321905358	-0.08230684193	0.00337231471	-0.07550874345	0.1064611438	0.05758614032	0.12379397267	0.067555884636	0.05964501727	0.05514622169	0.06116252555	0.10233496237	0.11695785579	0.18270942668
2	435255	675255	BYxYJM	0.00252254490000001	-0.0216774696	-0.09319269062	-0.06690332064	0.12317476873	-0.0017786296	-0.08999256399	-0.02645216276	-0.0189360264	-0.11845579431	0.08112653927	0.0101872735	0.18744563342	-0.00734239565999999	-0.06405530295	0.03433529146	0.0215462292	0.07991478096	-0.01160174466	0.166855526765
2	435631	675631	BYxYJM	0.08528804252	0.08585064027	0.10399668339	0.07125815511	0.1419946064	0.06236713987	0.0770827035	0.08995975202	0.053513723507	0.02196753997	0.12898557708	0.06871959162	0.13274977016	0.06257092381	0.05030812566	0.040986214777	0.07098809719	0.12208780596	0.07594404465	0.12908203715
2	435837	675837	BYxYJM	0.0359570127	-0.011470823	0.0474879891	0.0162992077	0.13323337559	0.03866494367	0.0072428454	0.0305468097	0.00949650149999998	-0.07323940978	0.12272261456	0.0745260389	0.17717520597	0.073044140888	0.0320083905	0.0632818792	0.0575343214	0.1785058246	0.07483668639	0.27662158863
2	437344	677344	BYxYJM	0.1192612346	0.0914252648	0.1458561871	0.1668636582	0.1281358988	0.15001353445	0.1270788515	0.1140907996	0.14768166697	0.13425142121	0.13001838596	0.1443793003	0.28245465	0.16847978252	0.09793770572	0.12026738948	0.1492290396248	0.1139316162	0.1242487643	0.1398490812
2	437434	677434	BYxYJM	0.07123017787	0.05054538865	0.000386739420000001	0.081817616882	0.21479234846	0.04702440424	0.06881391177	0.09947983923	0.00728747033	-0.03454416666	0.0785195695	-0.032870301234	0.15493033117	0.0903162912	0.025118584208	0.0982598782	0.04020966845	0.06382001619	0.1066752157	0.19996355138
2	437748	677748	BYxYJM	-0.02844997854	-0.03987885507	-0.056524272975	-0.00516415902	0.04838789156	0.01489205368	0.027440594747	-0.030629237867	0.04560897209	-0.1190099948	0.05279177219	-0.04435595612	0.13900288742	0.01908432339	-0.04556381043	0.00799153747	0.01504483037	0.0688684118	0.07734796715	0.18786865774
2	438120	678120	BYxYJM	0.07413214634	0.04199473521	-0.027392474217	-0.19396958206	0.14567198659	0.057220213205	0.057030358799	0.02884039278	0.05737540866	-0.00808699881	0.03807869319	0.03519402392	0.10823903026	0.04322110165	-0.07007175923	-0.076945187196	-0.07033295837	0.063765364128	0.050381867652	0.1484760331
2	438294	678294	BYxYJM	0.06397956403	0.18251259357	0.09784922605	0.0942467139	0.1329699836	0.05074888825	0.0360205549	0.0215112169	-0.02220761915	-0.04285294588	0.12946060485	0.00436100809999999	0.1259860755	0.0531868669	0.000880979700000006	0.0483107524	0.0453780638	0.17950574798	0.07110824815	0.14885246038
2	438517	678517	BYxYJM	0.1802591349	0.2922641975	0.1532261557	0.2655085385	0.2207803356	0.1713789849	0.1060104947	0.1746491716	0.1651597634	0.09939271544	0.178330236	0.1419573771	0.16865062966	-0.086967679	-0.0597790207	0.053898748	0.08600881104	0.1875064342	0.1243126699	0.258201734
2	438576	678576	BYxYJM	0.1094654708	0.12853901578	0.097950507	0.12007396987	0.20534541074	1.1043376097	0.11904082856	0.21310058535	0.0634167339	-0.0754556842	0.21924927867	0.0817808073	0.1436639493	0.10667904753	-0.0152099261	0.08133515746	0.08443943017	0.17308943753	0.1098314725	0.26724556735
2	438864	678864	BYxYJM	0.04947848581	0.05123068779	0.04794632291	0.0481421176	0.117394315078	0.05085085777	0.04593382446	0.08609640228	0.01349107317	-0.064051338069	0.04694544989	0.01456229168	0.118058921445	0.03442828024	0.00557716852	0.03368975375	0.047238597	0.11254816313	0.07908670244	0.14951403733
2	439185	679185	BYxYJM	0.02878814167	0.04761679263	0.17498697854	-0.0500280762	0.2432994198	0.0827646540014	0.119208710537	0.17070271617	0.06541575407	-0.0660558974767	0.14030249985	0.12157857356	0.10107938968	-0.0279179613	-0.00948506965	0.0599703844	0.12573000466	0.268724114	0.093304163086	0.15228406105
2	439496	679496	BYxYJM	-0.1038286136	-0.07939425268	-0.08816795595	-0.09495619256	-0.07184536688	-0.08274752075	-0.05379699073	-0.05367237658	-0.00920812969000001	-0.06747126885	0.045291523562	-0.03625792216	0.15510665019	0.251944365511	0.28149001322	0.30910009163	-0.03272763062	-0.05673607741	-0.04727183134	-0.04224581093
2	439581	679581	BYxYJM	-0.06746659527	-0.11482222281	-0.08926092904	-0.0845189061	0.02919243584	-0.11806989152	-0.09998852962	-0.09171017539	-0.009960512061	-0.16561422571	0.01961665908	-0.032558790716	0.1278871254	0.00368653048000001	-0.04031104504	-0.00137908264	-0.02618222146	0.062709045636	-0.029935817837	0.11517890155
2	440343	680343	BYxYJM	0.03495505916	0.08400305601	0.0893215074	0.0358639948	0.1407060241	-0.0243404185	0.0336283126	0.02546226922	0.00158704305	-0.09220080652	0.123462551877	-0.02527229453	0.1747310574	0.05859337566	0.02606972292	0.10047878199	0.07715808114	0.1477071944028	0.103737338457	0.26188540093
2	441413	681413	BYxYJM	0.00369267382000001	0.12802255284	0.08698518094	-0.0551271448	0.018133801323	0.037517601915	0.16796039405	-0.03367489128	-0.19080307233	-0.0559292647	0.0771255343	0.03577534177	0.085021072509	-0.10458228518	-0.04191233918	-0.04823008359	-0.03459915916	0.08654181722	0.09251336777	0.148774661423
2	441514	681514	BYxYJM	-0.02469905581	-0.01362670794	-0.03126206649	-0.01617752595	0.026958208945	-0.032693964825	-0.01118418371	-0.000481740350000003	-0.06208115487	-0.11119569557	0.012624226171	0.0084760883699	0.05705987513	-0.030414745	-0.0578084695	-0.033264343657	-0.04311651738	-0.01289928721	-0.01817103008	0.04238744496
2	442303	682303	BYxYJM	-0.0464370996	0.0446261656	0.0448406235	0.0205772348	0.0751453931	0.0208917154	0.0566714378	0.06790188251	0.04332269717	-0.0145535011	0.06417008464	0.0146774317	0.0351032842	0.0232262609	0.0041066468	0.0501994443	-0.00361606849999999	0.0961054376	0.0502985477	0.1348971863
2	442813	682813	BYxYJM	0.0370160798	0.0315649116	-0.0184243925	-0.0186345229	0.0728890138	0.0167682056	0.0535768805	0.0337944895	0.020344208733	0.01103320792	0.09783209254	0.0549398372	0.07722854111	0.0222460506	-0.00848982809	0.07306840255	0.04118757973	0.10911163889	0.07534103703	0.14155348966
2	447152	687152	BYxYJM	-0.10927109057	-0.07163836206	-0.15421431055	-0.20305511434	-0.03850779648	-0.15678465666	-0.0486239874	-0.0814468141	-0.03214911273	-0.17623563902	0.07989837092	0.0066019637	0.16812644031	-0.10760808815	-0.136634203432	-0.02561843647	-0.02149836157	0.0952051736	0.03988523461	0.17480611603
2	447258	687258	BYxYJM	0.04677067697	0.077347447983	0.00428466275	0.0559861473	0.07337997626	0.01533979368	-0.00157055549	-0.07250672489	0.09006706559	-0.036144577934	0.11574270238	-0.05839610144	0.12031636249	-0.06378395717	0.03495422342	0.086834309433	0.0233820134	0.07717849128	0.0850945787	0.12871770754
2	447294	687294	BYxYJM	-0.08826004531	-0.00127892998	-0.05115535605	-0.05354359811	0.07241002439	-0.06700428515	-0.08308624393	-0.148823920183	-0.12915911347	-0.21660166543	0.065557591203	-0.07215804666	0.087689040236	-0.014014181582	-0.06896847216	0.03601495695	-0.028792609	0.00982305856	0.03810065631	0.09868998886
2	447573	687573	BYxYJM	0.00118509701	0.028712130377	0.0258329430694	-0.03359470606	0.06061892601	0.02714981073	-0.023462639369	-0.01533036549	0.02891950821	-0.13073022444	0.08903209553	0.04052518975	0.10304809935	-0.02236511263	0.03260568663	0.0489254711	0.00470528937	0.17773895741	0.06611815256	0.1746605448
2	447701	687701	BYxYJM	0.11352906487	0.0964021004	0.0726491516	-0.0235047122	0.17177206924	0.14793064831	0.0468955005	0.0786730757	0.06291462464	-0.0473926572	0.14221516695	0.07984312843	0.18103948771	0.06448709	0.00504221159999999	0.0319394287	0.0293207737	0.20664939169	0.12031867738	0.24117603801
2	448129	688129	BYxYJM	-0.121684699493	-0.135533871426	-0.14526504126	-0.11884211065	0.0084667745	-0.10107049565	-0.16947233476	-0.18934017602	-0.16468081452	-0.25269566211	-0.02536604251	-0.07891591431	0.11464691454	-0.06769082651	-0.08494949699	-0.09743164462	-0.05718770316	-0.04812231803	-0.16171123851	0.1065909364
2	448464	688464	BYxYJM	0.00745151645	-0.05775848947	0.002183727135	-0.04241789117	0.0424786126	0.00624093675	0.043246041649	0.010520870317	-0.03455209585	-0.07711597238	0.09469833451	0.01588638291	0.132188876135	0.07240490522	0.08040583642	0.045393470044	0.0571401330392	0.132551192038	0.05237036648	0.24141114138
2	448501	688501	BYxYJM	-0.06773848686	0.01792355798	-0.03157282035	0.01742116077	0.0573446036	-0.018801541715	-0.0749858775548	-0.04045712836	-0.02362538129	-0.15084121236	0.15717123559	-0.02089690413	0.16408751361	0.02073563436	0.00888568791	0.09654522173	0.03396205333	0.14617128187	0.14358417145	0.2943799252
2	449247	689247	BYxYJM	-0.0494209161	-0.0110571412	-0.0236620899	0.024251595	0.1099681945	0.00301901269999999	-0.0517096774	-0.0245491242	-0.0163958075	-0.08161776698	0.0923754965	0.00291593200000001	0.07439362882	-0.00611953900000001	-0.03849902702	0.01873296433	0.06733091693	0.10442417156	0.000442931599999988	0.12717362536
2	449582	689582	BYxYJM	-0.1289414144	0.07193152618	0.03972604529	0.03545502312	-0.11030267614	-0.28444474946	-0.11185651783	-0.15337332165	-0.15265732886	-0.25670050673	0.0116019923	-0.13695054521661	0.0893121839572	-0.017062808562	-0.08541889715	0.008166811865	-0.03905764027	0.10684577106	-0.04126231072	0.18501186281
2	450279	690279	BYxYJM	0.07454584453	0.08686803257	0.077553151606	0.0873466388	0.21404160475	0.09859944521	0.115771945358	0.1768660002	0.07383885737	-0.022074345481	0.09600248149	-0.01169124314	0.16076500455	0.05716290282	0.066192479873	0.05895365676	0.04770551472	0.13426726835	0.14239543785	0.2745421772
2	450613	690613	BYxYJM	0.06161918091	0.0880290509	0.06840480417	0.043731980433	0.13867281271	0.11048469923	0.056821860315	0.08120206412	0.05721286224	-0.048121724077	0.17964788232	0.01129391287	0.14091634307	0.014768738285	0.04600069444	0.09202225499	0.03056904745	0.16679772124	0.08845766179	0.22632931166
2	451367	691367	BYxYJM	-0.12937493649	0.0357126894	0.0948316682	-0.1806626969	0.05823716688	-0.0039201052	-0.1915442058	-0.07392073553	-0.09067863606	-0.17299848561	0.09977227889	-0.04162123412	0.15370588894	-0.1158993467	-0.122749235055	0.0285034912	-0.04704988735	0.06246704405	0.03858793614	0.16688979124
2	451448	691448	BYxYJM	0.03309529003	0.0422154799931	0.031713177141	0.029486476459	0.15031413606	0.031889430394	0.02093098267206	0.00949300388	0.02482261903	-0.058414031926	0.14092441686	0.00475812353	0.15826988939	0.02465969112	0.00445393672	0.02556386415156	0.03517787647	0.16684579651	0.11025169704	0.2180098462
2	452030	692030	BYxYJM	0.07206312076	0.0368732687	0.03215519874	0.0391320717	0.12597639714	0.05723851964	0.05004504873	0.0325756604	-0.00800732801	-0.03427115314	0.0666955687	0.038860403562	0.13795106138	0.0056408268	0.00954349383	0.04605913194	-0.03019439929	0.1361317073	0.05370981119	0.20080428507
2	452212	692212	BYxYJM	0.0071259898116	0.0461827721	-0.00526859516	0.0357718077477	0.11031095287	0.04731055884	0.02886380944	0.007901153205	-0.00798422254	-0.08724420443	0.048547594656	-0.01419676481	0.051411476143	0.032193574637	-0.00692310946999999	0.02838893421	0.01234524985	0.08583411447	0.017433976181	0.14735170747
2	452359	692359	BYxYJM	0.05960184928	0.02922140713	0.05385345005	5.24765999999899e-05	0.12031248365	0.06482133747	0.09919564693	0.04245577859	0.07595911454	0.01549450962	0.0452574765	0.03783630199	0.110102280892	0.02058098847	0.0194314193	0.02206455646	0.02832834456	0.12600691019	0.02805861973	0.14149029424
2	453306	693306	BYxYJM	0.05943569514	0.06238359409	-0.03726506536	0.2025919188	0.29470121233	0.1156172141	0.0725560299	0.1083389357	0.20793801984	-0.03179744904	0.18356813646	0.09892966305	0.21621079767	0.08641194135	0.15892304676	0.14015324135	0.1630797638	0.1416534571	0.019525792	0.3225093862
2	453550	693550	BYxYJM	0.16455338044	0.086091242033	0.19822486255	0.06389484736	0.19101397065	0.05094848118	0.19030695617	0.18009221554	0.14849699641	0.0409099539	0.18162234812	0.13261329927	0.217147878	0.10599001554	0.0657529745	0.08573607945	0.06827266827	0.22000527989	0.13315139418	0.3254344311
2	453943	693943	BYxYJM	-0.0426528818	-0.00861986518	0.044318298493	0.0303217497	0.082639778684	0.003654901568	-0.004815978219	0.04753155487	-0.10305893439	-0.05031790169	0.04610557178	0.07970724219	0.10250755507	-0.01525411502	0.0052702498	0.04607946652	0.0154191664	0.0689851627	0.01891415566	0.1060204503518
2	454330	694330	BYxYJM	0.07467885146	0.04980961113	0.069480884058	0.00478422794	0.09183226211	0.02362564134	0.05284268296	0.01861473899	0.01895429208	-0.09162921462	0.03533287056	0.020808776215	0.08817823681	0.03901314252	-0.01945951589	0.040077215625	-0.008109394312	0.07617970824	0.033902502445	0.131048049786
2	454461	694461	BYxYJM	0.06443530981	0.06361562921	0.09835834441	0.05050267255	0.128401748328	0.04304387429	-0.0116287107	0.07511631328	0.094008028434	-0.052814405812	0.1345166517	0.047016389353	0.12865969128	0.01705540849	0.03309360922	0.04346730993	0.0598697118	0.10573881717	0.05747196556	0.14713982017
2	454592	694592	BYxYJM	0.1023456958	0.0991657502	0.0892429282	0.070858336	0.0875472027	-0.00928876510000001	0.12086572996	0.0183618541	0.0193513776	0.00673488880000001	0.13074982411	0.0653963608	0.23231769288	0.09747873315	0.0919221118	0.09547178053	0.11141714955	0.1417526608	0.0674164242	0.2625469602
2	454747	694747	BYxYJM	0.1381985154	0.18471199928	0.20875940404	0.03107735037	0.11541628389	0.14079079341	0.08132355554	0.08469588235	0.0063856714	-0.04765353086	0.1537739676	0.074561670216	0.0933421962	0.11921638998	0.010171083456	0.05414313258	0.097969826199	0.21268376541	0.11226514946	0.17760846958
2	455004	695004	BYxYJM	0.00613051986	0.0072350404	0.03325499358	-0.0129517301	0.0609248862	0.0097547122	-0.00639468669999999	-0.000999132999999999	-0.03628412813	-0.13763781338	0.05986594396	0.01068707079	0.0324838771	-0.0017906167	-0.0260525643	0.0171579067	-0.0053009611	0.095789414	0.03580882288	0.0977857472
2	455401	695401	BYxYJM	0.059554699401	0.01798830482	0.044462436717	-0.01562136685	0.11585334124	0.061440122911	0.047238688656	0.08020532007	-0.003962717359	-0.09930860287	0.08781215302	-0.026850821574	0.09434773318	-0.064706213656	-0.06791736774	0.0089554328	0.01660792129	0.088107206862	0.06853707368	0.17220105629
2	455433	695433	BYxYJM	0.03138488653	0.18680676232	0.20364488004	0.15075849911	0.16869050332	0.07391757511	0.08635628577	0.04192183736	0.078170167682	0.05819398105	0.1390639425	0.13788320465	0.21097345725	0.11148864241	0.00697078229	0.1244213857	0.1158014428	0.2560384677	0.20974636503	0.25193690685
2	455529	695529	BYxYJM	0.08964921886	0.09263507508	0.02062601803	0.03499865482	0.15713173065	0.06668002181	0.05495650315	0.052619174847	0.0843467558	-0.035027912254	0.1627736716	0.02310886644	0.22265287639	0.0171586482	-0.020053097	0.09109338202	0.0508787688	0.19137498114	0.11270850614	0.25347913222
2	456252	696252	BYxYJM	-0.14214046562	-0.04094605433	0.06894531511	-0.0425061082	-0.075453887	-0.14808134866	-0.00906075440000001	-0.0350106452	-0.19778211057	-0.134532874561	0.1240024694	-0.08549527146	0.11593282902	0.18833904652	-0.17294264518	0.0145993231	-0.10693515883	0.00646328727	-0.117886331851	0.10677481763
2	456330	696330	BYxYJM	-0.04596368851	-0.1101487582	-0.047361719713	-0.04478873088	0.03897668056	-0.049397865128	-0.07653603985	-0.0443506571715	-0.076095517962	-0.11600485064	0.07806564551	-0.00639923761	0.0614068323035	-0.005670675387	-0.03488101404	-0.00331546782	-0.01068547534	0.08862090438	0.00274850908	0.14462923185
2	456359	696359	BYxYJM	-0.20892089541	-0.4347736093	-0.47088729	0.00697555007	-0.11566880156	-0.15282252336	-0.23831076293	-0.2042904116	-0.26444459469	-0.007266021903	-0.08199255208	-0.14412599293	-0.13969564969	0.04785595415	-0.04642702983	0.01669478665	0.05924415712	-0.17774024417	-0.059810679699	-0.2449125224
2	457321	697321	BYxYJM	0.05790302473	0.09375797116	0.08295043095	0.005284416606	0.07710087226	0.05807027156	0.00146215603	0.033443907524	0.04709369744	0.01288129742	0.003630340712	0.0086501896	0.121373687713	-0.05228277023	0.01327943045	0.01521339439	-0.004641501	0.10034961648	0.089646497225	0.14026351001
2	457389	697389	BYxYJM	0.00613242275	0.01412711255	-0.01299066078	0.00189154345	0.07151405985	0.01260450889	-0.00347650758	-0.00512991643000001	-0.0350303278	-0.105000028026	0.050560381522	-0.01554589716	0.15282760137	0.063364064839	-0.03511850891	0.01450425751	0.03572710328	0.11936376616	0.01749695851	0.18480015232
2	457678	697678	BYxYJM	-0.05640625442	-0.10993379391	-0.02882589147	-0.029660434	0.1033823872	-0.05863528879	0.01417489697	0.02590612828	0.042917086866	-0.0580554452	0.128993790277	0.05019723015	0.18139990768	-0.11184434553	0.00465277571	0.06019974935	-0.03960886196	0.09991445764	0.10911201093	0.16273081006
2	457812	697812	BYxYJM	0.22098439467	0.099091867	0.175868183	-0.0452772742	0.16434627555	0.23490022811	0.21802476767	0.1547537267	0.1637921018033	0.11749481732	0.15272444299	0.13820496798	0.21880747149	0.19651268968	0.12276499982	0.0965297346	0.08595223445	0.20965387872	0.16967102731	0.19979134263
2	458098	698098	BYxYJM	-0.03982236338	-0.06133223443	-0.07887853943	-0.04515205136	0.0417461219	0.01330227287	0.02866199378	-0.00553742729	-0.01203655331	-0.12478421931	0.08710644034	0.0184835286	0.13062237807	0.04798491258	-0.02475880383	0.00418008652	-0.04223820649	0.11932539584	-0.05141591093	0.187298970054
2	458564	698564	BYxYJM	0.07676151479	0.13632170876	0.1926381359	0.11968880932	0.17828428883	0.14623990328	0.12342356305	0.13843808924	0.06718234314	0.013421015532	0.23440355603	0.11367419587	0.21445149119	0.03194747035	0.07234611547	0.08790646014	0.10467013923	0.24685847416	0.13349539735	0.327140133
2	458835	698835	BYxYJM	0.01893960281	0.00272937708	0.09590796418	0.02314903041	0.12394669208	-0.01270292292	0.01010261785	-0.01330333981	-0.0056575595282	-0.15874407496	0.0530044428594	-0.03658966678	0.16440224358	-0.07121031292	-0.02185813219	0.030604690317	0.02801968335	0.05271839516	-0.062755747742	0.16891005967
2	459087	699087	BYxYJM	0.01981843308	0.063186361284	-0.00313555453	0.01257095105	0.08187743488	0.01462554364	0.0023624673	0.00247603734999999	0.01119747881	-0.03362356405	0.08053005493	0.011791948622	0.14210824493	-0.00803694052999999	0.00925220361	0.06616071592	0.02318306007	0.12797424719	0.01707164695	0.17385088389
2	459622	699622	BYxYJM	-0.03845791237	-0.021593128387	-0.05548929332	-0.09076467	-0.05784601327	-0.06371730926	-0.08962910223	-0.13080682	-0.0810417496546	-0.2708879895	0.000668818449999997	-0.14940434514	0.02583293881	-0.06159812201	-0.04956256066	-0.02342989474	-0.08449163136	0.01574292339	0.016115085882	0.13537705268
2	460331	700331	BYxYJM	-0.00526873817	0.01876981158	-0.01284835427	0.0041257849	0.07764464832	0.01234140353	-0.0102485656	-0.008031600461	-0.039954126659	-0.11697390024	0.071714782504	-0.03382903001	-0.00818848905	-0.040094369983	-0.0473201091	0.01001283795	-0.05919201133	0.01808686419	0.017120854033	0.11918532368
2	460514	700514	BYxYJM	-0.00565837192	-0.06421757366	0.01026450286	-0.013015797318	0.071675477982	-0.06991745864	-0.00784231467	-0.07883062448	-0.03947586366	-0.07081920803	0.04599729738	-0.02305657813	0.07656592639	-0.00928881651999999	0.02242464524	-0.015512971263	0.029110068513	0.064877271343	0.019015825609	0.024186733441
2	461292	701292	BYxYJM	0.08333241045	0.078046821189	0.09924819485	0.083218465564	0.14777424084	0.077023994167	0.09480952561	0.03118759197	0.0114089352	-0.01013203874	0.093219086931	0.01666248767	0.13061593709	0.02740207125	0.04309318697	0.06135182982	0.00988114498	0.09191186072	0.03274251177	0.14970824619
2	461712	701712	BYxYJM	0.05601978622	-0.147422633217	-0.03358842096	-0.06206913117	-0.01284576639	-0.03822483795	-0.1247610101033	-0.05800160044	-0.0384276171	-0.11037872225	0.06147608137	-0.096911752388	0.12139985732	-0.086381273634	-0.01838189253	-0.0450360034	-0.11274576664	0.09626932284	-0.01290147013	0.15719149056
2	462323	702323	BYxYJM	-0.0139402207	0.00939789384	-0.04927898977	-0.0052094793	0.06226495336	-0.05938409295	-0.0146678996	-0.05967133047	-0.05989895032	-0.0747099977	0.04309605148	-0.03112042292	0.12348147436	-0.03253180038	-0.05096337498	0.01413247632	-0.0045336269	0.08633421643	0.00174710474000001	0.11315399188
2	462389	702389	BYxYJM	-0.07153575982	-0.10796370164	-0.027342472596	-0.09735689593	0.00211654920999999	-0.06243479716	-0.0692108991	-0.08183699004	-0.060339384	-0.09770675734	0.0132798847	-0.01993894571	0.04642719472	0.08761641293	-0.053231019209	0.022615336489	0.00471907334	0.03624483846	-0.06498997868	0.01494235214
2	462455	702455	BYxYJM	0.06755269927	0.03209566374	0.10589728162	0.020292128647	0.15058076318	0.02948123641	-0.00171514897	0.00321727594	0.08445382285	-0.0535853425857	0.10592089422	0.05020982074	0.11880748901	-0.11231611053	-0.03571185405	0.0597886743037	-0.03021895895	0.16796456268	0.2299874212	0.3024651674
2	462581	702581	BYxYJM	-0.03888798261	-0.04361089306	-0.03822441818	-0.08136087673	0.0118190724	-0.012608603708	-0.06540063836	-0.05644737672	-0.00752622901	-0.084870158869	0.08999503164	-0.00494638198	0.1328905136	-0.0218527104129	0.0327592928	0.06844848295	0.042221338726	0.11083804573	0.07272915709	0.19820742386
2	462870	702870	BYxYJM	0.07143386714	0.02229296249	0.04071651269	0.0974859811	0.10135325604	0.03577535646	-0.00747044716	0.02832229538	0.055787575868	-0.00948807193233	0.10895249326	0.08966625705	0.10769956885	0.0259785689	0.04605619225	0.06408308654	0.06014194887	0.11296156549	0.06905470735	0.20684643515
2	462927	702927	BYxYJM	-0.05017621246	-0.01069280961	0.01750772587	0.0426208722	0.0795231321514	-0.00581195013000001	-0.02442471258	-0.0707423781	-0.06974562606	-0.1132471924	0.146607441417	0.03302122526	0.14004707283	0.018257250729	-0.00663960946	0.08907023326	0.00783099206	0.16787287514	0.05126314058	0.25468861376
2	463260	703260	BYxYJM	-0.12479381892	-0.1193992221	-0.11888288974	-0.13242927666	-0.02360794083	-0.103661611508	-0.1207615558	-0.11974189881	-0.16678208398	-0.19192662661	-0.04567322054	-0.110122390179	0.01494310247	-0.02751892034	-0.1247796562	-0.07650122492	-0.076524307333	-0.05794774009	-0.13432468822	-0.03216940516
2	463294	703294	BYxYJM	0.07366268039	0.08775010737	0.07144895855	0.044475389	0.15283366596	0.051614393726	0.06089123977	0.09719934164	-0.0174425645	-0.08801390769	0.11125747298	0.00976052803	0.14962010461	-0.00328463023	-0.01182445746	0.03555571303	0.029912779609	0.20542358329	0.10207451676	0.300866751
2	463503	703503	BYxYJM	0.15398099269	0.178546543314	0.23308696643	0.04711194303	0.19149902082	0.09560362058	0.1307197525	0.07232498772	0.09800953971	0.0554716035	0.101637757667	0.09968639589	0.14304537828	0.067423207311	0.02399155456	0.06224866163674	0.02447005491	0.29318687648	0.12529188388	0.2395347787
2	463995	703995	BYxYJM	-0.06450841943	-0.13861113408	-0.0679575003	-0.06248447406	0.06193577443	-0.08735588034	-0.09208332857	-0.011356090263	0.0252511223	0.00482558841	0.07785395528	0.05230780714	0.09717036003	0.05978424605	0.041116147549	0.08471070321663	0.05356407335	0.1517959576	0.049621839259	0.11462628662
2	464368	704368	BYxYJM	-0.0352359248	-0.01204899253	-0.04298206961	-0.02014905685	0.083677623823	0.00702891412999999	-0.02397860406	-0.00402151660000001	-0.000882742500000006	-0.00709440380000001	0.0204529661	-0.00492244891	0.02023095999	0.03216045174	-0.0032083443	0.0209893762	-0.02042631561	0.04307794915	-0.01081422327	0.0110635597
2	465150	705150	BYxYJM	0.09902866316	0.092830686664	0.120371364631	0.057735144678	0.14924034162	0.089228142702	0.068389318124	-0.01571636372	0.04582615022	-0.0205467131	0.15441084149	0.033455416929	0.19854515912	0.14835097119	0.0092520046	0.08448330306	0.036099012975	0.09994264257	0.09206252619	0.1512283232
2	465612	705612	BYxYJM	-0.09081041259	-0.06090194408	-0.08968125544	-0.1138791416	-0.033534813	-0.1102999135	-0.11582742019	-0.1310692185	-0.01913564656	-0.15435696884	-0.0019531196	-0.03716466841	0.0416066317	-0.0456073915	-0.0754454934	-0.000843246900000011	0.013374078	0.05690033404	0.00489819364	0.0901070759
2	466408	706408	BYxYJM	0.13243375975	0.15618750724	0.15170926801	0.15650720334	0.22093546349	0.09663806033	0.19796193338	0.07809504609	0.03452615959	-0.04836591347	0.19320139193	0.09697433266	0.2172809804	0.1779937588104	0.10381761782	0.12544159553	0.05738028737	0.18386034754	0.10909091723	0.2524259444
2	466670	706670	BYxYJM	0.03887997865	0.01988474989	0.06792640529	0.04160213097	0.08174971419	0.05095307688	0.04467041272	-0.01549725261	-0.02996215811	-0.111789173777	0.03187593781	-0.03683066487	0.07210281864	0.00736818671	-0.02721846619	0.03882574356	-0.01049117465	0.09783022659	0.03313867526	0.167798483253
2	467363	707363	BYxYJM	-0.19759781748	-0.15796737269	-0.17763776123	-0.16693831179	-0.06565406373	-0.15654636098	-0.07086812111	-0.18662139557	-0.18139022052	-0.19148605765	-0.01759107139	-0.124712844592	0.0294536448	-0.046652632	-0.12452752915	-0.0244628834	-0.0265647811	0.06077213679	0.01747899063	0.0885517859
2	467574	707574	BYxYJM	-0.0146593733637	0.02725961411	0.05318830529	-0.04187439264	-0.007977973888	-0.0063104425553	-0.02455811737	0.0159110801	-0.0096426544	-0.047556266436	-0.01796992865	0.0288566517	0.02425358513	0.052071357	-0.02803390897	-0.04885810832	-0.023555383796	0.00130953971	0.02194493213	0.01367541867
2	468560	708560	BYxYJM	-0.06643959991	-0.10334934416	-0.08798200681	-0.130706688996	0.02353947065	-0.026284468398	-0.06334265602	-0.0881404078	-0.08427070469	-0.09342289603	0.071205149677	0.02289392304	0.11760956565	-0.0349639789	-0.052530093637	0.01890045004	-0.03621082538	0.035001090371	0.00302367785	0.13519062514349
2	468798	708798	BYxYJM	0.03414130605	0.06006680646	0.056203928177	0.01164123157	-0.00760359195	0.01199302292	0.01028935868	0.068578137036	0.03511350495	-0.03023152567	0.04267721793	0.01690599204	0.11228791123	0.05675869147	-0.04082131271	0.03341853271	0.045058057027	0.11698404098	0.09187714865	0.18412471799
2	468864	708864	BYxYJM	-0.09123803602	-0.06015618561	-0.11809749547	-0.11974968981	-0.01283188655	-0.0497910341	-0.03619650859	-0.12949840903	-0.12749427439	-0.14953114238	0.02076820567	-0.08289990968	0.041244901077	0.00612701029	-0.1202932789	-0.081019134144	-0.01710754754	0.0075489696	-0.06954995738	0.12448874971
2	469080	709080	BYxYJM	-0.04408088208	0.22576728588	0.06905603973	-0.09608282574	0.0583258278	0.04454931575	-0.00862698375	-0.06145903185	-0.2609566473	-0.20089072098	-0.10535210608	-0.06818568324	0.24913572591	-0.00304208667	-0.20976340555	-0.0906875544905	-0.00343232821	0.060702581	-0.10687047814	0.18308849357
2	469146	709146	BYxYJM	-0.107798108499	-0.116082663642	-0.07078549245	-0.13915711075	0.02690784483	-0.09306731349	-0.07882912615	-0.10639998225	-0.03058149268	-0.20377797046	0.04279104677	-0.087530007995	0.07194570429	-0.05557200177	-0.06161139511	-0.04846438658	-0.03065216787	0.02471841095	-0.007810800418	0.12650683119
2	469810	709810	BYxYJM	-0.02876258741	-0.005535570938	-0.03260129427	-0.04842712255	0.073229717814	-0.01151568206	0.01153712391	0.03857945394	0.02360546206	-0.10438457372	0.05446865395	0.00782567656	0.114982257794	0.02997316037	-0.01615766193	0.020930526132	0.02871449445085	0.14449036948	0.064886971346	0.18825799618
2	470144	710144	BYxYJM	0.17724487778	0.21503745283	0.3037379428	0.18297599239	0.23353906598	0.138459258337	0.2286577347	0.17740599658	0.05587208059	0.04200662999	0.18871987513	0.07714547923	0.11879612382	0.09148809582	0.04613563793	0.0836613305	0.10549804615	0.24978382733	0.19904811887	0.3512493937
2	470576	710576	BYxYJM	0.07474408766	0.05704853657	0.06229058795	-0.00539010049000001	0.10589490196	0.06268038493	0.05647244145	0.1188156667	0.05334529061	-0.041770432534	0.11841277511	0.0319979335	0.1003001382	0.05070931145	0.027945113367	0.043524261471	0.08307614163	0.17283364702	0.05169308409	0.1941631838
2	470996	710996	BYxYJM	0.04155513845	0.078107218418	0.13770704893	0.05783696954	0.16308862792	-0.050501681464	-0.009161998519	-0.0447406872	0.0387480521087	-0.12752583108	0.00905352258999999	-0.04939536082	0.18758029933	0.090438613	0.00067708344	0.11278065301	0.05263477464	0.08669193903	-0.019548439571	0.20606449324
2	471793	711793	BYxYJM	0.019763873492	0.07905002653	0.06192847822	0.03339330615	-0.09344505237	0.062039217938	0.06746276398	0.055102016533	0.12875635098	0.004965936	-0.01518242563	-0.02967604809	-0.074823823935	-0.19341141453	-0.03555481906	-0.05229038574	-0.08909710591	0.09309684384	0.03510344415	0.04350031794
[truncated: 19,335 more rows]
