# Supplementary material for: Genetic Architecture of Highly Complex Chemical Resistance Traits across Four Yeast Strains
Source: PLoS Genet. 2012 Mar 15;8(3):e1002570. doi: 10.1371/journal.pgen.1002570 (PMC3305394; doi:10.1371/journal.pgen.1002570)
Supplement: File S4 — Processed log10 hybridization intensities for the BYxYPS cross. (TXT) [file pgen.1002570.s007.txt]

Chromosome	Position	GenomePosition	cross	YPD	YPD.1	YPD.2	YPD.3	YPD.4	YPD.5	YPD.6	NQO	Cadmium.chloride	Benomyl	Tunicamycin	Sodium.dodecyl.sulfate	LY	Copper.sulfate	Cycloheximide	Paraquat	Hydrogen.peroxide	Zeocin	Chlorpromazine	Diamide
1	3943	3943	BYxYPS	-0.07415038834	-0.12973619542	-0.046797667727	-0.22691042571	-0.093685316884	-0.061540853244	-0.16953691505	-0.22307069514	-0.0396341703	-0.06719064498	-0.07919052599	-0.09281222069	0.09864415541	-0.13604836016	0.0093134519688	-0.02037349514	-0.15310334751	-0.09402545772	-0.16650952398	-0.10515404788
1	4598	4598	BYxYPS	0.0396088643	-0.0811361962	-0.0048075106	-0.12186277941	0.03893121974	0.19880821349	0.0154416858	-0.03139743713	-0.0438463866	0.00677279279999998	0.1917432545	-0.0123473941	0.0729904743	0.1939878071	0.0590872422	-0.0506561271	-0.2361620071	-0.094588904	-0.1583440258	0.0262166544
1	4950	4950	BYxYPS	-0.071722861679	-0.008435508425	-0.0002372151	-0.01942843064	-0.02195291286	-0.033547728859	0.03943757531	-0.11034674897	-0.0100434235	0.0234649132775	0.09116543734	-0.02403124676	0.03529238582	-0.022738291287	0.08009273962	0.0715751505	-0.11091946476	0.08393072459	-0.00479201315	0.02029613797
1	5488	5488	BYxYPS	-0.27218959475	-0.4208249241	-0.417115879	-0.3058420397	-0.4077122672	-0.268263753957	-0.2451811594	-0.1368153948	-0.1424308746	-0.152521207	-0.29288044333	-0.2508796484	-0.0572860244	-0.0916321403	-0.1163092506	-0.36111207445	-0.1640233399	-0.13848849769	-0.16143080551	-0.1331159623
1	6031	6031	BYxYPS	-0.0870502555	-0.0843009436	-0.0500836066	-0.0543098959	-0.0795110139	-0.0726165506	-0.0529012827	-0.0732622241	-0.0301992887	-0.0773624007	-0.0979049239	-0.045750186	-0.0468589082	-0.0611326093	-0.00537908840000001	0.0056430999	-0.101910326	-0.037436642	-0.0431920968	-0.0792552498
1	6664	6664	BYxYPS	-0.0510874436	-0.1051084597	-0.08455558106	-0.01850146328	-0.04638914957	-0.1471641941	-0.29564120457	-0.04663714621	-0.3268723537	-0.0716769788	-0.08317503448	-0.1078343424	-0.1476219732	-0.2539529314	-0.430193763	-0.5391828994	-0.1405782232	-0.06607801322	-0.04366023983	-0.25283558738
1	7269	7269	BYxYPS	0.08477589758	0.3028815522	0.07882090052	0.08279675251	0.08721907176	0.243962503	0.2294770809	0.2044637511	0.3811815476	0.3170124191	0.3361049632	0.1961822117	0.2538170822	0.1497685836	0.3365730891	0.4810991291	0.2049522342	0.3303233692	0.1375702614	0.2028046342
1	9474	9474	BYxYPS	-0.1287820117	-0.0620091742	-0.2058885927	-0.22678031923	-0.13748423869	-0.1006572238	-0.13714181604	-0.18193700097	-0.1356469187	-0.1029562032	-0.0928843505	-0.1319743925	-0.0721169599	-0.1260262959	-0.0374095926	-0.0416707299	-0.1810405964	-0.09983761195	-0.14226478346	-0.17834018882
1	9539	9539	BYxYPS	-0.0476598564	-0.0642423531	-0.0805389505	-0.0960017152	-0.0293075525	0.0435397345	-0.071801571	-0.2194558131	-0.1037527955	0.0126420512	-0.00578662290000001	-0.0646380559	0.0648876976	-0.0394744789	0.00799561830000001	0.0162209608	-0.1393285386	-0.0118566996	-0.1064785117	-0.11160438942
1	27915	27915	BYxYPS	-0.00374942039999998	0.018065169	0.00159901400000001	-0.0294181314	-0.1068804464	0.0245046701	-0.0284172977	-0.00772980820000002	0.0597459372	0.0785874206	0.1403150475	-0.00280151870000001	0.1510523201	0.0982229412	0.1540198056	0.1513326131	-0.0078479481	0.1230626747	0.0908630278	-0.0156304638
1	28460	28460	BYxYPS	-0.0480756316	-0.0558143831	-0.0242891545	-0.0891087468	-0.0420956552	-0.0467263356	-0.080296217	-0.0755846016	-0.0904614633	0.0210261464	-0.0305826256	-0.0622318987	0.0417823326	-0.0433136469	0.0497573328	0.1222137477	-0.0232014457	0.0211250422	-0.1043545583	0.0387797089
1	28814	28814	BYxYPS	-0.187578597055	-0.096997429558	-0.193218487014	-0.13308760788	-0.25262029194	-0.11076933737	-0.09735577207	-0.16355900173	-0.07078689548	-0.0246530593	-0.0367214487	-0.0447674097	-0.11873248432	-0.10761529431	-0.06076049596	-0.01563444706	-0.08614304929	0.039067287826	0.01362985604	-0.13459228619
1	29229	29229	BYxYPS	-0.01337486901	-0.0658849074328	-0.050530730385	-0.01383782409	-0.01435909947	0.050712511865	0.03056581559	-0.09381420063	-0.09583341112	-0.03623904145	-0.00862292148	0.03742418239	0.0606996517	0.0741810776	0.0406003839	0.0417833938	0.06171264538	0.0115936171	0.01273871341	0.0281053286
1	30126	30126	BYxYPS	0.3485339904	0.2781698892	0.3832523619	0.0298937527	0.4024761343	0.56125856	0.2862483595	0.0293237034	0.2699506126	0.202059617	0.1434637089	0.2763452125	0.2306887454	0.1370458464	0.5341935616	0.2927765818	0.0468917859	0.1566648527	0.294639014	0.2867410845
1	30586	30586	BYxYPS	-0.24921060089	-0.23016371226	-0.23283607232	-0.19635776948	-0.1490448821	-0.3622311598	-0.18351975186	-0.21240390478	-0.22961969763	-0.07026921784	-0.20211054057	-0.23903552312	-0.14605594935	-0.17824509341	-0.04297198712	-0.05629792284	-0.247316749835	-0.03806216946	-0.15377358541	-0.06115290003
1	31019	31019	BYxYPS	0.09903700278	0.07039359	0.146816519394	0.09443592312	-0.11654882947	0.153584184	-0.0216195339	-0.11473869736	0.1736701618	0.1736328205	0.1975360999	0.0913641961	0.3629752604	-0.0165434476	0.3033413253	0.1787527036	0.1248636296	0.2154622681	-0.0144746917	0.0935616722
1	31540	31540	BYxYPS	-0.0310633212	-0.0155471957	-0.0294300408	-0.0482734454	-0.0654243431	-0.0498563892	-0.0597621235	-0.0667490618	-0.02876179595	0.0492380889	0.07209293724	-0.0506367261	0.07090820434	-0.0705831918	0.0514777835	0.03207316444	-0.0432419948	-0.01658201916	0.00823758550000001	-0.12533737778
1	32272	32272	BYxYPS	-0.01971601403	-0.0684384267	-0.06017924576	-0.17804884622	-0.05803640707	-0.11724478256	-0.05441537195	-0.07242015349	-0.11605638087	-0.0364704642523	-0.05429493219	-0.02600619338	0.03807253142	-0.05577960559	0.06890105879	0.10155505072	-0.09491178366	-0.02625929454	-0.08516626064	-0.04661966738
1	32596	32596	BYxYPS	0.01262853808	-0.00546187395	0.00381310972000001	-0.06391192984	-0.10538482375	-0.005956987531	-0.04100335197	-0.10406571701	-0.0556253265	0.04824899021	0.00759406586	-0.031539028	0.0849528934	-0.0230988644	0.07947896971	0.0440494583	-0.03584609765	0.09278272218	-0.00758853911	-0.01422014535
1	32767	32767	BYxYPS	-0.06228638673	0.08457572604	0.054241318118	-0.00281176682	-0.05603592579	0.10889094217	-0.00215800107	0.02891300889	0.12187286688	0.21574249109	0.05535175433	-0.03279397644	0.17823556362	0.13762676556	0.15964196897	0.28398768149	0.048155692574	0.03896541861	0.07174254915	0.12100013812
1	33613	33613	BYxYPS	-0.0501002877	-0.0415210039	-0.2454157154	-0.058688661	-0.1319539045	-0.0834870978	-0.0300970397	-0.1515126336	-0.0835843846	-0.0273903595	0.0197609466	-0.0538215743	-0.0313272372	-0.0748607651	-0.00594045250000003	0.0542724611	-0.0756048787	-0.0488945133	-0.0909322201	-0.0983424534
1	33742	33742	BYxYPS	-0.10078088386308	-0.09199286493	-0.08511262579	-0.03119824188	-0.02880313991	-0.04436775516	-0.08861420787	-0.087139076506	-0.1100257528505	0.00271413369	0.00214654903	-0.0679083523	-0.00762712356	-0.08919080094	0.05156245933	0.09916827515	-0.031079872465	-0.00468897538	-0.05498199705	-0.00576275346
1	35632	35632	BYxYPS	-0.01665287904	-0.022820713936	0.06393969328	-0.17367299835	-0.04423056171	0.03514856006	0.01866309977	-0.10115972599	-0.02244178366	0.05016310058	0.04140243617	0.05780242061	0.0627856839	0.0025166291	0.13572780509	0.15968079539	-0.10838967993	0.04770844908	0.09068905869	-0.04567072412
1	35971	35971	BYxYPS	-0.01940423162	-0.080264181361	-0.13451060008	-0.11237481652	-0.06627070804	-0.06052719508	-0.06900779299	-0.13784049477	-0.14626185316	-0.159930054372	-0.05735379559	-0.14778695109	-0.00298849309999999	-0.04164251468	-0.04762769887	0.0500720595	-0.0798625707	-0.03237217049	-0.06589710561	-0.11884382004
1	36575	36575	BYxYPS	-0.02112519294	-0.08737731461	-0.10549218155	-0.02802272346	-0.03990921311	-0.02518710088	-0.01548613606	-0.16239083642	-0.08668443611	-0.00270926790999999	0.0250246288	-0.031295395346	0.08785440328	-0.08025377146	0.068914630577	-6.0154400000012e-05	-0.16199396755	0.00424741377	-0.0570224314	-0.07268859665
1	36899	36899	BYxYPS	-0.0401765663	0.0119787094	-0.04180026798	-0.05854734794	0.01469318775	-0.0569776267	0.0063890627	-0.10732593133	-0.1237079922	-0.0236730702	-0.00774211800000001	-0.1182572316	0.0023411898	-0.0522484501	0.0593962298	0.0359975479	-0.0426389109	0.0380601738	-0.0773303802	-0.0114174157
1	37554	37554	BYxYPS	-0.2049406653	-0.1492345341	-0.1051719583	-0.0674835951	-0.0635682671	-0.0934547297	-0.0434956243	-0.2087429091	-0.1479666869	-0.0326036178	0.0186697483	0.0114004023	0.0923044667	-0.035762334	0.0431987016	0.0816958986	-0.040046289	0.1119856012	-0.1324643694	-7.12339999997536e-06
1	38037	38037	BYxYPS	-0.150025379211	-0.0835104369	-0.1582502239193	-0.13434790202	-0.033900302666	-0.182451086	-0.091131970063	-0.161076444785	-0.10886581072	0.077606799947	0.00114777777000001	-0.200000489	-0.08849121022	-0.12308729691	-0.02093602158	0.07774148305	-0.14096990332	-0.077122431312	-0.14867286311	0.04582975171
1	38534	38534	BYxYPS	-0.14117822774	-0.10983073529	-0.102351188571	-0.10388838404	-0.08013361889	-0.130565030919	-0.1007715248	-0.17899395959	-0.15001141551	-0.09661955654	-0.03736834302	-0.1373733725	0.071292972517	-0.084212575416	-0.042575394764	0.01389265368	-0.15440981412	-0.081289140593	-0.10143472733	-0.05653217477
1	39163	39163	BYxYPS	-0.14303079498	-0.08984381084	-0.083110513914	-0.04681746004	-0.01527475252	-0.02948580723	-0.03096088426	-0.24470369081	-0.15121836728	0.02987790614	0.02545135611	-0.08173382204	0.00375940126	-0.07101459601	0.02470912905	0.1392225351606	-0.02863737859	0.04225881512	-0.08501022777	0.040611624666
1	39382	39382	BYxYPS	-0.113377266	-0.0857216418	-0.1130657653	-0.1016707282	-0.1184376985	-0.0659735257	-0.1198421948	-0.0772288853	-0.1552326051	-0.0856438293	-0.0402251623	-0.1166819271	0.0845086578	-0.1138961228	0.0676668248	0.032035654	-0.1196125558	0.0253870061	-0.0475723683	-0.000357203499999986
1	39796	39796	BYxYPS	-0.17922111003	-0.16184401825	-0.20718633526	-0.22381033615	-0.11192528212	-0.24417529933	-0.231990824131	-0.18355672388	-0.2783335292	-0.39917739082	-0.0385585632	-0.30003538459	-0.11467856795	-0.19921604935	-0.06436877473	-0.09193131749	-0.24256254377	-0.0945607225	-0.09089592039	-0.19085429763
1	40381	40381	BYxYPS	0.0185101747	-0.0781782324	-0.0324387182	-0.0141579338	-0.11571677685	-0.12736193855	-0.0878315838	-0.1642572424	0.1018366292	0.0398517597	-0.0430787651	-0.1254487912	0.0432188256	-0.0165217841	0.0972180498	0.1150865943	-0.101756566	0.0527107059	-0.0138366395	-0.0375015753
1	41240	41240	BYxYPS	0.003815020489	0.04758554858	0.0178533538	0.1100018907	0.080918043	0.0129833184	0.30401686169	0.01337244929	0.09504914248	0.06870886413	0.1445843689	0.04509024409	0.006388287763	0.1055884071	0.09548794886	0.09631506773	0.08166475256	0.06309621521	0.01602721735	0.07866357778
1	41664	41664	BYxYPS	0.131817324	0.184265046	0.225611595	0.1654133988	0.1215005302	0.4896815851	0.25153188938	0.11361644049	0.29959071661	0.26917047993	0.28048001763	0.11783104944	0.1127660965	0.0818667041	0.0315168969	0.2720513063	0.21141417996	0.3041041104	0.0693759716	0.21176341648
1	41884	41884	BYxYPS	-0.00682955264	-0.05204856779	-0.03792545223	-0.10248535445	-0.031603695812	-0.20106205348	-0.13685568324	-0.113569242589	-0.1344363064	0.0038519638	-0.08346257362	-0.09749347949	0.0315790453	-0.02842781537	0.02722919923	0.0592798283	-0.07017431596	0.02278177975	-0.03848904162	0.00486847825
1	41988	41988	BYxYPS	-0.05490675163	-0.3043049337	-0.2558774355	-0.1848738341	-0.3477866679	-0.08380577152	-0.15201423037	-0.5173981376	-0.26175004432	-0.3706570484	-0.24133379746	-0.04216543205	0.1038225865	-0.1869950313	0.20704705338	-0.0699252085	-0.2897489278	-0.3107447835	0.03968200716	-0.5920824119
1	42636	42636	BYxYPS	-0.06103659448	-0.05193849825	-0.06270921053	0.0241025479	-0.05617277833	-0.08678791132	-0.0764122439	-0.13782715756	-0.14310746513	0.03983629416	0.1017986396	-0.05098391303	0.081267256	-0.04100424306	0.117640204185	0.1826357683	-0.09934667305	0.04504698258	-0.0506259282	-0.000530380529999999
1	43005	43005	BYxYPS	0.00552484410000001	-0.0304554863	-0.0322176413	0.1208121497	0.0267060589	-0.1305387948	0.0596873344	-0.0028415114	0.0121872354	0.0707131942000001	0.1328626518	-0.042324668	0.0584752321	0.057902891	0.0968792033	0.2176959353	0.0315567161	0.0465233197	0.0258905184	0.0782257432
1	43317	43317	BYxYPS	-0.08386298327	-0.053861335115	-0.1254254188	-0.08041925422	-0.13741589201	-0.17163174577	-0.10168137214	-0.19016399382	-0.18498331066	-0.0104115201	-0.03256046403	-0.08312244441	-0.00332082050000002	-0.13437907087	0.07472557368	0.0685134359	-0.16384639492	0.01332566883	-0.08622329729	0.16459939713
1	43566	43566	BYxYPS	0.03799396783	0.1066113785	-0.01909759795	-0.04557958603	-0.13604373345	-0.08510688971	0.13006727448	0.3242739623	0.26731220072	0.07305994866	-0.01848905371	0.0204458938	0.1933349041	-0.2365391883	0.34951583876	0.2772937107	0.1038924165	0.1672124162	0.2452181633	0.1326234429
1	43785	43785	BYxYPS	-0.09901093661	-0.10939960925	-0.0252617413	-0.15432416968	-0.0351578696	-0.13526082464	-0.107509715598	-0.171301214963	-0.2518975306	-0.146515147092	-0.07048429689	-0.130471547075	0.06929289271	-0.05308343554	-0.07224430487	-0.03705748987	-0.21597058484	-0.186638599493	-0.0629328324	-0.05423253115
1	44589	44589	BYxYPS	-0.1017170467	-0.11559836711	-0.15212914687	-0.12229080644	-0.14319466391	-0.14590125219	-0.1324100685	-0.15968232597	-0.1893246776	-0.0842409235	-0.0577649268	-0.1330101438	-0.0257200484	-0.1287828163	-0.0341119875	0.01502914	-0.1346980192	-0.04951189755	-0.094242517	-0.11919253732
1	44892	44892	BYxYPS	-0.26668935842	-0.271886959638	-0.24174497095	-0.32477860081	-0.1756784063	-0.18906200142	-0.241451206702	-0.27736210353	-0.36269430181	-0.1433470585	-0.23785527401	-0.25357961136	-0.1246327918	-0.32922153013	-0.0761142532	-0.0705284374	-0.24729762096	-0.14225725215	-0.1624780224	-0.1058270479
1	45199	45199	BYxYPS	-0.0209190275	-0.03726349492	0.00531718211	0.00725966259999999	-0.03597323375	-0.03605516374	-0.00440750213	-0.04339636432	-0.0268976512	0.07465725915	0.05520091846	-0.0421420578	0.1197167883	0.0195010992	0.13634996142	0.1656150892	0.04917286661	0.064543568415	0.00430516140000001	0.06334720143
1	45832	45832	BYxYPS	0.05288164441	0.17550816053	0.19022490623	-0.07159249882	0.2220996123	0.16291040841	0.044888063677	-0.06217900613	-0.0782942022	0.17347170878	0.02806780046	-0.01210981665	0.16356605144	0.11846411928	0.3390730285	0.27232990262	-0.06497828651	0.22628915298	0.1107275912	0.39450839779
1	46670	46670	BYxYPS	0.0306320579	-0.00381066869999999	-0.0876122444	-0.1059702254	0.0183822901	-0.0089110191	-0.0363629124	-0.014857631	-0.0449940254	-0.020955252	-0.0409473343	-0.0341246096	0.0691788404	-0.0315550069	0.0256415392	0.0111023251	-0.0629428107	0.00828701099999998	-0.0426655846	0.00982146280000001
1	46928	46928	BYxYPS	-0.01194317019	0.036689773048	0.02748539117	-0.00832213321	-0.03473951091	0.063313682608	0.01286293633	0.011331878901	0.01158242765	0.071626794275	0.03373577495	0.01141754594	0.06568461253	0.00521715236999999	0.13755421905	0.17865454994	-0.04276457254	0.06954540611	-0.04257965045	0.07271136823
1	47519	47519	BYxYPS	-0.0381498024	-0.0444171842	-0.114991786	-0.1077434647	0.0290470846	-0.0344022637	-0.00473767250000001	-0.071831087	-0.1412918959	-0.1119290412	-0.0288468562	-0.0976874554	0.0607170054	0.00405233249999998	-0.00419291840000002	0.0164944038	-0.0775478427	-0.014649428	-0.0240004516	-0.0212344693
1	47846	47846	BYxYPS	-0.04181602255	-0.04911861886	0.01610171744	0.045420376	0.01581350342	0.05360294888	-0.12664116431	-0.18809910652	-0.037346481	-0.0332791264	0.1055068023	-0.07994079549	0.07433233456	-0.07586738911	0.13671822632	0.1476163308	-0.0756436401	0.0735280755	-0.00945561009999998	-0.02553105106
1	48527	48527	BYxYPS	-0.15476300709	-0.0645399519	-0.14857059893	-0.15348340202	-0.0385928779	-0.11372789984	-0.0921116058	-0.16862586527	-0.140576122	-0.0582703724	-0.0547236207	-0.15855428989	-0.00755917759999999	-0.1192515125	0.015989747	-0.014879855	-0.0758455116	0.0392256992	-0.09001594973	-0.00326711149999998
1	48936	48936	BYxYPS	0.1671987522	0.1090779876	0.1381488301	0.0575403607	0.0704071001	0.1635693266	0.0535039691	0.0229486011	0.0966246424	0.2842707854	0.1753481491	0.0852562403	0.26385378395	0.1839486582	0.2022152286	0.2476598893	0.0255968658	0.1112101266	0.0984648352	0.0610508605
1	49605	49605	BYxYPS	0.00418623600000001	0.0584173346	-0.0913114531	-0.0589912848	0.0825237581	-0.0620185075	-0.054137544	-0.17098115909	0.1176975436	0.0441797514	0.1261070339	-0.0590360878	0.1145259953	0.1510208999	0.1879294476	0.1627395269	0.001708084	0.0552560515	0.1017465996	0.0646202727
1	49904	49904	BYxYPS	0.2072582053	0.2514380776	0.1732868486	0.2112826518	0.5083062311	0.08163345515	0.1895390894	0.144323544	0.2375398229	0.2293274389	0.1337003146	0.2251415813	0.2134936076	0.2251497835	0.5501962915	0.2494201648	0.2548240141	0.1337170158	0.213681748	0.1506133893
1	50499	50499	BYxYPS	-0.0393548818	-0.03108334	-0.037593051	-0.09505802117	-0.0816381274	0.0953590556	-0.0675026825	-0.131192059	0.0720486936	0.0941967014	0.1510051831	-0.0258061689	0.080179994	0.0181622204	0.1779148559	0.2277232979	-0.0474084213	0.0143368853	0.0153809787	0.0592295326
1	51096	51096	BYxYPS	-0.2964035116	-0.3128098421	-0.3741978169	-0.33013202275	-0.3458831821	-0.2915104138	-0.24125097389	-0.3729182093	-0.26049188817	-0.19379545568	-0.3628891707	-0.4211233404	-0.0294478479	-0.2352979307	-0.27656397968	-0.062969266965	-0.19050895076	-0.03380706777	-0.2228858968	-0.02947832368
1	51600	51600	BYxYPS	-0.1155901822	-0.0812567628	-0.0841818103	-0.1207623627	-0.1021795144	-0.0648664967	-0.0972355556	-0.2357294496	-0.0799970567	-0.060004445	-0.0266097083	-0.1777132627	0.0673328281	-0.0812379689	0.0400286652	0.1445590341	-0.1118925829	0.0205766325	-0.0437857261	-0.0189928143
1	51952	51952	BYxYPS	-0.07722025447	-0.06634870535	-0.03449739329	-0.02942836428	-0.09405146318	-0.117922296076	-0.1403858474032	-0.14877129239	-0.0357565159	-0.0182520477	0.0027884277	-0.11185892559	-0.0151776826	-0.1105260984	0.0108167661	0.0692899404	-0.10394626633	0.00962148199999999	-0.00526578489999999	-0.0428643127
1	52850	52850	BYxYPS	-0.018862948	-0.0568672729	-0.0241753036	-0.071631699	-0.20320417106	-0.0245661414	-0.0579478658	-0.19117860178	-0.08288126684	0.125428665822	0.10630723093	-0.15993146345	0.22707609928	-0.18816181982	0.18329215057	0.0966299428	-0.06715583211	-0.018532479542	-0.11963184294	0.09045691805
1	53147	53147	BYxYPS	-0.0368048876	0.02776715476	0.0253447215	-0.1256206777	-0.0536607616	0.0506502827	0.041012661	-0.0787134155	-0.0162076412	0.0840359794	0.04192227989	-0.0698502964	0.0377677946	0.0947417058	0.0792332492	0.1310575022	-0.0144562523	0.04733259757	0.06168149528	0.09820974347
1	53844	53844	BYxYPS	-0.19190711034	-0.098970964571	-0.0402379569	-0.2231433235	-0.20771632342	-0.34900490903	0.10315239481	-0.00928516211000001	0.053642379	-0.0909068644	0.03077624374	0.0189570292	-0.11760529272	-0.162776271381	-0.25639627006	0.04100053684	0.0111712719	-0.1388824407	-0.256042305	0.00311354309
1	54199	54199	BYxYPS	-0.1021861043	-0.2618277543	-0.1595151968	-0.0942574973	-0.0767716517	-0.370060477	-0.0802471755	0.00682284250000004	-0.1077694303	0.1316780073	-0.1728623714	-0.1607770673	-0.1395002798	-0.1103343867	0.0993871805	0.0166746689	-0.113426055	-0.0270663175	-0.0332711132	-0.023364375
1	54509	54509	BYxYPS	-0.04501258484	-0.06405931639	-0.047394553501	-0.064510991173	-0.03441988872	-0.01172551886	-0.06215210514	-0.18105304198	-0.061132158556	0.02944923964	0.01809933416	-0.100815230067	0.09832049152	-0.03438908311	0.0870116001	0.17815887905	-0.076094204095	0.017656524305	-0.03874495842	0.0168250091
1	55689	55689	BYxYPS	0.017865750231	0.04098922467	-0.18595936441	0.34814733485	-0.18143388044	0.0397223247	-0.07221227732	-0.24130599617	-0.3293375003	-0.048631005	-0.1230403994	-0.19383338905	0.0581906677	0.09008205	0.15573527732	0.1370960545	-0.0771694977	0.0350598998	-0.13592448802	-0.077382567
1	55954	55954	BYxYPS	0.1883925575	0.2687449137	0.2237240892	0.2043787494	0.15626865755	0.2423337824	0.16469615895	0.29583630171	0.489380934	0.3449894593	0.2520116309	0.2705120871	0.3273037258	0.28126870035	0.32747386277	0.2028971195	0.2796396682	0.2149138804	0.17477609664	0.2238470218
1	56369	56369	BYxYPS	-0.03188121358	-0.2221395195	-0.50058432338	-0.1085247928	-0.8056037193	-0.10298460669	-0.06591087443	-0.6073428109	-0.2530623323	-0.1010063425	0.00611974430000001	-0.1642785976	0.30589017688	0.0405346827	0.0350648132	-0.1319732481	-0.36636963824	-0.1801142665	-0.1761092275	-0.18536344939
1	56481	56481	BYxYPS	-0.0370239636	0.0259521537	-0.0701126938	-0.0580438828	-0.0265066669	-0.1141696189	-0.0881085633	-0.0738022723	-0.0290629855	0.0580526326	-0.00710665899999999	-0.1030067532	0.2453647415	-0.048162535	0.1654288372	0.1991655146	-0.136321923	0.108190479	-0.0713139923	0.0680272413
1	58495	58495	BYxYPS	-0.00892212460000003	0.0352091158	-0.0539466787	-0.1256400145	-0.0722539771	-0.1831635885	-0.0854677039	-0.2859017421	-0.0121900826	0.046691286	-0.0273627674	-0.1132191237	0.1921496956	0.0326060981	0.2467990156	0.1056608951	0.0016096766	0.0711828589	0.0593367044	0.0913042305
1	59074	59074	BYxYPS	-0.16450531448	-0.11961272872	-0.16793497073	-0.1106409196	-0.06360917896	-0.08228725945	-0.05857917637	-0.10759833548	-0.17450152197	0.10905192514	0.00637138799	-0.08891880036	0.0957908605	-0.02866853225	0.03995087569	0.08869301823	-0.083745953269	-0.00449204682	-0.064649470088	-0.13979297133
1	59660	59660	BYxYPS	-0.0292148244	-0.0171614069	-0.00690102810000001	-0.0334520418	-0.0615142875	0.00023181189999999	0.0113003282	-0.0858677882	0.0546542681	0.0130043347	0.0618117416	-0.0946908227	0.1039060849	0.0628488	0.0800067247	0.1427897769	0.0720563232	-0.0059427076	-0.0800349675	0.07906724258
1	60199	60199	BYxYPS	-0.0135390976	-0.024735730805	0.0257281143	-0.010047270925	-0.008936346701	-0.02738983716	-0.02147420013	-0.06358239443	0.0083321428	0.1005621684	0.03102257177	0.04114308568	-0.00175854804	0.03840404373	0.117320173737	0.15040906824	0.02352480746	0.13647903734	0.01873641621	0.10568814751
1	60418	60418	BYxYPS	-0.120998581887	-0.04651472328	-0.0822949534	-0.025431579215	0.01953769426	-0.12616479922	-0.08325027978	-0.16742308712	-0.13340186549	0.01753440248	0.02071190855	-0.08358815206	0.04748993921	0.01737873976	-0.01094208073	0.09964565397	-0.11454200471	-0.06402447835	-0.0754424575	-0.09072998226
1	61586	61586	BYxYPS	-0.0482121949	-0.0694693986	-0.01574941	-0.0642768905	-0.0900315299	-0.0787746525	0.0299362547	-0.0314727704	-0.0870638658	0.0385170942	0.00805479310000001	-0.0799297149	0.0803708544	0.00881740000000003	0.0925002697	0.1493291822	-0.0636704666	0.01722390808	0.0326777429	0.0391787432
1	62111	62111	BYxYPS	-0.04707909763	-0.03867876317	-0.16845839066	0.09230340133	0.0548468111	-0.067108552922	-0.05914137849	-0.12753771248	0.0341515224	0.03067567031	-0.043394090026	-0.0920798446	0.077476058	-0.0927799366	-0.0215643211	0.2789622388	-0.0141555182	0.08769941938	-0.00934399579999999	0.16582870667
1	62566	62566	BYxYPS	-0.093824962208	-0.12352569899	-0.13772493525	-0.17549961231	-0.036435763487	-0.14493572192	-0.09228948301	-0.12448523363	-0.1668897934	-0.072277385627	-0.06073433799	-0.21619325687	-0.071390919932	-0.05984092919	0.0035239974	0.07551736853	-0.10756634897	-0.00879757608999999	-0.026633047602	0.00618951671
1	62727	62727	BYxYPS	-0.1131336895	-0.16006685093	-0.20107355152	-0.15776119308	-0.184796561713	-0.164127926	-0.22360251165	-0.09137296475	-0.2527584841	-0.08738378619	-0.02287163055	-0.2139607346	0.04293122087	-0.15698665259	0.01776446855	0.11235314218	-0.16505009347	-0.05883754019	-0.1421108218	-0.08480826743
1	62894	62894	BYxYPS	0.0352413835	-0.0148341033	0.035295065	-0.000161580509999995	0.00901988269999998	-0.05103159469	0.06241186381	0.016605918	0.010297239	0.1886034342	0.0692164413	-0.0410192427	0.1665724385	-0.00387443279999999	0.16146788591	0.1513751866	-0.0403263839	0.09102807439	-0.0323751147	0.0448696839
1	63659	63659	BYxYPS	0.2098010033	0.2569445824	-0.0354918467	0.16345076407	0.203023254009	-0.24181151223	0.22373071652	-0.08516653962	0.105497670204	0.36049573679703	0.14997348965	0.09672854554	0.08260031241	0.14164214458	0.3958389034	0.2148125569	0.09258497742	0.03575648364	-0.20046640115	0.13228913584
1	63821	63821	BYxYPS	-0.11011764516	-0.02132729452	-0.113197211565	-0.09361157571	-0.06046892918	-0.11105290395	-0.06689144259	-0.10063342325	-0.1184913468	-0.019413377	-0.0748259611	-0.11840590602	-0.0232959008	-0.039274396	0.0100259674	0.0295162387	-0.0760675894	-0.0698211029	-0.17035027771	-0.0775934129
1	64782	64782	BYxYPS	-0.1652516853	-0.2448644632	-0.0677428676	-0.196934576	-0.0685396436	0.1240646365	-0.1524401725	-0.1489038261	0.1118847768	0.1862350362	-0.0567295785	-0.0508235041	0.1315422622	0.0596292395	0.0159273312	0.2070430848	-0.3256257505	-0.3530445389	-0.2150616375	-0.1345927125
1	65591	65591	BYxYPS	0.0227047272	0.06489177531	0.05315343263	0.0554244469	-0.04842010496	0.02822286299	0.03391027231	0.0496162949	0.03824439118	0.01641142986	0.07885189543	0.01491958881	0.05014823861	0.05097061756	0.04408582093	0.07253072448	-0.01359359641	0.061155932469	0.03074962497	0.056885265319
1	66004	66004	BYxYPS	-0.0116329172	-0.0522600387	-0.0642094964	-0.0614548062	-0.0692659014	0.0333577816	0.0111168339	-0.0772551791	-0.0479820459	0.0230836887	0.0488195549	-0.0712039525	0.0145863044	-0.0445733885	0.0176593325	0.0461721064	-0.00832239500000001	-0.00831836332000001	-0.0780847466	0.03204926586
1	66130	66130	BYxYPS	-0.07571541445	-0.0172120135	-0.12824497184	-0.081765554922	-0.054799180993	-0.13505768641	-0.02337847192	-0.04511713757	-0.06697969701	0.0273093421	-0.00745651772	-0.06012203085	0.05268032607	-0.01582390533	0.03098108203	0.1158740097	-0.09512496246	-0.0103532703	0.00757316422	0.01754713373
1	66547	66547	BYxYPS	0.09120718914	0.0889726333	0.0746285003	0.0477064099	0.27940505597	0.2082207533	0.1316421525	0.0097015382	-0.0177763116	0.4144821842	0.2662755148	0.0285402879	0.4126620195	0.1873012599	0.1225849317	0.1786213123	0.0823474856	0.2568329951	0.0427065168	0.2322931926
1	67297	67297	BYxYPS	-0.042718034	-0.0462705508	-0.0473077507	-0.0407577591	0.0569278175	0.0530061598	0.023512905	0.0299000293	0.0167204716	-0.0368111665	0.0433409832	-0.0683726455	0.0363035801	-0.0906457877	-0.0240766623	0.0475072875	-0.0570757091	-0.056287115	-0.0865326779	-0.00888737739999998
1	67507	67507	BYxYPS	-0.0645649636	-0.1616925973	-0.1791314342	-0.0720171281	-0.1180515011	-0.1606937534	-0.051225841	-0.0863700929	-0.1794720639	-0.1051266032	-0.0676412799	-0.1456024792	0.0301623119	-0.1405423048	-0.0310776424	0.0406206373	-0.1054754135	-0.0761338626	-0.1407135067	-0.070421867
1	67716	67716	BYxYPS	-0.26630713109	-0.26781592289	-0.24230355834	-0.41792578106	-0.22133479828	-0.2777601652	-0.2851850550306	-0.35452626999	-0.23380412598	-0.23541711943	-0.20577257987	-0.397527649394	-0.17705267374	-0.312466898872	-0.228244439	-0.22259618285	-0.279457187556	-0.21619617818	-0.33632311739	-0.189154873377
1	68761	68761	BYxYPS	-0.0588694996	-0.0626697972	-0.0785471715	-0.0680483858	-0.0781553044	-0.0829670973	-0.094224149	-0.1505789189	-0.0757006081	0.00165475770000001	0.00228713730000002	-0.1243826557	-0.0417159443	-0.0760894297	0.0419526781	0.052385765	-0.0502196915	-0.0491793894	-0.0666389699	-0.052605445
1	68960	68960	BYxYPS	-0.0713940027	-0.29174331677	-0.28584169857	-0.31330618006	-0.1143717359	-0.2349831164	-0.2558264442	-0.2300166339	-0.2481354262	-0.0763702241	-0.1449432067	-0.2617508131	-0.1346984881	-0.1363519049	-0.0175909599	-0.1199108004	-0.2107986057	-0.13021873651	-0.30033052219	-0.0999319759
1	69586	69586	BYxYPS	-0.0511920059	-0.0508619184	-0.054929456	-0.0996601916	-0.1140508868	-0.0443756836	-0.1209265288	-0.1376000502	-0.061533813	0.0423936611	-0.0557267299	-0.1985237809	0.00601996360000001	-0.1055362226	-0.0270469302	-0.00375483909999996	-0.0810145802	-0.0637782469	-0.0683246106	-0.0270231266
1	70025	70025	BYxYPS	0.05437070323	0.02395602084	-0.0318240356	0.04272510534	-0.00820165840000001	0.00889515	-0.03539237464	-0.0894006336	0.00285734109999999	0.00679080200000001	0.00321681035	0.03409250567	0.0677644175	0.0141074184	0.02982981845	0.0626395514	-0.0512000738	-0.02313158443	-0.04646774168	-0.06786420879
1	70622	70622	BYxYPS	0.0300772508	0.0911269331	0.0807360859	-0.00841582769999999	0.1730863469	-0.06637301042	0.0159938237	0.0522070427	-0.09496133512	0.05847882588	0.1333206507	-0.0858706073	0.05367658226	0.0185470904	-0.20743847942	0.22813445647	0.07693916691	0.026182598971	0.0799414405	-0.0508000555
1	70794	70794	BYxYPS	0.1833808458	0.1994290796	0.2334177314	0.1864972057	0.1567367167	0.1942507708	0.22674198	0.2117234507	0.3141468514	0.2840056568	0.194718065	0.273899359	0.2769996347	0.2638806977	0.2265220979	0.2932634864	0.2939941506	0.154646984	0.1841881337	0.1885127935
1	72863	72863	BYxYPS	0.0186771911	-0.0196543472	0.098078064	-0.0420512581	0.12130141175	0.03575668607	-0.0349360227	0.0527375817	-0.0178832756	-0.0409318567	0.103938721	-0.0557735787	0.1138776121	-0.0177797829	-0.0243726235	0.2235024526	-0.019881089	0.1341512006	0.013762307	0.1068306869
1	72953	72953	BYxYPS	-0.00252921134	-0.01465570213	0.01439161992	0.04447168662	0.04450717191	-0.049019301922	0.01890757866	0.03133132806	-0.0894301521	0.02316601788	0.0150861391	-0.01609426764	0.018690791	-0.02801620476	-0.01949603592	-0.00708656894000001	0.03167012493	-0.03155125306	0.0410235598	-0.01237399388
1	73491	73491	BYxYPS	-0.00745539119999999	0.00993935439999999	-0.0285039592	0.0463201272	-0.0147375016	-0.0443284384	0.020549555	-0.16173628221	0.0161173726	0.00145702009999998	-0.0585338756	-0.0612112818	0.0392990994	-0.0389281864	0.0202312619	0.096253528	0.0106183386	0.0489005564	-0.10648365206	0.0914987666
1	73683	73683	BYxYPS	-0.1239339942	-0.14408172888	-0.1311777894	-0.1146681918	-0.15504212163	-0.14795890896	-0.18553540975	-0.0828920315	-0.1775876397	-0.00516150510000002	-0.0627077263	-0.1993979008	0.0237266594	-0.1039524646	0.0433318599	0.0305218092	-0.1042930121	-0.0939233997	-0.1175463362	-0.1088997558
1	73872	73872	BYxYPS	-0.04742367665	-0.08775516448	-0.03434450255	-0.113287611235	-0.03500929585	-0.03428422967	-0.08357125835	-0.10776209839	-0.1088922576	-0.0581958368	-0.07784356848	-0.07703963863	0.0011653462	-0.12013791326	-0.0595626997	-0.00722555189999999	-0.0926875739	-0.09182400989	-0.0826229628	-0.14045566059
1	74787	74787	BYxYPS	-0.0298623982	-0.00642732569999999	-0.00294585479999998	-0.0464590784	-0.0380060599	-0.0149383509	-0.029214537	-0.046141075	0.0155428985	0.1145528704	0.0315958451	-0.1123707798	0.0730244102	-0.0517815534	0.0603450998	0.0500628709	-0.0270618611	-0.003994555	-0.06549356445	0.0167883126
1	75074	75074	BYxYPS	0.07227038111	-0.0042148243	0.00224762470000001	0.03959285761	0.08026106027	0.0405483745	0.0223660747	0.0134258523	-0.00939334089999999	-0.0465073753	0.000718647699999991	0.0344688659	0.0705095498	-0.00869706299999998	-0.0312281262	-0.000291857300000004	0.0104008917	-0.0744435577	-0.07806139291	-0.0204327448
1	75278	75278	BYxYPS	-0.00348031299999998	0.0751928538	0.0308280114	0.00028071150000003	-0.0186414387	0.0211965983	5.17511999999498e-05	-0.0208597721	-0.0707498289	0.1032263828	0.0871122672	-0.0289430995	0.1139211359	-0.0276905029	0.0585482847	0.0561546188	-0.0479149517	0.0779575172	-0.0041318421	-0.0735393486
1	76097	76097	BYxYPS	-0.10654052418	-0.05145068771	-0.10688072041	-0.08573666577	-0.07177784442	-0.04027281681	-0.12330284642	-0.21448999884	-0.1324227901	-0.0614794527	0.00318086259	-0.12597411096	-0.0390816084	-0.15769010198	-0.00930195957	-0.0226662084	-0.06208927617	0.04186933574	-0.03121205554	-0.13123394003
1	76418	76418	BYxYPS	0.01275327297	0.06689454206	0.052989641339	0.0313137828	-0.02085984924	0.03318707429	0.03775821551	-0.019516503184	-0.00880318156	0.13114678249	0.132619995638	0.01544032893	0.13647952667	0.1012635393	0.1351781315	0.13615219355	0.06314327007	0.068184886	0.045328081947	0.00659186231
1	77074	77074	BYxYPS	0.0751588473	0.1106781931	0.112612467	0.1035252959	0.2179134985	0.1991154834	0.120952869	0.0208479259000001	0.1667801501	0.2171614859	0.1086911232	0.0602332982	0.2010703522	0.091882336	0.1017730056	0.1868479053	0.081941128	0.0963853845	0.106727997	0.0938906933
1	77555	77555	BYxYPS	-0.0744932915	-0.1024117651	-0.1715481285	-0.0737728913	-0.0881766047	-0.1034429329	-0.0594215312	-0.203240752	-0.1580537347	-0.0922321711	-0.0865650674	-0.1216643706	-0.0550677515	-0.096558741	-0.0942659153	0.00709412099999998	-0.1512526942	-0.1595631436	-0.0766210505	-0.1608719401
1	78272	78272	BYxYPS	-0.0775187161	-0.21076890756	-0.18426452561	-0.15230107313	-0.055660708	-0.24173435604	-0.1085376448	-0.11482080706	-0.0978673491	-0.0439786414	0.00156243349999999	-0.1892542278	-0.14880239109	-0.1242721449	-0.12380563928	0.0858433251	-0.11233156201	-0.0492156411	-0.121717924	-0.25844659892
1	78462	78462	BYxYPS	-0.1691700075	-0.1678640405	-0.0450465899	-0.1404914644	-0.0416750862999999	-0.0890944328	-0.0944427301	-0.05704409	-0.1655306511	0.0200097843	-0.1485163037	-0.1240728733	-0.0137707624	-0.1514231933	-0.00105422799999999	-0.00627680209999998	-0.0401398177	-0.0257427474	-0.00295846129999999	-0.0937046346
1	78561	78561	BYxYPS	0.0124202386	0.0291409247	0.0459208322	-0.0403499905	0.06034631996	-0.0281461472	0.00541136930000001	0.081546682	-0.0943839101	0.0746305873	0.0593866284	-0.0489387234	0.22263530693	0.0212730879	0.1036675581	0.1807737509	0.0793001793	0.0309274882	-0.0184817406	-0.108244837
1	78930	78930	BYxYPS	0.123692733936	0.02775325037	0.07167025467	0.053255430365	0.08648624894	-0.01601313037	0.0254879993	0.06072099917	-0.0116882528	0.05449430381	0.04117730376	-0.00843507575	0.09584600603	0.05877853727	0.091485657898	0.15260282109	0.1285723655	0.03970486546	0.06305346601	-0.0145140043
1	79660	79660	BYxYPS	-0.00423338979999999	0.022071155	0.0446931424	0.0265734857	-0.0358055708	0.0298085086	0.0377380081	0.0128889658	0.0334707562	0.1078129124	0.0127700404	-0.0377445296	0.067905201	-0.0670818093	0.00768363460000002	0.1570626314	-0.0420130829	0.0103372307	-0.0261021132	0.0423000319
1	79925	79925	BYxYPS	-0.1477519379	-0.04163880523	-0.08975491637	-0.14490741324	0.01329319972	-0.03206807722	-0.11401552936	-0.04561172238	-0.1299750223	-0.08306008457	-0.04630197502	-0.14597215503	-0.02350068246	-0.07646175578	-0.02998416952	-0.00272490020000002	-0.05575585444	0.008782603204	-0.101067485409	-0.04985727491
1	80327	80327	BYxYPS	0.05480772884	-0.04848477018	0.01678455533	0.01017208796	-0.33099161762	-0.01240625797	0.00332868469	-0.26500146975	-0.1470048008	-0.03426548168	0.00107282361	0.03928059318	-0.1012468545	-0.0130704189	-0.0936548876	-0.2490689415	-0.07444664832	-0.2243934489	0.04708382888	-0.1024214012
1	80555	80555	BYxYPS	-0.06828517161	-0.19305598023	-0.0536265982	-0.05036797702	-0.23223305015	0.02821605086	-0.54819936743	-0.61864961371	-0.09630562587	-0.48386014281	-0.37346238914	-0.16770954179	-0.46747907429	-0.53846408708	-0.53397551637	-0.54294371159	-0.36534160132	-0.238119576159	-0.19411936488	-0.365162899177
1	81732	81732	BYxYPS	-0.054750122	-0.05776724041	-0.021329638	-0.1278332289	0.0284875933	-0.0591923832	-0.0977098415	-0.05498555342	-0.1107099456	0.0466804837	-0.0314348826	-0.1410650492	0.0170440166	-0.0839111637	0.042357901	0.0928871182	-0.0286021404	-0.08200435902	0.0412022261	-0.0583210066
1	81842	81842	BYxYPS	-0.062897042403	-0.20252552359	-0.13357135217	-0.10080131447	-0.01831633765	-0.08261100099	-0.11598126053	-0.05972225022	-0.215943415997	-0.137375724105	-0.2345655905	-0.26512156343	-0.018615060655	-0.18666730892	-0.10475407539	-0.05464984733	-0.17199705509	-0.21285062853	-0.15503667627	-0.12700016093
1	82663	82663	BYxYPS	0.1830342767	0.1863451898	0.3008828062037	0.06913969266	0.09890662559	0.1551136299	0.11755630851	0.4412801184	0.3363224553	0.32583386475	0.10618644584	0.13057585386	0.4321224184	0.16481961921	0.3627132916	0.5410492999	0.4177729525	0.3345125136	-0.01893050302	0.2997152173
1	82712	82712	BYxYPS	0.1775217634	0.0260193436	0.0650459013	0.1722547516	-0.16038004982	0.0499892585	0.0305078242	0.16831052605	0.21072581266	0.06124479475	0.10062325286	-0.07166804196	0.28529870959	-0.05856973002	0.07227471546	0.235681052	-0.031286813221	0.06430452055	0.11770578	0.0257170639
1	83614	83614	BYxYPS	-0.0391199142	-0.0399261556	-0.0210551225	-0.1087478669	-0.1315746034	0.0109457214	0.00908514840000002	-0.0312195908	-0.1230648356	0.0092317603	-0.1060852232	-0.1267310507	-0.0603061812	-0.0592031146	-0.0468023129	-0.0458514205	-0.0712300435	-0.0361401777	-0.00919843749999999	-0.1181413162
1	83904	83904	BYxYPS	-0.0935841977	-0.0901261935	-0.0560032471	-0.1008027829	-0.0354971323	-0.0977318711	-0.0186273229	-0.052907255	-0.042021577	0.0071582476	-0.1092449096	-0.0615374242	0.0855119192	-0.0458434095	0.0266085548	0.0152819723	-0.0399969224	0.0399730162	-0.0747070252	-0.0636884638
1	84439	84439	BYxYPS	-0.0263875427	-0.0971628084	-0.1873643606	-0.1770704609	-0.1453745518	-0.1746097678	0.0149027369	-0.0894617717	-0.0726647344	0.0141310285	-0.1068544603	-0.2077781851	0.1102899279	-0.1552237885	0.00451988739999998	0.1543825026	-0.1013752053	-0.1034844753	-0.1349014189	-0.0459437056
1	84897	84897	BYxYPS	-0.1268552139	-0.1039392254	-0.1495157067	-0.1094029654	-0.00896478379999999	-0.0647684507	-0.1081343833	-0.1165499174	-0.1629366947	0.0413543633	-0.1571546779	-0.2642971689	-0.0907892733	-0.1207082444	0.00248200710000002	0.0277085107	-0.101787276	0.0161780046	-0.144182483	-0.1958848291
1	85664	85664	BYxYPS	0.03083071072	0.052348446315	-0.1232439923	-0.05638743153	-0.06831498449	-0.02624972126	0.16776408357	0.26025403712	0.0169805611	-0.01842095709	-0.0364817728	-0.07659912899	-0.0820066231	-0.04156678846	0.22209999384	0.1066577483	0.05810415508	0.0454017446075	-0.01246127623	-0.05981638884
1	86019	86019	BYxYPS	-0.079111679	-0.0611378077	-0.10389824636	-0.1176073645	-0.0885190053	-0.14929986023	-0.13195561613	-0.13497977723	0.0028552926	-0.0069759485	0.000255101899999999	-0.17391501509	0.0383174753	-0.1299846861	-0.1167796998	0.0201910983	-0.0704114535	-0.00158931970000001	-0.0150730849	-0.10383379644
1	86649	86649	BYxYPS	-0.05666993868	-0.040262801631	-0.05380825745	-0.08830278345	-0.08802360497	-0.05701029019	-0.0565319551	-0.10470008872	-0.0640098024	-0.00744913649999999	-0.03442613259	-0.12316718618	-0.0186054958	-0.11037560354	-0.03857678443	0.02388786965	-0.07129192338	-0.02371037344	-0.08523054027	-0.09221528889
1	86940	86940	BYxYPS	-0.0067613455	-0.0850032682	-0.00117759297	-0.21100614035	-0.07179196556	-0.20288121431	-0.07829782223	0.01988793759	-0.3007328511	-0.10948060716	-0.12379740737	-0.1928404157	-0.00965700891	-0.20763053002	-0.06645241671	0.005144691722	-0.19269062412	-0.15461721347	-0.14345828634	-0.167910807514
1	87549	87549	BYxYPS	0.146545629	0.1456031216	0.1402712483	0.121089814	0.1368077285	0.1876786538	0.1686979022	0.1421159653	0.1424355684	0.2087553699	0.1766971771	0.1540011238	0.117633334	0.1520762926	0.2071371753	0.2089088952	0.0994888441	0.14733880753	0.0626209596	0.0883425087
1	88009	88009	BYxYPS	0.02193178334	0.04376567085	-0.060632809225	-0.0063149622355	-0.13112578845	0.090703191441	-0.0402739291	-0.05010428522	-0.0439432049	0.05340590114	-0.01673858857	-0.05300279551	0.029528151	0.06143241858	0.11410930869	0.203038847964	0.012243786195	0.00734204309999997	0.02104539146	-0.2404111192
1	88394	88394	BYxYPS	-0.01639428906	-0.01433700827	0.076656042714	-0.00397597769999999	0.11062046777	0.03405445903	-0.0245386964	0.09443980461	-0.119285695	0.14114736403	0.0883383385	-0.03556009021	-0.00409047717000001	0.04197866262	0.11139632054	0.18688083756	0.06740006206	-0.01568992718	0.033239038255	-0.04749443106
1	88996	88996	BYxYPS	-0.0962181224	-0.1039974481	-0.2590103351	-0.4279992521	-0.0278379908	-0.1773583088	-0.1152016131	-0.027807347	-0.0787046693	-0.1810231162	0.0383229457	-0.0649309894	0.2563359195	0.165931573	0.2222171385	-0.1357242748	-0.0488264039	-0.0821786682	-0.1393464263	0.0029743491
1	89518	89518	BYxYPS	-0.112330866	-0.0941409107	-0.1503359518	-0.1744929123	-0.00223782150000001	0.0856942415999999	-0.086571418	0.287841791	-0.1104509954	0.0163591027	0.00684125610000003	-0.160310396	0.072874319	-0.0530924785	-0.0693112627	-0.0148764187	0.0711825469	0.2441346421	-0.1641675968	-0.1899903158
1	89806	89806	BYxYPS	-0.0137915034	0.053975745	0.06476502	-0.0393444978	0.0722700467	-0.0542575963	0.00644554320000001	-0.0463131999	0.011197189	0.1563797074	0.0572543159	-0.0835832269	0.0274659322	0.0182512876	0.1055283962	0.0972392647	0.0242686217	0.0799584671	-0.0140842941	0.0025583315
1	90666	90666	BYxYPS	-0.03198283308	0.01660249688	0.091053630925	0.05556125696	0.069743518362	-0.06883635665	-0.06927089642	-0.01951890061	0.00292504270000002	0.0275049754	0.06301323851	-0.12818472957	-0.0280906556	0.000165983940000003	-0.03346642645	0.1221590276	0.00379915866000001	-0.01050424631	-0.00432439806	-0.02919867418
1	90925	90925	BYxYPS	-0.05422407511	-0.05484177174	-0.028643021185	-0.156305919763	-0.0531386092	0.00583850039999999	-0.04086338413	0.01719936286	-0.0825970623	-0.00712170280000002	-0.0920515011	-0.02678244424	0.08360688548	0.0165439864	-0.0377264618	0.0601859662	-0.0350435142	-0.01751507317	-0.089955694587	0.11613671476
1	91149	91149	BYxYPS	-0.19160387338	-0.04883811803	-0.1170661212	-0.324110961307	-0.2379316015	-0.24305502115	-0.11912502369	-0.2384868897	-0.09060518255	-0.10645714857	-0.21600613942	-0.18794109266	-0.19916483873011	-0.10221213361	-0.16119968293	0.14030830381	-0.029468421973	-0.16119053409	-0.22681884907	-0.12371041354
1	91615	91615	BYxYPS	-0.05766998493	-0.10333503004	-0.0938024376	-0.07221682895	-0.0621118698	-0.0848527013	-0.07826421058	-0.1005435508	-0.1977910643	-0.058515258	-0.0995776496	-0.0837089472	-0.0551399943	-0.1046899442	-0.1581062444	-0.0446161453	-0.11270997579	-0.04282944401	-0.0624823044	-0.09654425403
1	91939	91939	BYxYPS	-0.016542205447	0.00700465207	0.0471495167426	0.028227655805	-0.039756940653	-0.01566701026	-0.087604486258	-0.05390115678	-0.0236885052	0.10224399996	0.037064275713	-0.06517488028	-0.03554813105	-0.04845514745	0.00981992445	0.05586644839	-0.04835852756	0.07403186608	-0.05079620196	-0.06457602675
1	92533	92533	BYxYPS	-0.027896006271	-0.06930356478	-0.00971155683	0.05688719052	0.063602283485	-0.03264451997	0.04986794075	-0.04715600186	-0.07511518896	0.025772371937	0.00691524131	-0.0230072391396	0.0775883366	-0.050563342091	0.04204398085	0.01861700461	0.03386175801	0.033382814735	-0.077709768959	0.015381366961
1	92768	92768	BYxYPS	0.04131956004	0.06581534716	0.10085970532	-0.01024204468	-0.12000228573	-0.05984708184	0.079427006469	0.09237571423	0.091454237299	0.0459553353	-0.17036068032	0.0902074948	-0.0104529124	-0.07441692749	0.14058809921	0.1471084236	0.001782463819	-0.0301669636	-0.07551180119	-0.04978691125
1	92984	92984	BYxYPS	-0.09407919602	-0.097666634746	-0.18309341217	-0.07993439258	-0.16183854592	-0.1518579202	-0.10627839694	-0.08494027196	-0.13070001884	0.02532173507	0.02347349012	-0.19846606415	0.042308836881	-0.1869549664	-0.087999265937	0.021552307416	-0.08344642419	-0.11201682811	-0.2163687116	-0.00191582872
1	93564	93564	BYxYPS	0.0460203783	0.001836801	0.0187382518	0.0179173433	0.031086372	0.0473676518	0.0241500136	0.0129694209	0.0204158619	0.1660363287	-0.0017196957	0.00589531090000001	0.1140608911	-0.0450780315	0.0658182501	0.0857269369	-0.0157841555	0.03599428288	-0.0566461977	0.0413284522
1	93790	93790	BYxYPS	0.054078623	-0.0647201396	-0.28718443469	-0.1265863626	-0.00269905400000003	0.22874450923	-0.1105677935	-0.2825625211	-0.0616566694	-0.1043362939	-0.0500201088	-0.2677562831	0.071170149	-0.438735715	-0.3515671988	0.0114107092	-0.0378317482	0.1246129827	-0.1739071949	-0.38320776416
1	94579	94579	BYxYPS	-0.20380152397	-0.197546665234	-0.22549937217	-0.228085766	-0.23600359514	-0.12490708197	-0.27898751583	-0.25663684292	-0.2923546123	-0.1355635799	-0.1752198763	-0.3471849931	-0.040319275	-0.3105192301	-0.25891334626	-0.0264673607	-0.21825644061	-0.0657424664	-0.2542460669	-0.154376755274
1	94916	94916	BYxYPS	-0.01750168597	-0.09042266908	-0.0286172819	-0.06405839241	-0.0274784292	-0.0201988309	-0.07276370119	-0.18757144456	-0.1220985247	-0.0285706902	-0.0064268489	-0.19456374696	-0.0850861268	-0.18267881035	-0.08434392209	-0.0643767896	-0.1369575088	-0.16139326013	-0.05152567639	-0.17785761965
1	95449	95449	BYxYPS	-0.1636116659	0.0463866003	-0.0514919334	-0.1566556948	-0.01547105514	-0.3503725424	-0.3086008718	-0.0075163623	-0.1661493143	0.0488054477	0.1177255429	-0.243212696905	-0.050574047525	-0.1136280633	0.0576996569	0.12191553972	-0.111969267	-0.0165569219	-0.2176821305	-0.0986333555
1	96048	96048	BYxYPS	-0.060498389008	-0.09913358719	-0.022002663301	0.0665812514	-0.00448049439999999	-0.15578826709	0.009757667299	-0.2232990968	-0.29373915929	0.12163091734	0.2025180682	-0.139053721763	0.13079778062	-0.113530537	-0.21218515232	-0.1237116823	-0.00536727579999999	-0.103720414842	-0.20645758802	-0.07233256788
1	96740	96740	BYxYPS	-0.1354077642	-0.2159297278	-0.2105401172	-0.1750131838	-0.167670783	-0.1430929346	-0.1957615826	-0.2040871397	-0.08374979442	-0.116047305	-0.2157050795	-0.1926934419	-0.1830712574	-0.1586310971	-0.0842791225	0.007447177377	-0.1580030335	-0.1246153994	-0.1281013879	-0.1185033976
1	97710	97710	BYxYPS	-0.00296394640000003	0.00631075019999999	-0.00506331599999998	0.017149967	4.26629999999983e-05	-0.0207109669	-0.0211236315	0.00125680340000001	0.033675665	0.1022175225	0.0586935217	-0.0332540186	0.00194405450000001	-0.0382888109	0.0680978551	0.0958618098	0.0544841734	0.085713384	0.0611574998	0.0601232795
1	97860	97860	BYxYPS	-0.061980968775	0.01898373963	-0.02038254189	-0.11488865658	-0.1003287948	0.066096366015	-0.03049068374	-0.09813030449	0.0062994656	-0.00925375227	0.019460307054	-0.07745867271	0.05602742796	-0.05227373726	-0.00281453086	0.06705731584	0.00251246647	0.0202903377	0.00734404645	0.0365254916
1	97927	97927	BYxYPS	0.020310098	-0.0292147169	0.0635284264	-0.0174262866	0.0418212884	0.0440974644	0.0835637799	0.00188308269999998	0.0407181635	0.0456319145	0.0840907148	-0.116747878	0.0167054338	0.0347523228	-0.0453076347	0.0119145857	0.0513805602	0.085677057	-0.0502589891	0.067414655
1	98637	98637	BYxYPS	-0.0246200117	0.0174961367	-0.0261715612	-0.1092377124	0.029526681	0.0454352802	0.000418242799999996	-0.016860773	0.00347131630000003	-0.0141555724	0.0344641855	0.00765712299999999	0.0191203778	0.0091351536	-0.0169860279	0.095863543	0.00180382099999998	0.026071281	0.047931089	-0.0113169244
1	98886	98886	BYxYPS	-0.16612118676	0.0552592301	-0.15781484255	-0.27427755155	-0.25723496814	-0.36159381793	-0.0624253634	-0.15031144162	-0.4953120135	0.356165379	0.3402692571	-0.23471847693	-0.20446653397	-0.23516638451	-0.037938129	-0.0730507697	-0.2444342519	0.0144592024	-0.0245577673	0.09175602449
1	99441	99441	BYxYPS	-0.2575289133	-0.1336699181	-0.1504995374	-0.2475171994	-0.1702959842	-0.1609871897	-0.1883880485	-0.2928958752	-0.2609654956	-0.0935775983	-0.1522176911	-0.1902343544	-0.1611710779	-0.2395325908	-0.1261290023	-0.1092961352	-0.1412281971	-0.0754442753	0.2657950747	-0.1162818769
1	99472	99472	BYxYPS	-0.0726990552	-0.0764293711	-0.1275346309	-0.100687958	-0.0909646169	-0.0850957256	-0.0253989665	-0.048843539	-0.1259838418	-0.0675555111	-0.0611392926	-0.1118771991	0.0241018885	-0.104047826	-0.0168857245	-0.0067115445	-0.1383680689	-0.0382917096	-0.1086702486	-0.0175392232
1	99841	99841	BYxYPS	0.0912867008	0.1396293022	0.050627364	0.0799005946	0.00990893869999998	0.1808088648	0.1494123757	0.0241102382	0.1109929528	0.1048623677	0.1500365801	0.1450062989	0.1648660331	0.1084268889	0.1510064237	0.0749261268	0.0347959948	0.0310493828	0.0338470603	0.1278819744
1	101178	101178	BYxYPS	0.0494676977	-0.0118607162	0.00900291019999999	-0.1088675897	0.0262137147	-0.00153867899999999	-0.00806199870000002	-0.0352917678	0.104457265	0.1498327544	-0.0175113118	-0.0559108934	0.1041125621	-0.0560885525	0.0365453024	0.0412682595	-0.0485731651	0.0351727253	0.0231093907	-0.07494794
1	101582	101582	BYxYPS	-0.0370200902	0.0688977972	-0.00352820129999998	0.10113185237	0.0209707608	0.0213189013	-0.0047689357	-0.0484435829	0.0743604916	0.0832233596	0.0853510438	-0.0178260913	0.0037457843	0.0139500113	0.0371015412	0.1151367387	-0.0334974417	-0.0334035814	0.00749909299999998	-0.00231007790000001
1	101713	101713	BYxYPS	-0.0184091917	-0.008545479606	0.09394357175	0.04128003207	-0.01748794965	-0.19406355858	0.04807621748	0.11949570954	0.0574146494	0.2360351415	0.021976893841	-0.03022190581	0.089681279892	-0.00308867354	0.0643582812	0.1030409996	-0.1159181782	-0.02467229047	-0.00770861115	-0.26959303115
1	102487	102487	BYxYPS	-0.15482806214	-0.17006059438	-0.23328814876	-0.23477440039	-0.038477732364	-0.18682179453	-0.19377598797	-0.18347320323	-0.24085004489	-0.036523360982	-0.1490209002	-0.346380479	-0.08560383224	-0.18712107799	-0.06062754995	0.05774699566	-0.079430679771	0.04009775888	-0.18075795635	-0.03032270476
1	102865	102865	BYxYPS	-0.0991136276	-0.0601950898	-0.0839404229	0.0025798836	-0.0610190436	-0.126856287	-0.1620900272	-0.1399638079	-0.1609524849	-0.014014921	-0.0624613579	-0.1359386101	-0.058305621	-0.1599008545	-0.0428531675	-0.0154075392	-0.0593137992	-0.0612797025	-0.0852142058	-0.0284853496
1	103069	103069	BYxYPS	0.028100538294	0.04875985327	0.08164947555	-0.04815632423	-0.083812578814	0.11950704876	-0.10076390209	0.011874539677	-0.156842485876	0.1311228613	-0.17480869562	0.09503344791	0.2612522354	-0.05770066939	-0.297577101412	0.12969045192	-0.0190695031	0.02689381039	0.00524234606	0.18276423656
1	103725	103725	BYxYPS	-0.06700154	0.00219533450000001	-0.0797701025	0.0326572074	-0.0484461679	-0.0487096076	0.0119383391	0.0066769099	0.0385725716	0.0714669434	0.0611531339	-0.0160867226	0.1495747458	-0.0553194154	-0.0064739409	0.1182898641	-0.0188470679	0.0468519539	-0.1657180174	-0.1043035584
1	103900	103900	BYxYPS	-0.1181731035	-0.0540094073	-0.0952297483	-0.0263617259	-0.0966734644	-0.1357907622	-0.1560107576	-0.1546502473	-0.264706784	-0.076207665	-0.0859246078	-0.2056815364	-0.00388938560000002	-0.2348784158	-0.18750566659	0.0420274262	-0.0969226074	0.0991222982	-0.16421969215	-0.06433070947
1	104470	104470	BYxYPS	-0.00127364459999998	-0.0498251718	-0.00195000339999998	-0.0659210977	-0.11937137063	-0.00429668389999999	0.0696623044	-0.0196398933	-0.0189971127	0.000163721000000006	0.019764942	-0.1527216047	-0.0239862275	0.014728452	-0.0837961808	-0.022628798	0.0105411865	0.0196126991	-0.03909955033	-0.0765726995
1	105029	105029	BYxYPS	0.004680185	-0.0109037208	-0.0244708976	-0.000132159199999982	0.0367685606	-0.0234548117	-0.0113552082	-0.0380086412	-0.00678214269999999	0.0234088085	0.0417707449	-0.0879468524	0.049277757	-0.00433417559999999	0.0175901993	0.0564903543	0.0349316056	-0.00916852330000001	-0.0250472339	-0.00939400489999997
1	105133	105133	BYxYPS	-0.06045349115	-0.1997006304	-0.1222677326	-0.06707107593	-0.1559830549	-0.2384643031	-0.1490565998	-0.1944613373	-0.3148478839	-0.3354330557	-0.2405509111	-0.1873740647	-0.11820157319	-0.14354876228	-0.06962219698	-0.16838532623	-0.2195953968	-0.340770945	-0.1337228873	-0.1560295189
1	105801	105801	BYxYPS	0.0805611897	0.0397809341	0.0138367707	-0.0141210178	0.0141523975	-0.0301342066	0.00709130890000001	0.0678033287	-0.0217313554	0.0788786713	-0.0221865871	-0.022730973	0.0687231104	-0.0229393028	0.0499142189	0.0916293088	0.1077751841	0.0695320443	0.0521005548	0.0258802377
1	106582	106582	BYxYPS	-0.0508232273	-0.04017512615	-0.04895211315	-0.05834084914	-0.030861997056	-0.01569236011	-0.032365853533	-0.00523485042	-0.0929604224	-0.03081436719	-0.065734633669	-0.14017388262	0.06898725476	-0.03804237389	-0.00697037662	0.04882675715	-0.026440891599	-0.02173606845	-0.07791657231	-0.0762764023
1	106954	106954	BYxYPS	0.04052529158	0.05836045423	-0.05560728215	0.07055791213	0.00358898837	-0.03874225343	-0.07917304457	0.070214976459	-0.1014838939	-0.0217209726	0.04276080626	-0.10579233796	0.03028460853	-0.13565477021	0.02340701336	-0.00416985810000001	-0.0051436986	-0.05500212481	-0.00499025078	-0.12909568348
1	107971	107971	BYxYPS	0.00796748430000001	-0.00481304719999998	0.0164112692	0.04224635761	0.0441869908	-0.0107493851	0.0310818763	0.00471228526	0.033872690479	-0.01523563084	0.05896412098	-0.06673235984	0.07671029565	0.02544036882	0.0854782354	0.067551423478	0.036364791947	-0.01250393664	-0.084990018544	-0.104044177308
1	108085	108085	BYxYPS	-0.032340537967	0.03301828813	-0.020504328071	0.00153737926	-0.080458750022	-0.080778469152	-0.04006004943	-0.052652908075	-0.1531744566	0.03668987647	0.01901477592	-0.0338386315	-0.02320374663	-0.0137592109	0.0143551126	0.0869735833	0.01712513274	-0.12623126582	-0.015101387077	0.10549790841
1	108427	108427	BYxYPS	-0.02347160001	-0.043434520341	-0.04027401486	-0.01470755872	-0.026368650675	-0.037711327369	-0.01771365331	-0.0162394212	-0.08312263285	0.01248530518	0.046528997057	-0.10192782614	0.046742333	-0.05485021013	-0.06046342519	0.0885716706	-0.000902613000000003	0.02769607728	-0.03388664941	-0.028344859032
1	108814	108814	BYxYPS	0.0897678635	0.0735803932	0.1107061603	0.1356046136	0.13623668	0.012259658	0.0730390399	0.069070156	0.083338431	0.1606879553	0.0645144902	-0.0273445877	0.2685351319	0.0861999274	0.0811177473	0.2601227315	0.1014018855	0.0498362853	-0.0229857727	0.0817932776
1	109448	109448	BYxYPS	-0.3650473483	-0.27631557822	-0.4134317092	-0.4153548119	-0.3285082148	-0.2678355433	-0.2935737622	-0.3574090654	-0.24623936729	-0.4231814759	-0.3036617495	-0.31972638147	-0.18023860463	-0.24335134048	-0.271693636	-0.3349945575	-0.3159028975	-0.24795888398	-0.2979354228	-0.2373709051
1	109888	109888	BYxYPS	-0.044520062	-0.10770178543	-0.0526537751	0.00267714500000002	-0.02619427191	-0.0659345426	-0.0734188235	-0.0421507647	-0.1623539789	-0.086376752	-0.0320649076	-0.0846591152	0.0882217409	-0.1158837244	-0.034315762	-0.0894506907	-0.0203856372	-0.0922169413	-0.1440867582	-0.0386565331
1	110596	110596	BYxYPS	0.09945843714	0.14411309153	0.1203085697	0.03405734045	0.112250690702	0.141144627951	0.08426374618	0.20543344311	-0.1104824851	0.23166811213	0.00643060314	0.07742655963	0.23705279688	0.14135578775	0.19261521624	0.3196974367	0.15315418038	0.25035642389	0.04778920141	-0.0272833844
1	110857	110857	BYxYPS	-0.09023479425	-0.07370288492	-0.12362779264	-0.11041371067	-0.04331005175	-0.05214599953	-0.10503773616	-0.03721994753	-0.0793596336	-0.04402662151	-0.05603443282	-0.11413939585	0.0104324692	-0.13609714061	-0.07416183979	-0.0244601065	-0.05789557978	-0.0685448942	-0.035083759	-0.08655372705
1	111345	111345	BYxYPS	-0.0572525263	0.0196999691	-0.0972814847	-0.1730234444	-0.1388256228	-0.0548984053	-0.0194225415	0.0138625566	-0.0254519357	0.00541726539999998	-0.1040988055	-0.1887179994	-0.074005237	-0.0719551969	-0.047409713	0.00193863729999999	-0.0625101258	-0.0020696804	-0.0867430607	-0.0820607228
1	111656	111656	BYxYPS	-0.1597369153	-0.0792175115	-0.0979431476	-0.1982814181	-0.2176991345	-0.29231457697	-0.183155278638	-0.28448325225	0.0311269406	-0.0432734069	-0.1583047324	-0.04123712765	-0.06580841675	-0.0605878572104	-0.18957463982	-0.16688319111	-0.0862417345	-0.0557166522	-0.14348522188	-0.09407105511
1	112086	112086	BYxYPS	-0.12372464893	-0.2055689852	-0.02892112404	-0.10484205774	-0.10158667457	-0.07132268055	-0.05746528981	-0.119127877218	-0.0235635558	-0.0511081311	-0.1111561672	-0.16335759759	0.06643624339	-0.0636802178	-0.0844054539	0.00906822070000002	-0.1177182876	-0.15516368729	-0.00806577615	-0.05925848211
1	112647	112647	BYxYPS	-0.1149369149	-0.0829452749	-0.1167347603	-0.1267630974	-0.0987734272	-0.0949269005	-0.1491524817	-0.0641045677	-0.1325083118	-0.0411349345	-0.0931357839	-0.1595637044	-0.0874516312	-0.1636028122	-0.1114822318	-0.0260012348000001	-0.0661098322	-0.0536164306	-0.1025412856	-0.1260346187
1	112809	112809	BYxYPS	-0.0143050659999999	0.00649842389999999	0.025957205	0.0596742888	-0.128706113	-0.00764291450000004	-0.1099019508	-0.1898150577	-0.0572746534999999	-0.09813618	0.0882735186	-0.1382521099	0.0801490058000001	-0.1296989926	0.1891135299	-0.0698175291000001	0.0643868611	-0.000350134499999988	0.0220966908	0.00400760149999996
1	113790	113790	BYxYPS	-0.07825536993	-0.06944509411	-0.03939356017	-0.09994201025	-0.01895973416	-0.10388398481	-0.13394861023	-0.04170867493	-0.12992593667	-0.0894138715	-0.13208299063	-0.0997449511	-0.0278029921	-0.11462594711	-0.05533836431	0.0820082124	-0.04872282054	-0.08719849438	-0.06712460395	-0.13302904976
1	113891	113891	BYxYPS	-0.0796110863	-0.1039742161	-0.089395381	-0.0755204561	-0.1099240663	-0.0779422929	-0.0859278317	-0.1282087056	-0.0913552397	-0.0598098765	-0.1125196392	-0.1680038119	-0.1471181638	-0.1478952316	-0.1125491597	0.0296520255	-0.1537641793	-0.07312514465	-0.1045137761	-0.1162829434
1	114590	114590	BYxYPS	-0.0954340845	-0.062023642	-0.1081765455	-0.0751150034	-0.1061050288	-0.00235273250000001	-0.0408494406	-0.1177484388	-0.0761452652	0.1078777156	-0.00449933650000001	-0.0921957076	0.0271546739	0.0108652092	-0.00303432379999999	0.0766061264	-0.0632826981	-0.000681244299999995	-0.0385704302	-0.0734877403
1	114929	114929	BYxYPS	-0.05743834539599	-0.04513532994	-0.08163116321	-0.01427349579	-0.05724839533	-0.0111530521	-0.043837407481	-0.0212335235	-0.04112082511	-0.01387727410447	-0.04861273887	-0.08597205979	0.048412188408	-0.05794584343	-0.043557752507	0.060718535245	-0.06993049426	-0.027723757432	-0.04242767692	-0.051042389117
1	115459	115459	BYxYPS	-0.13993257927	-0.0230283087	-0.03197421795	-0.1310397342	-0.06659765553	-0.1176118067	-0.08594949936	-0.04461558866	-0.17136235069	-0.00825214158	-0.00935989850999999	-0.22386977862	0.008618998117	-0.138552464364	-0.03705438189	0.05457888787	-0.047099368179	-0.0089197168	-0.14201794281	0.00980725837
1	115495	115495	BYxYPS	-0.00935452509999998	0.02475819267	0.00537506679999999	0.0239923313	0.00640802539999999	0.03636433688	-0.01576783923	0.00983711573	0.0398573797	0.10189418883	0.02173857055	-0.10791218501	0.0418824265	-0.05058489187	0.09209791236	0.071481867	0.0516360327	-0.04064398262	0.01157928182	0.01321256852
1	116549	116549	BYxYPS	0.00281796029999998	-0.0410955763	0.0484518784000001	0.00626936859999999	0.0232889939	0.0922175601	0.0300357038	0.0720988527	-0.04560283	0.0337346052	0.140539012	0.0252471809	0.0218704528999999	-0.1091231662	-0.0316237208	0.0867414571	-0.077315516	0.00147992179999995	-0.00859129930000002	-0.00525746569999996
1	116851	116851	BYxYPS	-0.09977695381	-0.13095378676	-0.13360845234	-0.11305483732	-0.074688286831	-0.09861874495	-0.09335419629	0.05571822811	-0.13019906767	-0.06767709365	-0.08776398618	-0.14913614411	-0.0168851848	-0.154101228692	-0.089726281028	-0.0222747733	-0.04332039888	-0.01736406819	-0.06664252724	-0.050807886018
1	117255	117255	BYxYPS	-0.4348973321	-0.40771473625	-0.38084788724	-0.334733054	-0.11638122539	-0.248876019	-0.27170016227	-0.2668688536	-0.55642387655	-0.49432311454	-0.48706070226	-0.12132554573	-0.07409265308	0.042753768215	-0.03343724002	-0.17504310287	-0.19752925484	-0.14408759845	0.14314942915	0.070078529
1	117601	117601	BYxYPS	0.05354533567	-0.03330094221	0.03014623597	-0.0429220616	0.00919581763	0.19085304693	0.02828643232	0.00806581862	0.01408515744	0.10177977219	0.02209994554	-0.01971713087	-0.03705652377	-0.02391177773	-0.07879407838	0.06304186055	-0.018913060452	0.04195784886	-0.04243350427	0.00461282098
1	118607	118607	BYxYPS	-0.07631513258	-0.085517919879	-0.034857915889	-0.09621688143	-0.12594516216	-0.10125303154	-0.0406285532	-0.08689978131	-0.141093403242	-0.01661331298	-0.001233620263	-0.1510815403	-0.03360189969	-0.10675601145	-0.08078907038	-0.07633296879	-0.05893262525	-0.062621259844	-0.16540402909	-0.068180829568
1	118998	118998	BYxYPS	-0.1044541592	-0.31908310711	-0.04646860078	-0.1052196473	-0.06575553532	-0.32057319034	-0.71316634218	-0.54559315269	-0.554447586529	-0.4289765456	-0.5028569476	-0.47422669907	-0.40045092474	-0.6281960625	-0.4768148823	-0.440764389462	-0.42752788586	-0.2927568024	-0.35150489027	-0.320206409
1	119351	119351	BYxYPS	0.07551277298	-0.2176325182	0.0787782457	-0.09327482386	0.00498231398	-0.0460749918	-0.1240331879	0.0180531851	-0.0998212512	0.0479877397	-0.1057455117	-0.0652644844	0.0416021725	-0.1049749312	0.0540005631	0.0726699058	-0.0726299016	0.0652725568	-0.00697001361000001	0.0116632367
1	119606	119606	BYxYPS	-0.0323446563000001	-0.00742911569999999	0.0220482602	0.0155296608	-0.0478326967	0.0659512903	-0.079484567	-0.0116741692	-0.0766354444	-0.0418464747999999	-0.00793115439999997	-0.1351370034	0.1138936326	-0.0806006927	-0.0477826505	0.00221455450000008	0.0504779155	-0.045401169	-0.0706171423	-0.0620373909
1	120379	120379	BYxYPS	-0.05899599471	-0.14683164888	0.0587616483	-0.18826172416	0.03727282966	-0.08101827382	-0.08674957113	-0.01725279596	-0.07389204445	-0.00540769277	-0.07087669876	-0.21522450468	-0.0788833228	-0.17542288024	-0.03907094032	0.0480320499	-0.13550601497	-0.074360496222	-0.10334654794	-0.02113592325
1	120442	120442	BYxYPS	0.128742273	0.04470886852	0.17773930638	-0.0155611283999	-0.27991444238	0.18311153757	0.09283293528	0.25128864291	0.2975301753	0.14189288521	0.23097603892	0.06478989928	0.3718940528	0.12644080146	0.16048551208	0.19746268825	0.22528063809	0.171512153264	0.09828672648	0.1067189508603
1	120819	120819	BYxYPS	-0.26463100707	-0.19595967207	-0.28210860121	-0.22510878329	-0.17876030142	-0.325010941257	-0.21447324127	-0.30665798331	-0.354733474	-0.25591360771	-0.23308651208	-0.3162279631	-0.28315613512	-0.34363347279	-0.23453196358	-0.20760739124	-0.18452043841	-0.17159287653	-0.22239169134	-0.20030026431
1	121454	121454	BYxYPS	-0.04632215299	-0.049725748656	-0.05593214067	-0.086643701524	-0.10462906496	-0.10931142199	-0.06079069959	-0.08443332782	-0.143281328292	0.00571394235	-0.08791556091	-0.12390566121	-0.07305354584	-0.15304159163	-0.03738535081	0.08611291395	0.0233322277	-0.00936124956999999	-0.05629620829	-0.18942666931
1	121958	121958	BYxYPS	0.01324620511	-0.07427329822	0.00072083966	-0.05316530016	-0.04148038326	-0.10587611836	-0.01543378138	0.00428317936	-0.0371876987	0.01207374541	0.05299646558	-0.09461188438	-0.00619545049	-0.04770116063	-0.04573403299	-0.07851965841	0.0177570396325	0.021116571614	-0.02148150793	-0.00682981728
1	122769	122769	BYxYPS	0.0706119935	0.0312740697	0.00372173349999999	0.025473799	0.0230633071	-0.0338547905	0.00878433779999999	-0.0344850398	0.049900537	0.107231325	-0.0228897714	0.0038090771	0.0844135252	-0.0589577377	0.0500894222	0.1626517136	-0.1484771301	0.1234338985	0.1163903023	0.0821189509
1	122955	122955	BYxYPS	-0.06783021335	-0.06671166811	-0.15703869481	-0.0211336624	-0.03497435351	-0.05633426042	-0.09653645114	-0.13297517903	-0.025144968	-0.068575705607	-0.082151737065	-0.11089798909	-0.0508671488	-0.08823824047	-0.11514652539	-0.03079174597	-0.05351060594	-0.10512339185	-0.09245694835	-0.10726257521
1	123429	123429	BYxYPS	-0.059113235129	-0.05909617055	-0.063290229825	-0.0409895504	0.00118656624	-0.02402151595	-0.070753294483	-0.00656522916	0.01735560339	-0.000411659580000001	-0.01041618258	-0.09884853969	0.05546256463	0.01924691382	0.059824544658	0.03982283818	-0.03927184721	-0.07178175389	-0.04551967144	-0.08561931362
1	123708	123708	BYxYPS	0.10884482476	0.12024114627	0.15022640537	0.08899661239	0.22645237345	0.13787358074	0.09555720474	0.12491076418	0.0059183544	0.12259965268	0.14025093015	0.14119575768	0.16144540692	0.12183532093	0.1907002917	0.22189028365	0.10778056677	0.04025899757	0.08576414928	0.07252842559
1	123927	123927	BYxYPS	-0.13702959866	-0.11487004955	-0.2710876006	-0.13821684375	-0.10464375152	-0.23550752558	-0.14427076459	-0.13359327229	-0.17958799608	-0.0072193315	-0.14964755004	-0.21565163634	-0.10673536015	-0.25399969504	-0.15514842432	-0.08542222223	-0.18832615408	-0.08012600278	-0.17073668846	-0.13978448447
1	124495	124495	BYxYPS	-0.1670926496	-0.269912961571	-0.2105590624	-0.162969713	-0.24726949154	-0.1871103617	-0.27367464425	-0.1318679676	-0.15478476866	-0.17543627162	-0.15490651105	-0.34054608296	-0.06244749126	-0.26082841369	-0.15325238993	-0.17831847928	-0.170081060377	-0.09823322091	-0.1958887185	-0.0411408678
1	124720	124720	BYxYPS	0.3467843227	0.2449841569	0.2038629983	0.2155841304	0.2643942489	0.1050215338	0.1279432759	0.2289403375	0.0521676218	-0.00923074570000004	0.2362778986	0.2374720197	0.34067069736	0.2781660142	0.25158966	0.4093453363	0.2606689024	0.0804348875	0.1358982056	0.1950735928
1	125134	125134	BYxYPS	-0.14728907588	-0.06424318458	-0.08759337987	-0.17416232217	-0.08071464324	-0.0755844076	-0.094392987916	-0.15125087985	-0.14651686231	-0.00100290302	0.00113925274	-0.20249489727	-0.0386530082265	-0.17419078767	-0.126819193454	0.01762050995	-0.07146600943	-0.04589032019	-0.10220896381	-0.14875504667
1	125794	125794	BYxYPS	0.055739171406	0.08841188747	-0.051484568504	0.03513081725	0.03288058289	0.07173994421	0.03798270339	0.08027673678	0.0943562332	0.2025959323	0.09808740604	0.06483169967	0.09869377188	0.00806763313	0.05611459873	0.10147829389	0.04837951844	0.04333496212	0.04732438364	0.09526377684
1	126601	126601	BYxYPS	-0.0663994895	-0.0123969988	-0.1294381547	-0.113547312	-0.1017184816	-0.1450978182	-0.0426168028	-0.1639398513	-0.1362806687	-0.0104408322	-0.019669392	-0.1726038525	0.1335220369	-0.2348386454	-0.0868458588	0.0274549346	-0.0978176177	-0.1167516546	-0.0724480923	-0.1001536092
1	127228	127228	BYxYPS	0.2124592304	0.1782014435	0.1295366641	0.0900210071	0.0221438309	-0.19948048884	-0.0170762921	0.1077491269	-0.04045160182	0.1445942507	0.0169978608	0.0398274245	0.02743813275	-0.0112269218	0.057057025	0.11419920039	0.1033725395	-0.0280153946	-0.0348528421	0.3563545057
1	127534	127534	BYxYPS	-0.2357334047	-0.2559114935	-0.1313795836	-0.0743156275	-0.0958818247	-0.40524241133	-0.2538765843	-0.1652995527	-0.1341256749	-0.1258999455	-0.2500102604	-0.2230865093	-0.0287515575	-0.1773128049	-0.1154708763	-0.0195767097	-0.2039842753	-0.0262915962	-0.050580368	-0.1358754021
1	127573	127573	BYxYPS	-0.00824290119999999	-0.0115277722	-0.1378741743	-0.0732586804	-0.0353509437	-0.0400974264	-0.0640754733	-0.0504829635	-0.0476705934	0.0640868578	-0.0617344912	-0.1168604647	0.0510222193	-0.1135535426	-0.0654913106	0.0320227372	-0.063815503	-0.0563925475	-0.0524914223	-0.20332595628
1	128456	128456	BYxYPS	0.0226274779	-0.0391748717	0.0291884879	-0.0208595752	-0.0756677379	-0.0264493975	0.00295507280000001	-0.005859692	-0.055318085	0.0564125065	-0.0210017188	-0.0530874426	0.0767332993	-0.0862840457	0.0172085614	0.095985989	-0.0517565222	-0.03358332164	-0.0430545124	-0.12612153392
1	129024	129024	BYxYPS	0.0923802783	0.0895257813000001	0.1053211885	-0.00794487250000003	0.1035910148	0.0281534558	0.1172685605	0.147524924	-0.0567014269	0.1714384257	0.1469244856	-0.0509231891	0.0769155169	-0.0732322018	0.1163671603	0.176771362	0.0414700541	0.0627857109	-0.0150675249	0.0301755132
1	129477	129477	BYxYPS	-0.0776975755	-0.027348250551	-0.02432962902	-0.06939045788	-0.12991706355	-0.097876384958	-0.13080481725	-0.067948281837	-0.18144148628	0.06556512754	-0.07889752406	-0.0995007253	-0.10939511302	-0.12464826206	-0.0344007439	0.0639044015	-0.10838678328	-0.031180393465	-0.04874192513	-0.04933569736
1	130628	130628	BYxYPS	-0.11704570136	-0.14633424378	-0.12749887975	-0.097208765853	-0.24213303461	-0.16897006324	-0.093424710461	-0.11460046818	-0.1755820172	-0.1149011808	-0.0155718858	-0.11420853627	-0.12496106439	-0.08343098572	-0.0736149644	-0.0971243734	-0.15791754515	-0.05863080126	-0.11410497917	-0.08457756701
1	130921	130921	BYxYPS	-0.11303967999	-0.10716967498	-0.07752115179	-0.10336561874	-0.0555434641	0.0443017699	-0.0490979415	-0.0574908131	-0.0340579795	0.0134219543	-0.00458091589999998	-0.0533085451	-0.0297390042	-0.000153565800000033	0.032475973	0.0913393011	-0.0794536944	-0.0846877792	0.011185128	-0.05396769171
1	131638	131638	BYxYPS	-0.00362025659	-0.01753604563	0.00131660403	0.03651605789	-0.06123387039	0.02521399871	0.04961808281	-0.02997018296	0.00292457199999999	0.0427068235	0.05343382707	-0.09114990879	-0.021999168	0.0124815792	-0.0590691224	-0.049313746	-0.07537867115	0.04293264991	0.00735899987	-0.06089332484
1	132525	132525	BYxYPS	-0.252497821	-0.1127754147	-0.3121454241	0.01685183338	-0.40142943469	-0.3995804026	-0.1796912507	-0.05843743408	-0.2188286339	-0.05024572083	-0.2653433842	-0.20355181819	-0.008007425492	-0.2569135224	-0.1042108795	-0.2787443306	-0.1648388683	-0.06802875263	-0.2967464942	-0.1879599325
1	133201	133201	BYxYPS	-0.07088795663	-0.05495641159	-0.06612490044	-0.02560004858	-0.074889342483	-0.04540145389	-0.02706491742	-0.02972163932	-0.10177295695	0.018616442706	-0.029919880802	-0.11393914982	-0.0281841616	-0.11098044365	-0.08953448252	-0.00581765609999998	-0.11031172785	-0.01756791961	-0.07647154927	-0.04800915825
1	133643	133643	BYxYPS	-0.27164623687	-0.31605678786	-0.29300234523	-0.28839533863	-0.306685655472	-0.36919666538	-0.325453569539	-0.25594227708	-0.38113049916	-0.23214585534	-0.33829890188	-0.29438328364	-0.24116956421	-0.387326683746	-0.3097266182	-0.1328472582	-0.36619041984	-0.170849061642	-0.27866024964	-0.24311663059
1	133860	133860	BYxYPS	-0.0008068863179	0.03594106377	-0.13661660711	-0.01736828323	0.04979298656	-0.21846797776	-0.29889268729	-0.26040319353	-0.07095257735	-0.06241715006	-0.28853214623	-0.226430133458	-0.0873645362	-0.02557681565	-0.02028356116	-0.1068642209	-0.04414964544	-0.008034317285	0.03409169463	-0.008131705057
1	134606	134606	BYxYPS	-0.02005443647	0.03256256462	0.05090635929	0.060679599579	0.03556311614	0.05892219247	0.00758112922	0.076821175113	-0.0232552265	0.04618136431	0.04778859743	-0.06216007037	0.09210267328	-0.04826755356	0.05181869464	0.12698953322	0.00731427294000001	0.06810908835	0.00814009975	0.03365966506
1	135224	135224	BYxYPS	0.08320925608	0.00759210489999999	0.03667360625	-0.01084190395	0.0219569984	-0.0374536751	0.0439346612	-0.05097760384	0.0272536757	0.0633660355	-0.03331756216	-0.06212205282	0.16706289005	-0.0391689444	-0.0289092281	0.13519325191	0.0712767355	0.08234973479	0.08917568524	0.05101620767
1	135419	135419	BYxYPS	-0.0495135823	-0.0854329423	0.0430355113	0.052828563	0.0458312824	-0.2692554651	-0.0702498596	-0.185726695	-0.178276732	0.0775620597	-0.1447717895	-0.289192799	-0.0805332296	-0.291469387	0.00134597119999996	0.0208993577	-0.0785783158	-0.1182908495	-0.0375941282	-0.17232094525
1	135954	135954	BYxYPS	-0.11415668262	-0.0300824766	-0.16015286552	-0.0246219962	-0.16564766547	-0.0868098538	-0.10018972	-0.0240294998	-0.0747247112	0.0703765766	-0.06435106918	-0.13303019657	0.0228291842	-0.19981455012	-0.0326713683	-0.0822801706	-0.0646103742	0.023941313038	-0.1147192937	-0.1231123081
1	136162	136162	BYxYPS	0.01167144327	-0.0258151889	0.0071325953	-0.00905343780000001	-0.000996580400000002	0.0194220189	-0.00915539109999999	-0.0191384502	-0.0382649421	0.0889079444	0.010852614	-0.0484001484	-0.0197178985	-0.0479730265	0.00280537210000001	0.0919088667	-0.0388719405	0.05052022	0.0033145071	-0.0898447148
1	136963	136963	BYxYPS	0.0402632119	0.0520014231	-0.0193165367	0.0308256673	-0.057233491	-0.00486796960000002	-0.000555602500000002	-0.00216562007000001	-0.0768718076	0.0855697536	0.0475538803	-0.0154671706	0.0401225955	-0.0692090869	0.03738686504	0.0761287291	-0.00021802051	0.026021966634	-0.02847561084	-0.03850907845
1	137266	137266	BYxYPS	-0.0884949277	-0.09869805296	-0.16064993146	-0.07126403471	-0.07163265563	-0.06672505278	-0.10002694125	-0.07784292904	-0.12290528624	-0.10711192734	-0.122998014633	-0.132780421287	-0.13045354113	-0.16296968299	-0.09232735948	-0.11016887018	-0.15214182768	-0.13056390627	-0.0837191792	-0.13854361071
1	137338	137338	BYxYPS	-0.069066411	-0.0774874881	-0.0588416452	-0.0964549407	-0.078039258	-0.0670766492	-0.0940192256	-0.0155158061	-0.1187497228	0.0208544111	-0.000169400500000028	-0.1211139545	-0.0371043118	-0.024010337	-0.0565608215	-0.003799685	-0.1222936425	-0.0800036813	-0.087519973	-0.11432268196
1	138808	138808	BYxYPS	-0.04738242598	0.02547081846	-0.05007977064	-0.09683619248	-0.14268725395	-0.13910179936	0.08277240492	-0.015903047543	0.01327352254	0.14761822635	0.07363417399	-0.14783153392	-0.090409261455	-0.14929463516	0.077846865927	-0.035676406814	-0.03164910831	0.15427405181	-0.065629102702	-0.10335609661
1	141986	141986	BYxYPS	0.064458733311	0.00191936785	-0.019027317041	0.10603928025	0.0301702108	0.045627315434	0.03918103451	0.03556488659	-0.03534008143	0.09587583144	0.02862601642	0.0279884792	0.07742493289	-0.06259091937	0.06321712375	0.0385039662	-0.00251193148	-0.0325622101	-0.033671205667	-0.02249568795
1	142546	142546	BYxYPS	0.1143111752	0.1069515573	0.2280199025	0.0197089961	0.0585245193	-0.24423093943	0.125045329	-0.023333408	0.15705342982	0.25636341342	0.1827433295	0.0959061065	-0.01709289943	-0.0682167853	0.00524174899999999	0.10072454483	0.01278696274	-0.0936710895	0.2287012705	0.1224133915
1	143069	143069	BYxYPS	-0.089669749977	-0.08116446943	-0.0396324578	-0.08099820893	0.20226695118	0.102945702	0.00236044545	0.096326710567	-0.27387789024	-0.1491322995	0.04063280452	-0.12247195331	-0.05109393967	0.21487912439	0.0220589014	0.0517825881	-0.05441614921	-0.0526058201	-0.007301834558	-0.240534751
1	143601	143601	BYxYPS	0.1768177938	0.1452175579	0.1709048083	0.0337604258	-0.07818711	-0.1346052571	0.0841090583	0.21028462469	-0.018257335	0.11390086422	-0.20693137383	0.0586490356	-0.0337146974	0.00405664999999999	-0.1443592976	0.03629909378	0.0578533615	0.0295056871	0.2107407924	-0.20052004094
1	143854	143854	BYxYPS	-0.2431381209	-0.22733253456	-0.1778569996	-0.1983757453	-0.2482364533	-0.1771522362	-0.2209680525	-0.23467656385	-0.2391320829	-0.1583317415	-0.21807393999	-0.1602394444	-0.2029942197	-0.1952560403	-0.1916650498	-0.0715488816	-0.20597635571	-0.07163434438	-0.1891713953	-0.12515314956
1	144828	144828	BYxYPS	0.0562747195	0.0477916304	0.0132812861	0.0418958842	-0.02768679544	-0.0398661959	0.02961543261	0.07859994644	0.03191925686	-0.0452259772	-0.1085973342	-0.06913085915	-0.166605448912	-0.11852543534	-0.11009080244	-0.14818756687	0.06325881321	-0.02602277478	-0.09753172941	0.03790569402
1	145616	145616	BYxYPS	-0.0148394772	-0.0403490755	-0.09710899232	-0.0307331222	-0.142194888758	-0.0775613357	0.0052162598	-0.0427052111	-0.1025505546	-0.0186424018	-0.0652109235	-0.10411901352	-0.0127296173	-0.1239882293	-0.0420593238	0.0378901965	-0.0282130889	-0.0387090216	0.0202909924	-0.0307420559
1	145724	145724	BYxYPS	0.071792106973	0.0870387202968	-0.00251829653	0.23358063289	0.037130105492	0.1570202642	-0.014384348464	0.19035283903	0.1477664055086	0.15999185552	0.16516032212	0.155701610971	0.18178164216	0.08705564431	-0.006169373743	0.08203469681	-0.00832934024	0.15097728585	-0.01502485523	0.22792254385
1	147509	147509	BYxYPS	0.01599262341	0.0326396191	0.00929183202	-0.0559752494	0.04594933813	0.0412818034	-0.000450138300000014	0.05594653146	0.0705252839	0.1386208483	0.0302872678	-0.058668369	0.0500337482	-0.0571547378	0.0597443943	0.1592927467	0.0856054831	0.0519738143	0.07207565094	0.04166455484
1	147761	147761	BYxYPS	-0.0200143139	-0.023667044582	-0.12643799355	0.04199101879	-0.09773557863	-0.00957307177	0.05702247421	0.000612729041000001	-0.06106128508	-0.13247068994	-0.061942416225	-0.0652953832	-0.1356541068	-0.159926230781	-0.13622850181	-0.02448289612	-0.12363783342	-0.14925192933	-0.0347649722	-0.09791058777
1	148148	148148	BYxYPS	-0.145338439301	-0.05706805898	-0.03090296859	-0.02956844052	-0.05601483886	-0.0576519942	0.01984050451	-0.13340745304	-0.06355779283	0.034058825685	-0.14381006482	-0.02460037526	-0.01602001628	-0.07638185642	-0.16571465661	0.055687895641	-0.05575267727	0.0509435035907	0.01660430819	-0.05541440132
1	148888	148888	BYxYPS	-0.0439164593	-0.0541329792	-0.1250164144	-0.0804298525	0.00239388040000002	-0.0899392288	-0.0834022254	0.0676585396	-0.0526518019	-0.0783243428	-0.0143131706	-0.1024974333	-0.1217951014	-0.1385453642	-0.0654225762	-0.1343287569	-0.1087977881	-0.0343267262	-0.0976422733	-0.1292026838
1	149309	149309	BYxYPS	-0.0306817155	0.00503672989999998	-0.0245466034	-0.0640061636	0.00752668510000004	0.0287522173	-0.00866149669999999	0.0213879561	-0.0491267646	0.052086672	0.00938367539999996	-0.0309541114	0.015832523	-0.0260228322	0.03612774	0.0568715055	0.007554648	-0.0160365474	0.00770824990000002	0.0591879429
1	149596	149596	BYxYPS	-0.01294837032	-0.01543581015	-0.00567494871	0.04004280646	0.10235126158	0.03150993233	-0.01316564071	-0.008184962989	-0.0751263058	0.03981515115	-0.03808639513	-0.04990695224	-0.0969509938	-0.005905863643	0.08355517158	0.10231240306	-0.04393841722	-0.07762658397	0.05494082004	-0.032555771992
1	149915	149915	BYxYPS	-0.00882504587	0.04900096098	0.010381896692	0.02043434187	-0.05191164867	-0.0257483631	-0.0483106054	0.0579615685	0.06081404692	0.174141018864	0.06608407722	-0.12158215357	-0.1219069449	-0.09985537019	-0.07658092509	-0.03340253494	-0.05543018189	0.11137162345	-0.1179556901	-0.11529581556
1	150805	150805	BYxYPS	0.0045002485	-0.009726238	0.0124377845	-0.026042521	-0.0171905464	-0.0784777077	-0.0480778512	-0.010304738	-0.0638246984	0.0536881618	0.0559511483	-0.1113400808	0.0297942504	-0.0975634482	0.0053264308	0.0556847414	0.0389486174	0.0599207177	-0.00899095579999998	0.00602910379999999
1	151012	151012	BYxYPS	0.0397419936	0.0639043541	0.0982319572	-0.00221783209999998	-0.0384228845	-0.0382106423	-0.0260956866	0.0164819065	-0.00133687779999997	0.0434352755	-0.0379895936	-0.0852085277	0.0887791209	-0.1239964075	-0.0186333891	-0.0479766169	-0.0579482531	0.04638398	0.00486337589999999	-0.0755245103
1	151985	151985	BYxYPS	-0.04293992519	-0.06767709131	-0.02758745665	-0.0135846426	0.11730017917	-0.06343692088	-0.13110601621	-0.0586050298	-0.12997575843	0.0895810354	-0.11052682853	-0.06956123208	0.0370954733	-0.1110722392	-0.0558743135	0.0573790514	-0.04595313818	0.06809578574	-0.17454973707	-0.10317021288
1	152018	152018	BYxYPS	-0.2156615519	-0.31254805486	-0.1788043813	-0.1922555509	-0.07534275919	-0.21415855376	-0.14177270151	-0.21778338814	-0.3193586356	-0.095232364201	-0.184715171207	-0.31633772702	-0.17584527196	-0.2323943339	-0.15223628204	-0.22234502366	-0.16468704089	0.18102724491	-0.1351837155	-0.27998774869
1	152730	152730	BYxYPS	-0.1239322506	-0.12700150794	-0.19992221537	-0.19273350618	-0.16517872398	-0.1063298362442	-0.14682807378	-0.06231683278	-0.18255786549	-0.13554726254	-0.16442911992	-0.23640559711	-0.16614897338	-0.2662958136	-0.15142723421	-0.04386912505	-0.15116464494	-0.06059587153	-0.13815794338	-0.06099346164
1	152934	152934	BYxYPS	0.09289154073	-0.03672530486	0.05734415656	0.03135938606	0.05075658735	0.068933378939	0.05463846811	-0.00328481410999999	-0.04290874882	0.07701864869	0.016844670908	-0.04075996764	0.0258837059	0.08332482518	-0.00232100279	0.19878668157	-0.04172453875	0.043561830006	0.04634932663	0.06659702647
1	153015	153015	BYxYPS	-0.0249346486	-0.07451532182	0.00432255960000003	-0.15493740426	-0.117390934	-0.08010555786	-0.0730118106	-0.05715109105	-0.00839769569999999	0.01529430192	-0.06067827092	-0.09919702542	-0.0300219947	-0.220268252085	-0.1020687	-0.12766201649	0.0300214862	-0.05973649101	-0.11095108299	-0.0152027282
1	153476	153476	BYxYPS	-0.19199142147	-0.22927923005	-0.24873550624	-0.2813085966	-0.345663411473	-0.3872456087	-0.16499709941	-0.3618673345	-0.30658013791	-0.17926058552	-0.400781682	-0.4421747627	-0.4163532196	-0.3783453775	-0.22037418983	-0.16683669492	-0.2971916752	-0.26220978353	-0.33218376616	-0.33915202088
1	154505	154505	BYxYPS	-0.0164225446	-0.00293256880000003	0.0271245978	0.1271669446	0.0340293005	0.0521202371	0.0553914756	0.0325611607	0.0034795292	0.0979913947	-0.0278307904	-0.0115387007	0.0703065426	-0.00214638569999998	0.0269643915	0.00807147749999998	-0.00379908509999999	0.0262223847	0.0503447368	-0.0755817589
1	155543	155543	BYxYPS	0.2006590058	0.13640596283	0.0928955476	0.020280285	0.25136988598	-0.17050326086	0.1287941349	0.2089214189	0.03645903039	0.2078205812	0.026756805	0.034768942	-0.0256908919	0.0002729125	0.1355933657	0.2010886197	-0.02548086809	0.15105723288	0.14034730984	0.1579603313
1	156295	156295	BYxYPS	-0.11098677683	-0.11479565033	-0.25432157525	0.04665072587	-0.54216277653	-0.3058093901	0.03552234653	-0.19050623694	-0.23295923008	-0.08637949084	-0.1338658809	-0.32667593561	-0.2063865486	-0.0906526769	0.1451061192	-0.28444249226	-0.2461178776	-0.195106579104	-0.1705251935	-0.072727635071
1	156586	156586	BYxYPS	-0.060615376	0.0275503805	0.0206675317	-0.0696525233	-0.0897647415	-0.058057386	-0.0261063769	0.0032886972	-0.0650859141	-0.0226545744	-0.0365628652	-0.0648102661	0.0626720467	-0.0512142104	-0.00498594430000002	0.0118369646	-0.0705380978	-0.0649165943	-0.0265050024	0.0264890592
1	156951	156951	BYxYPS	-0.12457023165	0.04875871632	0.022480179021	0.2294623730601	0.0284525781	-0.00465260992	0.07570434459	-0.27331846159	-0.02489124459	-0.08652102276	-0.140870974958	-0.01327240583	0.07359924144	-0.06441481881	-0.10705697416	0.0950672811	0.01923938663	-0.04679411643	-0.07415853876	0.01838650436
1	157464	157464	BYxYPS	0.0180357558	-0.05387340095	-0.05866943063	-0.00559451353	-0.113501100129	-0.00129602687	-0.05183903974	-0.04153392685	-0.0192526597	-0.03362134353	-0.04949276432	-0.11014667873	0.02305933097	-0.10898749436	-0.00760744576	0.00604336240000002	-0.090908069996	2.34664500000023e-05	-0.065072743164	-0.09110499655
1	157914	157914	BYxYPS	-0.06551559423	-0.1264021667	0.04755440931	-0.21333106201	0.11017148716	0.11776409423	0.05366166816	0.01510687555	-0.1615083645	0.0239716291	-0.0974768312	-0.03034799904	-0.21195582282	-0.1205897803	-0.03955467972	0.05646865564	0.0128816623	-0.12547918339	-0.04825147029	-0.0396706277
1	158599	158599	BYxYPS	-0.0473316194	-0.0694800434	-0.022546701	0.0209939127	0.058642285	-0.07942738454	-0.0790823548	0.0213623807	0.0890706713	0.0538199	0.0368768589	-0.15393938863	-0.0152315997	-0.0747287064	-0.0680831505	0.0890870113	-0.0180107724	0.11113209119	-0.0410070045	-0.08352004454
1	158872	158872	BYxYPS	0.02477878243	0.0080403659	-0.04299272751	0.032841299173	-0.04772018073	0.05991446832	-0.01331968623	-0.02760844174	-0.04397091517	0.01781905029	0.022306227969	-0.04493985068	0.0144640839	-0.04905492219	0.03830013415	0.0591296299	-0.1034768928	0.02536068321	0.01770807549	-0.03065458796
1	159624	159624	BYxYPS	-0.0347898312	-0.0108323859	-0.0405901167	0.0145570486	-0.0506786996	0.00719031519999996	0.028092715	0.00511603400000002	-0.062036475	0.0725246752	0.0133387714	-0.0557313718	-0.1105673607	-0.1241350463	-0.0134604444	-0.0551429593	-0.0289872935	-0.0479382702	-0.0812474316	-0.1870444386
1	159758	159758	BYxYPS	-0.1075010237	-0.0844054992	-0.1137520518	-0.0698635489	-0.1690814587	-0.0347480087	-0.1026896884	-0.14750196609	-0.1866907041	-0.1047803843	-0.24614806969	-0.199431389	-0.00482706399999999	-0.3200873404	-0.0730192618	0.0502466008	-0.150871997	-0.0782549045	-0.05168484236	-0.18176265418
1	166246	166246	BYxYPS	-0.0337544825	0.00968724459999998	-0.0298201359	0.0399423044	0.0216874141	0.033854274	-0.0483677229	-0.0093737351	-0.0617535116	0.0222925582	-0.0199403334	-0.0348971598	-0.000664343499999998	-0.0670040453	-0.0170689745	-0.0480275705	0.0235714801	-0.0168669027	-0.0975809595	0.00625827569999998
1	166734	166734	BYxYPS	-0.1900053983	-0.1335649202	-0.040690161	-0.196057697	-0.1367213729	-0.0371676771	-0.1356238448	0.0172936754	-0.2054004096	-0.1392856143	-0.067016843	-0.0575311115	-0.1899492599	-0.2039995469	-0.1041842234	0.00926244399999998	-0.1186418472	-0.1014805563	-0.1723017353	-0.0637384254
1	166821	166821	BYxYPS	-0.17520442139	-0.14777346128	-0.3019977124	-0.062873123993	-0.10363693735	-0.2791214271	-0.05316729804	-0.06918066976	-0.18844443448	-0.121537214032	-0.043536579072	-0.2854041681	0.00046980735	-0.17845962611	-0.15736154896	-0.10798322477	-0.086170460329	-0.062514706553	-0.0348274083564	-0.2638244267
1	166932	166932	BYxYPS	0.0946633359	-0.050499146	-0.082516716	-0.0609922378	-0.0306915696	0.0592016813	0.0642069752	-0.1168447499	-0.2243536775	0.025398482	-0.1372817873	-0.0493276539	0.0472052455	-0.0992996606	-0.0181804326	0.0173104895	-0.0187138489	0.00628883062999999	0.01672939945	-0.0884140133
1	167551	167551	BYxYPS	0.16615125672	0.22184988509	0.1391338166	0.18953779721	0.32270106335	0.1397506901	0.27866017148	0.18138112507	0.15913817303	0.4231544278025	0.206800225941	0.505850280128	0.183836431256	0.39240677076	0.3891128039	0.43802240823	0.30201376191	0.28382036873	0.1848572959	0.430411864758
1	167802	167802	BYxYPS	0.2634313857	0.293292821	0.2808593288	0.3161062658	0.0102952687	0.2435489679	-0.0471958823	0.1277522961	0.16518887	0.26349883627	0.1253802048	0.1468370872	0.2770752964	0.1430565606	0.36385104653	0.0482528512	0.096701943	0.17209242947	0.1272467857	0.0781556184
1	168168	168168	BYxYPS	0.1342260041	0.04238443954	-0.06668247946	0.0572189965	0.09145629559	-0.07377923541	-0.00357520510000001	-0.05621926759	0.0199037417	0.29751885445	0.05202773716	0.0211342249	0.14378920977	0.0484917585	0.03542227116	-0.0122698915	0.0835439266	0.10153511306	0.20558358424	0.01027813625
1	169104	169104	BYxYPS	0.04250068746	-0.1086259018	-0.05459173565	-0.02073111993	-0.1735430389	-0.04650486617	-0.08514268477	-0.00847679472	-0.1072798622	-0.1074463535	-0.1115145023	-0.08440800806	0.09346806976	-0.37136819092	-0.07147299157	-0.02656434201	-0.2522550545	-0.2283224087	-0.03331911064	-0.2347937799
1	169471	169471	BYxYPS	-0.08291901582	0.0018087326	-0.12998551333	-0.04724690022	-0.0197358701	-0.0862483762	-0.07767817439	-0.05778819158	-0.046431356	-0.0048631979	-0.00822145369999999	-0.0742692539	-0.0324185657	-0.13975072533	-0.0144834684	-0.00343776730000001	-0.05455418407	-0.06337943296	-0.09579933765	-0.0105013918
1	169633	169633	BYxYPS	-0.0448566491	-0.0759599515	-0.044768957	-0.057441783	-0.1374610173	-0.0332961368	-0.0655474509	-0.0581307768	-0.0615795644	-0.0161039904	-0.0898653032	-0.0953408075	-0.0594341038	-0.0824769464	-0.0417396505	-0.0625227392	-0.0866704593	-0.0143976548	-0.057094618	-0.0558797029
1	170559	170559	BYxYPS	-0.10716605026	-0.0226186716	-0.0276858797	-0.0367085764	-0.06181479871	-0.0941054314	-0.0113368146	-0.0469563092	-0.1122688396	0.0690619561	-0.00979940879999999	-0.012617565	0.073610127	-0.2033350287	-0.058375681	0.0373847902	-0.0924743998	0.00904225689999999	-0.0349546635	0.00384521769999999
1	171921	171921	BYxYPS	0.03306624871	0.017686167	-0.06495021176	-0.0348064506	0.13302328651	-0.06905836896	-0.02976055263	0.0138448535	0.0522532931	-0.0123130341	0.00699882847	-0.04665121389	0.07104747925	-0.08177032828	0.09684494892	0.0408292155	0.03699514146	-0.01604971457	-0.02177800142	-0.053255755012
1	172583	172583	BYxYPS	-0.0422082776	-0.0834680429	-0.1876164203	-0.153760924	0.0553591976	-0.00853715800000002	0.2367932652	0.0915985705	-0.00599431280000001	0.0302201247	0.0428875184	-0.0192986179	0.2411537591	-0.0969256062	0.1030511153	-0.0924996282	0.0762830413	-0.066143719	-0.150529978	-0.1080186297
1	173025	173025	BYxYPS	0.01282709398	-0.01818278552	-0.00332907491999999	-0.00704129703	-0.05356158311	0.03516748591	-0.07509602015	0.01262497463	-0.0426516091	0.106849485	-0.00423913908000001	0.00761381789	-0.08395854081	-0.12073923824	-0.0822618647	-0.0476232567	-0.0396250676	-0.0230582973	-0.06864144241	-0.03385426004
1	173340	173340	BYxYPS	-0.035630579	-0.1155062417	-0.088154534	-0.05030651158	0.0257885164	-0.0494207504	-0.0834268653	-0.046058919	-0.0084649664	0.0300302217	-0.0166380583	-0.0140773183	-0.0363967409	-0.0945451321	-0.0101430968	-0.0222554431	-0.0632894783	-0.00590817159999998	0.0199361412	-0.12351238342
1	173958	173958	BYxYPS	-0.061511508916	-0.2625835044	-0.17523405042	-0.18996199611	-0.21935445607	-0.38168643404	-0.1973116682	-0.24316718371	-0.18237315885	-0.15496174725	-0.16732326006	-0.2072982397	-0.12533581617	-0.3589748335	-0.13789060218	-0.2580193618	-0.08426848138	-0.00927169524	-0.2629323681	-0.20485246904
1	174369	174369	BYxYPS	0.251241035456	0.0784796226	0.0820320034	-0.0125277532	-0.1397605784	0.26499450835	-0.2165389803	0.17049730904	-0.0152060571	-0.316875531	0.00985823450000001	0.0092304849	-0.0606600586	0.0118135987	-0.0968600616	0.0856920861	-0.0362250336	-0.1296904131	0.19118106005	0.0379872551
1	175407	175407	BYxYPS	-0.0707869399	-0.0201832505	0.00871340340000001	-0.0684156388	-0.0828739112	-0.013179177	-0.0295736032	0.0156058697	-0.0319999935	0.0159653709	-0.0029983366	0.0066784168	-0.0621976282	-0.1220633743	-0.000723947700000005	-0.007826161	-0.0484121281	-0.06047977825	-0.0131168633	-0.0264408256
1	175571	175571	BYxYPS	0.238610580661	0.12664641006	0.11134244409	0.0631826505	0.07904848315	0.09938154718	0.15189822032	0.16598266276	0.04749259269	0.13641343723	0.023245342016	0.1404092471855	0.2037268573	0.07514237232	-0.06665267244	0.18530855018	0.2663237023	0.15114749381	0.19106600584	0.0568963012
1	175961	175961	BYxYPS	0.0160011676	0.02961643146	0.107898627162	-0.0309115592	0.0795310938	0.1341959369	0.04162357127	0.01531949436	-0.06905863744	0.07156574053	0.00571281963	0.04509279647	0.00804344239999999	-0.09092137793	-0.08563484353	0.0224195617	-0.00624504057	0.02780177355	0.01538765925	-0.0836030071
1	176429	176429	BYxYPS	0.0511818572	0.0435303226	0.1027477583	0.12269301325	0.0985951251	0.1428513039	0.0590718131	-0.0313653919	0.12332563065	0.07740225681	0.0812621926	0.0326345011	0.16687547919	0.0173707648	0.0636579779	0.10272001174	0.0618355001	0.02410297577	-0.0480115703	0.00523555980000001
1	177664	177664	BYxYPS	-0.0673784836	-0.0248957578	-0.1139901749	-0.1455846599	-0.1009846842	-0.00917061790000001	-0.0770291336	-0.0554631233	-0.0338255959	-0.0246880739	-0.060421853	-0.0618241593	0.0113581824	-0.0708876019	-0.0303443542	0.0254550639	-0.0243392959	0.0211579829	-0.0304093694	-0.0665015963
1	177854	177854	BYxYPS	-0.0652083514	-0.14068352388	0.05595137275	0.047967748904	-0.205723706158	-0.22203216398	-0.1455727659	-0.1874745553	-0.20491217264	-0.18309520961	-0.0826010129	-0.14538705126	-0.081325028696	-0.25116771853	-0.12369324567	-0.05046167088	-0.143763922841	-0.22853462834	-0.1560431845	-0.05687566518
1	178576	178576	BYxYPS	-0.14817547208	-0.12964854326	-0.13219210064	-0.17412880831	-0.12073554668	-0.09188177186	-0.14446305724	-0.05207969216	-0.1200452295	0.0158926171	-0.11486585976	-0.15290014361	-0.14205669792	-0.18479242883	-0.11220751914	-0.0288863369	-0.1067628795	-0.0265456088	-0.14156964685	-0.16252291286
1	178672	178672	BYxYPS	-0.0626069896	-0.0528468978	-0.0367242249	-0.0172932766	0.0509200942	0.2042359175	-0.0479514579	0.0119569111	-0.0582684439	0.1133120087	-0.1667501663	-0.1733964248	0.0296082034	-0.1059544265	-0.0725724949	0.0389249156	-0.1294640829	-0.0112371831	-0.0310577598	0.0318102144
1	178703	178703	BYxYPS	-0.02433222914	0.000342703100000008	-0.08049353292	-0.02987509471	-0.013131831	-0.0308880673	-0.0185124999	-0.04375317812	0.0384319604	-0.0092227899	-0.03622381883	-0.08406827226	0.063281436	-0.14330049836	-0.07903065578	0.0289961265	-0.047946208	0.0111300903	-0.0200573329	-0.05237217876
1	179683	179683	BYxYPS	0.1296142472	0.1429988696	0.199275081	0.1328361111	0.2426763596	0.1685830539	0.2228359411	0.1061513673	0.2146926039	0.2249935252	0.2019538307	0.1353710902	0.2179499863	0.1470782464	0.1820972874	0.27834242	0.2032613754	0.2898646835	0.2409456626	0.1574202122
1	180047	180047	BYxYPS	0.0600418869	0.0386439923	0.1632019349	0.00231948519999997	-0.0188483836	-0.102002656	0.0523255972	0.1218196798	-0.0261870586	0.1094029293	-0.0690852913	0.0384690386	0.1105339386	-0.0490927258	-0.2641442982	0.037137217	0.00719956729999999	-0.0709580119	-0.0492914731	-0.0584042914
1	180195	180195	BYxYPS	-0.04377067732	-0.077620347795	-0.106036507878	-0.081069746609	-0.02483529607	-0.067041027941	-0.0488068079	0.03479909494	-0.0405671557	-0.00890067773	-0.003986010815	-0.13358396233	-0.0753966604	-0.13071943713	-0.0802650588	-0.011482545	-0.0381090821	-0.01907695557	-0.05247742888	0.00648616306
1	180590	180590	BYxYPS	-0.03504349935	-0.009918717352	-0.03180990552	0.000636335260000002	-0.04611060091	-0.00685387444	-0.0321844280057	0.01780600389	-0.04776845498	0.04678840561	0.00538485267	-0.0567014105	-0.04537294125	-0.11724932739	-0.04221249266	-0.01231023615	0.021886414327	-0.028910891134	-0.00873833154	-0.016590917735
1	180932	180932	BYxYPS	-0.0838145557	-0.0850301165	-0.0534493213	-0.0399454191	-0.0046869802	-0.0226229712	-0.0166245428	-0.0138486631	-0.0857380107	0.0189336909	0.00235562810000001	-0.0638239218	-0.1115440496	-0.0706639566	-0.0263439391	0.00299701120000001	-0.0145774554	0.0058614699	-0.0720545792	0.0124267755
1	181550	181550	BYxYPS	-0.0743557551	-0.0380978544	-0.0264266423	-0.026520032	-0.0407955462	0.0044249985	0.038328369	0.0869634418	-0.0112730781	0.00198875330000001	-0.00141033600000001	-0.0406230001	-0.0631191142	-0.05158638	-0.0721153782	-0.0503199543	-0.0243235198	-0.0765345896	-0.0834957193	0.0128225168
1	182039	182039	BYxYPS	-0.0533996494	-0.0275816168	-0.0844352122	-0.0442055413	-0.0297605658	-0.0256476496	-0.0776840686	0.0310972793	-0.1784486034	0.1659370028	-0.0519938665	-0.1068041183	-0.1565046328	-0.1794467333	-0.00239525819999997	-0.0145604434	-0.0197420278	-0.0399117609	-0.1378947832	-0.0757164462
1	182333	182333	BYxYPS	-0.1426597786	-0.0579789693	-0.0136153743	-0.0280843376	-0.048496255	-0.18925169837	-0.1052710759	-0.0955063269	-0.000680011099999989	0.1824980527	-0.1313642342	-0.1220601142	-0.0266763918	-0.2245522461	-0.212969245	-0.1554524997	-0.1099395011	-0.00203851259999999	-0.1203720939	-0.0779370516
1	182599	182599	BYxYPS	0.0797310768	0.1223371742	0.1038054704	0.071712241	-0.0245587405	0.0817397711	0.0931941634	0.0640354628	0.2392596088	0.2524640073	0.1644812061	0.0594622844	0.0919819598	-0.00173862159999999	-0.0276861423	0.2465037622	0.102378916	0.14209131	0.00487791060000001	-0.0269490458
1	185153	185153	BYxYPS	-0.0692533747	-0.1266374171	-0.0120048229	-0.1890591196	-0.1027468959	-0.0340001935	-0.0986082783	-0.1334971827	0.0183760339	0.0839711104999999	-0.1363625788	-0.0656035177	-0.0467503809	-0.1390329323	-0.0648070686	0.0800405877	-0.0907064665	-0.06257334	-0.1204000322	-0.012873868
1	185873	185873	BYxYPS	0.13274012829	0.001148279407	0.10297649582	0.042577305596	-0.01671283634	0.38556718254	0.039824260988	0.07422813153	0.120102978	0.02163700789	0.172556849084	0.06694298029	0.03575997774	-0.01480131446	0.06893683474	0.02834744904	0.03212017528	-0.012240440251	0.00523405635	0.20011718484
1	186901	186901	BYxYPS	0.00495470375	0.01973041866	0.0218657766	-0.016704018555	0.01662345872	-0.00782271491	-0.0116568757	0.0094672651	0.0221875041	0.0467883141	0.035207867	0.04260965695	0.03847135976	-0.09511928667	0.03433143412	0.09114043337	0.00947187347	0.03431543085	0.0102284528	0.01091814512
1	186930	186930	BYxYPS	-0.12773484405	-0.08118566906	-0.15650768857	-0.21700743328	-0.07814097403	-0.21383806664	-0.09717525276	-0.108678408449	-0.16016220528	-0.06685262176	-0.106900831693	-0.09762622937	-0.1364316021	-0.173355913399	-0.07562440217	-0.0296887602	-0.13463472622	0.00193813882	-0.10855841812	-0.10534716154
1	189928	189928	BYxYPS	-0.0433236942	-0.05359105006	-0.0133940662	0.01521116877	0.0106255179	-0.02509240644	0.00982544030000002	0.06846208267	-0.13378029054	0.0295633995	-0.0779789879	-0.016099553	-0.13825080667	-0.0684402525	-0.00902326438999999	-0.0605673696	-0.03586395068	-0.03073140518	-0.058811238	-0.07080504278
1	190423	190423	BYxYPS	-0.0216455616	0.0577296316000001	-0.0557444653	-0.0811920975	-0.00586177360000001	-0.0128014965	-0.0476940904	0.1117825252	0.0373401944	0.06133711	-0.0175784064	0.0342593444	0.0224042341	-0.00196698020000002	-0.106096423	-0.0441259228	-0.0576025981	0.1152233594	-0.0340010446	-0.0451423106
1	191749	191749	BYxYPS	-0.0186398332	0.04503412879	0.00440047269999999	-0.0121129726	0.0857301523	-0.02445109785	-0.0669717673	0.06109075383	-0.0399770175	0.1283896686	0.00856447079999999	0.0681094904	-0.00827691830000002	0.0075463851	0.0108685548	0.1214549729	0.00106797820000001	0.08207428441	0.0666139978	-0.08169568165
1	191860	191860	BYxYPS	-0.0115274967	0.0446497852	-0.0407059098	0.0513582485	0.013784801	0.060464519	0.0487808307	0.0651597066	-0.0136756764	0.1192661228	-0.00319394339999998	0.0900309961	0.0189884944	0.0095654973	-0.00411539150000001	0.129098477	0.0661074327	0.00807255057	0.0122290622	0.0140135607
1	192525	192525	BYxYPS	-0.2821530575	-0.2227708058	-0.236377852	-0.2491602533	-0.1852316752	-0.2359603894	-0.21776799	-0.2266041499	-0.2228441974	-0.1934967321	-0.1893729497	-0.1932510124	-0.2039755041	-0.2366707974	-0.2739500119	-0.1543819502	-0.2135046149	-0.1505539021	-0.2559227297	-0.2646873135
1	193143	193143	BYxYPS	-0.01551526	0.0291127153	-0.0108991245	0.0330495859	-0.05797839933	-0.06022753665	-0.03561237028	-0.0011381392	-0.0142481983	0.1110133805	-0.03912069815	0.0138098839	-0.0518817736	-0.0497212516	0.010908107	0.0331318842	0.0083908353	0.024407246572	0.006990116	0.04604454589
1	193323	193323	BYxYPS	0.04066049042	0.00903871847	0.03518075622	0.09177027221	0.076256232535	0.02637262463	-0.05569719656	0.17417155687	-0.0145414827	0.0606684387	0.071620967251	0.10332529707	0.0898536433	0.08252367301	0.0150609568	0.0102801153	0.0316111855	0.092154970872	0.10840788844	0.02957241902
1	194825	194825	BYxYPS	-0.0501385604	-0.02513646	-0.07009616696	-0.11938451929	-0.10864993686	-0.1280950814	-0.0354064624	0.0423731525	-0.05839969147	0.06358751189	-0.08369332731	-0.0124172459	0.01892839909	-0.059691583	-0.00333241870000001	0.0001897218246	-0.14796260498	-0.05192290732	-0.08646699562	-0.12600823749
1	195318	195318	BYxYPS	0.18772282965	0.18719679983	0.167071089572	0.20017793326	0.0536795038	0.03216878468	0.0817732013	0.16055718678	0.1205644188	0.1500061219	0.05190024031	0.0722094752	0.0177412817	0.00735879150000002	0.0338337004	0.0772700716	0.10426941311	0.09591762394	0.0934758102	0.03618970916
1	195579	195579	BYxYPS	0.0014890528	-0.0310501484	-0.0165210322	-0.0350669516	-0.04078073126	-0.0160231209	0.0155675042	0.12326335355	-0.0284030679	0.1280032463	-0.0558674973	0.0733685972	0.0533030785	-0.0225124447	0.0147902446	0.0457211645	-0.0181898719	0.01225122299	0.0499230309	-0.03770962309
1	195904	195904	BYxYPS	-0.027230659899	-0.03689128853	0.01375749627	-0.03418991147	-0.019444141963	-0.0187421196	0.0128742213313	0.040329001301	-0.039241715133	0.007381056315	-0.006409571034	0.0259205047	-0.0152939682	-0.07286339779	0.00671339966999999	-0.021293146	-0.00796280291	-0.04556161669	-0.03720786028	-0.04258811768
1	196494	196494	BYxYPS	-0.20901557922	-0.11044983292	-0.21128729549	-0.14748650695	-0.19888142238	-0.21773153256	-0.12553938542	-0.142436934826	-0.14269034263	-0.09944691267	-0.2179323054	-0.09944993356	-0.11315071296	-0.17514517838	-0.20902579867	-0.06445600094	-0.02745387176	-0.07225590136	-0.074416644014	-0.0438823844
1	196617	196617	BYxYPS	0.04003653612	0.13927506115	0.10562571269	0.10543209376	0.05305234695	0.04796639761	0.07520618261	0.18690764577	0.06665376532	0.1518364219	0.09780223479	0.03952434536	-0.00455693892	-0.037452257181	0.01383774859	0.07668447718	0.114763975721	0.14913592144	0.095440434285	0.05278417499
1	196990	196990	BYxYPS	-0.0892168569	0.1087831692	-0.00130423399999999	0.22077159227	0.35225268018	0.353681974	-0.1042847042	0.1614580509	-0.1138738512	0.0206586572	-0.0727686936	0.25834043259	-0.2423066716	0.00934277609999998	0.1940467168	-0.2457197033	0.1114088224	0.0106466244	-0.023167636	0.3185878258
1	197149	197149	BYxYPS	-0.04162843464	0.00247137153	-0.04992776031	-0.03786095641	-0.04075781244	-0.12122391485	-0.05279944907	-0.02652961743	-0.0494355763	-0.0317167245	0.0263242328	-0.0031014732	-0.00395023289999999	-0.0777952278	0.0276088268	0.0290811824	-0.0648517439	-0.00798675159999999	-0.04148247839	-0.00867444484
1	197766	197766	BYxYPS	-0.0728629128	-0.04474283988	-0.0641821848	0.00741639028	-0.056495262183	-0.08342350854	-0.00819417728	0.11825490473	0.011422317	-0.02501478357	0.05878321022	0.01026936941	0.0997241812	-0.07778535882	0.04333065132	0.0197533547	-0.12130546285	-0.01740945897	0.04950708022	-0.1475356314
1	197889	197889	BYxYPS	0.0592396179	0.0482321729	-0.02905749076	0.07765203606	-0.0120228947	-0.0325952899	0.0675295521	0.1083310959	0.0617150506	0.096685005	0.1372611733	0.080873161	0.0322407036	-0.00133780290000002	0.023459092	0.133276573	-0.000951812299999993	0.111523824	0.0131489443	0.0378566954
1	198209	198209	BYxYPS	-0.118549754	-0.088123075	-0.07742345292	-0.25592592172	-0.50222570039	-0.209116098667	0.0770510365	-0.0217791678	-0.3872295844	0.0403915562	-0.1837759905	-0.14800593499	-0.037590846	-0.08778811879	-0.13361355674	0.12922818064	-0.0051776311	-0.0801672358	0.1965526498838	-0.40738821758
1	198728	198728	BYxYPS	-0.264311855	-0.1330349977	-0.1055149117	-0.2425391296	-0.2374188304	-0.1481982926	-0.1999749113	-0.2713255265	-0.3218064922	-0.3147700762	0.0181656921	-0.2359006265	-0.1973018417	-0.3018702796	-0.2889530949	-0.1546073014	-0.1583203562	-0.1585406339	-0.0252209782	-0.1651972466
1	202969	202969	BYxYPS	0.030770519	-0.0700911808	0.0173855815	-0.0684024465	0.0139839403	0.0513165972	-0.0468377089	0.0327006981	0.0103378337	0.1986025346	-0.0714794428	0.0968192586	-0.0933166166	-0.0105800165	0.0808382445	0.0787611519	-0.0446327231	0.0169720583	-0.0191086091	-0.0417666504
1	202986	202986	BYxYPS	0.01987826233	-0.067549552574	0.04346766455	0.02950091125	0.12906094986	0.0045413124	0.0015049899	0.07909705377	-0.0653188864	0.02168450165	0.0468592833	0.03811139272	-0.0439367696	-0.10109086518	-0.00471879880000001	0.0890378027	0.097332234	-0.1324263571624	0.07850544552	0.04045718189
1	203275	203275	BYxYPS	-0.0101547946	0.0661687972	0.0330846044	-0.015654827	0.0872625019	-0.0362941132	0.0140004077	0.0959811218	0.0939890385	0.1879272634	0.0918814842	0.1194186067	-0.0686921481	0.0039063392	0.1006106921	0.0530225845	-0.00423877119999999	0.090505232	0.0946152047	-0.0147998729
1	203948	203948	BYxYPS	-0.1585147955	-0.1408448275	-0.11169236	-0.1644565712	-0.2372848925	-0.2071584095	-0.1981941762	-0.1386915657	-0.1008969114	-0.0304300867	-0.1891710175	-0.1330514187	-0.1257506034	-0.0516420441	-0.0193282126	-0.0156798729	-0.0553261142	-0.1091899896	-0.041011334	-0.0862316878
2	8496	248496	BYxYPS	0.08906121612	-0.1058260685	0.08738231926	0.09638505866	-0.01414719009	0.19342478132	0.06463205509	0.05471805186	0.05417904918	0.2018481344756	0.13720693658	0.09046659747	-0.02704155264	0.0101370316	0.08792681487	-0.02489066371	0.047623440793	-0.00169178091	0.000257548600000018	0.11808016617
2	9541	249541	BYxYPS	-0.01058645122	-0.00769166445	0.04378546433	0.02662289984	-0.00205133149	0.0240599829991	-0.04806797303	-0.05864479755	-0.0245725684	0.05593123306	0.09408508479	-0.061886398297	0.04543888128	0.01762366264	0.15327289714	0.031771970378	0.04989322165	-0.08122777529	0.01229296492	-0.00815861107
2	10136	250136	BYxYPS	-0.02707478363	-0.16755933708	-0.09805802036	-0.03510113532	-0.12349300574	0.02306259908	0.00129387925	0.09961232146	-0.17785558074	0.04099760425	-0.19381146904	0.01534829557	0.12245952576	0.001457097894	0.07720788227	-0.09366384369	-0.018868508564	-0.062728625	-0.10948006361	0.08631321712
2	10572	250572	BYxYPS	-0.1008292486	-0.1365814075	-0.0417033921	-0.1144909617	-0.0232803741	-0.0654815302	-0.0646744226	-0.054332511	-0.0681668084	0.0401417979	0.00524540680000002	-0.1226388208	-0.0257013612	-0.09191793719	-0.04787812168	-0.0650953735	-0.0357232255	-0.0243294591	-0.06260892663	-0.05940960795
2	10674	250674	BYxYPS	0.00315011404	0.07807853655	0.08212111547	0.083456547194	0.0806870206	0.2324756125	0.13260411315	0.15145763867	0.10778054664	0.08864797852	0.2356885893	0.10765900547	0.090614160142	0.07091120869	0.05682497971	0.14527583311	0.088914686903	0.00486465568	0.0838252388	-0.0053321865
2	11072	251072	BYxYPS	-0.06604643504	-0.06362086552	-0.06386593848	-0.05873785618	-0.07597490905	-0.07247707276	-0.05449749755	-0.04725971182	-0.0213608118	0.0148510891	0.0064990577	-0.0578197403	0.00634931759999999	-0.0648617302	-0.04548776614	-0.03010687821	-0.06080682887	-0.04982906577	-0.10619791736	-0.07797707813
2	11470	251470	BYxYPS	-0.013102801533	-0.05659279949	-0.05375990391	-0.13343924912	-0.04151725066	-0.01013051419	-0.071636601871	-0.038357332313	-0.11089373559	-0.02312706544	-0.01503583014	-0.03251641212	0.13487997502	-0.010346969419	-0.06745995518	0.03792747308	-0.07105349337	-0.15895587467	-0.10685385677	-0.07386291098
2	12122	252122	BYxYPS	-0.0240817997	-0.1018336217	-0.0525217667	-0.0412403002	0.0433193588	-0.0490373935	-0.0127836793	0.020572167	-0.0067229194	-0.00468124249999999	0.0372142141	-0.0770161531	0.0971402571	-0.0674929627	-0.1536207418	-0.0871140119	0.0368563021	0.0340006145	-0.0452901605	-0.0512025391
2	12208	252208	BYxYPS	-0.12247687693	-0.0184527045	-0.13325529278	-0.01869967794	0.4370052144	-0.18635118606	-0.0320975949	0.16773080482	-0.11714238686	-0.01018665696	0.04937001933	-0.19503883596	0.04087946397	-0.20283672985	0.0341505748	-0.2135080518	0.12925469807	0.016246522184	-0.072363873568	-0.1804748833
2	12485	252485	BYxYPS	-0.0374427785	0.1227633275	0.0556279535	-0.0341792308	-0.17716013035	-0.37667523733	0.03371716959	-0.21106648995	-0.0531354405	-0.0765380214	0.0539010968	-0.00655529300000002	-0.15685169351	-0.0712290521	-0.24222977242	-0.11358880542	-0.1380552244	-0.0847952016	-0.030893124	0.18576292789
2	13061	253061	BYxYPS	0.02068867936	0.04062162091	0.0060164448	0.08121009156	-0.02656165914	0.1099736641403	0.04902732894	0.09813366812	0.048356832573	0.052408684987	0.03216862365	0.09196758462	0.00863483512	0.021941088012	0.06833200978	-0.02102795676	-0.00479662666	-0.07722733157	-0.05948191336	0.04498476835
2	13102	253102	BYxYPS	0.118095257	0.07641829209	0.0727205675	0.07376532236	0.1627353144	0.03124031262	0.079633607	0.1893867406	0.0506926953	0.04162562914	0.1256770773	0.1055310886	0.05611506376	0.02920277004	0.07969808814	0.04340046622	0.1035112514	0.0556245784	0.08716209417	0.06625896555
2	13553	253553	BYxYPS	0.24638310821	0.258467785837	0.30886500182	0.377662520761	0.13073093158	0.37169864777	0.11216056637	0.47095341821	0.31946973712	0.18098066863	0.30323656608105	0.414808081	0.23088172711	0.409488763443	0.33214077873	0.3066324237	0.07611174654	0.1197908556	0.25998833442	-0.01207182002
2	13982	253982	BYxYPS	0.24923710793	0.1427313097	0.14781633055	0.15141047632	0.45468587488	0.0864183139	0.131149872602	0.0706457243	0.2659367399	0.06759349737	0.09446112488	0.09665988022	0.04225565919	0.26367378561	0.00295336119999999	0.30511205773	0.1015826121	0.18100467793	0.0550032724	0.08332216347
2	14472	254472	BYxYPS	-0.06269917278	-0.07136774473	-0.01113326206	-0.3399465078	0.00840323026999999	-0.31137331999	-0.14211949099	-0.0504948371	-0.13162478335	-0.1434859831	-0.06429926544	0.0638236578	0.14000486187	-0.16157124961	-0.1257721519	-0.00799819932	-0.05430585031	-0.08820685562	-0.04711865155	-0.06683933555
2	14847	254847	BYxYPS	-0.04733991037	-0.061906136308	0.01298531376	-0.06341363932	0.02377416504	-0.07889130204	-0.07306884239	-0.14279600329	-0.008291170781	0.0549509082	-0.0058261805	-0.12417272364	-0.027481775326	-0.05027532901	-0.11287659988	-0.0645929426	-0.05950621512	-0.08779915701	-0.0625515971	-0.060917803043
2	15510	255510	BYxYPS	0.28667843487	0.3112467681	0.4668987226	0.24639614098	0.14742314485	0.35237343969	0.23805298936	0.3707497215	0.19078867413	0.3014073007	0.1854771141	0.26491718779	0.4163356286	0.26548343533	0.16990444403	-0.1027543022	0.14785838858	0.09310209766	-0.02913786435	0.33914994235
2	16530	256530	BYxYPS	-0.031785166	0.0498909408	-0.1308078981	-0.1477691274	-0.0399702373	0.0235670638	-0.1053470156	-0.0375069866	-0.0622339799	0.0403073284	-0.0114477218	-0.0904103333	-0.0866015529	-0.2565914335	-0.0694227254	-0.0483818884	0.0341318617	0.0330027243	-0.0336546731	0.0469740677
2	17349	257349	BYxYPS	0.02984310414	0.04373020407	-0.055593528306	0.2459406505	-0.2161225233	-0.19774986495	-0.17196515666	0.0872639481	-0.06174941812	0.05499991755	0.11685134594	-0.18158996149	0.14718479789	-0.081079763192	0.02934177965	0.02358877394	0.11720473116	-0.01604632819	-0.09066042302	0.1053781932
2	17455	257455	BYxYPS	0.22470282	0.18029590431	0.24961801326	0.15220268956	0.2320677323	0.25117573984	0.17239872886	0.07569969678	0.16182752666	0.110325610003	0.20953651302	0.13242084781	0.16129119137	0.13420133874	0.30835987878	0.17088785621	0.17960656846	0.0865038289	0.06258203361	0.12858856982
2	18082	258082	BYxYPS	0.00267501810000001	-0.0665488599	0.03819515507	0.0247461765	0.00482012974	-0.0297083835	-0.06071694941	-0.0305122901	0.0627125571	0.08603583051	-0.04015571122	-0.08606726921	0.0615910435	-0.12002811854	-0.0742685297	-0.0441127237	-0.0026750763	-0.03267054777	-0.0075838221	0.0726789946
2	18513	258513	BYxYPS	-0.00603979192	0.00164925842	-0.030680598981	0.11450689126	0.04261065797	-0.00677543327	-0.027115196072	0.14116063535	-0.037660019082	0.02042523841	0.05908912624	0.07058492549	-0.0773772952143	-0.2172498698	-0.04973181905	-0.09250389014	-0.05011263097	-0.00205386647	-0.13305590536	-0.14493478104
2	19019	259019	BYxYPS	-0.00517075658	0.00191099712999999	-0.01201926269	0.045394785932	0.03298811322	-0.0440461453	-0.04200611284	-0.03765215599	-0.0427199831	0.03562521433	0.07518612193	-0.12639174178	-0.028004495297	-0.085132917	-0.038964782277	-0.00325413834999999	0.02017231463	-0.0292166947	-0.05897755811	0.07334734737
2	19470	259470	BYxYPS	-0.04967364092	-0.00910192823	0.18337419689	0.03134105185	0.14996978251	-0.06271862551	0.01164712231	0.099352775857	0.00249330965	0.15638683548	0.06165931371	0.000944681580000002	0.02645157822	0.04091733966	0.04738074609	0.11011448478	0.04864000755	-0.09719896768	0.00149113658	-0.00823891201
2	20268	260268	BYxYPS	0.0729260648	0.06319376341	0.0795515776	0.09921900614	0.0862176133	0.1016061257	0.0708565193	0.10131972659	0.0441065834	0.11909286006	0.11329961566	0.0638069543	0.09135819247	0.0868449337	0.1266832927	0.08130619256	0.10830359034	0.1097056732	0.0736063142	0.00926989879999998
2	20520	260520	BYxYPS	-0.04820749854	-0.02574874628	-0.01041974621	-0.00935631683	-0.07479759317	-0.07155746067	-0.02992051564	-0.04139245244	-0.10620951266	-0.035111473	0.02697688965	-0.109232465176	-0.0059560518	-0.14433683165	-0.08137666843	-0.04972007673	0.05799730531	-0.05792325916	-0.00954673313	-0.00987889142000001
2	21325	261325	BYxYPS	-0.0784261588	-0.0432253551	-0.0439211403	-0.0422281222	-0.25675756636	0.0637210178	0.1755908864	-0.0602206537	-0.0444750247	-0.0516962155	0.1447328997	-0.1374871568	-0.2009170164	-0.0933656887	0.1181661909	-0.14233513067	0.1384086897	-0.1168661984	-0.1580781491	-0.1320863954
2	21479	261479	BYxYPS	-0.02403060789	-0.0291421427	0.0049583755	-0.08871757606	-0.0166301073	-0.14154428105	-0.05156612246	-0.0474586032	-0.0045291757	0.11487493831	0.0497715033	-0.06512664248	-0.03766162412	-0.11854268363	-0.06682057583	-0.058215285291	0.06667501075	-0.0434842535	-0.08343836307	-0.0134732559
2	21880	261880	BYxYPS	-0.1001506519	0.00772354250000001	0.0703653934	0.0675173165	-0.1581564839	-0.2004569385	-0.0826727908	-0.0869767016	-0.0536568931	0.0291803258	0.1357937851	-0.1768086303	-0.0422797713	-0.1752095567	0.0131014018	-0.0118246133	-0.0529455428	-0.1055912745	-0.0306021562	0.063121147
2	22295	262295	BYxYPS	0.05093551319	-0.0379815688	0.0101453536	0.07453585565	-0.0223264897	-0.1225972218	0.0098404693	0.00264723880000001	-0.00155827333	0.000965365052	0.03094348502	-0.0137501772	0.10725009143	0.00733350596	0.01782168433	-0.05566719836	0.12415087151	-0.0572368176	-0.0664473674	0.0402911444
2	22414	262414	BYxYPS	0.0015957828147	-0.01702147656	0.04933834021	-0.05943423731	0.0158057194956	-0.00562829047	0.036296306044	0.031729706951	0.01135341025	0.08585435843	0.059265392793	0.009608494388	0.086312893358	-0.02830252831	-0.03801522045	-0.03114008492	0.0072113544	-0.01882383168	-0.08411495272	0.00822662296
2	23629	263629	BYxYPS	-0.0162073232	-0.06085001514	-0.01884529162	0.06125267418	0.0647636897	-0.00931837534	-0.00291077766	-0.0580670075	0.04027071861	0.06045362439	0.11265135426	-0.03718479508	0.03537091615	-0.16398260339	0.01706508142	-0.03080600408	0.09128080348	0.041209668342	-0.0680444562	-0.0323711631
2	24209	264209	BYxYPS	-0.0185554813	0.0113621613	-0.0481050026	-0.1247002355	-0.0582020313	0.0156759186	-0.0451783898	-0.1102067922	-0.0015229048	-0.0169176268	0.0225132763	-0.0383133172	0.0227181571	-0.0507580948	0.016152439	-0.0458249586	-0.0060076741	-0.04568496986	-0.044148611	-0.0407132482
2	24448	264448	BYxYPS	-0.158819797	-0.1153449837	-0.07383550901	-0.05883378869	-0.09773554422	-0.1742302638	-0.1596373297	-0.08978094713	-0.4853467379	-0.07467853681	-0.08223622273	-0.2475524013	-0.1251337127	-0.3629314454	-0.1322962839566	-0.2231908259	-0.08535320147	-0.04732937144	-0.1715739531	-0.03339194642
2	24859	264859	BYxYPS	-0.1185010749	-0.141618091	-0.1631568816	-0.1170507323	0.0189401337	-0.1201568645	-0.2174802531	-0.1371136034	-0.1421756236	-0.0155742754	-0.2025275156	-0.1930246027	-0.1096957444	-0.2171226429	-0.1060159281	-0.0637187902	-0.00947883430000002	-0.0297350535	-0.1252326536	0.00323772919999998
2	25345	265345	BYxYPS	-0.12841887961	-0.09730297684	-0.1333703299	-0.1181458786	-0.0462771022	-0.16817510874	-0.0814818074	-0.08392914406	-0.12866240717	-0.0030715769	0.011514905	-0.1162337906	-0.00652930860000001	-0.1252243212	-0.1362415699	-0.08314698666	0.00683734535	-0.06024459673	-0.16074570981	-0.06614419715
2	26029	266029	BYxYPS	0.1420112499	0.1573859383	0.1689164574	0.0776296578	0.1784826747	0.140094202	0.0676525356	0.1449197628	0.1299364351	0.2130960356	0.1755958523	0.0517105017	0.2565569299	0.1089398614	0.1057910014	0.036960488	0.22784374265	0.07321904551	0.10044058	0.106766721
2	26500	266500	BYxYPS	0.0741636558	-0.1194150051	-0.1503702512	-0.1406158286	0.12136367454	0.000991586900000008	0.16904299488	0.175605872445	0.0542497051	0.15027128541	-0.1955865043	0.004374297	0.0368285123	-0.029205971	-0.0600800131	0.0276966616	-0.1559525923	-0.2432113074	-0.1062736969	0.0978588955
2	26815	266815	BYxYPS	0.03419500832	0.04308833719	0.04867013891	0.07985220584	0.03538250518	0.149881813202	0.09067378635	0.11183080344	0.02912497556	0.15357390335	0.144998193106	0.05615403911	0.21006603013	0.0026360381	0.08194292936	0.01985687491	0.1164991972	0.076293946	0.04389956619	0.08074693817
2	27232	267232	BYxYPS	0.0228688698	-0.00176009369999999	-0.05646840939	-0.04046075885	-0.09716409395	0.00916938955	-0.0581095224	-0.07507027973	-0.0068089311	0.0376209276	0.0368229038	-0.0340722999	0.0365991039	-0.0553726254	0.0033888248	0.0499231747	0.0166363873	-0.09909128467	0.020994853	0.0104815787
2	27850	267850	BYxYPS	-0.2156068246	-0.1886794806	-0.2193222358	-0.1974673032	-0.1998480818	-0.2328255105	-0.1775020634	-0.2733838875	-0.1360798943	-0.1539108023	-0.1104612311	-0.1171743655	-0.27561342579	-0.1477397407	-0.1684251758	-0.19508221	-0.2164424327	-0.0683229718	-0.1375403183	-0.0151411485
2	28538	268538	BYxYPS	-0.02328636042	-0.03263218193	0.02308926358	0.0788702686	-0.00667066674	0.02114874367	-0.0209668636	0.04124158453	0.0102838375	0.04202221465	0.06431340942	0.000536778200000004	0.02146520472	-0.0040667046	0.0064557833	0.00164853821	-0.00434952305	-0.00868366050000001	-0.02595034335	0.103937387944
2	28957	268957	BYxYPS	0.0244988827	-0.0655927268	-0.0749916767	-0.0029294902	-0.01740550167	0.0547087396	0.0080754881	-0.0263626849	-0.0337611785	0.0752422027	0.0244532042	-0.0784907286	0.0358253561	0.000981206099999993	0.00179781539999999	-0.0023716711	0.0201554656	-0.0219189667	0.0364368932	-0.02910856
2	29358	269358	BYxYPS	0.06305395157	0.00269781674	0.01502230797	0.06391010523	-0.00333278321	0.002928043531	0.051347160968	-0.0595309680854	0.0507218023458	0.076277432399	0.0846070611	-0.007256313137	0.12787878421	-0.05025942279	0.035856248154	0.018770374423	0.10257679764	0.00873440926	-0.001135186727	0.00380284308
2	36386	276386	BYxYPS	-0.07131510619	0.03518653448	0.0062538343	0.00839189734	0.11627956453	0.05570463909	-0.05149986808	-0.07874507676	0.057707704493	0.04040489768	0.00645709573	0.00165171014	0.08615864676	-0.06661405948	0.01340367016	-0.02378693708	0.023726918	0.12363177464	-0.00484221509999999	-0.0580456473
2	37451	277451	BYxYPS	-0.06109716421	-0.03728069385	-0.05696566185	-0.06457495657	-0.07813148485	-0.06792585919	-0.13213790219	-0.08567204127	-0.00643948171999999	0.02883956751	0.02213301441	-0.091440005708	0.31577579364	-0.10231815624	-0.062482274882	-0.033038731482	-0.01023600042	-0.04480952096	-0.041086984229	-0.07275217637
2	38210	278210	BYxYPS	0.1003736668	0.08058877882	0.08703725656	0.06732183446	0.39240124011	0.04095942475	0.0948681013	0.03155455409	0.05200131899	-0.02375537161	-0.00651748495	0.03907288707	0.1218559043	0.33635037037	0.1114191233	0.1067056174	0.03632917617	-0.02229767006	0.08785745284	0.06254606916
2	38728	278728	BYxYPS	-0.3839293168	-0.3999743732	-0.4332742984	-0.4480794909	-0.3980310758	-0.3648317127	-0.0889780656	-0.1213775053	-0.1477103704	-0.3103352696	-0.3669583547	-0.3914552558	-0.3766828382	-0.163127351	-0.1366300255	0.161467032	-0.3706842319	-0.3488063145	-0.43209670447	-0.0334271765
2	39231	279231	BYxYPS	-0.0103485333	0.00721479663000001	0.02315967634	0.00128656009	-0.04520518101	0.03006495952	-0.00835224786000001	0.06299538556	0.03254244537	0.09901441913	0.068805685263	-0.0208987322	0.01991506244	-0.09715385886	0.00375217086	-0.02665590297	0.0828590162	-0.0626029907	-0.0574258802	0.05582087877
2	39402	279402	BYxYPS	-0.007504571575	0.076077652411	0.02272159348	0.059235509886	0.035671508638	0.03639804617	0.00420024607	0.15558911679	0.00411275342	0.1404433117	0.20283774	0.002645322324	0.2212795872	-0.01337547947	0.01708525417	0.07078102352	0.0935245497	0.103045140363	0.034391456879	-0.00674768419
2	39432	279432	BYxYPS	-0.01830215846	0.01951670511	0.00280063369	-0.01912912624	-0.02802670299	-0.03137684194	-0.03291660245	-0.00611938079999999	-0.04420641116	-0.00708043860000002	0.0940734357	-0.0071377556	0.05151749138	-0.01501446005	-0.05187477843	-0.00101978224	-0.01641274865	-0.07045143785	-0.0990843334367	-0.07647076003
2	40176	280176	BYxYPS	-0.0231499636	0.00884285618	-0.07713632274	-0.09230646126	0.01264874454	-0.00392223062	-0.02730267619	-0.0033400537	0.00655443427	0.03018792271	0.06596835041	-0.07016411012	-0.01089709955	-0.04439748347	0.00822296974	0.02212761161	0.04219601308	-0.0026388014	0.01411393746	0.02410577754
2	40476	280476	BYxYPS	-0.01590171994	-0.0466887694	-0.06099131203	-0.04288938083	-0.1028733728	-0.03730871611	-0.03176384769	-0.06402260667	-0.0689220174	0.0628424848	-0.0064834497	-0.06718643998	-0.01341831804	-0.04825613061	-0.03643938471	-0.05672276921	-0.05026789671	-0.07798285808	-0.07751611349	-0.02629752481
2	41043	281043	BYxYPS	0.060498824	0.0675403668	0.1028309595	0.0975682171	0.0713305476	0.1081209883	0.0973021513	0.0839446847	0.1457645285	0.1134243547	0.13273444609	0.0743776389	0.1542537114	0.0661586259	0.0458349089	0.1267376062	0.0954611955	0.12581702249	0.1147797904	0.1111663446
2	41503	281503	BYxYPS	-0.15651962002	-0.15383895022	-0.25106060595	-0.20289266307	-0.09961154985	-0.22411957982	-0.17027046189	-0.08824103347	-0.18600695013	-0.05591866406	-0.13914973422	-0.25752356868	-0.1127460441	-0.316418489304	-0.14665581665	-0.20630675804	-0.10600343612	-0.062297793691	-0.27087465368	-0.11984779644
2	42184	282184	BYxYPS	-0.5153468899	-0.5071531496	-0.4979447541	-0.4068601049	-0.2239415171	-0.26538861	-0.3172785347	-0.4129634376	-0.3100105369	-0.3195187665	-0.3237327838	-0.3823486682	-0.0353680663	-0.5647513437	-0.379749848	-0.4365676683	-0.3324819469	-0.2224762774	-0.4108552449	-0.29025872
2	42435	282435	BYxYPS	0.09171192657	0.1032415376	0.06575017776	0.18309545514	0.14378063318	0.06918726574	0.05854815032	0.0141072677	0.05936038891	0.17546885874	0.029006089	0.05824903699	0.4126510432	0.0459419862	0.13500061881	0.18820444822	0.11364300706	0.0711170983	0.0433313267	0.1158586441
2	43176	283176	BYxYPS	-0.1412433478	-0.213163910825	-0.1714111745	-0.07804689659	0.0610971973	-0.2073658715	0.2652364709	0.0197135995	-0.0584759116	-0.13102094961	0.0255948142	0.0360453854	0.2261594146	0.2712429493	-0.0286526128	-0.1728231571	-0.1232935348	-0.26240178278	-0.06260127023	-0.136099465143
2	43345	283345	BYxYPS	0.0170687788	-0.00529077250000001	-0.0250899044	-0.0172983038	-0.0136997755	-0.0112677727	0.0335833653	-0.025324366	-0.0258667655	0.0384212196	0.0124882693	-0.0415964965	0.0411044945	-0.0456949939	-0.00132320329999999	-0.0085498551	0.0764620966	0.00509071715000001	0.000468945400000004	0.0136087166
2	43705	283705	BYxYPS	-0.09310657682	-0.08188097532	-0.07036336361	-0.14782457626	-0.16538163659	-0.09420917395	-0.11557545835	-0.06886549702	-0.0718103244	0.0879788703	-0.0315265276	-0.11845453849	-0.08535174032	-0.18791938674	-0.0770015429	-0.05253387468	-0.0316269644	-0.077110536	-0.13642694439	-0.069124205741
2	44044	284044	BYxYPS	-0.124369528965	-0.1405279234	-0.22690688954	-0.11192303373	-0.15343604378	-0.21471452836	-0.13249498811	-0.1385128985	0.04315102409	0.15301556183	0.31658056542	-0.04042301157	0.07721280967	-0.07402758764	-0.14696798569	-0.14804424071	-0.17567328376	-0.06354272879	-0.21259518367	0.11195600426
2	44095	284095	BYxYPS	-0.1352924592	-0.08292756751	-0.0760668683	-0.0648797067	-0.1958095831	0.2281235589	-0.1128917073	-0.258867295905	-0.179598467765	0.09442892533	-0.18041583221	-0.0994421011	-0.11732849438	-0.2375774311	-0.15932464733	-0.15667877868	0.01270233627	-0.17953082954	-0.0185304806	-0.19727903146
2	45006	285006	BYxYPS	-0.0391985494	-0.06561029869	-0.02446869758	-0.06883338411	-0.12787030573	-0.03102960933	-0.0231810626	-0.12484026817	-0.0874706562	-0.07255773754	0.0269848523	-0.06879419175	0.1314251088	-0.23480737675	-0.08530653529	-0.0165747858	-0.03600751453	-0.11854352573	-0.13781661854	0.0140374876
2	45495	285495	BYxYPS	0.02924286939	0.22208626234	-0.040801812833	0.19536175672	0.09214841513	0.19745036355	0.1378605676	0.132868079291	0.00939860971000001	0.29057478549	-0.02395153484	0.21983579488	0.299311761806	0.01393160565	0.14934771075	0.18673784641	0.09453034487	0.22832660275	0.0093312722	0.34127895316
2	45850	285850	BYxYPS	0.043956292193	0.04117289164	0.0317664916	-0.01911020647	0.01067474408	0.035683788742	0.01106324859	0.0109450440248	0.05885410576	0.13247130288	0.041656026394	-0.00710827073	0.10831847255	-0.06026757417	0.08162531472	0.04408418112	0.10902501897	0.01530071892	-0.031662917932	0.05486800527
2	46600	286600	BYxYPS	0.0144649053	-0.0162872878	0.0338470132	-0.0399653882	-0.0107727662	0.0390297419	0.000416931200000026	-0.0443633616	0.00255999790000003	0.0523050195	0.0363750755	0.027126836	0.0440100067	-0.0393158669	0.0072262437	0.0073211945	-0.0429440532	-0.02338362738	-0.0117383775	0.00663035810000001
2	47059	287059	BYxYPS	0.14075641067	0.11692706309	0.10535917038	0.05602534268	0.07498063407	0.17436480264	0.11002382858	0.06724348631	0.11321966922	0.19658336689	0.15108488862	0.064035767941	0.141273676314	0.08835207041	0.04474601306	0.09056315541	0.08340166405	0.07056171511	0.0158100031	0.111358442862
2	47609	287609	BYxYPS	0.0695253308	0.02332682247	0.03942078013	0.00434169991	0.04745367099	0.10545238649	0.0077129292	0.02117365643	0.02121206946	0.17916052607	0.08697478652	-0.0282666788	0.05377999671	-0.02690247647	0.01790239497	0.06824111991	0.1430443282	0.038748158678	0.05671866136	0.13311942748
2	47968	287968	BYxYPS	-0.0880341656	-0.09296549355	-0.09713912316	-0.05888456612	-0.130074173722	0.13656612913	0.003695631	-0.1357281722	-0.08698012149	0.13297266861	0.037965625309	-0.13981862286	-0.04564878032	-0.17622856451	-0.03513964066	0.010431007186	-0.02141641446	0.03168503782	0.016499289608	0.023822201621
2	48369	288369	BYxYPS	-0.0962310108	-0.0695739552	-0.0718248822	-0.0540914815	-0.06457993006	-0.0484156188	-0.0460707905	-0.0641980349	-0.0344323428	0.029914575	0.00592223419999999	0.00213153860000001	-0.0750119969	-0.0453862769	-0.0599080865	-0.00585856730000001	-0.0734606984	-0.0270139971	0.00252000199999999	-0.1190285438
2	48759	288759	BYxYPS	0.04299476566	0.052028559	0.04581220752	-0.03259502589	0.05509804264	0.03928721421	-0.00716276462	0.04507831807	0.00911301692000001	0.02334572442	0.05789144911	-0.00792409910000001	0.11179483149	0.02744523545	0.03730693333	-0.034464033629	0.03803423501	-0.02736293664	0.02059413816	-0.02972886335
2	49600	289600	BYxYPS	-0.06082052086	0.06802931273	0.0144449695	0.0152159012	-0.0255954003	0.01973971905	-0.0244461247	0.09228941995	-0.00424656849999999	0.1508128433	0.0060284855	-0.0320386885	0.06011773194	-0.08648948961	-0.0440790092	0.0907579157	0.05670418201	-0.01541093561	0.0184798678	-0.0114939038
2	49996	289996	BYxYPS	-0.028249041	0.0217417843	-0.0293646424	-0.0321315947	-0.0163503653	-0.0283415698	0.000885640499999979	0.0082187541	-0.0271607672	0.06022029953	0.00706426060000001	-0.0144507384	0.0244114546	-0.0239916363	-0.024840202	-0.0280770517	0.00787913439999999	-0.0203635375	-0.0509964572	-0.00115650250000002
2	50566	290566	BYxYPS	0.05868356595	0.069767010147	0.13992613342	0.10988598627	0.21447985406	0.22797434765	0.0536568903737	0.118533903366	0.134417543777	0.24128934934	0.23116082792	0.12881711188	0.236873391095	0.12732291211	0.1773382376564	0.134113527276	0.2497072281937	0.05959003811	0.105174655375	0.15766240316
2	50890	290890	BYxYPS	-0.34544855724	-0.26335382741	-0.3543848062	-0.3300691515	-0.4282709495	-0.5971718339	-0.36102232026	-0.33774146974	-0.26645434991	-0.5048479388	-0.288464114	-0.5032122591	-0.14336853019	-0.0524860718	-0.2561437709	-0.2632250459	-0.3515201127	-0.3604429087	-0.38269040195	-0.4703725872
2	51313	291313	BYxYPS	-0.1682317368	-0.17409539936	-0.26377491915	-0.152587876	-0.2480905917	-0.13167324879	-0.18385759187	-0.2075044193	-0.14575781277	-0.12295011679	-0.07187724135	-0.1701252057	-0.180067537	-0.17384235456	-0.17136987945	-0.17866817374	-0.22489396171	-0.19123998804	-0.21330781219	-0.17946807782
2	52080	292080	BYxYPS	-0.05903148973	-0.06772585401	-0.0872758553	-0.09503091802	-0.03617581887	-0.03180036332	-0.04360193212	-0.08506104688	-0.06918101733	0.01973357354	0.02893525233	-0.09259151318	-0.0130276512	-0.11627232555	-0.12059882811	-0.02309773942	-0.04180343888	-0.05519105528	-0.07467146914	-0.04528327334
2	52324	292324	BYxYPS	-0.04174626521	-0.01575592551	0.04014645366	-0.08803551779	0.03018884126	0.162950847406	-0.04338947601	-0.00151795560000001	-0.085899519721	0.14978704723	-0.02291657111	-0.11930697913	0.18694723268	-0.09614162884	-0.17661336301	0.02226567097	0.1379787136	0.03362005738	-0.01730753948	0.0194187999
2	53034	293034	BYxYPS	0.05688608519	0.00350358930000001	0.0410377283	0.10019219513	0.0105513916	0.10383825854	0.02367785935	0.0505353804	0.0902871897	0.18494799559	0.27546186333	0.0255372126	0.20745220098	0.05690110478	0.24033336804	0.11179915182	0.19648885023	0.00682299459999999	-0.0681995534424	0.06713635583
2	53509	293509	BYxYPS	-0.0420263369	-0.0256003069	-0.0108103265	-0.0283287974	-0.0301272174	0.012619468	-0.0205812061	-0.0529542131	-0.0193722197	0.1629321021	0.000372634699999985	-0.0310386209	0.0296086673	-0.0373372098	0.0266475356	0.0150256273	0.0302500748	-0.0297725147	-0.00395818109999999	0.0185904009
2	54604	294604	BYxYPS	-0.0161640397	-0.09962131717	-0.0348307288	-0.13457410762	-0.024577379	-0.11187875042	-0.09027146727	-0.0533628776	-0.06267470534	0.040642778689	0.01017316767	-0.14711981762	0.00614937917	-0.186307796447	-0.11198858837	-0.11014132752	0.01215862011	-0.112674388624	-0.10112040767	-0.01868652406
2	54985	294985	BYxYPS	-0.0658838988	-0.00372321818	-0.07700499547	-0.0279269011	-0.04092495087	-0.114542666407	-0.066863011098	-0.02667751009	-0.09159256844	0.05325129333	0.03750778579	-0.030728118533	-0.09421783043	-0.10714517552	-0.03904996527	-0.06061398539	-0.17135901211	-0.08880189002	-0.1241768152661	-0.147865754181
2	55534	295534	BYxYPS	0.02435206966	0.0472656459	-0.03180616356	-0.06769852225	0.06246404412	-0.03400086228	0.05191276929	-0.0561657239	-0.00580754667	0.09043746874	0.09671915896	0.03252954669	0.05294912796	-0.11156986423	0.08181237195	-0.00225506610000001	0.05721165783	0.04227236762	-0.01176179323	0.07335346467
2	56047	296047	BYxYPS	-0.01085699252	0.062260971434	-0.0235886554168	-0.000760589270000001	0.08212931351	0.08046648496	-0.0411034079	-0.11138254935	0.000545828260000006	0.057273762317	0.04949467151	-0.05081092804	0.10270448813	0.00475048431	-0.02288549926	0.02039540983	-0.00444156402	0.09781125457	-0.033875527767	-0.031394274671
2	56572	296572	BYxYPS	0.05314578948	0.07022039095	0.04026827547	0.06523746851	0.04692781793	0.11321869322	0.082579467176	0.08231016268	0.05985994417	0.15742045989	0.1024385429	0.05592086156	0.140858034194	0.02875019406	0.10808499148	0.06450893676	0.09096652894	0.060766177166	0.02980218357	0.00915790719
2	56939	296939	BYxYPS	0.0265892399	0.08173876168	-0.003083276	0.0318208643	0.028256949	0.053236626	0.0143831265	0.01579730068	0.05538685295	0.0949407742	0.12257961984	-0.0062712828	0.08678908716	-0.05954958489	0.06220370674	0.02578802192	0.1104950767693	0.034264331068	-0.01514780314	0.10920388608
2	57672	297672	BYxYPS	0.0639508306	0.0814924464	0.0137126285	0.1167064728	-0.0688457027	-0.00498170840000001	0.1588074341	0.0357365973	0.0528951138	0.1784299807	0.1764250812	-0.00121961780000002	0.1105799464	-0.0256799878	0.2595985751	0.0225713253	0.18131462847	0.0517397727	-0.0333509264	0.0557891969
2	58109	298109	BYxYPS	-0.03630767764	-0.03847111109	-0.042113512293	-0.03477230143	-0.00733676009	0.0133234835	-0.04510704496	-0.05762640369	0.000855890649999996	0.03265574378	0.01363984835	-0.07960509014	-0.01424729446	-0.027919703251	-0.02444876109	0.01414761003	-0.02603017551	0.03034045647	-0.052121448427	-0.008569236748
2	58493	298493	BYxYPS	-0.00266522949999999	-0.0401731998	0.0341545173	-0.0883411067	0.03069994833	0.0542136861	-0.029330814	-0.0201122029	-0.072721473	-0.0283992916	-0.0398086623	-0.10757891784	0.04008231139	-0.10094819926	-0.06491789002	-0.03162198272	-0.0151271392	-0.0211173247	-0.02337336652	-0.0511111922
2	59161	299161	BYxYPS	-0.02918174704	0.02013493148	0.09966221018	0.02459247257	0.04306696512	0.13754228774	0.05021436531	-0.08687334841	-0.03915107361	0.3434037288	0.00922760205	-0.04452731627	0.131987370662	0.004041077	0.06504831401	0.02747770695	0.067873178968	-0.061922818227	0.01533339658	-0.03711402713
2	59188	299188	BYxYPS	-0.01096111544	0.01936868251	0.0107571655	0.03853766157	-0.02788613002	0.02066621798	-0.00482978948	0.00359994136000001	0.13023890319	0.11723477112	0.15338426672	-0.09291517781	0.3865468299	0.05156989682	0.06155904767	-0.03999786658	0.06500273959	-0.02036788571	-0.09973873175	0.0803875231
2	59521	299521	BYxYPS	0.12566094624	0.05670649426	0.13670889393	0.091195182099	0.27199515268	0.12607833404	-0.0341743837	0.02804287243	-0.02209133449	0.14547381207	0.03953169711	0.15152554743	0.294712573	0.06549141511	0.1009280939891	0.1169607933	0.14426304775	0.01264393192	0.142305010306	0.1187804436
2	60382	300382	BYxYPS	-0.13371790963	-0.18922191657	-0.0434749942	-0.0384194943	-0.09498309251	-0.05517802645	-0.1213916643	-0.0665948228	-0.24315021109	-0.1212773442	-0.0371564216	-0.14632226396	-0.0557816158	-0.1689183787	-0.1347802594	-0.1262832533	-0.1197051508	-0.17147200323	-0.03168025	-0.05280062209
2	61284	301284	BYxYPS	-0.11570582165	-0.21118823732	-0.19225073334	-0.05899847302	-0.10066546974	-0.2212576388	0.1020590007	0.1429705863	-0.34372408606	0.233364845	-0.13707255546	-0.4271997797	-0.19934876166	-0.2682126857	0.1720642328	-0.14747708221	-0.04944514901	-0.280711503	-0.29410553655	-0.1180024238
2	61373	301373	BYxYPS	-0.06334857421	0.03723922477	0.01548218704	0.02071025728	0.05118404234	-0.0484535076	-0.07970112891	0.06460692483	0.0053184712578	0.144686829902	-0.01917514865	-0.02876311355	0.07519624015	-0.091088677119	0.047093183307	0.07260957512	0.03741334888	0.045027733643	0.01676081917	0.078837045586
2	61997	301997	BYxYPS	0.045502041728	0.0476741967	0.05570203315	-0.09285561711	0.02455808556	0.124340663928	0.07417033742	0.00817096810000001	0.0166993304	0.17508928269	0.08019056625	0.02004410832	0.05924983274	0.0110714978	0.0224252682	0.092900976124	0.09312539206	0.0126578447	0.01766827004	0.04793069941
2	62916	302916	BYxYPS	-0.01721059292	-0.07114116707	-0.08551484701	0.0060213861	-0.03669999499	0.08216152001	0.06147467175	-0.10294807284	-0.049169126022	0.09887083532	-0.00250474459	-0.06419141947	-0.055157413142	-0.058297947868	-0.089644428	-0.06262471163	0.09625567893	0.06253795039	-0.0218523873858	0.05161256669
2	63135	303135	BYxYPS	-0.08799957464	-0.0299532618	-0.116801789679	-0.0680362354	-0.0315658508	-0.0632466343293	-0.08027020888	-0.068964155468	-0.04969707269	0.05855630891	0.04318589709	-0.15486740782	0.11876904034	-0.17676792168	-0.053841787693	-0.081165896562	-0.050185441388	-0.071109296988	-0.13166150193	-0.02880311799
2	63828	303828	BYxYPS	-0.113551568191	-0.159208034477	-0.09037113179	-0.09359458151	-0.13320925879	0.01751008001	-0.06939289946	-0.13862574852	-0.0713413458	-0.116187950489	-0.08003166438	-0.1251872295	-0.050541661028	-0.24438042027	-0.14986178024	-0.18931816526	-0.05212434932	-0.048912635957	-0.1819379987	0.03892385806
2	64136	304136	BYxYPS	-0.23509025148	-0.1420840619	-0.1418208582	-0.2042286332	-0.12936328719	-0.16486108345	-0.15168526131	-0.0795176597	-0.0615156639	0.0219256282	-0.0132750033	-0.2405668396	-0.0724182616	-0.20764748978	-0.2646972948	-0.21469834392	-0.0939130604	-0.13509291719	-0.260980274724	-0.1055117931
2	64288	304288	BYxYPS	-0.0801801468	-0.0339457707	-0.01364291674	0.0058458936	0.04495677125	-0.1694652531	-0.00767682938	-0.02610001887	-0.0331537732	0.08761321409	-0.01683248875	-0.05892784134	0.02883484611	-0.197150647697	-0.1935325472	-0.11350696534	-0.04645820166	-0.06444202148	-0.06664048452	0.03841087492
2	65142	305142	BYxYPS	-0.0448173291	-0.0729219915	-0.0594050601	-0.0523430347	-0.0246529292	-0.1034398433	-0.0309537265	-0.0426149991	-0.0907314241	0.0547285736000001	-0.00724328819999998	-0.14372420442	0.01793541729	-0.0711438425	-0.0445022863	-0.0581906356	0.00558532819999999	-0.0100758345	-0.00369680130000002	0.0352088459
2	65201	305201	BYxYPS	-0.00767224441	-0.03785493758	-0.0425721786	-0.02700061171	-0.05362404177	0.00547162128	-0.05697783195	-0.097867911417	-0.0322965347	0.0393657907	-0.0262011264	-0.13390892386	-0.011299417506	-0.08162671225	-0.04465640876	0.01683664577	-0.03575924479	-0.0489391875	-0.00988701207999999	0.0280853138
2	65465	305465	BYxYPS	0.02725043207	0.03089972806	0.09383018224	-0.11527661818	0.042525297957	0.0650926117	0.01392525476	-0.087158026088	-0.02042284976	0.09787472111	-0.01737642181	0.021452206331	0.150468193	0.014834532028	-0.016389906415	-7.26338100000001e-05	0.08751449008	-0.06074520437	-0.01501492805	0.1506480461
2	66049	306049	BYxYPS	-0.057078102347	-0.0393750954	-0.020301865618	0.0029736414264	-0.020485324298	0.01695835645	-0.017477999945	0.019121974474	-0.063527683213	0.0208142134	0.08991650625	-0.11603294616	0.003342529996	-0.07061713177	-0.02287237831	0.00152307372	0.031273440266	-0.016979350687	-0.02292296448	0.029816378131
2	66563	306563	BYxYPS	-0.07664791834	-0.0423354875	-0.10678886579	-0.08870242643	-0.12647173581	-0.14998428383	-0.06446675276	-0.03061097006	-0.03690032817	0.07137870573	0.08947651292	-0.10894471026	0.18529138519	-0.08295449674	-0.05290019608	-0.0440842519	-0.0304324134	-0.02334585197	-0.10054866647	-0.05049607452
2	67253	307253	BYxYPS	0.0100340823	-0.00919206662	-0.07955801719	-0.067961705511	0.03883365055	-0.06906990021	0.06040353152	-0.05777471332	-0.02871640952	0.126508692711	-0.02628498469	-0.06600939198	0.00516503498	-0.08784533411	-0.04042409958	-0.09035708961	0.02801142512	-0.04818295173	-0.042221014291	-0.022781390995
2	67840	307840	BYxYPS	0.0451469652	0.0391789615	-0.0731445049	0.0106291563	0.01472110677	0.0331269482	0.0877144862	0.0598336912	-0.0762454451	0.1072439931	0.024725795	-0.037073987	0.0169275848	-0.0376944004	-0.0237223784	0.045825776	0.000824225099999992	-0.0013296595	0.0143153427	0.0162644109
2	68831	308831	BYxYPS	0.002572622	-0.00577607189999998	-0.00758253859999999	0.058367206	-0.0075704878	0.0469922636	0.00889738870000001	-0.0619714201	-0.0396948413	0.1111095028	0.0249768047	-0.0203102065	0.122816737	-0.0729350067	0.0233214038	-0.051273585	0.0937863654	0.05621147298	-0.0295754273	-0.000647919300000008
2	69125	309125	BYxYPS	-0.0281529844	-0.0524106873	-0.1278523068	-0.064983058	-0.0287387226	-0.0892864972	-0.0448392382	-0.0786255759	-0.0750827306	0.033656211	-0.0119847072	-0.1545177623	0.0182528879	-0.2172225845	-0.0759344025	-0.0678452352	0.0343489211	-0.0968586013	-0.1205395367	-0.0528003319
2	69645	309645	BYxYPS	0.1419772216	0.0471040109	0.0143243674	0.0727658527	0.0596412144	0.1462676718	0.1278163364	-0.0340651813	0.0638496733	0.28408522955	0.1518476068	0.0665237666	0.0991459187	0.0195850848	-0.0352914793	-0.0085384604	0.1121798474	-0.0580488008	0.1025314707	0.1094558888
2	69898	309898	BYxYPS	-0.00532382740000001	0.0587524391	0.0998564175	0.1049149172	0.0264916019	-0.0661123199	-0.0038933323	-0.0860207211	-0.08517970732	0.0821935001	0.0777468164	-0.0746751935	0.088398932	-0.1246149908	0.0031644837	-0.0559851552	0.0785665506	-0.07249798996	-0.0284331922	0.0947737426
2	70522	310522	BYxYPS	-0.0268551095	-0.1201138799	-0.1019971381	-0.0706916587	-0.028379512	-0.0894685903	-0.0614594781	-0.1450516686	-0.13989525423	0.0533553224	-0.0564190912	-0.0945962728	-0.07237702957	-0.1640070267	-0.0837430579	-0.10524159552	-0.0424445171	-0.0667320888	-0.0860976469	0.00658424900000001
2	71417	311417	BYxYPS	0.00494205140000001	-0.0254682452	-0.0270788138	-0.05328790506	-0.0119560905	0.0207031208	-0.00238440009999999	-0.0109962137	-0.0157318701	0.0143002745	0.028311328	-0.1116371939	-0.0289848555	-0.0599942018	0.0146023417	0.0078577879	0.0175933223	-0.0256853819	-0.0454098545	0.02239399006
2	71491	311491	BYxYPS	0.04466568	0.24444955339	0.1294410981	0.2416436502	-0.0140559786	0.24305841734	-0.0170731646	0.0208598748	0.10065799534	0.19136481203	0.16640318948	0.089702681	0.22075737654	0.0638785582	0.0537629327	0.1536066104	0.0737885843	0.144058378	0.145627103	0.1813898941
2	72093	312093	BYxYPS	0.08556908445	0.061749668	-0.05775510065	-0.01737233195	0.10820079008	0.03735988408	0.0098371884	-0.00167783909999999	0.0425065816	0.1428377175	0.066400551	-0.19086513934	0.10387250108	-0.10610531	-0.0127265457	0.0010122229	0.06528208973	-0.072697218	-0.06192076408	-0.0451254007
2	72519	312519	BYxYPS	0.047521746	0.08983395864	0.04830472525	0.01514982736	0.0125627035	0.03598673126	0.04267450175	0.02981286982	0.01587801634	0.13566846328	0.06918892116	-0.1031239343	-0.0151242616	-0.01977449374	0.01943309733	-0.0247392423	0.03878514501	0.029864132249	0.04084515421	0.03253610644
2	73334	313334	BYxYPS	-0.07597937356	0.01229574332	-0.08762468975	-0.02351662458	0.03187330267	0.04543090287	0.0030787129	-0.0320693686	-0.02144759577	-0.00811143652	-0.0347420281	-0.13006510642	0.09335888237	-0.1368757563	-0.11065770288	0.01579244689	0.03394226934	-0.08174548705	-0.05664324918	0.03618818915
2	73469	313469	BYxYPS	0.00794730789	-0.1529792819	0.141191186	-0.2397244795	-0.01563022327	-0.10844269	-0.05919150856	-0.1993930249	-0.1703898049	-0.03976296491	-0.08858675199	-0.26743756763	-0.160416102728	0.14346598165	-0.32207924498	-0.4004853174	-0.1474830113	-0.1492712913	0.03427157569	-0.2005012475
2	73960	313960	BYxYPS	-0.093433891043	-0.136468394702	-0.12288455176	-0.019416948869	-0.05042456259	-0.1212419256	-0.0316916046	-0.156744091999	-0.03919144492	0.08833980351	-0.05886494919	-0.10887783367	-0.00516652993	-0.11755520383	-0.05108343111	-0.10335834834	-0.00782338753	-0.09036832725	-0.04615478827	-0.021396743453
2	74300	314300	BYxYPS	-0.23392651414	0.0121809532	-0.028966816	0.0109389648	-0.01721822689	-0.01793210923	-0.000457578139999998	0.0126815066	-0.057744288646	0.01234205725	-0.0179954089	-0.08414768794	0.03839020065	-0.03915639311	-0.03575292447	-0.03523031431	0.088246036728	-0.012812346229	0.04879964542	0.059424862012
2	75561	315561	BYxYPS	0.06298768	-0.0241637292	0.14962378204	0.15747794667	-0.26748631464	0.044873631	0.1078746853	-0.0875219717	0.1609068507	0.29695750757	0.2343466258052	0.10872759421	0.4010336204	0.00369177608	-0.0509098872	0.139362702866	0.104048666	-0.15541026387	0.08476712453	0.04721049606
2	76311	316311	BYxYPS	-0.11053568899	-0.120899895562	-0.05250000801	-0.092635120839	-0.166781959296	-0.15067419257	-0.14685465612	-0.12287157172	-0.20333404203	0.07010387681	-0.10785671572	-0.23915955451	0.0373866173	-0.19027224715	-0.14419495921	-0.15071896894	-0.04603555887	-0.099045042311	-0.174800841054	0.0025096845
2	76467	316467	BYxYPS	-0.058489472441	-0.01296757587	-0.04553676298	0.00226616465	-0.1155373091136	-0.0816823835	0.00259938272	-0.1177098371	-0.09061302647	0.09105176595	-0.000805309200000002	-0.16306689972	0.00655340655	-0.18490035299	-0.14663896712	-0.13568200921	-0.020723441057	-0.020145361509	-0.03141992005	0.068008267799
2	76866	316866	BYxYPS	0.02898202568	0.040465395044	0.00279423836	0.01335136012	-0.11761981243	0.00858917202	-0.06311205035	-0.04277290053	-0.05030247278	0.08264183912	0.01123728323	-0.20080743282	0.01820449892	-0.18536980528	-0.04067566176	-0.0467492967282	0.07428783716	-0.032657302761	-0.0383387564	-0.02982150939
2	77574	317574	BYxYPS	0.0603883799	-0.0175153147	-0.0134884076	0.0134399152	-0.12055139503	0.0590487156	-0.02430174389	0.01090322858	-0.05466210749	0.06435236597	0.01630750491	-0.06885826198	0.023810974	-0.04742083433	-0.03226278992	-0.10310080255	0.00220928717	-0.05352539678	-0.08059904252	0.00860626557
2	78180	318180	BYxYPS	0.30347568321	0.24678578023	0.218634295119	0.197668566345	0.09682165819	0.168475870354	0.1261520389	0.034630419219	0.13577162976	0.38006561083	0.4037582848	0.0495561874	0.238418620345	0.15806696666	0.091471561653	0.05873152452	0.24631747061	0.15133889855	0.20856123324	0.1507857392
2	78679	318679	BYxYPS	0.0717449224	0.0621671384	0.1200626386	0.1700949998	0.1146713757	0.1088583969	0.1037931579	0.0937816847	0.0734229805	0.1297663592	0.115367507	0.0472233061	0.0821746455	0.0521459329	0.0981285194	0.0414630168	0.214185068	0.15466753349	0.1042726183	0.160327761
2	79038	319038	BYxYPS	-0.0159760842	-0.0318168477	-0.0834626021	-0.0780343445	-0.0326842232	-0.0990403956	0.0406821609	-0.028753452	-0.0981258418	0.17433331027	0.0453660282	-0.26342599872	-0.0357111684	-0.0712527061	-0.0635902276	-0.1487755992	0.0170508177	0.0498139623	-0.0176315537	0.0707270189
2	79461	319461	BYxYPS	0.0169160519	-0.0917714195	-0.06565709788	-0.07774952145	-0.05533966691	0.04837585	-0.00729718770000001	-0.05505408268	0.00175777539999999	0.11987623905	-0.07865946511	-0.1084138589	-0.06178805326	-0.12305859263	-0.0135036761	-0.07840976746	-0.0160219629	0.01243282503	-0.08666782435	-0.18685699353
2	79689	319689	BYxYPS	0.13584307458	0.14632217058	0.138908411835	0.13687424337	0.15871868876	0.23508462621	0.15618489881	0.13472323266	0.13000173359	0.24310995488	0.1918563508	0.04578403719	0.15705866145	-0.0067189885	0.03226882269	0.08284679097	0.14328933097	0.09077393946	0.14452303248	0.1323042029
2	79834	319834	BYxYPS	0.0266436072	0.0358977216	0.0180201181	0.0111152011	0.0105064257	0.1637553197	-0.02464242388	0.0496314011	-0.054819679	0.20030243358	0.18306600982	-0.1079997553	0.2122992884	-0.09673690296	-0.0261443304	-0.13550035692	0.0662000758	0.04582668322	-0.06899452387	0.08053996889
2	81653	321653	BYxYPS	0.0680073315	0.0278373605	0.117766708	0.11983096695	0.1011925591	-0.0018077031	0.029427446	0.0451374414	0.0415097735	0.1168298535	0.0427468462	-0.0334082621	0.18877594637	-0.0129467259	0.1230965065	0.0132922401	0.1351145511	-0.00576324230000001	0.0878524801	0.11207323292
2	81995	321995	BYxYPS	0.0475294846	0.14863489716	0.05192463371	0.05478784475	-0.14860412835	0.15541523659	0.0231175841	-0.20590804053	0.024464493	0.0955503974	0.1610832953	-0.09440521735	0.06040500401	-0.0601813517	0.02265716879	-0.000458266600000007	-0.0367726006	0.00498345291000001	0.044589382894	0.110509037258
2	82571	322571	BYxYPS	0.09876492668	0.0601302965	-0.03489963015	-0.09094669722	-0.126205221436	0.11083411117	0.05951211089	0.01528839838	-0.01307522368	0.15913184115	0.16710233765	-0.03647287674	0.0273218995	-0.12135194436	0.07908455931	-0.04797337615	0.11032759376	-0.10084019059	-0.0176644215	0.0817588729
2	83150	323150	BYxYPS	-0.0729926206	-0.03103336736	-0.0853456877	-0.09864083747	-0.0172697168	0.0112958417	-0.0511261552	-0.13116602901	-0.06222548218	0.0426998993	-0.02118403378	-0.14117741003	0.06505988388	-0.08113950231	-0.07372091996	-0.03228581447	-0.0018608574	-0.07170807928	-0.12666362079	0.0017932041
2	83468	323468	BYxYPS	-0.13844364129	-0.18327833814	0.01688534049	0.06546730961	0.1338168061	0.16718075909	-0.04286575796	0.00861297809999999	-0.01008493422	0.1614448374	-0.0010068892	0.0079019954	0.23156959249	-0.02062941624	0.0909021475	-0.004956368289	0.034950752015	-0.194843834	-0.06941238347	-0.11445100189
2	83942	323942	BYxYPS	-0.03795896977	0.10685481295	0.0249689243	0.08394067272	-0.02698478023	-0.000735022170000002	0.04248289863	0.027799656	-0.02220422594	0.2042866403152	-0.00453921185	-0.250093215443	0.03215692376	-0.14770487418	-0.0989365572	-0.03015281893	0.103276716892	0.05221357864	0.03225279254	-0.01585590025
2	84629	324629	BYxYPS	-0.0661269108	0.085146337	0.0971418438	0.0189810423	0.0176668163	0.1290118308	0.0501466203	0.1004817278	0.0686530172	0.2162298153	0.2153814295	-0.0170723202	0.0818077969	-0.0263956268	-0.00250487220000001	0.0652820207	0.2416515701	0.0451870426	-0.023082497	0.09655510957
2	84821	324821	BYxYPS	-0.18746419181	-0.12780091017	-0.19653763997	-0.08583653966	-0.18646118419	-0.24906811711	-0.20322798447	-0.15008732458	-0.15282612883	0.0070485325	-0.169980020833	-0.21270608352	-0.16879377688	-0.2854940026	-0.34610798462	-0.21492058264	-0.0661408324	-0.02875283612	-0.14998493562	-0.030902975874
2	84983	324983	BYxYPS	0.0719615867	0.0286079867	0.034531208	0.064832325	0.0161993334	0.0374000351	-0.0307103879	-0.107262146	-0.0321379113	0.15970456288	0.0849220691	-0.1147308964	0.0060115261	-0.0681959301	0.00732417630000001	0.0583150393	0.0560066669	-0.0375207094	-0.00943759289999999	0.09782403575
2	85502	325502	BYxYPS	-0.1150899411	-0.052956443	-0.00835751200000001	-0.0695520314	-0.00669843749999999	-0.18134329211	-0.1340918833	-0.0148955725	-0.1008694541	0.00631325250000003	-0.047601954	-0.1541399441	-0.1741520969	-0.1408537851	-0.022664329	-0.1158436836	-0.0602642099	-0.29171489903	-0.0569047005	-0.2922194837
2	86105	326105	BYxYPS	-0.01155418187	-0.008658196884	0.06335495871	0.01497321249	0.01231528586	-0.05670961166	-0.002596625425	-0.0624057148	0.0243695191	0.02433936175	-0.01820852171	0.01302749019	0.01021598172	0.08441742502	0.02302984865	0.05078361084	0.01077464421	0.01125909864	0.05294808158	-0.02118206054
2	86487	326487	BYxYPS	0.1043256594	-0.0175115699	0.0324722541	0.13074005452	0.098867496	0.00313590190000002	-0.0393156824	0.1083653772	0.047414717	0.0757578493	0.0517309804	-0.160532560455	0.03240815753	-0.08304329062	0.0403341419	0.1150626488	0.110564099	0.06121620857	-0.0176979678	-0.1029133611
2	87014	327014	BYxYPS	0.0739838836	0.0258703185	0.0862001978	-0.0072965455	-0.0150640874	-0.0719641533	0.0586506845	-0.0315737735	-0.0513934827	0.00908202020000001	-0.0680168177	-0.00199473689999999	0.1218733545	-0.1039712529	0.0360862489	-0.0381207073	0.1536243724	0.0572957849	0.00813308530000001	0.1689203438
2	87524	327524	BYxYPS	0.07683292959	0.01075284769	0.05915381585	0.04741423173	0.01252660648	0.0489598446	0.06251505174	0.03464385704	0.030907267372	0.10217145987	0.100547506	-0.038969826929	0.0555464026	-0.02444557179	0.02077052278	0.04198118686	0.06367987242	-0.00171435388	0.07035290709	0.04904584314
2	87807	327807	BYxYPS	-0.01382320841	0.000148597342	0.01829038738	0.0209830967	0.03608589105	-0.02010464273	0.03389991934	0.022407230482	-0.03633829593	0.0709233206	0.02240278483	-0.06567999209	0.06064023165	-0.04109721913	0.02400697442	0.024510612342	0.01154785269	-0.0227306029	0.03200161178	-0.001112528641
2	88044	328044	BYxYPS	0.14365235926	0.11772033607	0.14866513452	0.15325985231	0.11575364466	0.11139508539	0.10596480885	0.08917326583	0.17086926593	0.2837464813	0.18871634	0.089932318005	0.20250269942	0.0713220025	0.12796505877	0.1574025173	0.14999317032	0.015810943535	0.07682529126	0.0579593171
2	88389	328389	BYxYPS	-0.0108068588	-0.08389759956	-0.0688964805	-0.26923929671	0.00870313886	-0.09980865547	-0.0190292394	0.00911468766	-0.12955490493	0.12081412939	-0.027740908	-0.19045078872	0.15977431261	-0.0681619892	0.03555298924	-0.10915866388	0.00774831919000001	-0.0588183458125	-0.12758632715	0.11152460932
2	89277	329277	BYxYPS	0.10031056605	0.10074737688	0.18609377115	0.06559306805	-0.1166904947	0.18322096739	-0.1900885995	-0.1171072842	-0.00570169819999999	0.0297712134	0.0107227072	0.04897812022	0.08410742983	0.15066289004	0.0822186851	0.22174535419	-0.1534698617	0.06806607096	-0.0549344592	-0.1056542206
2	89545	329545	BYxYPS	0.09220657643	0.12531437028	0.1020028011	0.10222911838	0.12691999922	0.1132717321	0.1449550879	0.0160977533	0.0624648486	0.22835629222	0.16368501638	0.09972791208	0.15487797344	0.1299593722	0.10752264774	0.11801795591	0.17701901771	0.10387663236	0.12353991141	0.11980665949
2	89783	329783	BYxYPS	0.0441797315	-0.00681653260000001	0.1216078442	0.1486565124	-0.0472515093	0.1192535744	0.0249465821	0.0534390862	0.0469465757	0.1789232613	0.1070778799	-0.00504988220000002	0.1245924426	0.0208735473	0.0510402594	0.0765972593	0.0969335177	-0.0437478496	0.0726542351	-0.0184986564
2	90383	330383	BYxYPS	0.02304372356	0.0398975271	0.04693951345	0.1663909995	-0.05045432593	-0.105745768429	0.0094577951	0.01862325858	-0.07322840003	0.071133182	0.0275857195	-0.09232635263	0.1133997344	-0.0760669864	0.0180407267	0.0364254933	0.0481783788	0.01248032676	0.06715621063	0.10499966494
2	90693	330693	BYxYPS	0.2265365559	0.1415573932	0.0941118694	0.111740988	0.129783545	0.1146603209	0.1166172435	-0.12876549663	0.0481053845	0.3164209348	0.113495757	0.1701846148	0.2087973147	-0.0762463757	-0.0207850118	0.1463244897	0.2188295335	0.1229106947	0.1729918294	0.1216023289
2	90713	330713	BYxYPS	0.06108951725	0.029752184761353	0.054814111781	0.008309885902	0.09300688806	-0.00235899169	0.0924227252049	-0.02608709713	0.052875339	0.17651849528	0.09809172313	-0.105437423039	0.14176576976	-0.10724369364	-0.002692777136	-0.0446261413	0.07465744312	0.00885962468	0.09753211394	0.04711395748
2	91800	331800	BYxYPS	0.03667568041	0.04771371953	0.0025628006	0.062142999941	0.136289876774	0.000469305349999997	-0.007007051087	0.01815128222	-0.03046715773	0.14462602809	0.06958730137	-0.0987066429	0.03850199744	-0.05479466369	0.01267038338	0.039348403707	-0.01693867583	-0.034893496949	-0.031346234447	-0.04386974658
2	92360	332360	BYxYPS	0.09424761972	-0.0395387383	-0.0058992048	0.08593519879	-0.04904332186	0.0323921275	0.0258902398	-0.00102003349999999	-0.0638485915	0.1429974756	0.06537075265	-0.15729961112	0.06781582409	-0.11030398253	-0.10789634768	-0.00702126389999999	0.0546474362	-0.06914599159	0.0524446478	-0.0184084398
2	93101	333101	BYxYPS	-0.05448664729	0.0228391015	-0.05672837798	-0.03697297348	0.04015157913	0.03275156902	0.03383224732	-0.0509299027	0.019597967838	0.13038198715	0.037443162274	-0.07459915486	0.12897529321	-0.03145690706	-0.01237858309	0.02954890785	0.028794085539	0.004665781468	0.02718420349	0.00710877855
2	93389	333389	BYxYPS	0.0342475291	-0.0110757181	0.0484762119	-0.1201808696	-0.0155067094	0.18688268889	0.0634270533	-0.0918184073	-0.04693757997	0.050504662614	0.06131299772	-0.089101162	0.0910260394	-0.15739482796	-0.0213789605	-0.09568619857	0.03019781738	-0.02812665679	0.08116358883	-0.00589133346000001
2	93983	333983	BYxYPS	0.00443806519999998	-0.0410797199	0.0201246691	0.0046275388	0.0715254608	-0.00523074679999999	-0.0295804291	-0.0528294883	-0.107613302	0.1502162582	0.0062063339	-0.1035279259	0.0124515757	-0.0709795387	-0.0714510577	-0.0845684036	0.0382890475	0.0104454559	-0.00105499399999998	-0.0328025789
2	95095	335095	BYxYPS	0.0827818724	0.09247076288	0.07814470427	0.09981604991	0.06637836502	0.0710880397	0.08357915804	0.05209465289	0.0850473664	0.19814040673	0.13593647469	0.02848302743	0.11490654068	0.000894447219999997	0.13505398791	0.05823569886	0.12329157664	0.07694869689	0.1012392871	0.00936170396
2	95612	335612	BYxYPS	-0.1103066287	0.15068313581	0.20897669219	-0.230355971	0.18359551052	0.07852030978	0.14465038851	-0.47168011346	-0.1907335279	0.17615415906	0.011311695	-0.10299229204	-0.1033621427	-0.06734786408	0.03331995423	0.079797080675	0.099565108514	-0.1842792755	-0.040831799	0.11820872884
2	96330	336330	BYxYPS	0.1007305404	0.11240913306	0.08216633406	0.13309626893	-0.00791580066	0.11501863642	0.13171315695	0.11607303325	0.106991767228	0.25891543995	0.13931202061	-0.04334450582	0.10551365551	-0.02634261613	0.04397615606	0.04722693733	0.1449181431	0.04876180053	0.05993238075	0.094458600199
2	96374	336374	BYxYPS	-0.05615752293	-0.01893624323	0.01220629366	-0.05956603539	-0.0653830754	-0.133170665404	-0.08051078307	-0.036252542056	-0.0426780304	0.04747064443	-0.061704249381	-0.29517324329	0.00945568888	-0.23595947963	-0.17042110634	-0.032278780536	0.00959953213	-0.136029863175	0.00175287943	-0.07353649036
2	96791	336791	BYxYPS	-0.0612019543	0.00511623344	-0.02911658308	-0.05209370339	0.00430456971	-0.02562045491	-0.01710770312	-0.14374858927	-0.07831982857	0.15629521356	0.04796140766	-0.1842767947	-0.02021366457	-0.12483463983	-0.00488160558	-0.01466437941	0.02030429696	0.04521787821	-0.13996623246	-0.17500576903
2	97532	337532	BYxYPS	-0.2121587017	0.00116456981	-0.1294948745	-0.3058024636	-0.15989444093	-0.07250802672	0.26013188024	-0.03503150923	-0.02261376344	0.22068688407	0.3353820319	0.0335960738	-0.16430137029	-0.0226544681	0.179202288025	-0.1406717338	-0.117633371	0.09952216727	-0.1143546239	-0.1551270892
2	97886	337886	BYxYPS	-0.13452736012	-0.16975366347	-0.1385332861	-0.0938034269	0.09710458994	0.0936158818	0.0679534805	-0.12880057612	-0.23431724978	0.064633438	0.05512410405	-0.1356043873	-0.0742406479	-0.0807369307	-0.1100051057	0.0206951739	0.1894141259	-0.12797589819	-0.10339315008	0.0082768996
2	98864	338864	BYxYPS	0.07071891375	0.05547034464	0.04619402579	-0.000655135700000004	0.00817813431	0.01976135446	0.03169515636	0.01660848396	-0.02401180287	0.15387554947	0.07472559877	-0.0893142838	0.09775797325	-0.07886258928	0.0041442981	-0.01938341766	0.05742761504	-0.02554337677	-0.01881147998	0.072559639586
2	98942	338942	BYxYPS	0.06582519942	0.16123408086	0.14073087913	0.17005376613	0.035570047842	0.08466801875	0.14468956837	0.017230528708	0.087020113398	0.22987873166	0.13606505662	-0.0777340596	0.09027208945	-0.06294295328	-0.01654592305	0.01237818878	0.07563666488	0.07450478692	0.04115713467	0.06096118257
2	99466	339466	BYxYPS	0.01373641526	-0.01050385012	-0.014546304763	0.03691456016	-0.0028784147	-0.2117158092	-0.3335578447	0.0353021573	-0.01485679159	0.11827866982	0.10326670165	-0.19657237662	-0.27180859	-0.128533255189	0.000640067206	0.00759999771	-0.06223208949	0.00171958447000001	-0.015897698856	-0.03116656842
2	100155	340155	BYxYPS	-0.025264152	-0.0251612857	-0.0721933117	-0.0231066169	-0.0186753875	-0.0223104409	0.00432800220000001	-0.1035209377	-0.0399497782	0.1764925452	0.0419106205	-0.0492472845	0.0383194386	-0.08225276609	-0.0449877191	-0.10745112432	0.00859068489999999	8.98485799999994e-05	-0.03195477791	-0.02997792206
2	100415	340415	BYxYPS	0.12896340227	0.19683882293	0.260137616	0.04109641289	-0.10551044672	0.11402820337	0.16083858798	0.1208944575	0.21810950796	0.25637211524	0.03620144045	0.105331658962	0.2860657555	0.13216188488	0.0158568157	0.05676242414	0.13144761486	-0.1068596685	0.2593189782	-0.1622538116
2	101105	341105	BYxYPS	-0.04783396122	-0.04160975737	-0.02289599481	-0.07844502229	-0.06686450364	-0.08224089761	-0.06193130589	-0.158647444999	-0.05347491836	0.14718910368	-0.0426867182	-0.09246434927	0.037585826	-0.19364028685	-0.10973913107	-0.10562149191	-0.05864116344	-0.00777941047	-0.07201978111	-0.01701583447
2	101509	341509	BYxYPS	0.09469263753	-0.018466337242	0.10992719776	0.23076315964	0.03012265837	0.16908133158	0.14793043567	-0.04122126841	0.0718628127	0.19199758397	0.095469420289	-0.15249107977	0.21298442874	0.028180602333	-0.04171425509	0.10267389447	0.09354818774	-0.014109044057	-0.000969770809999999	0.03740254037
2	102055	342055	BYxYPS	0.144485269282	0.12262397267	0.129160905473	-0.1025650592	0.0647142462	0.00617572693	0.13632240696	0.141889129125	0.086110704446	0.1458950194	0.07060931745	-0.00136124411000001	0.06274249325	0.02310444312	0.0575623462	0.0395263475	0.15366578586	0.02638443163	0.127985014378	0.0242172108
2	102142	342142	BYxYPS	-0.07898865706	-0.10251539511	-0.07944861683	-0.05222562426	-0.10286169745	-0.09897401441	-0.103766131576	-0.05736496524	-0.08337180392	0.05718722819	-0.1225891396	-0.16766319448	-0.05035644632	-0.10734734029	-0.113471624639	-0.125618245134	-0.01152260227	-0.02786788596	-0.0121815062	0.02971835909
2	102949	342949	BYxYPS	0.004634751188	-0.04819803851	0.02086320408	0.01082110768	0.03440865584	0.03439727438	0.2463467092042	0.25149244159	-0.02694193496	0.04159889313	0.02534799909	-0.07142128469	0.115693633	0.06816644661	-0.07614427768	0.007223775065	0.01196145503	0.01912361431	-0.0170592786	0.0225430471
2	103588	343588	BYxYPS	-0.101508949	-0.07981680474	-0.18354384567	-0.0119339732	-0.08525858501	-0.06111328404	-0.06547469196	-0.22121631747	-0.08287896592	-0.0167234459	-0.07410403054	-0.26885292982	0.11614929676	-0.21116436833	-0.16099169757	-0.17448685167	-0.06183595078	-0.00182772822	-0.0494302086	-0.1564947891
2	103654	343654	BYxYPS	-0.28450119852	-0.2451004441	-0.21717881713	-0.1222080077	-0.3420574689	-0.02814995755	-0.24593559795	-0.26506276018	-0.34360822575	0.13629194488	-0.12250255717	-0.27763543738	-0.1679265674	-0.2139488409	-0.228445362	-0.05334133287	-0.0873980082	-0.17786283197	-0.2642021139	-0.13656324045
2	104385	344385	BYxYPS	0.087877606706	0.067309510123	0.0575182079	0.062788889636	0.0100047583716	0.06398660874	0.068591098548	0.1979486542	0.01755305723	0.18944369013	0.10144622646	-0.021690543235	0.15348652638	-0.028150174988	-0.0491628128049	0.02594281368	0.11390605446	0.040483383571	0.063297118332	0.09235404181
2	104955	344955	BYxYPS	-0.15611093708	0.04072400407	-0.01437036602	-0.10770749499	-0.18784337179	0.00752350625	0.104259785891	-0.21090960889	-0.20241488839	0.11350709265	0.161493206068	-0.2875244034	-0.22254947553	-0.20351596925	-0.20631152268	-0.06278370047	0.02189675841	-0.025811370815	-0.07664087167	0.182968460447
2	105451	345451	BYxYPS	0.0321500997	0.0169453252	0.0134288774	0.0712978171	-0.11272428928	0.08592740036	0.03860449934	0.007777479	-0.0555181274	0.122378013933	0.04576666148	0.0087260837	0.0295669534	-0.00516397982	-0.00277793477999999	0.0366559376	-0.02453428483	-0.02256619098	0.05430293852	0.09930526487
2	105975	345975	BYxYPS	-0.1294325727	-0.1432575407	0.00272796860000002	0.0285342833	-0.17840489	0.2549165059	-0.1224361175	-0.2829346632	-0.3036809369	0.3103221553	-0.2438611244	-0.4602191663	-0.0572925213	-0.2882376322	-0.39459349205	-0.3556628769	0.003147705	-0.42902553836	-0.1555692296	-0.1437103535
2	106548	346548	BYxYPS	0.0517482159	0.0639092862	0.0425927602	-0.0661808204	-0.1286839103	0.0791170071	-0.027363197	-0.00443699080000004	-0.118799973	0.145715254	0.1454569874	-0.1550570941	0.1070263336	-0.0714224605	-0.0990558756	-0.0239340282	0.0602357797	-0.1253938469	-0.1632186665	0.0649813536
2	107125	347125	BYxYPS	0.01052626463	0.07356879427	-0.00167430069999999	0.0595521076	0.05980881705	0.1051739029	0.0145655673	0.00561568429000001	0.01432071566	0.13933958052	0.0852440048	-0.04664155193	0.15827394023	-0.07377208983	0.02103765499	0.07610003711	0.07778296801	0.0291618662	0.0283712459	0.1009227928
2	107328	347328	BYxYPS	-0.01495231998	0.10381883394	0.07402586295	0.2631423806	0.08822588625	0.15013425213	0.1599052845	0.11661960292	0.14192680818	0.20088598151	0.22006432551	-0.03432216895	0.04703773497	0.01785652139	0.10856128332	0.029576176366	0.19719926812	0.08587022992	-0.00644108496	0.2371351728
2	108116	348116	BYxYPS	-0.0529783014	-0.14330646225	-0.00951379860000001	-0.070120222	-0.0322056205	0.233970225843	-0.086429615	-0.0472623302	-0.22302104	0.0278902528	-0.052274679	-0.1933405343	-0.1943724673239	-0.24469681419	0.1130756347	-0.21481999049	0.06334904789	-0.19188284574	-0.1182466017	0.0321434543
2	108512	348512	BYxYPS	-0.0384716471	-0.00573687989999999	0.06211380971	-0.05722149349	-0.00415177970000002	0.0755911681	0.03527417986	-0.0041266791	0.01443479312	0.109219345838	0.05185053632	-0.06853802596	0.07893971695	0.00351918744	0.01078685215	0.04145799275	0.0050010154	-0.00417766977	0.05229218855	0.08625485798
2	109484	349484	BYxYPS	0.081780359621	-0.03543159926	0.10258938218	-0.032516895865	0.099972330471	0.03897871192	0.05726003379	0.00172394565	-0.01329059668	0.12842398511	0.07124162951	-0.11071186561	0.10652355027	-0.110830882313	-0.05887071646	-0.12620557356	0.08860947364	0.00256355670000001	0.026919705944	0.10973905252
2	110030	350030	BYxYPS	0.2715697509	0.3534248273	0.4153067795	0.4662250506	0.2399809551	0.0867083707	0.2917269629	0.0921585697	0.411906624	0.3047400184	0.4382704787	0.2107484587	0.5201224513	0.1846553283	0.1536594989	0.2465929722	0.3854031961	0.1894149885	0.3745370058	0.31681732829
2	110552	350552	BYxYPS	0.07130950507	0.01956075639	0.03702984971	-0.01028696346	0.01635668141	-0.00721562816	-0.00657980279	-0.08267732883	-0.02508448188	0.0493987061	0.01590802173	-0.03949866247	0.1155449451	-0.05581854395	-0.03562472145	0.018656901034	0.03513105107	0.02630323544	0.02405549059	0.00568452106
2	111117	351117	BYxYPS	0.0332719172	0.11958531107	0.09167619735	0.04969660412	0.05388944893	0.06292287545	0.03590872461	-0.011284541261	0.00991289403	0.099636416605	0.095288800339	-0.02978827501	0.15964636536	-0.05539670706	-0.05687906048	-0.00354245787	0.11855479085	-0.02792080296	-0.039522664306	-0.00747969423
2	111308	351308	BYxYPS	-0.02566643478	-0.0180367313	0.0042643042	0.0189493681	-0.0840151016	0.0461351141	-0.06885358321	-0.04676954649	-0.0123009019	0.1167320386	0.0304536688	-0.13791280066	0.0395455609	-0.0904478194	-0.0426468147	-0.01035606849	-0.0130369971	-0.0602844604	-0.01880447127	0.0334215975
2	112020	352020	BYxYPS	0.17746943263	0.1343303094	0.14686140903	0.19160917757	0.10993922109	0.1570089908	0.16674966187	0.05937543391	0.09630155247	0.26527489247	0.21254806982	0.05612427401	0.11787132334	0.027503554526	0.088989462175	0.16456069434	0.18876462528	0.05063841511	0.10132451056	0.15034415576
2	112529	352529	BYxYPS	-0.0059046291	-0.06410324766	-0.09727354532	-0.00776710942	-0.0681706719	-0.1320783983	-0.11391861449	-0.13301232694	-0.0507989906	0.0256800972	-0.07527742966	-0.13502567159	-0.04885918769	-0.1339874859	-0.03954516255	-0.07554602321	0.00408621590000001	-0.05957124473	-0.03477559178	-0.05494920026
2	113238	353238	BYxYPS	-0.05968607603	0.015878454427	-0.05399324321	-0.039920816	-0.05737619774	-0.06857901245	-0.062808377552	-0.038173019174	-0.000329035490000001	-0.01808695566	-0.01974218898	-0.11989543332	-0.0046622207522	-0.10480156343	-0.0114083491	-0.07451321663	-0.067601256151	0.0664131764	0.01272578438	-0.024429997
2	113455	353455	BYxYPS	0.07425861153	0.01954453546	0.09254548877	0.0506598828	0.05387119504	-0.01383637574	0.02870593682	0.023799117	0.03570950737	0.08446712049	0.08635262156	-0.117016257023	0.07592398379	-0.144248905284	-0.11374320671	-0.02830558225	0.04659655237	0.0311120766894	-0.11282322742	0.06371728783
2	113642	353642	BYxYPS	0.00551968530000001	0.03350690149	-0.04214083258	0.02655965247	0.00540655013	-0.01187338937	0.03871992113	-0.0144549698	0.01846756556	0.17991028507	0.07694534156	-0.1142069413896	0.10255195976	-0.09577297566	-0.02171769287	-0.02728903835	0.05435348208	0.007450757985	-0.000884309190000002	-0.00872437338
2	114679	354679	BYxYPS	0.23271192666	0.31954217448	0.04049046177	0.2159997775	0.21939359648	0.08666426233	0.34354300539	0.09242361522	0.1119076986	0.2724183822	0.264706277	0.10175962239	0.4252661001	-0.05099266026	0.0740068433	0.0577115488	0.298211141597	0.12781907167	0.15358881852	0.34002364724
2	115244	355244	BYxYPS	0.02428195003	0.04766363423	0.08482488387372	0.0774696958	0.13335442462	0.01815096547	0.0729354445353	0.06888703856	0.04436960359	0.20857493996	0.12671061514	0.00264234149	0.12408847584	-0.04377848562	0.04458517695	0.095048354284	0.05239746296	0.01258849484	0.05994377923	0.000344339309999997
2	115638	355638	BYxYPS	-0.0407904984	-0.0768060665	-0.0568025357	-0.0424063357	0.0192626486	-0.0187463265	-0.0929217934	-0.0970336724	-0.0500215877	0.0578807493	-0.0485946998	-0.2508230701	-0.0458175163	-0.285937835	-0.1348964046	-0.1143385377	0.0471117974	-0.0305273217	-0.0415918775	-0.0602180337
2	116479	356479	BYxYPS	0.05922052872	0.0432565929	0.18311640088	0.0787820133	0.13577679506	0.05357221849	0.04260070356	-0.0545624827	0.08294991634	0.2468766899	0.14171243037	-0.00864688120000001	0.1440818808505	-0.0439406921	0.0417749941	-0.0973575193	0.091498447975	0.02978970987	0.09188827176	0.11725000047
2	116521	356521	BYxYPS	0.13388390548	-0.00812809949999999	0.07335291827	0.0106637017	0.0344034848	0.0675453542	0.06589848526	0.0258512858	-0.00498203429999999	0.23787976109	0.15483810126	-0.0262132971	0.06399505808	-0.0235228229	0.01669488	0.00534441647	0.0615207272	0.0162413632	-0.00621740160000001	-0.0143636061
2	116851	356851	BYxYPS	0.14306721181	0.1126220527	-0.0487293388	-0.0594143209	-0.0338722005	-0.0414285287	-0.03628296613	-0.16763182437	-0.21853856807	0.20383939987	-0.13622442731	-0.12375923368	0.18058084401	-0.04164657468	-0.051332647511	-0.1807162689	0.05604771578	0.22950012424	-0.1152760705	-0.0147000794
2	117249	357249	BYxYPS	0.02785794093	-0.02407643149	0.054913127071	0.02326940813	0.00267686428	0.053330311105	-0.00599300296999999	-0.02121211617	0.03198929274	0.0999423897	0.0346472963	-0.07602648317	0.07923203198	-0.0868339067071	-0.00110177105999999	0.01078327873	0.00827586417	-0.00814634271	0.03743210902	-0.00787855059
2	117975	357975	BYxYPS	0.0302763012	0.0081247723	0.0567007991	-0.0181522639	-0.00155340469999998	-0.070801128	0.0972618025	0.0771731391	-0.0947999596	0.2382727848	-0.00815119219999999	-0.0807403582	0.0687748616	-0.0463751102	-0.0547120392	0.0307828204	-0.0340639713	-0.0015792922	0.0131448801	-0.0254673223
2	118373	358373	BYxYPS	0.10909229249	0.1807569692	0.2323461302	0.0817665295	0.06674472824	0.144408587	0.1741335379	-0.17622315893	0.0541317099	0.20990941682	0.21016664479	-0.18945846776	-0.0018084166	0.016515394	0.1398722132	0.0411409162	0.1187705059	0.0322895228	0.2813750594	-0.00821110020000002
2	118924	358924	BYxYPS	0.069650312	0.11333527864	0.0357935854	0.0408003451	0.0086969368	0.11702735518	0.13198705034	0.055342884	0.07157147082	0.16145926665	0.134232058093	-0.0676823309	0.1720369029	0.00199862670000001	0.05885197109	-0.0499881643	0.02403232641	0.09856758919	0.0987500312	-0.00600149392999999
2	119502	359502	BYxYPS	-0.0907155098	-0.0889821397	-0.1030261054	-0.1159696686	-0.13245349103	-0.1396435272	-0.09575100022	-0.07896726634	-0.10788758213	-0.11292937974	-0.09159019067	-0.11359006747	-0.1071420598	-0.10816151473	-0.09531761793	-0.08988080077	-0.10756235164	-0.07388005363	-0.09832695862	-0.0961535946
2	120173	360173	BYxYPS	-0.00713740889	-0.012898570651	-0.00378581798000001	-0.01397445262	-0.02018109043	0.00909506834	0.04300962578	-0.07174580715	-0.0824046159	0.10666024882	0.10791689739	-0.04692419777	0.04516345508	-0.17195774413	-0.03179795425	-0.079965538318	0.1034314502	0.0112247944	-0.03257364898	0.061731785938
2	120372	360372	BYxYPS	-0.000150543200000006	0.1146864324	0.06406390202	0.14074747579	0.03732114438	0.2909097178	0.10270281725	0.0294766876	0.17832529842	0.22827100597	-0.04749697288	-0.07403171593	0.28448854415	-0.10705418126	0.09191129	-0.02870073153	0.1896907293	-0.107800026871	0.093199963818	0.0629213787
2	120430	360430	BYxYPS	-0.0171926692399	0.00757029053	0.06453805274	-0.03057852124	0.03404914481	0.09152971973	0.0570210228	-0.07524549593	-0.046463007014	0.19998834813	0.04977006319	-0.14720435994	0.07280717328	-0.24200631762	-0.00914105611	0.004896795308	0.068030227687	-0.000920380200000001	-0.04821914279	0.17794183719
2	121544	361544	BYxYPS	0.13692739549	0.1214856386	0.12356723865	0.16518704296	0.27276118845	0.1063964385	0.1052868405	0.0442199767	0.1555602206	0.22088568476	0.1709936842	0.0829790502	0.07507301781	-0.0044613328	0.1379925605	0.1331920924	0.1749846566	0.0380614473	0.0794914938	0.18044260315
2	121579	361579	BYxYPS	0.1177987789	-0.0293254851	0.0136505713	0.1885541843	0.1956075698	0.1277411041	0.0980203985	0.1364739195	0.0692190998	0.183534001141	0.1023350161	-0.2227985372	0.2102529966	-0.1096417732	0.0613345814	0.09022367921	0.0108584469	-0.002132972584	0.0181154674	0.03373411609
2	121911	361911	BYxYPS	-0.0309613395	0.0839049338000001	-0.0487607	0.0599794198	0.3275229889	0.1077660427	-0.00423173079999994	0.0580916718	0.0821897989	0.1000950093	0.0263761732	-0.0560053352000001	0.104721817	0.0199002343	-0.0486878972	-0.0445104726	0.0361474630999999	-0.00644880860000002	0.1304922968	-0.0495115589
2	122708	362708	BYxYPS	0.081559063371	-0.00702409549999999	0.04121569628	-0.03937525369	0.06976855343	-0.0491056174	0.03033878413	-0.0244555212	-0.00805313599999999	0.0426374272	0.0643769799	-0.11336695516	0.11872184493	-0.01765578267	0.04878510274	0.0678251694	0.07047759141	0.0185401891	0.11204404951	0.01604342004
2	123106	363106	BYxYPS	0.10607771511	0.07382913956	0.1192294277	0.14019720558	0.0840975247877	0.1421505928	0.060531108737	0.039796604507	0.0836173798	0.2265320631	0.12245999327	0.0540784293526	0.1181847942	0.08397626356	0.075760545807	0.06659369544	0.119489990756	0.03184241316	0.11884213513	0.06860683721
2	123323	363323	BYxYPS	-0.00419174151	-0.0493619063	0.00508730713	0.022125680176	0.050109865426	-0.04847879971	-0.089190255	-0.09578698589	-0.05285895323	0.067926755403	0.02584274021	-0.08489161489	0.04315671785	-0.08869869176	-0.04774852748	-0.10986823969	-0.00469936002	-0.0658088851	-0.04700740849	-0.032608874985
2	124118	364118	BYxYPS	0.12341966212	0.11678571805	0.13748251741	0.1099788745	0.45837912801	0.08731928673	-0.021953109436	-0.2840740062	0.02650346944	0.24454081806	0.18583730602	0.01314414682	0.10940852503	-0.01049787732	0.03696388918	-0.19889978222	0.05309238684	-0.10438449182	-0.1293698752	-0.29288967169
2	124459	364459	BYxYPS	-0.0248189302	0.0633293754	-0.1054910978	-0.0794625934	0.0919329278	-0.0364464445	0.0472380838	-0.0904444871	0.0421776645	0.0706645542	0.0580172385	-0.0713394478	0.1859971287	0.0502344799	0.0593248112	0.0377083579	0.0204941419	-0.00599251379999999	0.0496698595	-0.0759807598
2	125025	365025	BYxYPS	0.19259727348	0.20652040801	0.18969408688	0.15924220253	0.144756114865	0.24203003157	0.15926184174	0.17906394186	0.19018997423	0.37208270261	0.28873593419	0.090759358	0.23485039709	0.0452393483	0.194813927	0.1544723115	0.2192499712	0.0804881091	0.13376036215	0.22119733184
2	125789	365789	BYxYPS	0.08473969287	0.115487638956	0.1155004452	0.06900927162	0.05189115693	0.023644032762	0.13816592815	-0.0326943148	-0.03158895765	0.23643889525	0.05878381291	-0.0418579261	0.2278503495	0.015140524041	0.06866923557	0.023350244278	0.16755443692	0.02728790589	0.144804265391	0.10860033456
2	126083	366083	BYxYPS	0.3474754097	0.1940428532	0.1139625802	0.0716415919	0.2343908141	0.2850137637	0.1111410604	0.2367452392	0.1265302167	0.1877954252	0.0937882713	0.0573657676	0.1713780531	0.110860473	0.1232654197	0.1620735593	0.1987256993	0.16758239514	0.1564374912	0.0241677258
2	126678	366678	BYxYPS	0.08151221577	0.08088698988	0.0603216621	0.05966293225	0.09722370375	0.05346181709	0.08147672195	0.03749542266	0.08509366128	0.14722364107	0.11911460027	-0.050729494062	0.13717956523	0.00635906444	0.08928863072	-0.02517113465	0.1001231924	0.05189794856	0.069728561422	0.16134010498
2	127028	367028	BYxYPS	-0.00179614189999999	0.0315112275	-0.0597383731	0.0498961367	-0.2207639012	-0.0940859974	0.0024711992	0.1084614727	0.0961783672	0.1636887448	0.0340821248	-0.228366517	0.0100072375	0.09254778895	-0.00827968970000001	0.0129873718	0.0615976975	0.0168324221	0.0290515658	0.1169653615
2	127608	367608	BYxYPS	-0.00886760010000001	0.05300805822	-0.0304376093	0.00689271400000002	-0.03510913319	-0.061662029	0.00443129392	-0.052639912	-0.0228054257	0.18792637498	0.0526175317	-0.16268988012	0.0404667148	-0.0472220714	0.11977213893	0.00255335900000001	0.00710663929999999	0.0556469077	0.0105257757	0.02729782989
2	128156	368156	BYxYPS	0.09608414892	0.0517800578	0.04841232094	0.17202979411	0.064378932804	0.20979369252	0.0671733675	0.02580959531	0.13682903932	0.25627288951	0.151357839286	0.036084651906	0.24227586663	0.14079483655	0.07084745876	0.111388937275	0.18376415348	0.10031686322	0.11506182828	0.10555720131
2	128518	368518	BYxYPS	0.05901391183	0.00466426538	0.00842557783	0.13130066426	0.06248828044	0.01188836723	0.03485078785	0.0270478850387	-0.03291927777	0.15047999298	0.08427816464	-0.057139097326	0.05575110392	-0.11870327225	0.00791686604	-0.0631542571	0.100925943138	0.13373566348	0.12944784306	0.05841025708
2	128672	368672	BYxYPS	0.0482211599	0.00497637639999998	-0.03471322365	-0.02162414863	-0.126465152026	0.10851758405	-0.03516239968	0.0108615052	0.06431317381	0.2015581833	0.056302126	-0.11657811856	0.14287297692	0.0234331238	0.0692824511	-0.0501082401	0.1069339947	0.02585239579	0.0360312488	0.07674288795
2	129794	369794	BYxYPS	0.071181675007	0.02097088822	0.06477242685	0.08085671643	-0.0755634253583	0.02509093266	0.06310478167	0.05563427439	0.000425121495999999	0.19351840228	0.04203337744	-0.07701994396	0.0987011068	-0.07540632229	0.03235563233	-0.09261590515	0.055767026455	0.10079688958	0.01395676128	0.08952276745
2	130410	370410	BYxYPS	0.31368450014	0.05931287884	-0.07167781503	0.13208256038	0.19809106628	-0.27622668282	0.02935296204	-0.02608685	0.0704768363	0.17749921631	-0.072858693314	0.0438211775	-0.15763395412	0.0493027815	-0.06979996752	-0.00843194065	0.26085485075	0.0224327591	0.08519682275	0.24274845712
2	131054	371054	BYxYPS	-0.0201453542	-0.0289220112	-0.1341991209	-0.0597996848	-0.0542841717	-0.0149756355	-0.1634498498	-0.1135372261	-0.0947380752	0.0167262268	-0.1000329042	-0.3076014448	-0.00402394770000003	-0.1657945712	-0.2104787091	-0.1134040656	0.5026465745	-0.0504082181	-0.0356377695	-0.0649272328
2	131708	371708	BYxYPS	0.1153801062	0.14468352725	0.1177656882	0.0759310729	0.0998320606	0.1187060473	0.0747173633	0.0920266855	0.130764124	0.1936089141	0.1368211857	0.09260810202	0.19726180681	0.18421065128	0.2385369131	0.0981454339	0.1452045908	0.17349373626	0.0583763252	0.14124216415
2	131843	371843	BYxYPS	0.01003193557	0.04230337918	-0.05943198365	0.06134167341	0.02791439792	-0.0206510596	-0.000243085919999997	-0.0229097454	-0.01487672025	0.0739190875	0.1152386787	-0.126190473332	0.13503146686	0.03478282101	0.04256871024	-0.01725395796	0.06263689744	-0.0124119378	0.0336828081	-0.0204843489
2	132492	372492	BYxYPS	0.046564581	0.0351581211	0.0639672259	0.025102561	0.057866116	0.097587981	0.0539038245	-0.016351567	0.01709906687	0.191263342578	0.04884240325	-0.09742608135	0.13151958703	-0.01445771127	-0.00109974521	-0.00793055865	0.0341958599	-0.01988992714	0.0130721821	0.02214414395
2	132978	372978	BYxYPS	0.0535026594	0.06479644568	0.1258107634	0.0184177842	0.0026671774	-0.0869755035	0.1373639473	-0.06873966353	0.027445282415	0.11926374355	0.17648571908	-0.0409068633	0.14523444916	0.0124166969	-0.0420292665	-0.0165580312	0.0427567995	0.06476921053	-0.00933589754	0.1175953787
2	133443	373443	BYxYPS	0.00563097805	-0.04767433539	-0.00741631526	0.01348039633	-0.039803831514	0.00862885021	-0.00558346428	-0.01585040029	-0.01688844306	0.09974992468	0.03979448021	-0.12466391495	0.00568653818	0.013175545599	0.02415829656	-0.074734118792	0.00627913868	-0.0735749308941	0.0109894924	0.040708446511
2	134093	374093	BYxYPS	0.117943364339	0.08872063874	0.0930988897	0.01383817193	0.16126166662	-0.3902216017	0.00318142402	-0.0514819194	0.12195098559	0.13552808922	0.1635692073	0.013324718	0.00923041619999999	-0.0477825484	-0.07213770474	0.06664733535	-0.137666178381	-0.05561223636	0.069992801813	-0.08945180254
2	134488	374488	BYxYPS	0.0056314066363	0.02016356843	-0.023180452923	0.046889103127	0.158487076633	-0.1596238687	0.00189623256	-0.15449055599	-0.15391437491	0.16510577952	0.072388122577	-0.2155040527	-0.09591351531	-0.11262386655	-0.023904893424	-0.25383890665	0.06674059443	-0.05010691676	0.02339686267	-0.06449108423
2	134695	374695	BYxYPS	-0.03864988055	0.07405088219	0.050391430135	-0.22285961275	-0.19215281305	0.0756929153	0.24969620678	0.00898160608000001	-0.14071773528	0.2859281284	-0.12629838521	-0.13542600904	0.0570231069	-0.20104713694	-0.11249480071	0.11316128451	0.0392924774	-0.10028140829	-0.12570631005	0.3850210368
2	135633	375633	BYxYPS	-0.09148615563	0.00710174346	-0.02108884941	-0.0749683241	-0.02083118191	0.07127310477	0.039095380208	-0.031392377919	-0.034957068432	0.11366226093	0.038579468038	-0.06925108222	-0.043092488735	0.001173991396	0.12375523469	-0.00700108442	0.00207248768	0.05992361637	0.01914857306	0.08999321564
2	136843	376843	BYxYPS	0.0219131507	0.0431325406	0.0326631915	0.03360355523	0.0377730066	0.0607381605	0.00200417480000001	-0.0770409386	0.10372212354	0.1792677091	0.0817474051	-0.09513876908	0.06328638603	-0.0109165138	0.0307983041	-0.0167710551	0.11098911396	0.06903249408	0.04943764307	-0.02956056021
2	137235	377235	BYxYPS	0.053332406	0.0301991592	-0.0162766539	-0.0051667373	0.1106894077	0.0754053888	0.0320503945	-0.1269100145	0.0505518558	0.23452351025	0.0580682321	-0.1077348338	0.1442726685	-0.012841945	-0.0299280194	0.0178906153	0.0758349835	-0.0235820544	0.050618945	0.0128715243
2	137275	377275	BYxYPS	0.0696653518	0.10313821987	0.12656701496	0.08520673775	0.03352969453	0.21864665168	0.23467884707	-0.03428739	0.1127851339	0.3535591175	0.131161762	0.0454173642	0.3046708445	0.12336261886	0.10484685294	0.05259280475	0.01348950134	-0.01581772153	0.11123873804	0.08534552547
2	138071	378071	BYxYPS	-0.1869314827	0.0796782522	-0.11351238	-0.1791126267	-0.1116771631	-0.000642130899999982	-0.0776650826	-0.27886408544	-0.1434203694	0.0789077442	0.0471033087	-0.2540956883	-0.131945225	-0.2453952099	-0.1203154538	-0.0713166626	0.0104362184	-0.00828062589	-0.1720614313	0.33122567083
2	138532	378532	BYxYPS	0.0487383053	0.08893269042	0.08244174362	0.05451008336	0.0369446555	0.13299685858	0.0773343902	-0.04840590011	0.05305567277	0.3094703056	0.14634461217	-0.0442596274	0.16749583243	0.02213790929	0.05807665892	0.000209710429999999	0.08117049262	0.05835742733	0.0311178467	0.13233985163
2	139082	379082	BYxYPS	0.03835744543	-0.079182366267	0.02103009263	0.1594758846	0.0326518546	0.13203225587	0.05282532578	-0.10422036168	-0.0416973509	0.13933720959	0.07598634571	-0.129294490643	0.18652386135	-0.02314417366	-0.0247676139	-0.04152076259	0.05269957694	-0.00863459631000001	-0.01578414317	0.05285408157
2	139118	379118	BYxYPS	0.35466457749	0.31969415211	0.39018772172	0.418216883	0.26515794176	0.3143199236	0.2246688072	0.18760661079	0.2197031128	0.38934617975	0.287553084	0.325814412	0.22516021157	0.3281640668	0.08485759563	0.24019354004	0.24793681033	0.0984950324	0.14550080936	-0.05884614633
2	140066	380066	BYxYPS	0.18848784864	0.20301535083	0.10623922944	0.106446171	0.15166361582	0.1173250078	0.10820019255	0.14809898639	0.06417236733	0.2684794824	0.17216875279	0.019973268542	0.25621809759	0.02632173741	0.06804909314	0.040273747599	0.14031828206	0.079265755837	0.12381550056	0.2104851676
2	140134	380134	BYxYPS	0.0985662675	0.09999793365	0.11148493306	0.0750232307	0.07224033795	0.0383372525	0.07075842377	0.0198707845	0.0546811672	0.1456296003	0.1098748522	0.0537152005	0.09280036236	0.0794133274	0.0321599188	0.0220310782	0.0785469718	0.08189339322	0.08441516982	0.06974074995
2	141018	381018	BYxYPS	-0.02504123564	0.01811378168	0.04036694782	0.023001737542	-0.00556735471	-0.07069411577	-0.09207941786	0.0427026216	-0.029786405254	0.23562711351	0.16912729738	-0.07134809894	0.060079515549	-0.066673736278	-0.0570269968	-0.05029154868	0.04837085971	0.039725165703	0.00376022499999999	0.05810091361
2	141556	381556	BYxYPS	-0.0387221279	-0.0325412441	0.0100306926	-0.1188589018	-0.0388432168	0.0036655354	0.0336908889	-0.0605537398	-0.1066841614	0.1441812586	0.083280127	-0.1004582435	0.0451518142	-0.0912055308	-0.0136518101	-0.0211037886	0.019625985	0.00158621219999999	-0.1180582039	-0.10809200248
2	142211	382211	BYxYPS	-0.07345138521	-0.0165287266	0.04086436621	0.0395056818	0.03356541052	-0.01551968091	-0.02514882892	0.06983750558	-0.00457227547	0.189821069357	0.03851535135	-0.102401258116	0.13572873928	0.00575194769	-0.02945062382	-0.05104944654	0.05229898594	0.0196110249	-0.04810777674	0.07867918754
2	142511	382511	BYxYPS	0.02351823761	0.04126199871	-0.02515996827	0.07479428721	-0.01835133975	0.08530494998	-0.01725953089	0.03690318106	-0.00751959576	0.1958384695	0.06840124826	-6.79416500000002e-05	0.10003139365	-0.03831179624	-0.01040080059	-0.03144496436	0.00922163933	0.03272064497	0.0180431685	-0.050891140223
2	142828	382828	BYxYPS	0.12490729993	0.03561082081	0.08865114917	0.3085756208	0.24712045623	0.20703716734	0.118597266	0.15324603842	0.05621393458	0.3657099297	0.18882239092	0.01828254417	0.3492394513	0.10711073685	0.023567349033	0.01689041896	0.2246340654	0.07056738224	0.2052597034	0.29122714724
2	143494	383494	BYxYPS	0.02111675316	-0.0327535133	-0.09266255392	-0.06506146454	-0.08292303923	0.0547313384	0.03881935338	0.0299795614	0.0141103864	0.11786169088	0.117779146	-0.13853793718	0.12070418914	0.0212341183	-0.16972399574	-0.1037811921	0.07576349265	-0.00773184340000002	0.02711720616	0.06727699085
2	144040	384040	BYxYPS	-0.08819481404	-0.1578268728	-0.1603262186	-0.2665766589	-0.08362007078	-0.03491634441	-0.1103368782	-0.3440507381	-0.1469978875	-0.159533508	-0.1552151963	-0.1677615043	-0.1126867224	-0.05023080718	-0.1372367715	-0.1033487931	-0.2016944607	-0.05818414744	-0.2049611344	-0.04560178082
2	144451	384451	BYxYPS	0.02448551682	-0.0278488942	0.02973062071	-0.082756171632	0.029558675272	-0.08874060189	-0.11068316746	-0.01333838484	-0.05367805973	0.09982491787	0.03077196372	-0.16250295975	0.09350758821	-0.05237278708	-0.0564050487	-0.054020148247	0.00842477721	0.01388462348	-0.12988127685	0.07895678944
2	144940	384940	BYxYPS	-0.0362520466	-0.02228602735	0.01745774851	0.02737422045	-0.02295405809	0.00765203284999999	-0.00346871164	0.02017803842	-0.0504634581	0.0734204666	0.0134162896	-0.06404742177	-0.01866090757	-0.05309754687	-0.0767632537	-0.05160613968	-0.0667179651	-0.0321878237	-0.0421710745	0.0143583433
2	144994	384994	BYxYPS	0.02628669279	0.03409970627	0.00128810507	0.04259182996	0.12757814197	0.0211025432	-0.000426342699999999	0.06282160419	-0.02231628823	0.1177652833	0.08780699856	-0.090973714059	0.10800774699	-0.08904440937	0.00420031385	-0.00263333801999999	0.01392341163	-0.02425781045	-0.00534282451	0.06395270639
2	145738	385738	BYxYPS	0.0722282193	0.06791494401	0.0518267645	0.1845954542	-0.06418708905	0.19741289175	0.0195850442	-0.0023862429	0.14396897419	0.1543378905	-0.000137710979999997	0.14198751674	0.1640623456	0.0468914716	0.040463911	-0.0180551964	0.093022436	0.0092386402	0.0200104724	-0.0659823391
2	145983	385983	BYxYPS	0.0734379459	0.1608945663	0.1098786398	0.0150428201	0.23125135072	0.0800518103	0.150002641	0.0982991338	0.0967314136	0.30584511961	0.1115465756	-0.0210284479	0.4830981687	0.029188967	0.2028611275	0.03662823844	0.0960631073	0.02779093148	0.2287463517	0.1030897165
2	146447	386447	BYxYPS	0.27089402635	0.23879764096	0.3447170086	0.3925812617	0.19010647578	0.08848856995	0.233019987895	0.24431798465	0.16731390238	0.4609792442	0.18996806803	0.10345858069	0.0243623438	0.15517002132	0.1207928599	0.1001479469	0.23060321677	0.17097967077	0.05976997357	0.3293935182
2	147146	387146	BYxYPS	-0.050039634847	-0.04561608044	-0.057886072922	-0.03906734477	0.04601764839	-0.00830919293	-0.08011060991	-0.06644940082	-0.06876765425	0.132739034769	0.06837714221	-0.0948646230727	0.056265482055	-0.02983406403	-0.05602615633	-0.05729711898	-0.03029558234	-0.00690095437	-0.03192499582	-0.00596551897999999
2	147487	387487	BYxYPS	0.11844726907	0.1338620628	0.13267204064	0.1050355833	0.056115213046	0.17337524422	0.10738111796	0.100518935	0.02774380655	0.24011038632	0.16378294312	0.04328611938	0.15165338405	0.0363971268	-0.04675767522	0.02829787985	0.09772817501	0.08956606842	0.10064370164	0.11297346105
2	148432	388432	BYxYPS	-0.000690271299999989	-0.0150356449	-0.0092894835	0.0307907032	-0.0487614154	-0.0727804761	-0.08011318636	0.1018538437	-0.0198028494	0.14300788914	0.02023140547	-0.08979024199	0.17667576245	-0.02974242896	-0.0551520767	-0.07200425841	0.0250158266	0.04857047214	0.01769981844	-0.00100098750000002
2	148558	388558	BYxYPS	-0.1359217362	-0.0027600727	-0.0301544296	-0.0148220952	-0.0042604178	-0.0954155781	0.00327907359999999	0.0539815848	-0.055861965	0.0790614751	0.0624557641	-0.078951793	0.02173985	-0.0311350466	-0.0305995349	-0.052575481	0.0173217682	0.082774408	-0.0303186994	0.0324689981
2	149062	389062	BYxYPS	-0.16114703429	-0.05155265036	0.02074961462	-0.19458807622	-0.067794146936	-0.10830323976	0.00334149427	0.02536833247	0.04000990016	0.084446848046	-0.058025160679	-0.20582766418	-0.05692654431	-0.14825416085	-0.11103036979	-0.10878183228	-0.04098488047	0.04941440068	0.010159864682	-0.138533228095
2	149356	389356	BYxYPS	0.08972920077	0.026764729898	0.032770235132	0.0235364567	0.15427406939	0.01718707425	0.02202106875	-0.054235448202	0.01825852129	0.23081485629	0.13276589017	-0.07189558339	0.10490806142	-0.04437811406	-0.08784484961	-0.086276030205	0.17632538241	0.016864161314	0.05949331547	0.029459822297
2	149782	389782	BYxYPS	0.05860384389	-0.02009824768	0.15703598262	0.0933268308	-0.06924673633	-0.06182606037	-0.03985468472	0.07919630086	-0.04567779448	0.20551462501	0.18670872825	-0.11376812317	0.13070270821	0.096780688402	0.05527489272	0.04312386287	0.11572980748	0.010901868566	0.05619908923	-0.0010249008
2	150812	390812	BYxYPS	0.25726473408	0.22320188483	0.1299512387795	0.21131288325	0.18723760049	0.30705974334	0.16977596601	0.11519381642	0.24901469389	0.4390605281	0.3700603813	0.12844543334	0.3623079294	0.1769306637	0.23811778996	0.13699840086	0.14162838707	0.12106027596	0.21296263661	0.13798237927
2	151924	391924	BYxYPS	0.0247942653	0.0632183968	0.1010522664	-0.0138949691	0.1174665415	-0.0331603191	0.1656485266	0.066165291	0.00279144870000003	0.18864214156	0.1279974019	-0.0464401985	0.1039588262	0.0637353552	0.0867048383	0.0932259433	0.0141670598	0.0284725258	-0.0246821982	0.11359135864
2	152024	392024	BYxYPS	0.0280624096	0.0025864421	0.0899328473	0.0412495533	-0.0157496574	0.07394913591	0.0984642984	0.08731967335	-0.0958867387	0.13320753451	0.0502695601	-0.082016919	0.1098107071	-0.100126853	-0.03245192746	-0.0319585554	0.0698819848	-0.0515004002	-0.0610513819	-0.08185405157
2	152753	392753	BYxYPS	0.00835964189999999	-0.0302398501	0.0103863114	0.0550770969	-0.0811755117	0.0225844511	-0.0338322252	-0.0456931501	-0.0612407257	0.1752900664	0.0242444235	-0.0992013207	0.0265677051	-0.02513132	0.0272802781	-0.0122466612	0.0145597113	-0.017387738	0.0058539078	0.0373377248
2	153010	393010	BYxYPS	-0.02601520135	0.0435698467	-0.10559894424	0.0020725151	-0.0337947476	-0.10624107465	-0.02936584648	0.00723947195	0.067973885866	0.22437923815	0.11095050119	-0.08464035136	0.13083437092	-0.0535056177	-0.01183570215	-0.098116752168	-0.02411018171	0.02750961304	0.01477740174	0.04445087292
2	154743	394743	BYxYPS	0.1033274968	0.1248625043	0.05822072926	0.11192063693	0.08491542115	0.11935134431	0.11979545077	0.08968535856	0.0216129301	0.30706232033	0.1750708278	-0.09362092482	0.1294556037	0.1182326827	0.0586231091	0.07606509304	0.1689852805	0.045885158	0.0453422044	0.0202263228
2	155213	395213	BYxYPS	0.0822200429	0.02730237489	0.09400783081	0.09654584291	0.14656334291	-0.05221331094	0.11506430486	-0.02332085533	0.00302998169999999	0.28614916636	0.02879957575	-0.05168538154	0.03439871558	-0.00323978132000001	-0.00826513758	-0.0043753579	0.03636671134	0.01776270229	-0.01635302657	0.06780228148
2	155635	395635	BYxYPS	0.123192124045	0.1018638941	-0.00947605898000001	0.00966483389	0.0130032162	0.1305260543	0.11979133937	0.17255110021	0.0312430567	0.28898634917	0.0860525615	-0.0357651665	0.2111210416	0.07213666376	0.041020927	0.0358145936	0.11697849255	0.0080493536	0.0618589406	0.047563263
2	155742	395742	BYxYPS	0.04368347499	0.08812290244	-0.083983437166	0.04451612469	-0.08019028876	-0.09070454568	0.01137650083	-0.00333083493	-0.053984427757	0.15652262278	-0.00583905852	-0.09800386967	0.02352081802	-0.04538736969	0.011294131618	0.05981301131	0.02733348516	-0.02989882941	0.04989314315	0.01645027583
2	155786	395786	BYxYPS	0.084511952	0.089891462162	0.1408864419	0.07759288634	0.0536485078	0.236082309464	0.09923780586	0.06004182644	0.10647640692	0.20600513157	0.18896456172	0.0648505758	0.14029215283	0.17400574788	0.00567336029	0.0612847427	0.08844292773	0.13843420664	0.09776517647	0.23270373405
2	156206	396206	BYxYPS	-0.0183843772	-0.0518636637	-0.0423477948	-0.24721166036	0.2055863087	-0.03242000107	0.32043723089	0.34365767513	-0.0140681734	0.19876355288	0.1662862371	-0.1438705159099	0.156125300776	-0.0363288277	-0.22886029655	-0.1291464864069	0.1124594772	-0.0312133289	-0.06545467687	-0.02892734635
2	156536	396536	BYxYPS	0.11645097413	0.11770483049	0.18280665302	0.15207226394	0.02973488362	0.2006079458	0.08946035631	0.16448027441	0.10166648595	0.16276009514	0.20149003947	0.09907876338	0.1300015752	0.15454624366	0.059457131166	0.05232795575	0.119972775198	0.05217800978	0.05664042989	0.077159995397
2	157273	397273	BYxYPS	-0.06893813959	-0.00591817363	0.02713114131	0.0293238775	0.01950904447	0.01593815299	0.05055206518	0.03660530306	0.02647100934	0.18863425824	0.05623794878	-0.09379647421	0.00708180269	-0.02840239977	-0.022417897233	-0.046600961264	0.03311839363	0.01500311277	0.03581083885	0.06116350371
2	157334	397334	BYxYPS	-0.05443527506	-0.08841053166	-0.0647001954	-0.06291438388	-0.07134225205	0.0416942929	-0.03579776277	-0.14463024641	-0.04673329517	0.08505310785	-0.05456763694	-0.133298088112	0.0137524745	-0.03345288533	-0.06688249211	-0.15266115601	-0.00294893330000001	-0.08480885703	-0.09735593746	-0.11583427057
2	157766	397766	BYxYPS	-0.0948757489	-0.0498974445	-0.0188349252	-0.0775831968	-0.0461649195	-0.0525774627	-0.0736326584	-0.1344135046	0.0239345588	0.0855600299	0.0293804675	-0.1925278617	-0.00883765889999999	-0.1305511565	-0.0433831039	-0.1615465219	0.0208037754	-0.0136944457	0.055115434	-0.0224677063
2	158117	398117	BYxYPS	0.070679886559	0.09279693612	0.084799681005	0.08619544379	0.04988641796	0.04178371262	0.01936804727	-0.01790859299	0.08630595247	0.271417548	0.11581233329	-0.037322661592	0.078831664287	0.05825068615	-0.02703488456	-0.02624532244	0.03406555074	0.002559757985	0.060719651443	0.033435652294
2	158594	398594	BYxYPS	0.32204871209	0.10930107374	0.20493065965	0.1030431795	0.02331359719	0.27273019902	0.18886145411	0.28353219254	0.085684458809	0.17377644359	0.09386623622	0.063276605981	0.2444133019	0.14048618782	0.24803865629	0.060890033342	0.14636341868	0.10776823932	0.14482401615	0.2332437492
2	159142	399142	BYxYPS	-0.0110421827	0.0074227187	0.0608509909	0.0651937446	-0.00820191759999997	0.0323594671	0.0197109211	-0.0041720676	-0.085585004	0.1969497095	0.0952366665	-0.1195261414	0.093069132	0.0282332106	-0.00365436720000001	-0.0408598233	-0.00854181270000001	0.04187376198	-0.0056226036	0.0120111249
2	159430	399430	BYxYPS	-0.00951888870000001	-0.0226382039	0.0385765846	0.0437079013	0.0306461633	0.00425487319999998	-0.0259008354	-0.0094637974	-0.0426924904	0.1401311479	0.0653910186	-0.0831316992	0.0684294967	-0.0119076254	-0.0592922251	-0.0516960513	0.0408653606	-0.0401786078	-0.00959818289999997	0.1248596554
2	160146	400146	BYxYPS	0.00672098570000002	0.0517269341	-0.0413950906	0.0326561119	-0.0120337042	0.0128428891	0.00202739219999998	0.0656078812	0.0356923837	0.15828597102	0.06600077821	-0.1096049163	0.0671034229	0.00836042080000002	0.0271601306	-0.0159725602	0.0227864427	0.03865415521	0.0460311054	0.0369609775
2	160621	400621	BYxYPS	0.2511264557	0.2808152418	0.2771961476	0.3050558036	0.3174767756	0.3990553764	0.2561406361	0.2891212847	0.3956165716	0.4638076101	0.3718495322	0.1674935853	0.3592866066	0.1202936609	0.3080190627	0.2439194073	0.3612771429	0.226898482	0.1999091116	0.2468885074
2	160813	400813	BYxYPS	-0.02980401788	-0.1384679268	-0.1789675708	0.1223081954	0.2130172758	-0.08532206546	-0.04964756923	-0.1706824798	0.07948317249	0.2643289264	0.28293703403	-0.034069910434	0.13503561809	-0.1466727189	-0.09668327023	-0.08762604723	0.1176878297	0.06455867841	0.1535054386	0.1397423347
2	161690	401690	BYxYPS	-0.097185723394	0.0187675461	0.052913865927	0.11864103728	-0.008445353159	0.11819603481	0.0200783077	-0.17706851353	-0.0407903916	0.09495809029	0.14486662246	-0.062874186031	0.026910113726	0.02546505829	-0.09868214178	0.04705601903	0.015023722118	-0.08036698057	0.0484658952	0.0413301707493
2	162423	402423	BYxYPS	0.15959660407	0.1292910865	0.18929506663	0.15802407663	0.11429525072	0.15576718161	0.09832598743	0.21132277134	0.1043278617	0.31129775595	0.16231600282	0.1033786911	0.25497651444	0.1673753235	0.1499731232	0.09549898663	0.16060373763	0.0561283012	0.07537864256	0.11639920385
2	163857	403857	BYxYPS	0.00750448885	0.0554347827	-0.00181929276	0.12773253531	0.15319421916	0.21973789377	0.03064727117	0.088278304	-0.00862013087	0.2865651135	0.14806285851	-0.03189623438	0.06234177733	0.11697044581	0.073689585423	0.04848088677	0.106143436678	0.13306878319	0.18889704839	-0.1325112549
2	163992	403992	BYxYPS	-0.10623791705	0.07420515782	0.053018377431	0.08586592272	-0.079597990749	-0.08314802977	0.02400410814	-0.15696634518	-0.17305436861	0.0101282385	-0.08780181398	-0.3136472384	0.066763993	-0.009537456738	-0.097247986576	-0.2778033148	-0.0060274563	0.12373381662	-0.21984969585	0.12938423777
2	165528	405528	BYxYPS	0.1907291001	0.0434398712	0.2168342255	-0.0975526064096	0.22201739954	-0.0294768446	0.2407347817	0.0329798638	0.0142524073	0.4105429585	0.3059828635	-0.1550030445	0.1550898366	-0.1026504704	-0.0937625318	-0.0230089558	0.2006381804	-0.1448165612	0.2215830751	0.0486260046
2	166022	406022	BYxYPS	0.2185420704	0.1236663545	0.1028105803	0.1348577779	0.1201866817	0.155346746	0.1768401759	0.2138377645	0.0784376483	0.252346239	0.1939967246	0.1135247376	0.166076241	0.1765184017	0.0160846153	0.1434167603	0.1807079593	-0.0115090537	0.0927558197	0.1011455865
2	166463	406463	BYxYPS	-0.02623468429	0.12297715469	-0.055887193345	-0.04554502499	0.113450856952	0.02067137162	0.036881304551	-0.025942033787	0.08457915732	0.32264053074	0.17696031491	-0.09265292652	0.05184745458	0.0291644847609	-0.02204254186	-0.04342764747	0.040206161657	0.08315541237	0.063278921012	0.028599495648
2	167177	407177	BYxYPS	0.03683910139	0.0208106527	0.06540027651	0.06029033685	0.034665933261	0.02390190493	0.01221919626	-0.0111163899	0.0385154658	0.20675217369	0.08643534385	-0.04958889689	0.19862583169	0.12061624051	0.0024215004	0.03121840843	0.06160134206	0.06341788947	0.01229989726	0.06041702945
2	168068	408068	BYxYPS	0.065040155877	0.02835743773	0.05535076199	0.04553694881	0.00053437081	0.05340784096	0.05502885176	-0.01898356314	0.03588654868	0.14093908342	0.09091861896	-0.00435322108	0.11882005719	0.0256445724	0.07735774661	-0.02704709435	0.10439306325	-0.03614668983	0.02251186097	0.05387432272
2	168636	408636	BYxYPS	0.05094241691	0.06830900824	-0.10165595566	0.10076988301	0.22811011395	-0.05751325401	-0.08626557374	-0.21534308418	0.08968800186	0.23900374052	0.15309545032	-0.20245137727	0.156249851819	0.10324053865	0.0919919584	0.01024505331	0.05889308044	0.035893125419	0.17308639668	-0.15088684581
2	168778	408778	BYxYPS	-0.1704493429	-0.1243828573	-0.0786539765	-0.1601262257	-0.1231738307	-0.0647815142	-0.0375079882	0.0070576936	-0.18332245442	-0.0231868559	-0.0780294214	-0.23609003416	-0.217260127	-0.1255779171	-0.0755296237	-0.1431438217	-0.1069408097	-0.15713411983	-0.15688496954	0.15062422731
2	169624	409624	BYxYPS	0.06474223674	0.0676346506958	0.08651298646	0.16431780135	0.07556434459	0.08960679793	0.10886454622	0.11952996944	0.03572855562	0.22772220464	0.23701760961	-0.06503470085	0.2751747415	0.0786173828	0.108519215356	0.12074567409	0.19241392603	0.039954771482	0.08940017283	0.04551319209
2	170209	410209	BYxYPS	0.058640926136	0.0542838248673	0.0575607568	0.13961737485	0.25203082871	0.06044027046	0.20174597876	0.153729008228	0.187605634005	0.1479441738	0.1214821628099	-0.065598397303	0.155422708226	0.131372582873	-0.00651114791	0.00329479758000001	0.10306869337	0.26008669954	0.06679835791	0.12002798748
2	170445	410445	BYxYPS	-0.07226196091	-0.051546929408	-0.02185746339	-0.06358793936	-0.11013851571	-0.06426201494	-0.15135888824	-0.09592210141	-0.04494826768	-0.060514595075	-0.07508154191	-0.0893366707459	-0.08785359946	0.0194071882	-0.08878097799	-0.139333634862	-0.04072372914	0.00325216047	-0.02903569416	-0.03972395684
2	170793	410793	BYxYPS	0.03687699606	-0.04310362867	-0.039977600703	0.008240566108	-0.20230044459	-0.087078887303	-0.21155425301	-0.09910256758	-0.18566421321	0.06398522427	0.09420877593	-0.167845078574	0.242297398272	0.022259502843	-0.147322164374	-0.15341357792	-0.125690878748	-0.04510615488	-0.10871751263	-0.00221898482
2	171436	411436	BYxYPS	-0.02013570908	0.0502138827	-0.01572602541	-0.06922054322	0.01263937859	0.02806337862	0.07666482555	0.06637548313	-0.0312317021	0.25090127496	0.1295079641	0.02454135268	0.08779228063	0.06115936338	0.09793675299	0.10673386632	-0.01004789225	0.10535552649	0.060875724	0.02200722939
2	171681	411681	BYxYPS	-0.01129708676	0.01873945289	0.04521857942	-0.08418770294	-0.08342273211	-0.1394755441	0.03170297198	-0.01583078708	-0.02400396408	0.02299560463	0.001809966773	-0.1241694944	-0.01543291274	0.11289554809	-0.35531141971	0.011695481452	-0.002271624018	-0.02530131877	0.01243646408	-0.08327937923
2	172116	412116	BYxYPS	0.0111723252	0.00272179385	-0.0510983804	-0.06901181734	0.00564311279999999	-0.04472573668	-0.03229023899	-0.02932747984	0.00970435304	0.2738339302	0.1048475562	-0.13371700158	0.10443548452	0.06098788927	-0.03456067716	-0.08493538226	0.01071222175	0.04982496801	-0.0418728211	0.01133068918
2	172660	412660	BYxYPS	0.065639975765	0.293317979741	-0.0717051631	0.19909586133	0.01827172707	0.0427819949	0.164400029	0.09486772995	0.09667019726	0.1148178356	0.191794889	0.0619505843	-0.07977992825	0.0235583571	-0.06977144522	0.018371429	0.1261737777	0.13060608269	0.0761740438	0.177222414
2	172965	412965	BYxYPS	-0.0420168664	0.01433549463	0.01081901562	0.01878144197	0.035735261	0.05777070588	0.0243145611	0.07972361292	-0.01564565947	0.10141840412	0.2067218771	-0.00662078151999999	-0.07753736546	0.0613136704	-0.02836218913	-0.03302414078	0.021129163	0.05903344403	-0.0428969802	0.13638350762
2	173662	413662	BYxYPS	0.04090867935	0.0581412038	0.047328462357	0.06870213619	0.06602051338	0.107251688955	0.079191443947	0.062624770455	0.00907137244	0.20248116772	0.1517438167706	-0.05090615841	0.16971085754	0.02961984958	0.017149984963	-0.000522594220000002	0.03965738598	0.031348699722	0.05673917431	0.08525051779
2	174063	414063	BYxYPS	-0.1882334581	-0.1515000571	-0.2027810325	-0.21237390939	-0.232138045	0.00283754880000003	-0.29233468463064	-0.35078679341	-0.23757882595	-0.1878574943	-0.1490451077	-0.20901843139	-0.1267101086	-0.3004700285	-0.1707210361	-0.20694941723	-0.19014801312	-0.26382472684	-0.19028635596	-0.1536743101
2	175112	415112	BYxYPS	0.05355421042	0.06893878778	0.07984415347	0.03639454254	0.15789452707	0.0881240522	-0.0059535663	0.050622543208	0.08625420234	0.22459058882	0.3102523896	0.00146979322	0.07428420183	-0.03883433091	0.05398689909	-0.04093285578	0.13951719749	0.12409993949	0.06379842012	0.07789840275
2	175508	415508	BYxYPS	-0.030345416635	-0.00986190003	-0.00673671621	-0.03387327193	0.09053218704	-0.20151962827	-0.01739572866	-0.08946724623	-0.17028756341	0.14502320173	0.07640277469	-0.162390638875	-0.03536035289	-0.14661737929	-0.02852073178	-0.17652082303	-0.08001341524	-0.07919369842	-0.06898719506	-0.02339365689
2	176087	416087	BYxYPS	0.02530901465	-0.01475942208	0.02873338758	0.050018856045	-0.05900292752	-0.01510422685	-0.00337817505	-0.062608836738	-0.02516707747	0.00883870293	0.01166622584	-0.00581738517	0.02894714369	0.00619810089	-0.09465314171	-0.07051728075	0.060576305155	0.06608107991	0.04289762694	-0.04341149717
2	176687	416687	BYxYPS	-0.02148782626	0.007312549545	0.00484739615	0.002294957342	0.055400823452	-0.00305099936	0.04660218886	-0.021271116011	-0.009987051911	0.2166883338	0.07790538262	-0.134335624948	0.06608443483	-0.01830498074	-0.099031061677	-0.10990374672	0.000319309449999999	0.0733377694	0.01961946132	-0.03606817647
2	177625	417625	BYxYPS	-0.0079630232	-0.1247922386	0.00354123780000001	-0.1743507621	-0.17050111152	-0.0193646259	-0.0379852108	-0.00138759460000001	-0.1061579678	0.2664006743	0.1090542725	-0.2142455998	0.0612000591	-0.00506581610000001	-0.0758009894	-0.1500729371	0.0178159242	0.0699132776	0.009614648	-0.0440006956
2	178534	418534	BYxYPS	-0.12573365508	-0.15810574794	-0.15948224677	-0.0332657437	-0.12024263124	-0.06628863248	-0.0447991971	-0.12569103894	-0.08854450275	0.2497110657	0.17413161389	-0.135786977435	0.08062036346	-0.14215625148	-0.09509756668	-0.19775318231	-0.019123711808	-0.04815129795	-0.043741370137	-0.106678587248
2	179086	419086	BYxYPS	-0.01682028246	0.00536402646	0.05062365659	0.04247504488	-0.00364547733	0.04958529552	-0.09153660017	0.00766571578	0.00896251407	0.20313723891	0.15605975766	-0.066199943344	0.07304079767	-0.014119304834	-0.003323958559	-0.01361734706	0.09563867489	0.066220769	0.0150079533748	0.0115477162
2	179293	419293	BYxYPS	-0.002394246954	0.0091643824045	0.02153638023	-0.062306155817	0.02599810917	-0.09760331985	0.0358550955	0.0736126995	0.00188713033	0.212717937845	0.07041865483	-0.125682992688	0.01687386762	-0.08626950268	-0.05910688133	-0.10888802639	-0.00594537788	0.03493513482	0.063955288583	0.11782659341
2	180073	420073	BYxYPS	0.00303570460000002	-0.00919391880000001	0.02334869687	0.02183309821	0.07172983547	-0.06857439823	-0.0175963481	-0.0319443669	-0.08791619185	0.11927075288	0.16670061417	-0.10348600756	0.08129828853	-0.01592109598	-0.00716466830000001	-0.12848494863	0.0712867955	0.03524875176	0.118454199338	0.03617714379
2	180382	420382	BYxYPS	-0.5535858102	-0.5053475028	-0.4928258553	-0.5020370842	-0.4610746129	-0.4564481552	-0.5679037639	-0.4803795376	-0.5532418181	-0.37141233297	-0.44474462171	-0.5923116927	-0.3026663215	-0.5959185449	-0.5588052084	-0.3863337246	-0.5585291825	-0.28741951942	-0.2813189477	-0.5067930971
2	181282	421282	BYxYPS	0.08619259949	-0.1329802449	-0.15009981952	-0.21495277648	0.01615799456	0.17221076816	0.3786213162	-0.1720661362	0.16663383534	0.3170141967	0.10335423269	-0.22918504835	0.3719210722	0.07537821395	0.11660429361	-0.11921343377	0.04472813247	-0.06605082571	0.07711326083	-0.0208666398
2	181428	421428	BYxYPS	0.06264166461	0.09229950253	0.1826049936	0.1811247547	0.2018287208	-0.0440692219	0.2358255026	-0.0316155803	-0.44119164911	0.3310594416	0.1684041141	0.07930801295	0.122841568	0.1013557202	-0.434636072	0.0778686933	0.06305997058	0.01871867364	-0.05529037364	0.1012985656
2	182363	422363	BYxYPS	-0.00129760137	0.03552824519	0.0589692662547	0.04614021988	0.00624777065	-0.02691097842	0.02637470286	0.02221453242	-0.02895939965	0.20512635908	0.1028969642	-0.08073811864	0.093513050416	-0.000999378349999996	-0.02963642016	-0.07952317225	0.05915396076	0.00538438822	-0.001182395333	0.07501854427
2	182439	422439	BYxYPS	-0.12185744326	-0.086241043505	-0.0865426929	-0.10305049268	-0.09348818345	-0.10322548986	-0.12027504096	-0.12571186008	-0.16690077687	0.10016211203	0.031170235341	-0.20547189842	0.05987019999	-0.1497465074	-0.10580726408	-0.14064627083	-0.01043087539	-0.05946750862	-0.027458780717	-0.02716789063
2	183087	423087	BYxYPS	-0.0282791177	0.02069413424	-0.17800873076	-0.09603429025	0.00227263	-0.35618198625	-0.10090100416	-0.2890612317	0.0526497667	-0.09432435218	-0.079118177684	-0.26554992642	-0.06383647542	-0.28566521138	-0.07636546928	-0.3115210061	-0.06144436584	0.09577205135	0.11127123264	0.20023801083
2	183396	423396	BYxYPS	-0.02472101043	0.02578996294	0.03533243657	-0.00778525233999999	0.02690275663	0.05348584906	-0.03484144055	0.05181862102	0.05992129013	0.27484782791	0.179414095653	-0.06941596501	0.05359437899	-0.0166740766	0.0321317095	-0.00757683540000001	0.0373131189	0.01153467734	0.05262922804	0.05704054287
2	184023	424023	BYxYPS	0.10439165695	-0.063261761997	-0.07514169227	0.080386379382	-0.105323807339	-0.05804575302	-0.01631079359	0.07148041	-0.15895765348	0.18644208222	0.216098288086	-0.20203023859	0.07270470445	-0.0253340746	0.0642855498	0.06209648994	-0.05783053057	-0.03624819632	-0.0732941251	0.15428044653
2	184179	424179	BYxYPS	0.0683433411	0.00162814382	0.19898207003	0.0290731717	-0.1471646474	0.26538007451	0.220246003	-0.2543786003	-0.14733603889	0.34166646446	0.27736984226	-0.21823626791	0.21270004838	0.0970475236	0.0642660123	-0.04799914638	0.16020242754	-0.06303174348	0.13961775392	0.1871468936
2	184346	424346	BYxYPS	0.016641596929	-0.0038625976166	-0.057100114857	0.07787139571	-0.02135938049	-0.00887928209	-0.000938739440000003	-0.097020580289	-0.086747743	0.12411927354	0.11727917467	-0.11543858598	0.027862358049	-0.0437553854	-0.040032038374	-0.11399896804	-0.07133418114	-0.095450081909	-0.05560237075	-0.05649432482
2	184750	424750	BYxYPS	0.0512180477	-0.0124097719	0.0279197901	0.0056392653	0.00744786180000001	0.0650954354	0.0024282705	0.0213141753	0.0443710757	0.165872736	0.1045617623	-0.0340313625	0.0335395306	-0.0748000563	0.00167896610000001	-0.0389197635	0.0216377157	0.0020594481	0.0256985676	0.0992066035
2	185481	425481	BYxYPS	0.04608613046	0.000863548999999998	0.0380180132	-0.01525591863	0.04255403263	0.01285486148	-0.00475539468	0.00398124237	-0.00505908024	0.2309515823	0.15526421697	-0.0879573024007	0.05627390642	-0.02900254006	-0.02311016789	-0.03543436977	0.064092622424	0.04089719604	0.0504102281171	0.09550493651
2	185925	425925	BYxYPS	0.11610755835	0.16831479039	0.08633524223	0.21995780236	0.052357818348	0.08722049535	0.106274508891	0.1826489762	0.11726128366	0.3043328762	0.27712387785	0.07240520337	0.23310333182	0.113692674546	0.12931576032	0.09476579821	0.12651840127	0.10396444734	0.16057432928	0.03711970047
2	186406	426406	BYxYPS	0.1921415989	-0.0633486552	0.2197542024	-0.0106509948	0.1019482204	0.1736730432	0.0834873859	-0.07268320481	-0.0258819026	0.28599522498	0.1709424012	-0.0354154025	0.22217811693	-0.0449433595	0.02468058	-0.1786922037	0.1812592461	0.11319493374	0.1321467897	0.28192909606
2	187555	427555	BYxYPS	-0.01678956813	0.00471145402	-0.066032402533	-0.07122711734	0.01294413531	-0.08327729113	-0.05370788631	0.0275707435	-0.11716547505	0.060831955991	0.0680206206	-0.10318821705	-0.03360065568	-0.08276827472	-0.06682150695	-0.03463267615	0.022664525798	-0.07970606461	-0.123200593861	-0.035793825758
2	188080	428080	BYxYPS	-0.093300656592	-0.11396360428	0.00884959320000001	0.00427440819	0.20412530275	-0.0397038645	-0.09415969966	-0.0842314276	-0.11883950779	0.04807263334	0.17414722006	-0.14300224588	0.18566142504	-0.1119241996	-0.24644304413	-0.165862497366	0.00649336656	-0.09718940266	-0.0344514042	0.00254607065
2	188194	428194	BYxYPS	0.1473343383	0.12438162414	0.22515254865	0.1638642488	0.17226546838	0.0520485183	0.0952994967	0.07777460429	0.07931672828	0.42895043823	0.26805206084	-0.0100776119	0.21089268667	0.06901324461	0.09950897593	0.0535726084	0.159137971179	0.21775364191	0.221325179077	0.20583378627
2	189676	429676	BYxYPS	-0.12238328267	-0.08827620084	-0.1305654639	-0.22074421985	-0.24739864921	-0.11799891959	-0.06683744191	-0.07193594606	-0.17258526171	-0.18487184799	-0.177372678029	-0.18331134061	-0.14009155935	-0.167460902013	-0.11314321541	-0.139780830296	-0.10228296379	-0.06462761862	-0.00273727712	-0.13325153078
2	190249	430249	BYxYPS	-0.2493134597	0.0601105883	-0.1073614944	-0.0851206798	0.14095945914	0.0580839137	-0.1945596538	-0.0596324015	-0.0117120013	0.0307029961	0.0608390887	-0.32159379025	0.1122939168	-0.2049346463	-0.11244595824	-0.2391893133	-0.2050407104	-0.0405824359	-0.1077242595	0.216494094696
2	190586	430586	BYxYPS	-0.00898129083	0.01677030494	0.00102574679999999	-0.4748287856	-0.17514045976	-0.0889393869	-0.06363844451	0.36122135675	0.0949214252	0.1299988294	0.16523494723	-0.0308970473	0.0110820724	-0.102160217229	0.0328800547	0.347809936615	0.00121351269	0.2877775982	0.26855489079	-0.160288108
2	191210	431210	BYxYPS	-0.018747876276	0.02640638232	-0.021787557625	0.043497669604	0.13417401094	0.17537810628	0.0159170850785	0.0233753603985	-0.1088851392	0.11133708472	0.15550378456	-0.07121888198	0.21180211562	0.00967954572999999	-0.0853560393	-0.1067055648	0.03418957961	0.042575778885	0.03790207806	0.18423201597
2	191245	431245	BYxYPS	0.1525171497	0.1971090976	0.1492051356	0.01767592058	0.08132571866	0.088382125	0.004992270974	0.1959169237	-0.03922281358	0.3256052971	0.07526060575	0.01714124552	0.1524424368	0.1665821277	0.1812731004	0.00672091917	0.1389219405	0.04365560631	0.1854053794	0.3001088905
2	191531	431531	BYxYPS	-0.1082505999	-0.133308735	-0.171904996	-0.1043746342	-0.06937247686	-0.005423690294	-0.050259290027	0.06875965086	-0.16565655007	0.2358215686	-0.1046826974	-0.2981993504	-0.10090752644	-0.14635466482	-0.42243185856	-0.2616937273	0.063962462	-0.1645241271	-0.003883993869	-0.1465300991
2	191566	431566	BYxYPS	0.384035309	0.1496569789	0.165045884	0.1737708912	-0.0113133374000001	-0.1163767713	-0.1822462101	-0.2414110111	-0.2354635227	0.1486849552	0.0900241052	-0.2988657147	0.0590999025	-0.1977865107	-0.1159744745	-0.3080742877	0.2639219243	0.2558141651	0.0552838973000001	0.3094769865
2	192292	432292	BYxYPS	0.08805888848	0.00795488039999998	-0.11597441983	0.08848055395	-0.0018603992	0.27090703484	0.01685378679	-0.1315402583	-0.0685374784	0.2394293648	0.2148068281	-0.1005810175	0.21872160901	-0.06704899186	-0.0549954797	-0.23593802828	0.1088849534	-0.0288174466	0.0220052107	0.0754116642
2	193125	433125	BYxYPS	-0.41708857301	-0.4757758696	-0.46050605755	-0.45562488433	-0.29211563779	-0.35671987637	-0.42088584061	-0.33815981514	-0.44921147868	-0.59611753658	-0.56544364607	-0.32497427925	-0.5589934747	-0.48457864364	-0.52517684566	-0.39883636076	-0.397250510874	-0.39508587096	-0.20618891769	-0.26611833282
2	193667	433667	BYxYPS	0.06920840714	0.08919310274	0.06681905558	0.091806519043	0.06125052609	0.10196433239	0.09695525091	0.10566007609	0.03807794636	0.18889332761	0.19262068112	0.0741208576	0.17358098202	0.0613327632	0.07505195878	0.03807468698	0.0876477408	0.0715096575	0.051926940093	0.10741183496
2	194229	434229	BYxYPS	0.05924878535	0.09522762718	0.0432924953	0.06822906799	-0.0015285102	0.05485986857	0.02796875658	0.0549485131	0.0451230938	0.29023025898	0.22066971863	-0.0343881284	0.14443845407	-0.03961105047	-0.02551621168	-0.0129356949	0.10824490697	0.119866350334	0.11514547064	0.03440603837
2	195701	435701	BYxYPS	-0.07862932611	-0.05249171245	-0.00585784127	-0.05135332012	-0.03158749239	-0.04603582192	-0.03739591465	-0.012973731368	-0.07708699472	0.10933595062	0.08884838295	-0.12297988977	-0.01412376162	-0.099139067864	-0.07362586207	-0.0857034841	-0.01246704189	-0.02945871489	0.04280616662	-0.01233140189
2	196148	436148	BYxYPS	0.013173546081	0.01102399535	0.014241176178	-0.08024138389	0.06252010373	-0.07631017956	0.01381393164	0.16548386198	0.00559391403000001	0.25445163337	0.1965663854	-0.15674684803	0.07480071024	-0.04513211076	0.01602232007	-0.08683471761	-0.01289416222	0.05321963295	-0.05797955298	0.15902797878
2	196420	436420	BYxYPS	0.0676417275	0.0662378139	0.10232823006	0.15522652587	0.1196377112	0.09450041352	0.10339313827	0.0431772848	0.062546941	0.27494998345	0.18120825145	0.00700028110000001	0.14913236043	0.0896107698	0.1018476924	0.017245174	0.1126432979	0.1135570587	0.1317764886	0.15601796205
2	196684	436684	BYxYPS	0.1532821813	0.242843167	0.2374941551	0.1395255828	0.0875678815	0.3162866569	0.2011988173	0.1793452343	0.1284848436	0.465319028	0.43264573395	0.0896382442	0.30157313564	0.1886043959	0.2188768965	0.1305252379	0.2014950973	0.180336481	0.2442299479	0.0566365315
2	198829	438829	BYxYPS	0.05476918194	0.05813596952	0.00828866704	0.0944461896444	0.111772957745	0.04718897276	0.05604453787	0.03330773725	-0.00936374737000001	0.20477834322	0.17633793097	-0.07837732985	0.12117518143	-0.01822708677	0.05119851315	0.009042767585	0.11430694847	0.09526737179	0.13550931392	0.13843349552
2	199076	439076	BYxYPS	-0.24126148114	-0.22688278731	-0.30134113199	-0.281778215596	-0.2757429919	-0.26096737144	-0.2864519522	-0.2471516908	-0.2902862243	-0.26096151909	-0.2605936102	-0.21427288929	-0.15236629787	-0.3207659062	-0.3180070625	-0.351183149	-0.27444775738	-0.22347929847	-0.3263798083	-0.29178883
2	199517	439517	BYxYPS	-0.0134995315	-0.09082470733	-0.0843533748	-0.2479514691	-0.03604939234	-0.1011735852	-0.04206714797	-0.01967295149	-0.01871347292	0.120263772794	0.19950193898	-0.084345306362	0.078427131755	-0.16028575338	-0.128665538048	-0.14815039783	0.00878713002999999	0.14648154895	0.0454947631	0.09300338608
2	199765	439765	BYxYPS	0.240415549	0.1735224309	0.0780214865	0.222816796	-0.03204847194	0.1818591597	0.1938352174	0.09634199814	0.154111114	0.32643870414	0.31185244226	0.0629593537	0.1334154206	-0.043476617	0.0154684817	0.0680306386	0.1460136203	0.1041853341	0.0471262546	0.19317124738
2	200486	440486	BYxYPS	-0.00277603000000001	-0.0320993606	0.00412708820000002	-0.0502609508	0.0274669059	-0.0661955354	0.0890094882	0.00048934320000002	-0.00436177670000001	0.11576657961	0.02757008657	-0.0622914749	0.09881601925	-0.0760197021	-0.05952616182	-0.08742925269	0.03853636722	0.02116508093	0.10044840067	0.06893255162
2	201240	441240	BYxYPS	-0.2176904762	-0.14152334389	-0.304565204	-0.10747453641	-0.372793091	-0.34961399634	-0.3538288988	-0.34586716393	-0.20950418064	-0.06073973708	-0.105233600371	-0.4759578534	-0.05453997131	-0.36755180751	-0.5601904691	-0.27158308385	-0.31181718094	-0.3616522108	-0.04162532338	-0.397050689
2	201614	441614	BYxYPS	-0.0670480463	-0.0613249576	-0.0251253594	0.00828544440000001	-0.1047428312	-0.0233469541	-0.0820224724	-0.0211322372	-0.07621044852	0.11919415935	0.14614166166	-0.0830170321	0.0302802235	-0.0717687562	-0.036795619	-0.0870371737	0.0137080168	0.00242521418	0.0266141727	0.00191227360000001
2	202111	442111	BYxYPS	-0.00580266470999999	0.0431881221	0.09264323731	0.03358271041	0.06554524859	0.0920907782	-0.0198868568	0.15848341523	0.0471964453	0.29400472808	0.28900937822	-0.0269298141	0.17370883376	-0.005984611	-0.0127130571	-0.000768685800000002	0.0531886887	-0.0038360449	0.07384904413	0.0439227
2	202583	442583	BYxYPS	0.00713325785	0.14016511277	0.15498728235	0.21900712405	0.0036494205	0.12999370721	0.09034381495	0.03607032834	0.182727739878	0.17594178997	0.26632957354	0.06520933713	0.16016644531	-0.01018392139	0.02026108604	0.04317693739	0.10781060258	0.0278511029	0.04680215741	0.07358586821
2	202946	442946	BYxYPS	-0.0080285937	-0.000946092400000015	-0.00710657879999999	0.0301783276	0.00658755010000001	0.12489038286	-0.0214505524	0.0685099974	-0.0143713922	0.20604806014	0.22008876222	-0.0874344183	0.09119788903	-0.0143159985	-0.0153991804	-0.0337959051	0.0106947575	0.04459509692	-0.0246894243	0.0314431114
2	203569	443569	BYxYPS	0.12167923996	0.020830374787	0.14673613984	-0.02020821732	0.05861595129	0.04621902964	0.1728157141	0.04450619711	0.02337301799	0.2950987374	0.23450820713	0.034162306473	0.15391503408	0.06669199735	0.05983647556	0.033843754455	0.08347356078	0.1292504745	0.17912315298	0.019750691773
2	203913	443913	BYxYPS	0.32577413142	0.2782697642577	0.17899197901	0.28990223847	0.32361502502	0.20932625885	0.23905513888	0.189934839059	0.21747770201	0.34923299578	0.4952098768	0.021448278886	0.3260238951	0.01140036424	0.13710230808	0.01804957774	0.11237737419	0.15078697887	0.15303468073	0.08771105172
2	204518	444518	BYxYPS	-0.1108513931	-0.0940122634	-0.0604875229	-0.03233439763	-0.02094779719	-0.1445456822	0.0360392458	-0.062908889	-0.0961837911	0.1688484758	0.1319983043	-0.124458391	0.0879102474	-0.1228206415	-0.1038655961	-0.106767472	-0.0170828775	0.00115843979999999	0.0404400732	0.024526429
2	205082	445082	BYxYPS	0.0361650583	-0.0117220593	0.0352483717	0.046435563	0.0347025108	0.0557848949	0.0226620629	0.0892802709	-0.0294638455	0.1361807376	0.1823665435	-0.0621132101	0.064973887	-0.0168613606	0.0241802043	-0.0248923141	0.0540380554	0.0145798893	0.0132159903	0.0233735373
2	205385	445385	BYxYPS	-0.0122464279	0.0518062493	0.062832929	0.113813106	0.0804417576	0.0965585489	0.0474844234	0.0586545589	0.0481554319	0.1946110974	0.1824772773	-0.0191757849	0.1651174551	0.0554470779	0.000479643500000015	0.0298425935	-0.032518958	0.0116187679	0.0316290886	0.0226718588
2	205894	445894	BYxYPS	-0.029688596	0.0244748616	-0.00988568979999999	0.0590379683	-0.0268855051	-0.0302702328	0.00713690909999999	0.0063543069	-0.0019240547	0.2677730007	0.28210638368	-0.0173720069	0.2049477751	-0.00469044790000001	-0.0219279769	0.0626716224	-0.02881148367	0.08453147124	-0.00663607779	-0.05969252824
2	206079	446079	BYxYPS	-0.3344319993	-0.3126671089	-0.3214316975	-0.3597058186	-0.3587215218	-0.2700189127	-0.3337046795	-0.0776517037	-0.2901783213	-0.10049166901	-0.05196096687	-0.5012266879	-0.2442640655	-0.3581717133	-0.2758499455	-0.3600787839	-0.11165650992	-0.14685135855	-0.10126664645	-0.16830036092
2	207223	447223	BYxYPS	0.0363987008	0.098024060297	0.10547606743	0.02980501482	0.16903543552	0.2158913877	0.07768511579	0.182613078584	0.08586437265	0.3212473087	0.3082937191	0.0529997379	0.0756318454	0.13304551635	0.141872377766	0.05960546116	0.052824282156	0.057775807683	0.05346412184	0.11960070503
2	207571	447571	BYxYPS	-0.02693503511	-0.013525282875	0.04976101011	-0.025275372539	0.051436984924	-0.009160156134	-0.0660077616	-0.0433035752465	-0.06044069353	0.18526334855	0.23739691105	-0.14879046556	0.1587975736	-0.026496010887	-0.04909895736	-0.09757187539	0.000535156709999998	0.00790084907999999	0.01929558051	-0.04866481369
2	209194	449194	BYxYPS	-0.00417900676999999	0.00321110790000001	-0.07832818184	-0.05617700526	-0.04814197048	-0.07802259662	0.0156901175	0.0141140037	-0.1600002243	0.1501190817	0.1290740653	-0.0448368048	0.0821966542	-0.05285264885	-0.0615562083	0.02077007	-0.0220680992	-0.0436805162	0.05293516292	0.0451661093
2	209248	449248	BYxYPS	0.05362906971	0.03506708461	0.08580508675	0.04665896618	-0.4650447166	0.1479458132	0.02062238804	0.042719091	0.08304053826	-0.201672915	0.2790704094	-0.05241946421	-0.02161732595	0.04083025949	-0.26991726892	0.04380214112	-0.04400862318	-0.0543115884	0.03279071352	0.1066469339
2	210390	450390	BYxYPS	-0.04155255103	0.06069568558	0.13388193493	0.2081474774	0.05183655033	0.10430149862	0.02263979703	0.07303882802	-0.07832908002935	0.14273049937	0.15441057597	-0.05452329205	0.17973327598	-0.02378008129	0.02430748953	0.01406550319	0.0600496551	0.00990371880000002	0.06924868739	0.0670442786
2	210433	450433	BYxYPS	0.09369275515	0.1033118026	0.05849562915	0.06975951196	0.08704172351	0.1114896712	0.1238995737	0.1517561135	0.09517041536	0.07364694492	0.1152554029	0.0902043517	0.05587333135	0.06260491499	0.09780732907	0.05525471096	0.06873173444	0.02936993927	0.06099073251	0.09151928775
2	210977	450977	BYxYPS	0.0642380569	0.0381616477	0.0842429453	0.1069011955	0.0181195116	0.0341136561	0.0758568897	0.1374520855	0.0408968746	0.22016482748	0.26619748568	-0.00388070110000002	0.13270879569	0.022513349	0.0131767771	0.0193409787	0.0638806639	0.034390476	0.0907123987	0.1005177897
2	212813	452813	BYxYPS	-0.0369907481	-0.0321351436	-0.00145766689999999	0.0393630959	-0.0344057453	-0.00893215530000002	0.0491738355	0.000615642700000002	-0.0167423709	0.1604367234	0.2278388479	-0.1294596872	0.0776214402	-0.1128395511	-0.0476879862	-0.0692737896	0.0352134972	-0.024886583	0.047730707	0.0604632528
2	213469	453469	BYxYPS	0.04933290535	0.05209414745	0.02751053921	0.03067367518	0.01085445897	0.03380644568	0.03103674084	0.03432539513	0.03127357556	0.18206841348	0.1882277741	0.01130675106	0.09020555757	0.00415622298	0.025051463381	-0.0060658040122	0.061839757	0.01881583524	0.05954818058	0.05397709928
2	213731	453731	BYxYPS	0.04288616723	0.0305115833	0.00368303872	0.02014713577	-0.02434848325	-0.00885836175	-0.02282078268	-0.03288115602	-0.0216797779	0.12571607972	0.16623693857	-0.07446433436	-0.02869756465	-0.09739251581	-0.041760612087	-0.036782260483	0.04199991159	0.02011311386	0.00234033052	-0.011623845952
2	214813	454813	BYxYPS	0.1216529517	0.0515102045	0.0680147001	0.2720958715	-0.0882491414	0.000251431699999971	-0.0285827576	0.1161609385	0.0373940895	0.36752131165	0.1734477946	-0.0453867848	0.1307127929	-0.0111004747	0.0891019868	0.00330493999999998	0.1174334466	-0.029235244	-0.0213467376	0.0371557263
2	215470	455470	BYxYPS	0.0438837747	0.0799127187	0.0568995453	0.1888362953	0.1525617522	0.00905709410000002	-0.0332565893	0.0377711048	0.0600875176	0.21019062362	0.3536376025	-0.0832589597	0.1652871276	-0.0291668334	0.055615817	0.026240212	0.1447234529	0.1530735857	0.0648427804	0.0162052963
2	215596	455596	BYxYPS	-0.07761050281	-0.23189857877	0.05114355342	-0.16046399282	-0.09123304936	-0.16600193004	-0.16131498692	-0.13615126214	-0.08842740226	-0.0667931504	0.14009024972	-0.125261298402	-0.0528666478	-0.279857150192	-0.10633578618	-0.1089915517	-0.14547400253	-0.099018007444	0.03046490877	-0.22471310058
2	215965	455965	BYxYPS	0.1395170416	0.12387692134	0.04156144874	0.1077306418	-0.0185578723	-0.00315807782000001	0.09850656486	0.05761533551	0.06975813178	0.30230567634	0.314081038901	-0.0634587091	0.1043559709	0.0186863141	-0.0602932312	-0.03837683	0.12244501717	0.12495157977	0.0915778314	0.05273985608
2	216544	456544	BYxYPS	0.08246310947	0.06566290864	0.07403761177	0.11042698247	0.07433671633	0.07313320288	0.0926944852	0.0330438974	0.06459684867	0.3056233374	0.2176711768	0.050877449115	0.08640859585	0.03967852848	-0.015914286234	0.001478730515	0.09528137317	0.07812422296	0.09486579756	0.06685119917
2	216797	456797	BYxYPS	-0.1066565046	-0.09378040557	-0.14425310991	-0.0786162152	-0.0936096655	-0.10660996109	-0.0866088993	-0.11436707765	-0.07530747597	0.12480372966	0.10261895368	-0.12973049012	0.0580326593	-0.158029645362	-0.09340884203	-0.158961056703	-0.119345053669	-0.0765817385	-0.08890373841	-0.131888904505
2	217018	457018	BYxYPS	-0.0109400872	0.0889477106	0.0530750085	0.0654205102	0.0161296189	-0.0169851988	0.0245432691	0.0942278465	-0.0548015251	0.2455099647	0.21520483	-0.1880944182	0.0998372507	-0.1115389451	-0.0644143451	-0.2595763421	-0.0049248898	-0.0156516167	-0.0573562054	-0.0219572175
2	217209	457209	BYxYPS	-0.075566786334	-0.05932006861	-0.124047919256	-0.14430072926	-0.093729287669	-0.179135225697	-0.0664969906226	-0.10328328304	-0.05901297659	-0.0108375991	0.00878251769	-0.20833691643	0.01437713612	-0.20505786635	-0.12862773878	-0.1927056108267	-0.11575203023	-0.040217375107	-0.119550647775	-0.07233466299
2	217679	457679	BYxYPS	0.21381670397	0.20771184866	0.16800224771	0.19300147946	0.07501322406	0.07028134522	0.19489686073	0.17531365885	0.12895712044	0.3413483121	0.3233496685	-0.02969302761	0.00383907137	-0.11395277249	0.08994171368	0.01990168437	0.21068545706	0.08249531305	0.12256676451	0.13228967058
2	218042	458042	BYxYPS	0.0129746003	0.0084937628	-0.05316076999	-0.0145061101	-0.07583332896	0.09882917545	0.06249564149	0.08013018799	-0.079965315	0.26070345459	0.20614903399	-0.00844500917999999	0.01698222317	-0.0598526508	-0.0370063465	-0.0380207602	-0.00445855450000002	-0.06283014962	0.08638256339	-0.12359172729
2	219384	459384	BYxYPS	-0.0225471976	0.02350751207	-0.000797982210000006	0.02062962658	0.03117619828	0.04766903561	0.08443831525	0.02242019492	-0.10688438356	0.11963891402	0.15568799858	-0.0880835243	0.076281996	-0.07535807818	-0.09734888697	-0.0504442923	0.0012901538	0.12577293797	0.07445383002	-0.04924466296
2	220058	460058	BYxYPS	-0.08587719951	0.04889906043	-0.02324160578	-0.18593126116	-0.04880794232	-0.10421983489	-0.13548679587	-0.11664968583	-0.00925782812	0.05842054053	0.140990797814	-0.09762305626	-0.00390499513	-0.13670007678	-0.009533003941	-0.08159227726	-0.08748500532	0.093563067581	0.061556135915	-0.00539121164
2	220454	460454	BYxYPS	-0.05864217338	-0.0445296127	-0.04969449986	-0.08388654098	-0.04249370166	-0.09358641074	-0.02714643396	0.0298970341	-0.15585698505	0.00830518230000002	0.14326913666	-0.12702271631	0.05971377872	-0.18889597072	-0.08389735613	-0.18601202615	-0.07294395811	-0.0602740506	0.02017729958	-0.05486245441
2	220707	460707	BYxYPS	-0.0191844392	0.0288381764	-0.0101151946	-0.00467033410000001	0.1128416015	-0.0247003648	-0.017810449	0.0182175791	-0.0136204675	0.1969916454	0.2782168988	-0.095601073	0.1505550006	-0.0844749797	-0.0279074426	-0.0416851058	0.0780262659	0.0529983406	0.0687572793	0.0838074238
2	220986	460986	BYxYPS	-0.0390756618	0.0154704162	-0.0184040093	0.0296376079	0.2654638195	0.2823264847	-0.1248592895	-0.2032841679	-0.1341643484	0.3609248447	0.23185338164	-0.23302325739	0.0411117611	-0.08818431879	-0.19338143469	-0.19820601976	-0.14603818611	0.0234979482	0.01591564373	0.1012935568
2	228254	468254	BYxYPS	-0.0914133235	-0.106596527542	-0.00719004635	-0.08065144702	0.07341314625	-0.053920396871	-0.16248414586	0.080967977198	-0.01879951966	0.11528024054	0.20913642695	-0.06329935103	-0.056994769631	-0.11897498744	-0.0631095188	-0.05538636385	0.01021194959	0.04622136652	0.007746798134	0.01612451432
2	230040	470040	BYxYPS	-0.03284717302	0.0212888913	-0.0170364212	-0.1081422174	-0.00333065969999999	0.0164870915	-0.0501689693	-0.1091431171	-0.016950467	0.13529668092	0.0362677932	-0.16472102152	-0.050484814	-0.24719814935	-0.041636227	-0.0905768155	-0.0472721542	-0.1025956496	-0.0325199544	0.03821360771
2	231840	471840	BYxYPS	0.06649082554	0.1193262164	0.060741802614	0.09010105879	0.04965541695	0.0241389361	0.03480581432	0.05106992283	-0.05707031549	0.27542001312	0.22485258744	0.02779615212	0.22148049305	0.10434933969	0.04045616696	0.04378129755	0.10356171255	0.12473487879	0.07583026034	0.16185088169
2	232534	472534	BYxYPS	0.01057825424	-0.04666213587	0.02209515996	-0.02266115193	0.02652635672	0.14571251103	0.07741744807	0.02718279839	-0.08222293664	0.24461114193	0.195714906661	-0.11899910476	0.13355456161	-0.06160113701	-0.05511702264	-0.07002808618	-0.02748048362	0.00462207100999999	0.03929986902	0.01484807216
2	232718	472718	BYxYPS	-0.00391504679999999	0.0336656675	-0.0215017299	-0.0502289363	-0.0313987813	-0.0506597356	0.00186391359999999	-0.0754760269	-0.016761837	0.23872217279	0.26618908019	-0.1086266992	-0.06432594267	-0.13132127792	-0.0140654581	-0.226316481704	0.10514046344	0.08128247386	0.00964837679999998	-0.00723376780000001
2	234168	474168	BYxYPS	-0.152247969751	-0.17434301001	-0.1838251267086	-0.05870917805	-0.15037243402	-0.15608610339	-0.13915869391	-0.07699533793	-0.135349702178	0.03132328704	0.143430781067	-0.27860218534	-0.10692234991	-0.21598761184	-0.20230515758	-0.20128608935	-0.05846485912	-0.12343736085	-0.11296484194	-0.041672545915
2	234199	474199	BYxYPS	-0.06863169487	-0.02352402171	0.02058318357	0.02571322714	-0.08991789795	-0.07809800661	0.058721627017	0.01786247732	-0.20954682959	0.098998011025	0.24023354225	-0.1698922142	0.04101406885	-0.22450442132	-0.14990649105	-0.23842417821	-0.16794066395	-0.08996387505	-0.03135387919	0.00485740467
2	235116	475116	BYxYPS	-0.2759326292	-0.2365644432	-0.074422075	-0.2102536313	-0.0692492592	0.00710535220000008	-0.2290045011	-0.0479137803	-0.0613373991	0.1492461416	0.356640355	-0.1360053662	0.0243968429	-0.062568795	-0.0912382266	-0.2456232757	-0.0496490505	0.0100009242	0.0263798986	0.2306287742
2	236259	476259	BYxYPS	-0.1302837642	-0.1818146933	-0.1107822575	-0.0599370443	-0.0555123682	-0.1235617108	-0.0379132394	-0.0421929434	-0.0623941773	0.2149866064	0.1736278443	-0.2220037968	-0.0922714407	-0.1806393936	-0.1067228425	-0.0915418531	-0.0400599164	-0.0149989598	0.0426066325	-0.031946836
2	237731	477731	BYxYPS	0.04783072914	0.01211380659	-0.04194423633	0.0628121247	0.14632841214	0.0428861395	-0.09714969506	-0.33588298294	-0.0335200704	0.093845548	0.1657991193	-0.136511252555	0.11146282652	-0.10235721304	-0.11773098937	-0.33935347633	-0.0851335008	0.03807577735	0.05243269788	0.0800354306
2	238454	478454	BYxYPS	-0.04743399777	-0.12931621312	-0.11215441803	-0.07117327534	-0.06886586266	-0.04683587877	-0.06330190871	-0.05694326583	-0.14181155145	0.012612734	0.03050486212	-0.17018908393	-0.05977593073	-0.16415194852	-0.19231891518	-0.13076636463	-0.15875500303	-0.09050652885	0.01001605957	-0.12686218071
2	239099	479099	BYxYPS	-0.12742154757	-0.14872078631	-0.0793842886	-0.14628804364	0.08678752441	0.00102712849999999	0.07612192545	0.01472763357	-0.11469201867	0.02317546799	0.24392013315	-0.07475028839	0.09955508984	0.03353107565	-0.09863075369	-0.02500083464	0.02734266153	-0.00494938032	0.15099211537	0.066141662552
2	239530	479530	BYxYPS	0.15407652592	0.12511597116	0.1061063988	0.1484166241	0.19683669413	0.14412240205	0.12632177739	0.05228297706	0.209680381637	0.4118434348	0.4379854158	0.1190443086	0.44514683077	0.26442174607	0.20470201947	0.0914283296	0.16064245724892	0.044669326235	0.11587798511	0.26000594743
2	239599	479599	BYxYPS	0.04377336897	0.05463445568	0.07734220898	0.12337194356	0.03706893874	0.0827979825	0.06055658102	0.11042423072	0.04610113327	0.23985487759	0.29647392244	-0.00354868378999999	0.16641127868	-0.0154074859	-0.00835415480000001	0.0089533566	0.132356831253	0.18011926528	0.12347161783	0.18428574713
2	241484	481484	BYxYPS	-0.08056186879	-0.23733340773	-0.16608153296	-0.14436573234	-0.06292873451	-0.30166723017	-0.122677427167	-0.139223654123	-0.209056845659	-0.00472387353000001	0.08827726025	-0.3643620794	-0.05498421988	-0.218543421503	-0.21602460074	-0.26210030238	-0.17937620493	-0.0776333768	-0.120493674361	-0.024516062695
2	243611	483611	BYxYPS	0.031956278221	0.01629452568	0.03724389743	0.03042996081	0.00349106477	0.04205652319	0.051592397195	0.036936609781	-0.04731038185	0.2526231474	0.289080775	-0.053784019677	0.15835594143	0.011878308277	0.002193019816	-0.10146827987	0.042961372666	0.06217665824	0.036644713943	-0.00848755662
2	243848	483848	BYxYPS	0.16279044566	0.27354309785	0.23524212402	0.13248929292	0.1976725584	0.1155911565	0.0147614644	0.087208693	0.13344236989	0.4986943937	0.27808335654	0.0827678875	0.45499212213	0.16294070274	0.1508181685	0.1540665208	0.15449430144	0.2240266644	0.17350315004	0.11017333134
2	244734	484734	BYxYPS	0.083669413179	0.03341726795	0.04076869787	0.04062971624	0.03024868535	0.09029122068	0.08943295326	0.12383172887	-0.00194435003	0.20918306369	0.31514230004	0.01903937137	0.18791271629	0.01689859305	0.01093631571	0.00692062691000001	0.0307659242	0.03881932	0.06900600571	0.02851060404
2	245075	485075	BYxYPS	0.0898069504	0.0778497929	0.0456179375	0.0781552779	0.0467733167	0.1091678221	0.0597223455	0.0831588533	0.0758801373	0.2845763831	0.2518898159	0.0936894663	0.1815959449	-0.0106366651	0.0426689024	0.0505091504	0.0981118978	0.0424427807	0.06416137	0.0935807513
2	245307	485307	BYxYPS	-0.113271963	-0.1672473515	-0.2544256378	-0.2216501142	-0.2295698874	-0.4263073664	-0.1555264304	-0.0379463607	-0.2573538164	-0.1889296692	0.0447013322	-0.2894810868	-0.1730809049	-0.2410695075	-0.1391312725	-0.31003636305	-0.3267814248	-0.1363244779	-0.1238308922	-0.2254899377
2	246029	486029	BYxYPS	-0.0120762964	0.0594354826	-0.0233592618	0.01685644298	-0.0142313481	-0.0118888053	0.0076246968	0.08008745217	0.0221465416	0.1256528388084	0.20677261501	-0.1039278113	0.13566631769	-0.09333143242	-0.0285098269	-0.0680153773	0.03134886607	0.0531900574	0.082482948	0.0093656825
2	246333	486333	BYxYPS	-0.0263231211	0.0353819598	-0.1008502437	-0.072022059	-0.0245664227	-0.105644466	-0.00370090029999998	0.0069729717	-0.1410180035	0.1243495124	0.2090815062	-0.0592426558	0.0815773674	-0.0315451046	-0.0307629466	-0.0544049445	-0.0305334055	-0.04312213488	0.0528558356	0.0204831568
2	247071	487071	BYxYPS	-0.01957279742	-0.02217855917	0.05497941277	0.04731974051	0.119341974864	-0.01553401142	0.05489163793	-0.03788001758	-0.06083333921	0.14208978774	0.20798986228	0.03419933858	0.15056658533	-0.03864378375	0.00150524821	-0.00879286854000001	-0.0433329218	-0.027104177339	0.07261620889	-0.029154440655
2	247401	487401	BYxYPS	0.11966808185	0.17862648908	0.18107332209	0.23013699567	0.17992084442	0.21352040475	0.18331861416	0.19455549559	0.18453889958	0.3553197231	0.3760658994	0.07574211521	0.19422961247	0.00923620287	0.1333266756	0.09955238735	0.19626655501	0.1268791286	0.11238772986	0.15296756761
2	248729	488729	BYxYPS	-0.05135757224	-0.0145254734	0.07892970144	0.11934542036	0.11659809284	-0.0742957062	-0.0101504395	0.16424736321	-0.0444024814	0.22157384309	0.26215562067	-0.03683854099	0.1099512626	-0.02844897387	0.045318218	-0.04178213523	0.0552835957	0.0046036378	0.0864141443	0.0985095901
2	248919	488919	BYxYPS	0.04765567527	-0.04129301294	0.034985987858	-0.035721643	0.02482878509	-0.05169059865	-0.04607003986	-0.03738497614	-0.058406942666	0.2881183236	0.2627733855	-0.04614581309	0.14925341061	-0.07110018932	0.04986492121	-0.03646930228	-0.062448356547	-0.0324601592587	0.08695539152	0.11913424478
2	250039	490039	BYxYPS	-0.192770651714	-0.1527641037195	-0.12999924037	-0.09876306116	-0.122949586008	-0.069559235413	-0.1822359271	-0.10855832289	-0.17437007419	-0.17547900373	-0.17214984181	-0.17181062501	-0.15537068204	-0.27477620493	-0.12805884297	-0.11466506021	-0.1315859000612	-0.094630986193	-0.1256623456	-0.0684594443
2	250538	490538	BYxYPS	-0.0207397738	0.04272074934	-0.09721464089	-0.01137040861	0.07981301183	0.1056224635	-0.02013396809	-0.02558422762	-0.13309062226	0.22017459027	0.188335708852	0.00547444290999999	0.09456773928	-0.108269985833	-0.01573981259	-0.07181828708	0.029155415422	0.05516572234	0.025030405261	0.146285430489
2	251549	491549	BYxYPS	-0.275136636	-0.2665670569	-0.2894774535	-0.2861495067	-0.298361825	-0.26065322	-0.478229792	-0.2071152866	-0.2529845008	-0.2597753394	-0.2276491149	-0.2748305372	-0.2961971814	-0.0360657677	-0.2791122058	-0.21767454879	-0.3682434849	-0.4161954932	-0.26705199242	-0.269896302
2	252104	492104	BYxYPS	0.02976159265	-0.05744563285	-0.00713470578	-0.03652064203	-0.03389430982	-0.03405023571	-0.00223065231	0.00808076358	-0.09469980842	0.20301923529	0.24406554735	-0.10043327718	0.14500025587	-0.10618628947	-0.04281009226	-0.1511274744	-0.04984668247	-0.0613195801	0.06090510123925	0.10482344288
2	252500	492500	BYxYPS	0.04481455797	0.13095836582	0.10226079976	0.2167630457	0.05641181382	-0.11485876821	0.124056891387	0.110640064655	-0.02976234408	0.3867701785	0.4992573454	0.05925080595	0.5128216627	0.0965700393	0.070118539896	0.00626784001	0.000896969742	0.1733668116	0.20319471349	0.016304046545
2	252590	492590	BYxYPS	0.022119195099	-0.02042471728	-0.01187033553	0.000339852930000002	-0.01917581132	-0.00288045099999999	0.00482651588	-0.00834726887999999	-0.09653851454	0.11328729533	0.15417702124408	-0.1135898376	-0.0115449636	-0.06072491632	-0.02424209093	-0.07731086315	-0.060258438839	0.05126855225	-0.0182048036	0.021354953176
2	253220	493220	BYxYPS	-0.14331782357	-0.0147480847	-0.034209241	-0.06132542102	-0.06202329266	-0.24055873089	0.0107978949	-0.00821381090000001	-0.0810828248	0.1198092441	0.45263907004	-0.0796658889	0.084603888	-0.1742386303	0.0247815611	-0.1093756273	-0.0259248611	-0.0351819511	0.0449722426	0.0712573077
2	254065	494065	BYxYPS	-0.05041149015	-0.0455131258	-0.072607925684	0.0324107746	0.04540365372	0.0211122929	-0.01725565039	-0.07474287877	-0.04463841318	0.040560658391	0.17415135597	-0.01599644275	0.03179268243	-0.052827615724	-0.05380822387	-0.0488059224	0.00271645271	0.019355132188	-0.026522950827	-0.00847934969
2	254495	494495	BYxYPS	-0.03063121656	0.03136666371	-0.003999122636	-0.03480090959	0.38060187357	0.001142773517	0.2965340686	-0.002283509176	0.07510528113	0.65001581851	0.06831375756	0.007318558479	-0.003918059232	0.09082876071	0.02707406218	0.35705530782	0.006887211766	0.2133588274	0.19150527336	0.1558897694
2	254897	494897	BYxYPS	0.02884960199	0.260637063757	0.105505434939	-0.05423316082	0.10745413466	-0.0473836249	0.16893255324	-0.12459528002	0.02253616878	0.35192855006	0.36417892079	0.07436946886	0.3167813521	-0.01003344888	0.05736573899	0.05945505081	0.11794904123	0.13930869433	0.13294289311	0.0070552695
2	255741	495741	BYxYPS	-0.08409866549	-0.05746345684	-0.09831415443	-0.000292835620000001	0.085022122275	-0.170715042	0.013250119949	-0.00437869068000001	-0.19729782189	0.264292571	0.17480213198	-0.08214324563	0.1446204358	-0.0192515342	-0.11448442311	-0.19033329308	-0.010724090719	-0.00331940184	0.0469149326	-0.017489002886
2	258267	498267	BYxYPS	0.09836974503	0.023020466267	0.02174299058	0.187404919205	0.164069684251	0.09493636993	0.04433833247	0.1030483453	0.029581527612	0.21630612403	0.3595304025	0.04387565323	0.197998975648	-0.06454856291	0.04249625386	-0.000917382907	0.062559029675	0.06426802145	0.108815663288	0.111589240833
2	258407	498407	BYxYPS	-0.10845813577	-0.14645198964	-0.10095446915	-0.102698100397	0.02128174828	-0.08644953822	0.0605828676	-0.01403658527304	-0.11366863487	-0.01550997198	-0.08989565309	-0.087028209535	0.00132159438	-0.08563609353	-0.13786149703	-0.05151205763	-0.1043024894	-0.10502824577	-0.01743401148	0.015640923483
2	258943	498943	BYxYPS	0.07908924629	0.04114162385	0.06452515127	0.01724153923	0.06540477757	-0.04645822308	0.08633345938	0.08611362619	0.075930192723	0.26098550153	0.16726106923	0.0103556693	0.10836921844	-0.11213135793	-0.059516882789	0.0199641442	0.06448038913	-0.09057533333	0.14520494755	-0.02205834154
2	259541	499541	BYxYPS	0.0707938452	0.0465926287	-0.0876030312	0.093916508	-0.0604595492	-0.037560643	-0.1177967654	0.113803009	-0.1411831593	0.0969263789	0.248267334	0.04177622	0.1055380054	-0.072453959	0.0368794724	-0.032703048	-0.074822154	0.026701741	-0.0191925236	0.0287744941
2	265773	505773	BYxYPS	0.0047192064	-0.02615167867	0.05275151701	0.0705643859	-0.00876287197	0.064385955187	0.00623236773	0.05968542549	0.00959493004	0.20988554306	0.23634773299	-0.04113940971	0.13511421147	-0.05414261228	-0.047420969801	0.03074422168	0.02790737684	0.04740034794	0.05146127954	0.051662126081
2	266339	506339	BYxYPS	0.0880669077	-0.1897223446	-0.039558451	-0.2008016805	0.2742903035	0.2150187702	0.123187449	0.2884161362	-0.224181704	0.448908706454	0.53091374373	0.2662530516	0.4158933217	0.0752176257	0.3905477302	0.3400146604	0.08789539762	-0.04382428421	0.2821011478	0.13275838301
2	267051	507051	BYxYPS	-0.01554273649	-0.026110400191	-0.02551087996	0.0126162579	-0.05997661675	0.0235003148	0.01670194145	0.05662260973	-0.0029807538	0.1243690193	0.2242453199	-0.03074998246	0.057059558548	-0.06763520928	0.03734029537	-0.018276553674	0.038504667232	0.000904392259999998	0.12221043676	0.12047529477
2	267598	507598	BYxYPS	0.1169389421	0.1094883399	0.08281707895	0.03552892559	0.171087978931	0.05768327612	0.15953580358	0.21091017247	-0.059756644433	0.19420855579	0.14089700904	0.14742101293	0.18887175014	0.0901965781	0.06419841044	0.15557833461	0.15511583072	0.21522824243	0.15360100759	0.13422959511
2	268100	508100	BYxYPS	-0.0949451826	0.02103154037	-0.05532090292	-0.1368489439	0.14230800803	-0.07366182217	-0.000319629793	0.05940857254	-0.081256703902	0.3251014256	0.32634804434	-0.10429034176	0.07280458821	-0.03290474608	-0.03313599303	0.081068136407	0.09886261936	0.13649535813	0.140574903595	-0.07853846323
2	268398	508398	BYxYPS	0.14236053233	0.13396298273	0.0691240695	0.17230162108	0.11596435141	0.08336005561	0.09831933412	0.11826682659	0.06623656207	0.28392577575	0.3693927665	0.044801835417	0.14446007045	-0.0148319207	0.0778870731	0.01596486443	0.126038915903	0.12224506554	0.13910243448	0.10624321717
2	268949	508949	BYxYPS	0.067012850064	0.07238181592	0.04386145599	0.13273058424	0.051480058214	0.13022593019	0.05938485739	0.09792171464	0.02867172443	0.21392124194	0.2436239374	0.11691986195	0.21979843685	0.084861443698	0.01448593637	0.06710883797	0.08633613977	0.055513442277	0.08135225736	0.10490206367
2	269578	509578	BYxYPS	-0.0310731901	-0.1375559461	-0.1476842017	-0.0679261476	-0.0095950923	-0.2691657822	-0.1115539597	-0.0466244202	-0.1727347873	0.1083762179	0.0177510186	-0.2247681885	0.00411404809999999	-0.1850186049	-0.1215469707	-0.1084673674	-0.1023660704	-0.1223724618	-0.094361518	-0.0993337837
2	270164	510164	BYxYPS	0.01153558911	0.03128911888	-0.012924865248	0.084256562112	-0.0201033091	0.03475295898	0.04255120375	-0.068486190014	-0.133457076124	0.04476214243	0.14539097877	0.07326954988	0.02509974211	0.00535735846	0.0101414311	0.0558510824	0.03121323253	-0.01830291409	0.14951839395	0.09896615967
2	270191	510191	BYxYPS	-0.05368334869	-0.2843704293	-0.1908985318	-0.3878697608	-0.03626666249	-0.001680318184	-0.16594306071	-0.00869574781	-0.36959436997	-0.04313452184	0.02693089398	-0.13248481611	0.238198528678	-0.2071877584	-0.6380576319	-0.08516979587	-0.32341014336	-0.2522105296	-0.12659934277	-0.4496904639
2	270207	510207	BYxYPS	-0.089392421	0.02067309496	-0.0033621506	-0.1081590302	-0.04102739715	-0.13276768553	-0.09141760991	-0.07542751839	0.01724590853	0.3097286498	0.3435499282	-0.14321080765	0.06132811868	-0.02476889437	-0.10223739707	-0.02116104408	-0.01807598137	-0.000799480600000006	-0.00856670209	-0.0601125399
2	271006	511006	BYxYPS	0.15192654257	0.13018213028	0.249705151007	0.23941677972	0.210913638367	0.12441494228	0.11244937009	0.15427037703	0.10620897136	0.32394209074	0.37467968655	0.17619748393	0.28031279148	0.1577749007	0.13657230908	0.12268031458	0.09434730354	0.00409643480999999	0.25769078531	0.15757846906
2	271598	511598	BYxYPS	0.05804306281	0.07341994453	-0.06668755055	-0.0126000247	0.11932983053	0.15349204265	0.16203983624	0.00418385892999999	-0.0547932491	0.1679018429	0.24763915268	0.02044444972	0.26638498472	-0.1885270412739	0.00101250334	-0.0507182281	0.00401192019999999	0.11451531694	0.06106549469	0.05738344161
2	271912	511912	BYxYPS	-0.10559126381	-0.0246378709	-0.10959530504	0.03617263008	-0.02814426068	-0.0340364443	-0.06431878794	0.1013322922889	-0.0375672119	0.19797305259	0.4179988041	-0.12373350432	0.0155556164	-0.02934420329	-0.05630712067	-0.0479802787	-0.06390941149	-0.13387998223	0.09615545331	-0.06102936914
2	272471	512471	BYxYPS	0.05694638199	0.078498519216	0.06455242527	-0.00012111382	0.088186956	-0.005490312976	0.10029715686	0.03273301187	0.00841009882	0.13209724416	0.22595554577	0.019740227767	0.069961839362	-0.029401016614373	0.03977500352	-0.04751080972	0.05625182683	0.00293979035	0.14796196717	0.06486467294
2	272858	512858	BYxYPS	-0.19243381277	-0.03812710823	-0.12873207365	-0.23807343452	-0.13030464771	-0.1989731819	-0.11452587855	-0.2358793214	-0.1154208014	0.028336324	0.0509939242	-0.19171014925	-0.0497171725	-0.26905632108	-0.12185036261	-0.2063791758	-0.10606730852	-0.12244655631	-0.1250197864	-0.08357942146
2	273404	513404	BYxYPS	0.0622402498	0.05021707543	0.06501471525	-0.11568364893	0.08975502013	0.0596359852	0.15271414219	0.05290986874	0.01651071251	0.2870907621	0.36136316639	0.00583608520000001	0.13540789349	-0.070225214387	0.10132199603	-0.000448630300000002	0.02233489256	0.03441782679	0.08240546552	0.06379853961
2	274076	514076	BYxYPS	-0.02903051284	0.074387309766	-0.1103056292	-0.009333627217	0.037137077	0.042751434898	0.05887929621	0.3761522363	0.00267799263	0.2938905897	0.3692543296	-0.060442105894	0.11946897721	-0.042563596003	-0.10643460605	0.02270326871	0.15998821655	0.02702416838	-0.06821159411	0.0529935627
2	274460	514460	BYxYPS	-0.01066890629	0.05581909144	-0.00612309273	0.03895273095	0.01681346262	0.05261034641	-0.04039225814	-0.0630174742	-0.08906697913	0.02880623948	0.09408676013	-0.04948897044	-0.07705538427	-0.09384443465	-0.03262132812	0.000684807660000002	-0.0359867687	0.04228160858	0.0387103989	0.06388845465
2	274625	514625	BYxYPS	-0.017288916	-0.04812667517	0.02280018489	0.00307244553	-0.04679218487	0.03191813927	-0.01058078923	0.0268953209	-0.02621801705	0.05989426838	0.10976526066	-0.0695317046	0.06473231258	-0.09904264505	-0.063208204534	-0.08121229218	-0.0483935244	0.04191622022	0.050033805404	-0.021434633777
2	275968	515968	BYxYPS	0.0402011589	0.07432229053	0.0247787084	0.1018272244	0.21303167981	0.07676513058	0.14376428534	0.02548112486	-0.08793221953	0.13572263098	0.2868386396	-0.00920548799999998	0.1334273392	-0.0082351262	-0.04811402622	-0.02564040019	-0.0295252752	-0.044339276385	0.0457570948	-0.00119555592
2	276052	516052	BYxYPS	0.01430675051	0.05857364115	0.023849934685	0.09354878443	0.14891339308	0.13535462321	0.101405102	0.053896342057	0.060322083299	0.15544570608	0.22019957759	0.12955329503	0.18320991076	0.01119186834	0.04962460187	0.070198420487	0.06596654686	0.0710199351	0.18229904516	0.0704250102
2	276526	516526	BYxYPS	-0.01436354065	0.06123620752	0.05833783384	0.0862199954	0.05898172141	0.28223189343	0.045637509416	0.1009031816223	0.05838338373	0.183654775519	0.56394454175	-0.04388820374	-0.05107682866	-0.03668833884	0.08052586102	0.08886924371	0.0668911448	0.217292236152	0.16465869308	0.1363591469
2	276799	516799	BYxYPS	0.06719082783	-0.00521049579999999	0.02821984175	-0.02146060878	0.12957088672	0.24446106208	0.0393511048	0.1393125467	0.09660605593	0.5883938345	0.3814468087	0.08510000337	0.25635973529	0.01146889612	0.01000027758	0.093617159533	0.08708885265	0.12891379047	0.12560091395	0.30547890911
2	277566	517566	BYxYPS	-0.03881039982	-0.00519827487	-0.08796094273	-0.03772314131	-0.02917696082	-0.06419428227	-0.06581065027	-0.05548807883	-0.06612877405	0.006543976452	0.1580834999	-0.03087162751	0.03286073005	-0.07240675946	0.02788786744	-0.04459865189	-0.04016290962	0.001994627225	-0.001452515231	-0.005378341475
2	277633	517633	BYxYPS	-0.01849389411	0.03389621548	0.16275246027	0.04487513797	0.00941015810000001	0.14434577542	0.0632075074	0.02280813081	-0.0129852375	0.26428807759	0.4169471742	0.0320435826	0.21389172659	-0.04580913676	0.075861926245	0.01146737506	0.04456215609	0.12608362375	0.08476321398	0.07489011447
2	278176	518176	BYxYPS	0.10978919531	0.0960790614	0.11636994053	0.0799385507	0.0384501824	0.0724693925	0.0448212742	0.0841388951	-0.04836547647	0.266730142062	0.37141335531	-0.0087992137	0.12371238823	-0.04711580733	-0.0136364441	-0.00223531984	0.08366908213	0.07199562102	0.12119913252	0.1641164633
2	279623	519623	BYxYPS	0.05917163722	0.12466849602	0.07284926578	0.09264497332	0.10558569936	0.08526807754	0.10743247186	0.07839693867	0.132189842628	0.30932787961	0.37316670376	0.1042425827	0.137525358249	-0.05100968784	0.08666794092	0.09570505098	0.0852954405924	0.07355939348	0.16237233207	0.0869909457
2	280109	520109	BYxYPS	-0.089223129148	-0.16266919526	-0.06922510798	0.16387590194	-0.18538471093	0.0042094635	-0.0591367017605	-0.053123199052	-0.09153500988	0.12499667589	0.2966049039954	-0.143611798255	-0.1488175569	-0.11839248413	-0.09426911852	-0.077563491942	-0.20299732711	-0.00957851670000001	-0.0129337271	-0.0339625781
2	280684	520684	BYxYPS	0.054025723312	-0.000392919203000001	-0.06142912203	-0.05133727261	-0.033339631831	0.3464224069	0.04637008715	0.02641867252	-0.035123646392335	0.13138571772	0.18409474131	-0.04612838862	0.13248187198	-0.099153045804	0.01215288875	-0.1787923873	0.0271203455	-0.013599445539	0.151380289314	-0.11758522902
2	280810	520810	BYxYPS	0.08949363094	0.04373352686	0.07560322685	0.07965008421	0.03532600323	0.1505827574892	0.11536194155	0.0024497804	0.046515349525	0.14729274916	0.20811038857	0.01636760633	0.2111846618922	0.0646188519633	0.02377418256	0.036446936944	0.00750158909	0.007441394432	0.13851155399	0.05516587366
2	281281	521281	BYxYPS	0.06013378247	0.00728204771	-0.06112861466	0.04106250538	0.17253332357	-0.00696256335	0.03999242273	0.04651454624	0.0132629745	0.185491430015	0.4134510243	0.00135748992	0.1235772176	-0.0577704923	0.02214123964	0.13049767921	0.10738860439	0.2047293534	0.03449822687	0.04834079352
2	282128	522128	BYxYPS	0.0728309506	0.05882100848	0.152533965618	0.15322336939	0.03048772845	0.0938448308	0.05790262433	0.08117490511	0.00135515980000001	0.1477865705	0.26194515327	0.0327404062	0.088034824294	-0.04143715761	0.0161024871	0.0146907808	0.03793800409	0.0958339288	0.05752655695	0.10856258614
2	282738	522738	BYxYPS	0.05391297439	0.05842477045	0.01950757266	0.05460276282	0.09732087106	0.04749133649	0.063695547448	0.09067986084	0.06392002198	0.3049527857	0.3850461322	0.08024507053	0.18458111249	0.011922172042	0.05325270345	0.06962640665	0.11200977531	0.06114136548	0.11232727825	0.119973060806
2	283018	523018	BYxYPS	0.0687247653	0.05534309138	0.0637063292	0.0881419915	0.055981287	0.0254346385	0.00695228639999998	0.09003173353	0.03377737163	0.21799426533	0.30432476223	0.0057623098	0.10734719257	-0.05892389903	0.00470926077	-0.01005389968	0.02709235466	0.0548777319	0.1865882936	0.08123142175
2	283729	523729	BYxYPS	0.04382997507	0.073470483763	0.17614896424	0.13790439907	0.12650127814	0.17910544258	0.09757792157	0.10085696745	0.05316599946	0.22905115744	0.4163269493	0.10925099468	0.23783379027	0.02420547308	0.102175362142	0.06705266111	0.077231609622	0.19639208348	0.07976315592	0.17932487565
2	283880	523880	BYxYPS	0.0288444402	0.2613139786	0.26211695146	0.07131744998	-0.05612211554	0.1643993051	-0.0181273018	0.2726311112	0.091317481676	0.3764215871	0.32686665529	0.168120637	0.20938917401	0.0816178987	0.1602761479	0.17281861197	0.102318722245	0.22613169449	0.26032381181	0.16829838635
2	284437	524437	BYxYPS	0.04474002818	0.12028102068	0.05147889603	-0.01738368369	0.10441963931	0.15858857825	0.082568969077	0.031982049035	0.04874152386	0.2772112778	0.3377167519	-0.089374579207	0.02465812101	-0.06295547141	-0.0145679331	0.0306310706	0.0748548012	0.14197584901	0.064434009585	0.24047124086
2	284893	524893	BYxYPS	0.06625230164	0.03689006994	0.08164142121	0.0449947879	0.05365449143	-0.0161389516	-0.00592138587	0.0340445082	-0.0228383829	0.17524045953	0.24423485869	0.0497447621	0.07158928477	-0.07905301959	0.0123653751	0.0241165732	0.03533699395	0.07361622143	0.11033037705	0.0399358853
2	285666	525666	BYxYPS	0.0118829496	-0.0318692395	0.016694422	0.0637946939	-0.00872401950000001	0.0789130049	0.1020389376	0.15997321998	0.0126503556	0.17959162897	0.31533119283	0.00362760580000002	0.2059135438	-0.0318552419	-0.0253217654	-0.0254659367	0.0901863048	0.0233757382	0.0841250174	-0.0284561464
2	286036	526036	BYxYPS	0.08185681642	0.05805764599	0.05036241153	0.07728967696	0.10569183247	0.0907895142	0.01738395332	0.0216325397205	0.001684863117	0.19245463399	0.33270512751	0.014322555103	0.17816110945	-0.028756976332	0.08643029531	-0.01749125690396	0.05136261282	0.106109758224	0.147358956333	0.08226497744
2	286468	526468	BYxYPS	0.2076636514	0.152109227	0.1962172998	0.1426087534	0.1715872648	0.00117346769999999	0.1175852072	0.0610674761	0.1060565475	0.37697627593	0.38639783361	0.0636233217	0.313067331	0.112230981	0.1584598677	0.1275341315	0.1146028163	0.192154649	0.2758355131	0.1665848092
2	287113	527113	BYxYPS	0.20242834935	0.156835401985	0.15188394182	0.19970747611	0.16441802113	0.08738422369	0.2079846768052	0.14692209311	0.21491459898	0.4333429647	0.6483267881	0.10138842595	0.2879559336	0.08385704793	0.10117056953	0.15157881467	0.247958257035	0.08038125743	0.16316580383	0.22479266207
2	287551	527551	BYxYPS	-0.0114862008	-0.0762357726	-0.0154011924	-0.0351413518	0.0441196475	-0.0154884881	-0.0182054429	-0.0731301631	-0.114936009	0.1120297684	0.1402064431	-0.100653984	0.027593338	-0.0410810873	0.00797865510000001	-0.1205860435	-0.0149098018	-0.0494425553	0.0540284031	0.07173172171
2	288081	528081	BYxYPS	0.1324942454	0.11675475004	0.12064418803	0.11898703699	0.04613593975	0.085745048534	0.14524488147	0.19713188748	0.07874933063	0.19365673047	0.2915932819	0.16750996845	0.14574485878	0.13430437896	0.10674798354	0.09391842105	0.09995836195	0.07278207361	0.11741982448	0.13135544401
2	288498	528498	BYxYPS	-0.01157187382	-0.0703746259178	0.00137313248	-0.08721600342	0.01371810542	-0.07013575401	-0.02736131215	-0.03592374683	-0.07429330631	0.08537530666	0.14512338746	-0.08512575304	0.07227769623	-0.14656155549	-0.01703394643	-0.05081326006	-0.03973680495	0.080119048902	0.00111229566	0.03026737306
2	289069	529069	BYxYPS	0.21313529619	0.1569456767	0.15180349702	0.23777004636	0.152239525	0.18749597228	-0.0160177033	0.1403492911	0.0573866332	0.20368628433	0.41405861517	0.14223562122	0.22971886922	0.06123890398	-0.00374750099999999	0.1277098485	0.1205993396	0.11900202849	0.16110604976	0.0784122783
2	289409	529409	BYxYPS	0.07296101031	0.1207614739	0.2129488802	0.09165717835	-0.0882719218	-0.2552779728	-0.05934041286	0.2839214328	-0.1775723327	0.3300455296	0.34779082735	-0.0983774166	-0.0050189065	-0.0629539893	-0.1574614263	-0.18864101	0.07499571893	-0.1329581739	-0.0445358975	0.0328253672
2	290197	530197	BYxYPS	0.18960485265	0.20065603174	0.09122541833	0.18786256853	0.073446630634	0.08417914135	0.03914841	0.14068456157	0.07043786595	0.25211483495	0.2943530221	-0.037690344643	0.136768201897	-0.0290012275	0.06672441342	0.030157797508	0.0914864789	0.083858307377	0.17630980657	0.13648635181
2	290233	530233	BYxYPS	0.07755408532	0.00748876509999999	-0.0012614514	0.01740718126	0.0793231151	0.0123842006	-0.0265931203	0.01888867693	0.0222531778	0.15851859492	0.20663735919	-0.01737496489	0.06018507572	-0.06259820936	-0.00282741388	0.0615156846	-0.05082795168	-0.01969622475	0.06262600411	-0.03341574731
2	290804	530804	BYxYPS	0.04245493685	-0.000109047200000004	0.0722327053	-0.07491310043	0.28260160378	-0.01520511147	0.07049293981	0.16793316476	0.0321096508	0.42207852928	0.56324907224	0.03225490591	-0.03623410333	-0.15127242754	-0.007586501	0.3892635656	0.1278263021	0.09074203854	0.31231676176	0.15715187827
2	291425	531425	BYxYPS	-0.098702825	-0.0215079836	-0.1700038682	0.32691413485	0.055989014	-0.0188322092	0.0915427663	-0.0703053352	-0.12914064692	0.19686116276	0.2009016626	-0.09524990699	0.16301609438	-0.232988909487	-0.00315630980000001	-0.152519510869	-0.0433073204	0.1082059778	0.27582414961	-0.07645539583
2	291976	531976	BYxYPS	-0.33080282178	-0.12958238038	-0.1796922396	-0.4320613789779	-0.1354317453	-0.12411683673	-0.06898801896	-0.14049496656	-0.21242941815	-0.01811466127	-0.00939779313	-0.30725846619	-0.14445099728	-0.31363204127	-0.23088649525	-0.284893474328	-0.21688218804	-0.12406350078	-0.0820738221	-0.16734606326
2	292578	532578	BYxYPS	-0.1429421208	-0.161281096	-0.16841517396	-0.2093955682	-0.15302865359	-0.1361617568	-0.0801101742	-0.14483512342	-0.1737677664	0.0228934383	0.092093546	-0.15555273932	0.0313706443	-0.1735886788	-0.0928359251	-0.1668016335	-0.0442865853	-0.10164377571	0.06397639855	-0.0754492759
2	293099	533099	BYxYPS	-0.2172255428005	-0.1739785832	-0.15978907109	-0.1830851542	0.1972003054	-0.291153530956	0.1365006161	0.0182939209	-0.0378611354	0.0692936069	0.0443599088	0.0161330488	0.2647461591	-0.0442524108	0.1327438513	-0.1522728955	0.0268900468	-0.06541338932	0.0352485023	-0.00482335910000001
2	293504	533504	BYxYPS	-0.1281353259	-0.1810383253	-0.1122157554	-0.1321270726	-0.20008939	-0.1908661955	-0.1409149219	-0.2495539246	-0.2425168331	-0.1784023057	-0.1581515804	-0.2173313179	-0.1875133786	-0.17388897684	-0.1650472526	-0.2059520876	-0.2555747077	-0.1158944801	-0.24303945695	-0.3338137361
2	294230	534230	BYxYPS	0.07421632262	0.11639355782	0.11808146192	0.12269413523	0.097853451914	0.19020280248	0.11041835064	0.13641728275	0.09804100382	0.3109073277	0.4354894134	0.08621760208	0.13288158364	0.10930247501	0.2660427973	0.09683973797	0.1845972131	0.09145477477	0.20237866993	0.105741103165
2	295631	535631	BYxYPS	0.214006656291	0.17611262806	0.15600790991	0.3826527487	0.11942052317	0.18796858957	0.14496434155	0.21468127817	0.46854286819	0.361149413	0.5845306113	0.20668451663	0.508988312	0.1703118266	0.24471293609	0.155650243634	0.2528484606	0.19980505191	0.350343355	0.1617914437
2	296073	536073	BYxYPS	0.25919860908	0.20669585821	0.5192628567	0.3485263857	0.07770026255	0.28794006336	0.19286404254	0.18913227885	0.055023916547	0.5950127173	0.347307178651	0.16484427431	0.23429469735	0.25199793311	0.20546410317	0.2357434185	0.27648622869	-0.00871504359999999	0.13357235706	0.30429899312
2	296774	536774	BYxYPS	0.10072309479	0.1605954204	0.28444063108	0.20559768059	-0.03911696908	0.097339335614	0.10614939146	0.03369494262	0.11118215425	0.16504183199	0.236430366	0.11282929722	0.136733110117	0.1031015426	0.048124206006	0.0193217368245	0.09963397407	0.055367331765	0.12878286384	0.09954113521
2	297226	537226	BYxYPS	-0.0353629533	0.06179979	-0.027801279	0.0440215333	-0.0360839968	-0.093677115	0.0398224967	0.0585658781	-0.0804737338	0.198684864	0.24633525809	-0.0590116528	0.1045750471	-0.0822913643	-0.1014243888	-0.0458855999	-0.00831865500000001	-0.0251361853	0.0443768302	0.0710318462
2	297515	537515	BYxYPS	0.048041141967	0.07689662015	0.09309278638	0.05995344944	0.05107431939	0.11075391887	0.109123955913	0.06524343348	-0.02798855614	0.2479433838	0.3628503604	-0.002700833145	0.11957797559	-0.0192137123	0.01530100538	0.03225087525	0.06072678871	0.07124235335	0.11423332845	0.0922183271
2	298141	538141	BYxYPS	-0.00952548024000001	-0.02999235957	-0.00225864470000001	-0.0053534558	0.000704660600000018	-0.07095393974	0.067421054506	0.12641392862	0.04582546983	0.144422447298	0.21463295667	-0.06252564719	-0.0515246727	-0.06654780067	-0.03939665892	0.06803109302	0.01245296777	-0.05248643971	0.02767351563	0.07402105859
2	298438	538438	BYxYPS	0.3785914437	0.2720963193	0.3520414078	0.3539484299	0.2664253748	0.3132437313	0.3475485464	0.3706534193	0.2711933431	0.276578603	0.2654336935	0.2709340613	0.4031716999	0.2029591506	0.0940597314	0.0682520519	0.2652301669	0.00878993560000002	0.2521331768	-0.057753917
2	299050	539050	BYxYPS	0.1439465857	0.09949701777	0.10837746378	0.101146862615	0.10006912665	0.09896017609	0.12721777394	0.3024784227	0.11507638708	0.2926222969	0.425195383	0.01150864317	0.17048368457	0.01084286101	0.14909746332	0.13281998431	0.12087792803	0.17916247466	0.11630368042	0.12924372716
2	299505	539505	BYxYPS	0.017701129	0.01944954051	-0.01149104516	-0.05842569119	-0.03903250969	0.00725971734999999	0.01448490711	0.01831414268	-0.06603892124	0.1652398149	0.2081956268	-0.000782256610000004	0.03569808267	-0.12883555683	-0.09843994883	-0.04248006775	-0.02823461316	-0.041194366907	-0.0561500747	0.028290709114
2	299803	539803	BYxYPS	0.07718507557	0.141618051	-0.09320766104	0.09742032146	0.17513587228	0.03670901248	-0.29609230126	-0.03031340552	0.13303065603	0.27351171868	0.31005723198	-0.2448046262	-0.0798617758	-0.19033397045	0.13962355174	0.07823652598	0.09060696513	0.0483104353	0.1283780033	0.1301663324
2	300111	540111	BYxYPS	0.09031356913	0.14572363862	0.10309090638	0.15401275317	0.21473366702	0.09940652467	0.1355665216	0.094610641	0.1235111635	0.31378764446	0.3554295578	0.0226287245	0.0865169514	0.06352462236	0.0925221466	0.1177688802	-0.00175585889999999	0.1075384856	0.13034840204	0.0622030054
2	301324	541324	BYxYPS	-0.0579734108	-0.00415851269999999	-0.1645917517	-0.1423309847	-0.108978024	-0.54795923282	-0.03138160654	0.13757768746	0.00302111629	0.2061719679	0.294324660409	-0.0811405186	0.13334924753	-0.0862526302	0.04591970047	-0.177999604	-0.0782742517	0.1142622058	0.0160934832	0.2625885608
2	301455	541455	BYxYPS	0.10169751183	0.10944718984	0.13174098059	0.10358700885	0.10213822565	0.16530443034	0.0964783649	0.12840857487	0.1022542979	0.12980598407	0.27006685092	0.1385404534	0.10643797272	-0.00109851250000001	0.0730355848	0.0559582511	0.0666389353	0.0437290349	0.107894273	0.00533122609999999
2	302104	542104	BYxYPS	0.09274250701	0.0586904146	0.067386205	0.0348070174	0.07301727848	0.08384246919	0.08466748079	0.0190649814	0.0398621137	0.2161358416	0.30245784404	0.1569280604988	0.17800309139	-0.00566409449999999	0.07940668005	0.04225373434	0.03708060785	0.00898507918999999	0.01974879088	0.052794773779
2	302192	542192	BYxYPS	0.15669516833	0.14123387039	0.17488129308	0.1465912009	0.10990612736	0.14159818367	0.1853197395	0.22412589265	0.102036177366	0.29273750063	0.36917584448	0.14976416354	0.18364820562	0.07469448679	0.1341491655	0.12430085321	0.0709150449	0.100822383999	0.10220987269	0.182178144771
2	302473	542473	BYxYPS	0.0017802298	0.00473436820000001	-0.0264311674	-0.0714119798	-0.0420909951	-0.000246619499999989	0.00486525760000001	-0.0330494369	-0.06086658737	0.09753955795	0.20533282539	-0.0112299702	-0.0297424893	-0.0902726702	-0.0172793577	0.00911642230000001	-0.00756152740000002	0.05699117103	0.0752948864	-0.08000942798
2	303237	543237	BYxYPS	0.0745061851	0.0552172562	0.1467234609	0.0380633892	0.0220250461	0.1475818822	0.0631771601	0.068935562	0.0662008712	0.2177554243	0.2155976107	0.093651228	0.222462056	0.1239218796	0.0497817349	0.0607993181	0.0346444623	0.000821437899999999	0.1268097595	0.0539091926
2	303435	543435	BYxYPS	0.03531732251	-0.026589458446	0.04952717627	0.024111746004	0.002946587091	0.095528398709	-0.0110565036	-0.09787007591	0.00931887178	0.22909182048	0.38882161154	0.018152803254	0.01172466984	-0.0756012443801	0.0191505105104	0.00921155866	0.00477552257	-0.02680579562	0.10578126572	0.18119518589
2	304081	544081	BYxYPS	0.21687727353	0.19926398818	0.22802475484	0.22040035622	0.28984919208	0.0634238958	0.10875783245	0.15157230148	0.222137125875	0.42768413803	0.50384201495	0.17244646429	0.29295025945	0.11324801642	0.14264743292	0.200872733643	0.166896074	0.084698190219	0.27961589987	0.23752733294
2	304737	544737	BYxYPS	0.0400239498	0.1687873874	0.1812737909	0.197235645786	-0.1684712342	0.0491148577	-0.0553276591	0.12305453886	0.00134782159999999	0.1279486155	0.5766733821	0.0629581217	0.0408660894	-0.1786272048	-0.159410664	0.0154188458	-0.2329052741	0.0598219879	-0.1605551986	-0.2111559528
2	306376	546376	BYxYPS	0.155022807055	0.18106709059	0.24702839431	0.11243317398	0.09706358974	0.04891681947	0.24352170088	0.28787920495	0.09887545502	0.22032583487	0.477480991	0.0158057455	0.25295194085	0.0045451911	0.05478144744	0.07497813331	0.081112156979	0.09485401024	0.250258196635	0.1400484210526
2	306980	546980	BYxYPS	-7.31037900000009e-05	0.00412424118	0.03867535185	0.0049903149	0.0273762854	0.0447028628	0.01990597593	0.08340023195	0.01553204827	0.15777684158	0.30739748467	0.01829109915	0.09982336365	-0.00886207306	0.05650023324	0.0309737966	0.00114081832	0.08049272726	0.0479510812	0.05963615935
2	307537	547537	BYxYPS	-0.16081102987	-0.06088053764	0.11686309624	-0.06860547865	-0.05627197166	-0.21064543579	-0.0304297929968	-0.14694868849	-0.02852220468	-0.01767140938	0.12466735401	-0.19275602868	0.09346012092	-0.1690668104	-0.23194494323	-0.13046175229	-0.04543722238	-0.02534196672	-0.04094529426	-0.13600998638
2	308083	548083	BYxYPS	0.24962480615	0.19281352941	0.158251200978	0.2561866344	0.19039943618	0.2710991886	0.18552343169	0.2915062996	0.14847602799	0.2887094759	0.4590074624	0.2239636863	0.3197432074	0.2133380222	0.25534761745	0.20265407806	0.13084284816	0.19814932611	0.18425511157	0.13496789518
2	308422	548422	BYxYPS	0.017248625811	0.02608361165	0.05110463866	0.02944930022	0.17613921934	0.12905702407	0.122903311678	0.09801661916	-0.0308848372	0.0553770099	0.22464786396	0.058557382708	0.19402065938	0.06758868744	0.079578114711	0.01856440685	0.085342312981	0.0520748405	0.01996624808	-0.00981919461000001
2	308477	548477	BYxYPS	0.34768590782	0.29597907749	0.2705156889	0.264933268	0.20893718944	0.3540807942	0.2587141224	0.25414102655	0.2669367743	0.430163501545	0.56567067275	0.2609546903	0.452214046488	0.1905905062	0.2639305364	0.2354928053	0.28165874593	0.1694389267	0.29498254281	0.25377090146
2	308805	548805	BYxYPS	0.03241376841	0.0106483309	0.0207257531	0.0580981574	-0.01154463984	-0.0835082064	-0.01461851548	-0.0136944655	-0.0527653907	0.0559171626	0.2728593887	0.02912986864	0.06339515544	-0.03690450258	-0.0220959589	0.0244709473	0.0212223956	-0.09926730695	0.00456695959999998	0.04182048976
2	309603	549603	BYxYPS	0.09583469888	0.0125596433	-0.0145723057	-0.0344628229	0.150969534038	0.0387791004	0.07039655554	0.0529837639	0.008411791	0.1361334996	0.29899752166	0.0875547797	0.18645840472	-0.0323122672	-0.01342846754	0.0609717487	0.06203872331	0.15460886292	0.12097735754	0.22539689293
2	310032	550032	BYxYPS	0.00152142879999999	-0.0159324152	-0.02808374553	0.07385258505	-0.0525983875	-0.0423400475	-0.0844690553	0.04704133992	0.09432563371	0.11161061496	0.13486514943	-0.0216644193	-0.01330894658	-0.0887587015	-0.0622852444	-0.0714233972	0.00764627379999999	-0.05595300403	0.1225319975	0.00341998739999999
2	310088	550088	BYxYPS	0.0541572182	0.11217692601	0.1260654271	0.12289724862	0.14643185778	0.1552635051	0.1380389265	0.0990859262	0.1239690385	0.20784423348	0.312158623	0.0763448168	0.2122040746	0.0137328411	0.0329297215	0.0900750751	0.1048144739	0.17329689074	0.1100456954	0.0917885624
2	310381	550381	BYxYPS	0.0620847471	0.135460768	0.20175268209	0.08493985161	0.12583083814	0.18037732663	0.1658280842	0.17911471695	0.1064682548	0.33698807982	0.46260885251	0.17338144977	0.25171055184	0.0911613239	0.1271744449	0.0631026307	0.0117941862	0.05360501666	0.14119112361	0.21959949816
2	310971	550971	BYxYPS	0.16712341697	0.01434607457	0.13455518454	0.0988761006	0.11666332314	0.15597531089	0.10909348782	0.069024597715	0.04904877235	0.14844389077	0.3874180014	0.024514926509	0.16990803401	0.07054994141	0.037093858355	0.03907493674	0.078703633851	0.104249688004	0.1725930486	0.0678056544
2	311365	551365	BYxYPS	0.14208129307	0.15445331073	0.1356907527	0.18522750583	0.052090431883	0.14392115511	0.19323245405	0.13269770916	0.1139378352	0.3609936847	0.4228724801	-0.03648121485	0.142510869147	0.06015507369	0.0945851621	0.07496586678	0.09974313652	0.13802230516	0.14962872045	0.17666555998
2	312028	552028	BYxYPS	0.03003121296	0.105254552345	0.06054546633	0.1121058031566	0.02844076258	0.021957241704	0.08199115294	0.07262905616	-0.02835441049	0.18382958469	0.3143531756	0.010307541562	0.14291981103	0.0365411371	0.036647263788	0.05031536586	0.03685516975	0.06805346016	0.07557033944	0.11309527792
2	312595	552595	BYxYPS	-0.0705242635	0.0751375575	-0.0734940547	-0.0753702516	-0.053149871	-0.0453067521	0.0259518602	0.056448095	-0.0339352003	0.2390356014	0.2934409316	-0.069265872	0.1132699033	-0.2361378186	-0.0735356856	-0.00237773200000002	-0.0244747275	0.005491044	-0.0743968782	0.1245380066
2	312859	552859	BYxYPS	0.04590260369	0.061049993208	0.03788699044	0.06089232419	0.00244249105	0.052267941495	0.119819574908	0.043477702845	-0.03236233341	0.08402321872	0.2939708759	0.00947636176	0.07856931991	-0.01877020971	0.00826239647	0.04600511641	0.00714290211	0.00879118675	0.0632388334	0.02159468804
2	313426	553426	BYxYPS	0.000484206029999996	0.04493422868	-0.02985174323	-0.02461506091	-0.03643760493	-0.04897757441	0.00754256590000001	0.0219280557	-0.0316701989	0.06615554909	0.0817572934	0.01008882278	0.01650666069	0.00838462447	0.0362921561	-0.04687688698	-0.2070069038	0.05183633267	-0.00905913598999999	0.058047645676
2	314008	554008	BYxYPS	0.1165903247	0.0962514262	0.19022635513	0.18612291385	0.1743287314	0.1192927125	0.1249915841	0.19385492234	-0.0190975468	0.1205026592	0.1030863825	0.1169117232	0.32576352241	0.21841744289	0.21627063746	0.1307318963	0.1420479744	0.0445863252	0.278108384939	0.1401252023
2	314329	554329	BYxYPS	0.02380149432	0.00543229983	0.098142713406	0.05734585476	0.06848743986	0.14519307544	0.11047738828	0.0949585709	-0.06600514468	0.15194637369	0.3272583287	-0.00434196204	0.08987410877	-0.1027682605	0.00977216476	-0.022274409814	-0.06384766296	0.016664257481	0.02580271359	0.18742992054
2	315177	555177	BYxYPS	0.12670447343	0.1502749318	0.16498944564	0.23019563278	0.22540193078	0.17765223495	0.14889559637	0.147477550913	0.13448944278	0.22179038683	0.4312146111	0.17402566197	0.29586881259	0.1699800277048	0.21545026829	0.2050173487	0.2656514537	0.2178749168	0.2741681489	0.21066741895
2	315524	555524	BYxYPS	-0.0338903259	-0.0560599716	0.00050469049999996	0.1121591571	0.2165711086	0.17705695561	0.0897556992	0.2675940514	-0.0167998577	0.1740411413	0.3074890111	0.0551770212	0.185705231	-0.0912974897	-0.0645478472	0.0883332747	0.0227570307	0.07128527053	0.0641940561	0.289713877755
2	316012	556012	BYxYPS	0.119276506229	0.09062770574	0.083108870618	0.07433535252	0.03418209977	0.09410538706	0.11876529636	0.01118501734	0.01611421596	0.17698783664	0.3168247033	0.03968181093	0.09006824193	0.07692551714	-0.00425622985	0.01199759769	0.0229926377	0.02820480653	0.1457098177	0.18107020659
2	316739	556739	BYxYPS	0.106595955853	0.07196851382	0.12730560462	0.0489647844705	0.15264894318	0.098802482476	0.0502218129	0.0378352614	0.0305505127	0.2150222216	0.28263115436	0.043231857889	0.221056456778	0.018725119671	-0.00978182586000001	0.0653080323	0.06801947279	-0.03823757136	0.091390500255	0.10942977302
2	317339	557339	BYxYPS	-0.1066008417	0.0491789855	-0.2409565581	-0.0589104876	0.1882325497	0.00968434371	-0.043805754	0.27121184315	0.13309987929	0.1717285032	0.40282862923	-0.23981033705	0.3164884511	-0.13075972673	0.11581055246	0.0873601811	-0.0537357029	0.0442036868	0.19937979389	-0.0158329764
2	318192	558192	BYxYPS	0.4111626986	0.4195215863	0.4321534681	0.5036579356	0.3962278708	-0.0343665406	0.3270872394	0.2877575248	0.2198074126	-0.0968558315	0.4720408647	-0.0710704743	0.4996498856	-0.0540474605	0.0800449389	0.00352627510000003	0.3177975431	0.298101434	0.357523051	0.3083381406
2	318225	558225	BYxYPS	0.22222279834	-0.00324558979999998	0.05976415294	0.02297145748	-0.06223397604	0.19106393847	0.0301599621	0.09277239131	0.0938003069	0.22401951539	0.21999701386	0.05654728224	0.0723502585214	0.07000974644	0.03319858333	0.04125670033	-0.0085591595	0.00367689609999999	0.087323987442	0.078423803126
2	318817	558817	BYxYPS	0.10474969559	0.0543121458	0.06771564861	0.116785881037	0.09130910442	0.16028215323	0.06720762561	0.10878914404	0.12562174782	0.28860302262	0.21615027682	0.08570856424	0.09860831717	0.11040513522	0.07619090798	0.11242642332	0.08740776501	0.08063463091	0.10432107205	0.104816362286
2	319416	559416	BYxYPS	0.0120667201	-0.0448349489	0.09034154376	0.14504484701	0.07402954984	0.1384930977	0.12518935658	0.10754772003	-0.0349956233	0.0887747321	0.317546973308	0.0452601011	0.1120940393	-0.000367736000000007	0.0027932483	0.0860377969	0.0131176738	-0.0923004342	-0.0332611272	-0.0531232081
2	320188	560188	BYxYPS	-0.04488328806	-0.00835148676	0.02170839094	-0.01805840594	-5.11335599999996e-05	-0.000962272350000001	0.04518809689	0.033166179815	-0.050933930079	0.118156072402	0.18498977121	-0.03468917781	0.00597443017	-0.01846638206	0.01608380291	-0.02489772408	0.03945063049	0.0123619544346	0.0124871913	0.02249752048
2	320491	560491	BYxYPS	-0.06268490889	-0.0263903419	-0.05600036116	0.19070563175	0.37397442167	-0.32762345969	0.20101197101	-0.11627722177	0.13512418212	0.18905107504	0.44919518241	-0.10156399335	0.2827281398	-0.34600578205	-0.0369944794	0.16544725886	-0.057290475317	-0.0014792644	0.28592839793	-0.01934341358
2	321222	561222	BYxYPS	0.040097365193	0.00312211953	0.08323942801	0.05921471554	0.0777006097	0.0753139245	0.0609067519	0.07987158287	0.0525604922218897	0.19506714622	0.3238899215	-0.03908032876	0.14034281058	-0.0389766372368	0.03250074453	0.00323588069	0.00186803538	0.13358774985	0.10731916752	0.14553640113
2	321553	561553	BYxYPS	0.0849219083	0.0792154998	0.0455300527	0.0158911971	0.0227697442	-0.0803642517	0.0708156354	0.115349199	-0.0318556176	0.166746889	0.33144531432	0.0538140129	0.23476419063	0.0244148614	0.0071578041	0.0735434692	0.0432620151	0.0852550473	0.0718892977	0.1311453544
2	322182	562182	BYxYPS	0.0834934217	0.10515933538	0.0842570918	0.0720628413	0.0734312214	0.1068860352	0.0919516895	0.1359959389	0.028468758	0.25408072059	0.288670992	0.081939248	0.0972907568	0.0233922874	0.0688364186	0.08006796355	0.0880316408	0.10916193341	0.1641804879	0.1187304923
2	322610	562610	BYxYPS	0.10127514268	0.1508435247	0.14417426539	0.15413048022	0.22578868786	0.19091426326	0.08913004448	0.18514263967	0.116717618854	0.2822791141	0.4837638024	0.13586519314	0.29469930032	-0.00893166689	0.17282753185	0.1007927871	0.121417122938	0.14884343502	0.21138860134	0.14548367349
2	322869	562869	BYxYPS	0.00383320356	-0.023746025384	-0.0178237789	-0.0149603157	-0.00699210989	-0.01428302237	-0.05845122983	0.0626550103	-0.00696970175	0.12823663651	0.20397742556	-0.02996176995	0.106401002182	-0.11100664415	0.01345176778	-0.00788646213	-0.0265321365	0.0142220243	0.000617281849999998	0.09070446143
2	323106	563106	BYxYPS	0.2734724999	0.281073457	0.3543327844	0.1705443534	0.3602725299	0.1772143032	0.21755992088	0.19014979539	0.25506660242	0.41610355446	0.40338828347	0.0946554683	0.16868088075	0.30793357985	0.24419616356	0.35354662195	0.1153301564	0.2066212425	0.22106547707	0.2069886799
2	324220	564220	BYxYPS	0.19356192389	0.18440066554	0.10387148927	0.11785290033	0.16614318528	0.15520352635	0.11198736506	0.11566012933	0.09231580689	0.20985920804	0.34615273329	0.06301357852	0.10132682092	0.10744614693	0.11751420528	0.07626060681	0.08115805372	0.1014838309	0.10725322736	0.09953625461
2	324913	564913	BYxYPS	0.1204898106	0.08952406572	0.13792253653	0.10165025712	0.15099778153	0.11754505928	0.11139712594	0.19428475921	0.0889273005	0.20090716375	0.3124029321	0.11330258627	0.14369255215	0.0292158604	0.10379617812	0.10533865172	0.11923033803	0.11425529319	0.13767535357	0.16803671846
2	325201	565201	BYxYPS	0.19873188512	0.18298331914	0.16702877107	0.173636783699	0.14240503915	-0.029811315636	0.16573388531	0.3196955392	0.15981083179	0.34654822275	0.3777777058	0.140920148	0.4109363878	0.25585339303	0.23751276384	0.236483417231	0.19404201385	0.10424529332	0.19601719738	0.29364435309
2	325480	565480	BYxYPS	0.2121263204	0.237025132	0.2465752584	0.3157535515	-0.00438241530000003	0.0114795638	0.088961803	-0.000820180000000004	0.2186066397	0.4528010208	0.2622786923	0.1501980447	0.1994905303	0.0236749343	0.0859682637	0.0805903783	0.0871691988	0.0799387718	0.22321289014	0.1128975162
2	326117	566117	BYxYPS	0.08317855931	0.000687821000000005	0.07725857018	0.14505428221	0.08422401616	0.078353756878	0.21305322596	0.090162233524	-0.0160427057	0.24218311959	0.34545919688	0.05412801686	0.09852416966	-0.0265064215	0.06607073036	0.06757469438	0.05821554862	0.08508157551	0.13028806812	0.2979561427
2	326410	566410	BYxYPS	0.10162336702	0.173612048	0.13602065045	0.13957537287	0.11479556002	0.12583810332	0.11751861422	0.29187434387	0.154332432852	0.3833211529	0.25466045759	0.09911088051	0.2245791989	0.05621104081	0.17767736031	0.09375059494	0.25474122343	0.2019383362	0.16598736281	0.20441694743
2	327004	567004	BYxYPS	0.235227905	0.138846426452	0.2725074069	0.14630544514	0.3045706113	0.2776035608	0.16179736365	0.16111545852	0.095591958166	0.4006779428	0.4235853167	0.22597397622	0.3386272946	0.10924542498	0.20330180761	0.25104415429	0.21052418391	0.19432032411	0.2712277697	0.14097435644
2	327510	567510	BYxYPS	0.11968503991	0.0957482721	0.07482881743	0.08847719769	0.11175929628	0.130678707182	0.07233543376	0.07848355591	0.07515572685	0.18353607396	0.271115871118	0.06110882497	0.2063197221	0.0309997746	-0.00589700130000001	0.0508534479	0.0330187184	0.048714004101	0.16064059358	0.1731998106
2	328067	568067	BYxYPS	0.016473909114	0.10390559863	0.08627348293	0.05357091932	0.12202121183	0.23187579295	0.118450248425	0.170796218121	0.0184674314	0.18093910008	0.331536456258	0.0605018103	0.21074175423	0.04284266415	0.0864770502	-0.0284026736	0.00265637735	-0.0192975065	0.04102914249	0.13921322708
2	328523	568523	BYxYPS	0.10181281475	0.0501865733	0.039705858	0.0253564622	0.0653639729	0.10523569605	0.08538539156	0.07016888306	0.0611583086	0.09305838706	0.24921967768	0.03915303222	0.03568961997	0.01813337596	0.0137251342	-0.00416502440000001	0.03244330971	0.06455006099	0.19725642512	0.03466473438
2	328803	568803	BYxYPS	0.08810051188	0.1540076314	0.1618024263	0.1391601678	0.090758414	0.1017358064	0.0838778511	0.0989850216	0.080798017	0.193272236	0.29695864138	0.0271567598	0.1059727753	-0.0212345997	0.1260403525	0.03678260108	0.0633503811	0.1780610467	0.0328058248	0.1478929297
2	329119	569119	BYxYPS	0.10100144337	0.07762493147	-0.00744362323	0.09552390032	-0.0047665876	-0.00612702715	0.14887295553	0.15364480108	0.02091495385	0.11129564016	0.34217245422	-0.00498784365	0.04524239643	-0.0390581061	-0.0106893845	-0.00552584175	0.12022350426	0.0159879925	0.01975738272	0.23359796605
2	329576	569576	BYxYPS	0.0514309697	0.04035604012	0.12079008503	0.10925232821	-0.000414456980000002	0.004921212805	0.05558693625	0.03035472367	0.10541005664	0.248948166	0.33819873094	0.12690530733	0.12077882315	0.037635764606	0.065417135529	0.06984728476	0.05491531882	0.07419962823	0.06947481585	0.18737516547
2	329878	569878	BYxYPS	0.0712132967	0.0384511913	0.0699847627	0.23290950773	0.2959740684398	0.14703238371	0.15365283941	0.0364221365	0.0619416306	0.26468278516	0.34866454798	-0.0211728032	0.21494572245	0.11086424257	-0.0697048595	0.096855566	0.06687697158	0.13134086229	0.195148893041	-0.01959862953
2	330679	570679	BYxYPS	0.1181950357	0.0142281684	0.0676449355	-0.1983255025	0.0831482401	0.0528437872	0.1430744349	-0.1217137783	0.00363555450000003	0.1083858145	0.2031267632	0.0150096224	0.3057767657	0.1156192944	0.00897009980000002	0.1347919229	0.0754072162	-0.0010167569	0.2080845551	0.085977718
2	331251	571251	BYxYPS	0.00215262620000001	-0.0896174966	-0.0506445051	-0.1045641275	-0.1229627161	-0.0719827308	-0.000682029299999998	0.00379345719999999	-0.026168133	0.0320636116	0.2816010513	-0.0170389367	0.0280395523	-0.2961597405	-0.1100079959	-0.0316734675	-0.1191376158	0.0136755979	0.00786573750000003	-0.1804569592
2	331444	571444	BYxYPS	0.028743131952	0.12769115061	0.12363448702	0.107927905241	0.08949300252	0.14232375439	0.08433984348	0.12047230951	0.13742279394	0.17880532433	0.27369814042	0.0711550451	0.11138321965	0.07443513984	0.1163605323	0.13209143993	0.06704226613	0.10389048201	0.13648903389	0.18787190205
2	331802	571802	BYxYPS	0.14463534271	0.1086164689	-0.08616595566	-0.01681654925	0.04700033489	0.06309893699	0.342735431181	0.03369903707	0.32373947016	0.5215334013	0.7318353541	0.23056455137	0.59253179757	0.505657219	0.01113937997	0.19436492205	0.0356194667	0.06731429364	-0.08660654604	0.0435996279
2	331935	571935	BYxYPS	0.0482012838	0.0239038001	0.083200699788	0.032543453768	-0.02108351083	0.04361853121	0.02438060342	0.039713620781	-0.00306655778	0.11589856511	0.18890072377	0.03854173943	0.06148885835	0.014324277668	0.04322966801	0.01320365454	0.0133965186274	0.08672667937	0.04449859721	0.03793344351
2	332546	572546	BYxYPS	0.1000604043	0.07148831328	0.13274979856	0.04446143442	0.12839782618	0.12549986776	0.113981391573	0.07641143149	0.06658645591	0.2348519298	0.3292719635	0.17053723386	0.06506867459	0.05241748791	0.08328630427	0.083139745228	0.084530021207	0.044153158302	0.14988217314	0.14284515361
2	333233	573233	BYxYPS	0.15506228533	0.12023769248	0.149236522084	0.16936476535	0.110570167146	0.161430131061	0.15019728685	0.15676182794	0.14841292817	0.2585228567	0.3737442833	0.18229486535	0.16027045959	0.09527660761	0.1284295235	0.15217710501	0.12643543176	0.11556559462	0.13606017937	0.09508187733
2	333380	573380	BYxYPS	-0.0097270359	0.059556479787	0.04070929496	0.04833376173	-0.000570048219999994	0.02718806644	-0.00162701275	0.03190544123	0.00290750907	0.04532259898	0.097422906152	0.00563862142999999	0.0759753889	0.00149775956	0.01585792555	-0.01509757114	0.01295847522	0.01258502179	0.00643294805	0.04136644596
2	335308	575308	BYxYPS	0.14588961013	0.08230666548	0.10418960784533	0.19501009473	0.05762160526	0.09185545853	-0.05717361237	0.15297347305	0.0484332392	0.19952680277	0.37954992049	0.12895069198	0.11377800531	0.09214727503	0.08949247329	0.15097456857	0.20339635798	0.22991663333	0.1433089290276	0.21487269643
2	336454	576454	BYxYPS	0.1025655035	0.11533296435	0.0614317868	0.10398857183	0.1364275172	0.15657664003	0.0863473089629	0.2440713776	0.09811671183	0.18327892522	0.28248157052	0.14195992825	0.18482750349	0.098767878099	0.12997271675	0.10401131623	0.06045551889	0.019631544899	0.08405563873	0.09559688045
2	336490	576490	BYxYPS	0.0904166029	0.1061634518	0.1666682733	0.1444485551	0.2080821659	0.1512697317	0.1267112244	0.1489825229	0.0999153749	0.2192811627	0.3564798338	0.1055465316	0.2372908348	0.1190776101	0.0482330338	0.1144699757	0.0649863872	0.2521771065	0.2025102092	0.2956195492
2	336745	576745	BYxYPS	0.033747187377	0.07053043542	0.04270954262	0.07349229521	-8.63704011e-05	0.08917949771	0.0187298487262	0.09684875249	0.08262830436	0.09526648093	0.15823695738	0.011772056731	0.015174258388	0.02840704048	0.01009215227	0.031524253045	-0.04584306284	0.05524312625	-0.01075599326	0.05501919799
2	337625	577625	BYxYPS	0.0710751092	0.08621177753	0.10984286127	0.0300522691	0.03721051963	0.05589061627	0.0538968313	0.09398879287	0.05800140524	0.1891035263383	0.29730549371	0.10851036556	0.19229711418	0.00559084609999999	0.0656218164	0.06915048369	0.0098029494	0.02725139694	0.07975570607	0.03889131336
2	339081	579081	BYxYPS	0.20603850337	0.2227434886	0.1920566963	-0.16358787653	0.18246154326	0.1389669005	0.21151406703	0.0539564331	0.00964047199999998	0.32872197232	0.51400820244	0.13183851641	0.1880608969	0.050824086	0.05860032401	0.1648646932	0.0688209631	0.0444627469	0.27184890358	0.20061169508
2	339509	579509	BYxYPS	0.04188116003	-0.02025357588	-0.0517201418	0.02238287136	0.12823711373	0.04493882488	0.179624781459	-0.11110719214	0.0146838104	0.173614358487	0.3878847041	0.13263567647	0.135616312918	0.07496819685656	0.15937326499	0.10579050763	-0.04425535965	-0.09191337369	0.13184322862	-0.20577792397
2	340018	580018	BYxYPS	0.0385900727	0.0457295247	0.0574394718	0.0792287927	0.0274351563	0.0327550719	0.0171798105	0.0511835251	-0.0488595742	0.1181043672	0.1902881849	0.0526598085	0.0769866649	-0.0482490264	0.0351124503	0.0652471176	-0.00838482469999999	0.0207174618	0.0155701892	0.0831728428
2	340498	580498	BYxYPS	0.01159905517	0.10311931422	0.02169640359	0.10858517478	0.0502925555	0.18114731083	0.0687948766	0.23025392177	0.0634097952	0.23010295406	0.25024649419	0.027456695	0.08513558592	0.06043616965	0.061136569	0.06836530892	0.040712344704	-4.16684200000017e-05	0.04953873865	0.15313062632
2	341184	581184	BYxYPS	0.1499204784	0.1390480895	0.1405780601	0.0620634044	0.1387195479	0.1918404578	0.1278158162	0.1603920901	0.07845899	0.1385358819	0.3031527045	0.0658175597	0.1416231153	0.139774278	0.1995718726	0.1754978826	0.0980275956	0.1235277142	0.0951656398	0.2040673871
2	341569	581569	BYxYPS	0.171029814964	0.10413202693	0.192102437183	0.09289634747	-0.02777032782	0.13870210726	0.14947651783	0.16954903987	0.1226472029	0.16585425782	0.4896474002	0.1295879033	0.28745900068	0.146105418143	0.0669238057	0.0869500482	0.0550785067	0.1143532224	0.19311762825	0.0822832667
2	342039	582039	BYxYPS	-0.01255384028	0.16637346028	-0.1095694073	0.01254049699	0.3565788249	0.256026727196	0.3307794084	0.1259620234	0.420091116634	0.45764555744	0.44757606844	0.3972444743	0.47765706449	0.4814423058	0.09452784149	0.47805740619	0.0662535994	0.0357566185	0.20838753673	0.36282664383
2	342381	582381	BYxYPS	0.22450780629	0.1871748061	0.21794292471	0.137573582149	0.20311483906	0.1802858956171	0.14647182101	0.1147764089	0.15519448322	0.30810710969	0.53961778516	0.171743917277	0.148178235991	0.17873758457	0.17437261602	0.227219746138	0.21449283354	0.17779069077	0.2289931589	0.23667016266
2	342721	582721	BYxYPS	0.1116886426	0.16193348	0.0481221515	0.1053184685	-0.0192822375	0.0339867077	0.1037616496	0.1556659708	0.0555329473	0.257233779	0.29728918643	0.0121578622	0.1407061009	0.0343628503	0.0652329232	0.0664594529	0.1176608241	0.12937801979	0.0668026528	0.0660230879
2	343728	583728	BYxYPS	0.11878733309	0.05323182874	0.10136711345	0.12225301187	0.22879061833	-0.04803108684	0.1413820561	0.11519316734	0.15769707891	0.15563996824	0.26248220457	0.12017241761	0.05296199175	0.13092578786	0.1239176797	0.1089599508	0.06942720155	0.17906681196	0.18563121512	0.15427470308
2	343843	583843	BYxYPS	0.08511529741	0.054123883	0.0679238692	0.025441241	0.1200269259	0.0890309821	0.0932103235	0.0993391116	0.0853424671	0.10662839518	0.282599355225	0.1190014077	0.16541128561	0.0262458612	0.0472913274	0.0276566058	0.0240198127	0.0274506538	0.1067156719	0.095273213
2	344666	584666	BYxYPS	0.18044545245	0.17283018366	0.31380764085	0.24679919702	0.18321613178	0.20965041663	0.2408828131	0.29128765414	0.150084097	0.2822590814191	0.49245463476	0.27067730252	0.23644207307	0.12938535317	0.10671547705	0.20910373926	0.13165935942	0.201718324733	0.206924987512	0.23742451085
2	344767	584767	BYxYPS	0.16861710475	0.12648692839	0.04961239272	0.1108487626	0.17694619673	0.03548110001	0.07826927935	0.15413721633	0.03203853838	0.12799596717	0.32581473186	-0.01828672389	0.05517952387	0.03005952964	0.0078251592	0.07924433662	0.05941890963	0.12266879038	0.09738184247	0.118283839214
2	346435	586435	BYxYPS	-0.0478210157	0.00500026038	-0.00504846696	0.0427147978	-0.053327619112	0.0545588327	0.0031042362	0.07316941232	-0.0293447927	-0.01124559011	0.0033699136	0.01626804568	-0.06914495818	0.00103074980000001	0.03680064816	0.05270085534	-0.06058359601	-0.03412279998	0.102935725019	0.06304437704
2	347242	587242	BYxYPS	0.1157746152	0.1130175177	0.1932731393	0.1860893126	-0.00257859959999999	0.2722712526	0.0610529389	0.1405288855	0.0418207455	0.242447120299	0.65720586411	0.13974598755	0.265265679327	-0.0415136659	0.0282093084	0.31164340786	0.0726770042	0.0637026287	0.1940431873	-0.158465303
2	347438	587438	BYxYPS	0.19201938723	0.27378214878	0.20197031003	0.09700618701	0.170375005108	-0.02523578436	0.2050500076	0.33371224293	0.1162571238	0.27216236019	0.642946047739	0.04133118092	0.205916836226	0.008112562	0.09720856966	0.26490053968	0.0948313742	0.13411772047	0.11739918092	0.210971888475
2	347933	587933	BYxYPS	-2.94997000000186e-05	-0.0817399512	0.0572672612	0.0451232709	0.0774224918	0.19857104367	-0.0473572815	0.0302256373	-0.0405812052	0.0144060973	0.17934201612	-0.0187842277	0.0381981467	0.0323740647	0.07015554477	-0.0286285787	-0.0871027443	-0.11320707772	0.0996455851	0.0106429743
2	348818	588818	BYxYPS	0.22597130421	0.14731334201	0.29461006445	0.25830344787	0.400967995	0.18429277163	0.20524712866	0.27818841073	0.11067668356	0.21865176444	0.4802695711	0.25287552373	0.137545552915	0.19726047964	0.2180472317	0.157372435611	0.14189255235	0.04706893756	0.08352084977	0.1785986193
2	349413	589413	BYxYPS	0.07417966756	0.046431229204	0.1228197346	0.11142363878	0.11496122361	0.2369142135	0.10613259452	0.04958295827	0.021322888486	0.13171479106	0.2734333911	0.06204094793	0.11185067039	0.05175315306	0.07988821702	0.05048867666	0.09002329208	0.097637549979	0.1882625127	-0.000183603730000002
2	349504	589504	BYxYPS	0.26544747134	0.23406616809	0.27701719328	0.17199013028	0.3628182796	0.25061127758	0.20082411909	0.383687764526	0.2945751164	0.3950777604	0.5861295809	0.26897947386	0.23382832258	0.286372315976	0.237307795458	0.15003295066	0.10072102914	-0.05686697692	0.06677442675	0.07223865431
2	350079	590079	BYxYPS	0.075547391924	0.09131269403	0.12383226732	0.13245913532	0.05653974453	0.17102470392	0.0783998581	0.13499597877	0.12119332394	0.19366566278	0.3354403857	0.08446177553	0.17612359368	0.13476251793	0.15100259309	0.12264641107	0.08654343887	0.11883738485	0.154822524987	0.09474649418
2	350561	590561	BYxYPS	0.05159798038	0.14496087364	-0.0304209938	0.10870692997	0.10379812478	0.0706365389	0.00300209830000001	0.0542730968	0.01056442027	0.12807328778	0.4021933262	-0.0100351278	0.17333943629	0.0779465412	0.04198835508	0.00949195890000001	-0.09819349526	0.0270407285	0.0682216013	0.121166213297
2	350898	590898	BYxYPS	0.0519413671	0.09461426721	0.1023820727	-0.0458129205	0.1445705512	-0.14271693317	0.0842058165	0.1809412114	0.08614635182	0.25462941318	0.24978004334	0.15487730031	0.22752765408	0.338202987876	0.0236166068	0.25474247608	0.0628945785	-0.0113708592	0.344626339241	0.2121509067
2	351997	591997	BYxYPS	-0.088958361	-0.0087052306	-0.0256325172	-0.1170956125	-0.1233679799	-0.0367913073	-0.0362620007	-0.122630497	-0.1079363117	-0.0431390886	0.3953771151	-0.0042231459	0.1073365501	-0.0112725095	0.0872371528	0.0316917509	-0.0152031436	-0.0268041855	0.0105205402	-0.06463322449
2	352401	592401	BYxYPS	0.22866676406	0.27291208752	0.24081038664	0.2209688828	0.23923992341	0.28646700294	0.21952523252	0.22427845569	0.20770284837	0.228848966959	0.5523834757	0.235030321656	0.30624493448	0.27363432749	0.2426127573789	0.27750699792	0.17627483992	0.22900019853	0.2544513363	0.33316629141
2	352779	592779	BYxYPS	0.29272585973	0.20158303864	0.26127487885	0.1972677444	0.2412476685	0.32788377762	0.18723124984	0.23563508927	0.2265281064	0.20222089888	0.59895969576	0.16180013395	0.276825803094	0.27661224334	0.30174725039	0.28907375194	0.1811858053	0.0768395242	0.33981194129	0.0480364461
2	353808	593808	BYxYPS	-0.0261257696	-0.15851964273	0.01009363177	-0.0471886276	-0.222946316372	-0.12095338347	0.0133851506	0.000808132600000011	-0.07853024525	0.0059560347	0.20222075698	0.04052511008	0.08391982195	-0.0845782459	0.12591521331	-0.12060252425	0.000770728199999987	-0.09985008124	0.0472319144	-0.2628118573297
2	354091	594091	BYxYPS	0.0983900256	0.0730731643	0.1288404032	0.1721342843	0.1129038547	0.1634220154	0.1467981748	0.1089395837	0.0923569642	0.1430344581	0.3721430389	0.1125676056	0.1174360837	0.1227164414	0.0401825174	0.0803687537	0.0210942157	0.0880434086	0.1314315371	0.100145911
2	354702	594702	BYxYPS	0.15319582574	0.169777673469	0.13679043345	0.10030654266	0.23702308896	0.16312151413	0.13969052754	0.22856179236	0.18095078631	0.18335894433	0.49310804584	0.09108439541	0.20882609392	0.15893041322	0.185824504648	0.08306630886	0.09360161723	0.13073892134	0.19444238045	0.20707381712
2	354789	594789	BYxYPS	0.17581137733	0.09430235445	0.1159692602	0.00130497166999999	0.069031442044	0.14451499368	0.1676665371	0.12621477758	-0.0679084374	0.01202438279	0.38330341388	0.0227691846	0.14435267877	0.14067298573	0.00925843959	0.08094263826	0.01133498318	0.0145629287	0.16280643208	0.20093214867
2	355032	595032	BYxYPS	0.02307211003	-0.002148785815	0.06348521676	0.05506249587	0.07517460683	0.12901473848	0.0984657564	0.10713340182	0.02556037301	0.117383453969	0.21130520868	0.01235185479	-0.0196864785	0.05411605626	-0.020973965905	-0.01726226935	0.010134935603	0.052405892449	0.07094040672	0.0737478302
2	355404	595404	BYxYPS	0.09414495239	0.1663049744326	0.15084237974	0.2830439097	0.25091656242	0.104203866126	0.16914059029	0.00638067821	0.083891828739	0.125562547478	0.3614820193	0.08593695318	0.19458539781	0.07125208021	0.099642260095	0.07246725822	0.142021290283	0.043208282725	0.15270196474	0.1084369057
2	356058	596058	BYxYPS	0.08822037855	0.15112394066	0.16399349233	0.08386573432	0.16907990228	0.0830959409	0.17038719202	0.16456874045	0.1271317483	0.21376069866	0.3315638264	0.08623374215	0.131802881	0.11269447363	0.0720889283	0.14595767331	0.07158089632	0.0535318061	0.08768299403	0.1116936673
2	356460	596460	BYxYPS	0.10681473612	0.161755404498	0.08899822381	0.19631992585	0.09418992764	0.1223477539095	0.105607297647	0.17361434854	0.0859993763	0.15360765278	0.3932330595	0.08035597896	0.23378923072	0.12174615221	0.07266781657	0.21241960343	0.06228230252	0.09467544704	0.22435779038	0.17015568838
2	356918	596918	BYxYPS	0.1400223568	0.18823142347	0.14562950624	0.26241156443	0.064757688	0.1385167432	0.0968402392	0.0982661392	0.1017812991	0.13395527102	0.15546497685	0.0922289412	0.1699033748	0.1129428796	0.0673154675	0.1059338997	0.09490177551	0.06663544863	0.0491173463	0.11807831085
2	357197	597197	BYxYPS	0.12488555017	0.12044539382	0.197871611744	0.13926944507	0.14611951106	0.19064429488	0.1655078862	0.16663133062	0.11973483451	0.19723302293	0.4860502349	0.13251615369	0.1726987974	0.14271734375	0.14657185151	0.125479319712	0.12370489274	0.094065451949	0.128718864209	0.16777561612
2	357534	597534	BYxYPS	0.2607893487	0.0704728482	0.34109627795	0.0903515881	0.367383748863	0.2222622334	0.2024462809	0.26824337179	0.1494292087	0.43233184741	0.3746694506	-0.0413274075	0.20185859246	0.2049505897	0.2156413367	0.1794001562	0.1868490587	0.0878571917	0.2104186317	-0.0719097766
2	358227	598227	BYxYPS	0.17949104843	0.20817626399	0.20927031594	0.25221098346	0.16818043931	0.13534600192	0.11550467722	0.218152899788	0.11137903931	0.18759272927	0.30867297569	0.095690262457	0.19128894822	0.19093182551	0.21986548583	0.109472483044	0.18854394598	0.16910284266	0.21583171174	0.12685074527
2	358275	598275	BYxYPS	0.1230493543	0.08164988334	0.0598231344	0.0095398429	-0.04151089562	0.0336284045	0.1387506704	0.1183904428	0.0566305619	0.17767479724	0.31089253512	0.07249127564	0.11770854009	0.060626166	0.05173084196	0.13039361329	0.0339991694	0.01398669589	0.0207715003	0.082719748713
2	359109	599109	BYxYPS	0.0120078224	0.0845780153	0.0371392901	-0.0208482153	0.0322884545	0.0157674834	0.0173058414	0.1804981921	0.0026009632	0.0213797941	0.1174521015	0.0255585157	0.0511533504	0.0180910054	0.00287201009999999	0.0444549503	0.0055174583	0.0620298749	0.00512923980000002	-0.0130399014
2	359660	599660	BYxYPS	0.08205530916	-0.000517192829999999	0.15335231733	0.115621435187	0.05423197005	0.2111900643	0.09649060652	0.075264631041	0.01521400692	0.076911207914	0.19135998965	0.090252470999	0.3236238962	0.2628402736	0.0768387844	0.12658605386	0.02548862006	-0.1201945186875	0.09707950083	0.0633500529
2	359976	599976	BYxYPS	-0.0126606055	0.1418772026	-0.0686300269	-0.0318942271	0.0918971643	0.2326807146	0.0900694647	-0.0248362908	0.0427523305	0.2262799895	0.3610354394	0.0131438568	0.1205844457	0.0649958659	0.115976613	-0.018659229	-0.1449018788	-0.0136784075	0.0203280936	-0.0710370435
2	361313	601313	BYxYPS	0.04902727937	0.06885277211	0.06263832411	0.08014023064	0.14937180216	0.00355442354	0.07374749686	0.0750838718849	0.00868213179999999	0.19046113077	0.3551996323	0.15530330918	0.112744182678	0.10972628505	0.07771365583	0.09835876955	0.128016600983	0.20183303994	0.22361833855	0.23404879851
2	361466	601466	BYxYPS	0.047581145485	0.00887121821	0.04627621441	0.088279845333	0.061409993585	0.070665965136	0.0900252253	0.05822734487	0.06307448449	0.04964392079	0.15343734732	0.046388918068	-0.00394303142	0.04302322645	0.015628493926	0.043003099363	0.04187239977	0.09601142111	0.08526253126	0.03532610387
2	362352	602352	BYxYPS	0.192193413151	0.13168846111	0.2495645638	0.16221778351	0.21328286039	0.17180296539	0.22423329321	0.23901918765	0.16489442804	0.19352081601	0.64294388	0.22303641426	0.2998591234	0.17521706995	0.20620581936	0.17496019369	0.16548096909	0.21055676593	0.2685996495	0.20734226216
2	362375	602375	BYxYPS	-0.04843827296	-0.0006573801203	0.04716978956	-0.2036483067	0.28516941286	0.159055294114	0.2306705989	0.10509981127	0.06568862188	0.20159058122	0.04432392446	0.0044196604	0.3281923775	0.122737373	0.32067763018	-0.061718226	-0.01725285094	-0.1091134879	0.12750340417	0.03163160699
2	363089	603089	BYxYPS	0.15416322262	0.12425257205	0.15463598972	0.18947956951	0.07382164887	0.10623267488	0.18777603189	0.21834593648	0.05624548321	0.17921305645	0.41495459227	0.11781663086	0.13719030035	0.20044692638	0.15292274571	0.20590411677	0.107096768352	0.06765199259	0.20379068143	0.10024427645
2	364337	604337	BYxYPS	0.20312647096	0.147020000087	0.1247284581	0.19505348976	0.17570539749	0.2781482876	0.188228782	0.111717952823	0.15008874151	0.28137411076	0.44092226366	0.08515128495	0.14176088735	0.18441415121	0.12499257657	0.22065078132	0.07646916503	0.0447770083	0.15152207131	0.222464749295
2	364893	604893	BYxYPS	0.10622270279	0.09632244267	0.12210726111	0.03817353378	0.13623339714	0.0821813086	0.06652491787	0.28843388444	0.12627849377	0.11947795299	0.38892801859	0.02418495971	0.153039071828	0.000961899900000007	-0.00665203050000002	0.17815050093	0.09933715504	0.04091933783	0.15843940328	0.16872585616
2	365523	605523	BYxYPS	0.002634421271	0.106870270345	0.04897184011	-0.08226571965	0.06811935851	0.08732089815	0.06319156166	0.05225805856	-0.08091012558	0.011717546991	0.3338214744	0.044117111856	-0.035268042184	-0.01112614145	0.080654056525	0.0075746946	-0.00701804949	0.0106688945283	0.19639953943	0.261046763
2	366118	606118	BYxYPS	0.172579717945	0.18507577744	0.17201815883	0.30931542499	0.14607014703	0.2370175807	0.221749834685	0.21032182627	0.23366930507	0.2429973084	0.4579953189	0.11298338388	0.26069240942	0.24256968499	0.22813141903	0.289479314	0.17568924948	0.16169148621	0.15871482201	0.24419816244
2	366455	606455	BYxYPS	0.2099524684	0.1916835235	0.2014429781	0.2967488933	0.0934262783	0.0984649453	0.1512542981	0.1009324631	0.1795936042	0.3056206288	0.45590291756	0.1047406152	0.2734975925	0.2154711465	0.1358998104	0.221467964	0.1349979254	0.1154705545	0.1966724114	0.1227302989
2	366919	606919	BYxYPS	0.13129569385	0.126694963328	0.12068076658	0.13192293967	0.0997418124709	0.02483295369	0.106645766336	0.14695791596	0.08119816968	0.11095771459	0.29523258369	0.05926387369	0.11515783736	0.13851037722	0.06526837057	0.10620736483	0.10911050725	0.03661017163	0.20247527103	0.061727007509
2	367529	607529	BYxYPS	0.1968931619	0.2556694678	0.2730664837	0.1841321184	0.3109724271	0.3538293368	0.3081803522	0.40804947999	0.2962903352	0.3926693101	0.47253093129	0.2058581045	0.38974605059	0.3946302155	0.229969064	0.27842555193	0.1924711396	0.2460042125	0.30746700576	0.32245592865
2	368091	608091	BYxYPS	0.0328460961	0.06823101521	0.08156246283	0.0992392472	0.08779973014	0.10770945234	0.07238964752	0.09373292215	0.078566283648	0.06288359255	0.25284899323	0.09998734717	0.12031903573	0.0958262313	0.05836887947	0.11141046667	0.0226395972	0.08312828262	0.07634460494	0.119473967
2	368494	608494	BYxYPS	0.02752536572	-0.03268292934	-0.033368191954	-0.10584250461	-0.04904052341	-0.11967237327	-0.068050063128	-0.066039768149	-0.1006683677	-0.0077002421	0.117019349143	-0.04426636918	-0.02554378482	-0.04189428286	-0.09661961301	-0.07627945704	-0.0260937796	-0.04309533556	-0.08128986721	-0.09330774672
2	369083	609083	BYxYPS	0.2063321689	0.2454802845	0.1944380025	0.1583363167	0.1848223538	0.2577667777	0.2264968013	0.1790402483	0.2296222932	0.2413488634	0.154481888	0.1658922004	0.1629199036	0.1680270567	0.2040542856	0.2340481	0.3115947272	0.2382764004	0.184481045	0.3068709093
2	369227	609227	BYxYPS	0.10141871514	0.13002361175	0.14394446729	0.22072762328	0.13362979698	0.15354925424	0.09120600959	0.24330201415	0.08631743901	0.23547170073	0.45562408818	0.178684481201	0.16681557893	0.19950293564	0.161917811161	0.22836178164	0.12770236791	0.03761935244	0.27893257644	0.12488620238
2	370702	610702	BYxYPS	0.043050482107	0.07044043265	0.12918973576	0.11241225824	0.09604855788	0.16241137209	0.11133927573	0.061527740752	0.11443597373	0.12697755797	0.24730456148	0.11591674719	0.19229463708	0.12908846945	0.09391512087	0.10279306302	0.01208831092	0.08816822584	0.10102481764	0.04364338074
2	371137	611137	BYxYPS	0.1368366345	0.09829628735	0.0781234786	0.06482486021	0.06633132067	0.218952667374	0.15269366075	0.1634781643	0.12208040691	0.11791249288	0.41009608347	0.16041987395	0.14095080456	0.17002356988	0.12444881508	0.1871849169	0.0825280003	0.09865828066	0.141311126751	0.07188466132
2	371743	611743	BYxYPS	0.2985814504	0.2256565129	0.21385760495	0.3671981748	0.25152458714	0.3461706091	0.23469956629	0.2960874497	0.18127891553	0.2317635322	0.4467397633	0.24169503712	0.2603608983	0.2895052196	0.20428991164	0.18457268053	0.10135084361	0.21038325533	0.14766821579	0.3049187809
2	372544	612544	BYxYPS	0.08204024504	0.09199165525	0.0344365498	0.08887180612	0.0953396379	0.07475463709	0.12531132274	0.14371817728	0.07969743879	0.17361407441	0.30541666268	0.05247375147	0.14523252378	0.1295956404	0.12348283603	0.15072006928	0.0218702692	0.15103767754	0.10286160683	0.1203099467
2	372727	612727	BYxYPS	-0.0219792872	0.04990748675	0.11001311009	0.0153464163	0.102593259738	0.03737507184	0.07169516914	0.09629877042	0.08079639215	-0.00888234859999999	0.3234764812	0.04921191234	0.0891348004	0.0118383711	0.115136523875	0.09811104507	0.05331149574	0.05452815343	0.11526317845	0.141915769927
2	373485	613485	BYxYPS	0.13301690881	0.13398737158	0.13279243766	0.32800848566	0.05547072577	0.17655688263	0.09945914232	0.12660502238	0.13382557325	0.21827837167	0.39246674376	0.10221997727	0.1845146732	0.19327638489	0.172809064081	0.202470741476	0.05046232513	0.14087845822	0.15297907117	0.11136569868
2	373779	613779	BYxYPS	-0.0313329849	0.1031651245	0.00954621680000001	0.0030324996	0.10194003128	0.0482593215	0.0516386739	0.0306636303	0.0743382845	0.0307208647	0.1222891087	0.0526905516	0.0363063031	0.00630145779999999	0.0777299211	0.0711468039	0.0187832326	-0.0159650955	0.18601674214	0.12890368881
2	374011	614011	BYxYPS	-0.2326150644	-0.2357884137	-0.1922085697	-0.14013556508	0.1401152251	-0.3186394797	-0.2447677887	-0.2224866513	-0.2927850165	-0.2918605197	-0.275799107	-0.2550156792	-0.2672268689	-0.2714260178	-0.2688572972	-0.2914441641	-0.0919251204	-0.152875895	-0.1759003299	-0.1838060316
2	375010	615010	BYxYPS	0.1183066137	0.2038447113	0.0841745673	0.1106853757	1.0689373845	0.30992656367	0.1275946643	0.30738132783	0.081593247	0.34777710815	0.6876787638	0.1890191696	0.07995809566	-0.0625703813	0.1492106025	0.28885923675	0.07371491178	0.05306881501	0.12699266877	0.0668737159
2	375081	615081	BYxYPS	-0.1654459704	-0.151894494	-0.2771431455	-0.2351543747	-0.1465838701	-0.3235901712	-0.2001352753	-0.2344615475	-0.1846635602	0.1055644196	-0.1867610745	-0.3056330212	-0.3283625856	-0.302743781	-0.1569340647	-0.1993982552	-0.2156803635	-0.1665905802	-0.3131539842	-0.202745688
2	375502	615502	BYxYPS	0.13816806153	0.155996545922	0.148654406242	0.15480402924	0.20997013924	0.158090764942	0.11756464177	0.200342027934	0.26542254869	0.26999828073	0.5882189727	0.17757027592	0.19168046244	0.22099236045	0.19612094916	0.14895666901	0.184395433962	0.186081203972	0.23699837792	0.24044303108
2	376090	616090	BYxYPS	0.2621357694	0.47704429805	0.39419223381	0.3328118221	0.3495983068	0.5999934016	0.57179905756	0.5255234262	0.6315847043	0.34509967089	0.751565907119	0.33308777739	0.3811141332	0.452200478492	0.2055277335	0.29686393305	0.21335829115	0.26426669193	0.50826495221	0.1865251838
2	376520	616520	BYxYPS	0.1896505552	0.09708665292	0.1851971566	0.0797259686	0.19499756296	0.18052140732	0.241196608426	0.1971696103	0.11649957438	0.10412836069	0.42438522852	0.21517329547	0.129485507	0.24842407451	0.17230660946	0.35212736882	0.0615003065	-0.07333405164	0.17926370698	0.20231804574
2	376664	616664	BYxYPS	0.0977225197	0.0488774499	0.0821919415	0.0244869375	0.0893760535	0.0502286108	0.023864859	0.0998084834	0.105236112	0.118196557	0.1569951362	0.0377071299	0.0804452112	0.1294195326	0.0912957286	0.0802028307	0.0477475717	0.054020422	0.1133413316	0.014294651
2	377585	617585	BYxYPS	0.1257794047	0.1486286855	0.07836889761	0.1689598523824	0.09295567512	0.14650412761	0.10145060582	0.13480088393	0.134626200735	0.22288046351	0.4628625041	0.11541442189	0.15979441459	0.15841549657	0.11533595256	0.198373173876	0.05050819934	0.11000718873	0.151784333127	0.19985201117
2	377732	617732	BYxYPS	0.1333897943	0.18264698114	0.0901302944	0.026959783	0.15933702664	0.1147487908	0.1636032441	0.15908344212	0.1006046888	0.27980385972	0.4664849513	0.1039461762	0.0370786352	0.0858788289	0.14482268143	0.30183364223	0.12839557689	0.128918196625	0.13385208037	0.167532239784
2	378161	618161	BYxYPS	-0.04790693007934	-0.08455715892	-0.20974064785	-0.22220083205	-0.11909355406	-0.061847240429	-0.1447100757	-0.15349584601	-0.14376688277	-0.22959299887	-0.13191217123	-0.03769524167	-0.18034366892	-0.32630879992	-0.3029461236	-0.24942142171	-0.06906339975	-0.11197845319	-0.17701606167	-0.15806028627
2	379595	619595	BYxYPS	0.11792298345	0.07565396253	0.14565658321	0.19304876904	0.08679248697	0.12751069671	0.06615217035	0.06645370708	0.1171517125	0.117982845711	0.33052312626	0.12704773428	0.12640799853	0.15087898358	0.07686443367	0.13968943992	0.113117858397	0.09440043778	0.11879187935	0.03700122878
2	379971	619971	BYxYPS	0.16330383	0.15376327211	0.14327662952	0.0667713129	0.07300373084	0.19892470545	0.1024925404	0.168954834492	0.17194380364	0.148540971898	0.4094380376	0.1409031659	0.05194189037	0.14413998688	0.193907978445	0.16094583902	0.1136333331	0.07773872073	0.14856504697	0.15967576711
2	380908	620908	BYxYPS	0.00517713658	0.04851868396	-0.04333851095	0.02862230942	0.02585634838	0.086690362	0.05331035184	0.04697455202	0.0568136707	0.039701938	0.18152890725	0.02615565132	0.01660250458	0.06365429037	0.04533426825	-0.00869337078	-0.00280126309000001	-0.0155267817	-0.000302361519999989	0.07004845534
2	380968	620968	BYxYPS	0.1921105912	0.2129877135	0.1388438983	0.2358576338	0.2230325576	0.2269275201	0.2143183642	0.28536585412	0.20703353973	0.15965917736	0.60301061564	0.1034967124	0.1870792607	0.1721759461	0.189587404	0.1785421162	0.0722288574	0.1705447799	0.3046560958	0.1143264632
2	381428	621428	BYxYPS	0.35813084282	0.342336378	0.31380805056	0.38176772091	0.3685857386	0.3211503016	0.3849305839	0.3655699363	0.2984216844	0.412784814	0.6228960492	0.4112039279	0.4852418415	0.3572044772	0.17816077983	0.5476382586	0.25251561404	0.12169597381	0.3100647768	0.4894107985
2	382641	622641	BYxYPS	0.08183563326	0.1231808557	0.14926518587	0.2830002552	0.293851479329	-0.00872260881	0.066351412301	0.08985589857	0.07491583759	0.101422432973	0.3542372803	0.0778553012	0.00718586412	0.01040986264	0.12764821155	0.13526421009	0.02931787605	0.10295015559	0.206826803	0.16077497817
2	382818	622818	BYxYPS	0.14339597564	0.09276697129	0.15764376555	0.10831854039	0.16737462827	0.18859368835	0.1287689463	0.2372488085	0.0862060674	0.18710112566	0.3728904293	0.17605230821	0.18887645093	0.17038987843	0.13440561659	0.2290151114	0.079180780277	0.05879310384	0.21145352885	0.11470003256
2	383119	623119	BYxYPS	0.17292505018	0.20530068023	0.2221397317	0.1518263915	0.17964675564	0.2557133489	0.13775829069	0.14976147909	0.18015443142	0.21388772824	0.3765228385	0.20110486322	0.22991834711	0.1852409477	0.17759286353	0.16875221323	0.13212256876	0.1108860107	0.18091044686	0.12822588319
2	383385	623385	BYxYPS	0.20999540917	0.19298771188	0.05928880222	0.14268328739	0.307340305	0.39530889689	0.13033307716	0.2795896128	0.2575972076	0.22122339838	0.5683391737	0.2288103658	0.14835535198	0.19160177776	0.13896084666	0.14811074662	0.14663540337	0.29425870094	0.21663829813	0.141191072464
2	384264	624264	BYxYPS	0.19531466044	0.21784650332	0.24170412213	0.20057923231	0.105411842157	0.2970317287	0.144654947396	0.149246032772	0.13983515563	0.2913861934	0.442341221	0.21865355809	0.12171238695	0.2194227947	0.1873343306	0.2531748179	0.10840571969	0.05848676191	0.16536030414	0.03862867301
2	384978	624978	BYxYPS	0.09870821481	-0.01071769013	0.02712014398	0.09634251441	-0.01505352984	0.14051821743	-0.036269426121	0.086975371105	0.07073210089	0.114770556232	0.3068168023	0.050264346	0.091656933159	0.10457884279	0.15867064734	0.21063276952	0.07442640285	0.07949533368	0.02838305263	0.048671226297
2	385554	625554	BYxYPS	0.21041499682	0.3345160101	0.0691349002	0.1172416317	0.0166702562	0.20568169879	0.3597080057	0.2422193354	0.1959749079	0.23301979162	0.7268336131	0.18792897759	0.3370727421	0.09830100986	0.098279811032	0.21708428365	0.1715824013	0.2964151285	0.21260984097	0.398308563
2	385920	625920	BYxYPS	0.27750607737	0.23842610425	0.31004148708	0.3087913932	0.18086817751	0.48800171479	0.44057453023	0.299023854991	0.26198941262	0.29894212885	0.6626190155	0.36333104022	0.3124766527056	0.36010363688	0.33493233715	0.32565832178	0.2496157001	0.168925105531	0.21562526962	0.30533897275
2	387234	627234	BYxYPS	0.476557129	0.3005929336	0.32172025031	0.31242460004	0.1560558711	0.32114702585	0.23145296159	0.16266440301	0.20455380152	0.26034320341	0.6858977742	0.26991689673	0.3098005056	0.22649835269	0.21011193138	0.4868284441	0.13895895971	0.17782071974	0.27159527608	0.23364250595
2	387597	627597	BYxYPS	0.11737574058	0.07927895095	0.24660062592	0.22324911239	0.2216451516	0.28590612155	0.0612283785	0.19468180557	0.15063221388	0.31969833614	0.5048853666	0.23024971038	0.215685349547	0.267678553227	0.171223445356	0.28029376427	0.0360222459	0.11781234221	0.12768733977	0.308611480867
2	387918	627918	BYxYPS	0.08526799468	0.11438506501	0.10059932021	0.126017409245	0.09485104933	0.19433300626	0.06998144376	0.14752897351	0.12102309167	0.164039958065	0.2695992631	0.1248532865335	0.14538199647	0.09180541394	0.09598735486	0.10832913977	0.04943034227	0.14541620411	0.08710286064	0.12597378689
2	389685	629685	BYxYPS	0.11472890466	0.0657675473	0.0730975674	0.0848693299	0.0287504311	0.075937818	0.1003975869	0.079494555	0.0706019422	0.16659550787	0.35769888954	0.1010528922	0.10225282478	0.10501148421	0.1431964109	0.15315168004	-0.0141560941	0.0267686705	0.1442967345	0.08872207604
2	389870	629870	BYxYPS	0.0875233986	0.1528103972	0.1757195672	0.2659195092	0.1459677568	0.2557152512	0.2298563709	0.2297473708	0.2598178143	0.254341582	0.49986564148	0.06879709	0.2925453099	0.1487994183	0.1504365827	0.3767379862	0.0591422456	0.1369436018	0.168368104	0.0834429483
2	391220	631220	BYxYPS	-0.19897578994	-0.095195863439	-0.09740279371	-0.14010831295	-0.0202987104	0.106454430514	-0.15894990763	-0.057490730481	-0.16565907487	0.01730699011	-0.09176754507	-0.12804193993	-0.04348056052407	-0.19839047089	-0.0517509783	-0.139214443283	-0.123002433711	-0.09047440693	0.00195953172	0.06667568909
2	392129	632129	BYxYPS	0.1286663843	0.2828804737	0.28499677024	0.34566225102	0.13414310776	0.40349929199	0.30231489631	0.4438019818	0.2270326376	0.3634310796	0.62879219159	0.35796046796	0.37150559531	0.32144657197	0.0744014024	0.2130580986	0.3022471049	0.37417490658	0.26182646846	0.18010348953
2	392781	632781	BYxYPS	-0.08514878979	-0.07551091732	-0.17003601614	-0.02956212811	-0.14936345948	-0.13377860949	-0.0526652834904	0.00128345736	-0.06107363132	-0.07028603577	0.23334719485	-0.1409245602	-0.13669292654766	-0.20312626465	-0.16389432599	-0.09801981415	-0.13902763634	-0.15312002313	-0.06878896505	-0.08698519371
2	393186	633186	BYxYPS	0.018149214	0.1192297489	0.1180690116	0.14403906697	0.075181539	0.1274129861	0.1066336379	0.15331024191	0.0714002189	0.0659528464	0.20657598346	0.003168159	0.0739311792	0.1051755893	0.0623510759	0.19534511397	0.1173079366	0.15835510932	0.15932845712	0.0548799063
2	393703	633703	BYxYPS	0.22363643733	0.235878050102	0.20334774032	0.33783096907	0.14271246666	0.19616859769	0.31709134322	0.30980918381	0.1721900526	0.20012753066	0.67217919264	0.24172263159	0.27074146878	0.31948632608	0.2262944156493	0.31969247429	0.127230934714	0.24816498152	0.28932708207	0.17791158226
2	394371	634371	BYxYPS	0.1643672786	0.1921802556	0.2627644588	0.2365731181	-0.41120085833	-0.0403493091	0.37082778441	-0.2483377171	-0.1683306552	0.12698410311	0.3255122569	0.21698345695	-0.1171349025	0.18113303548	0.2914570915	0.234811746408	-0.0019239472	0.1794648072	0.1399247118	0.2827324907
2	394425	634425	BYxYPS	0.096210921653	0.11132425529	0.07906601207	0.03010518421	0.03064470366	0.16795006266	0.08991496221	0.099034546377	0.02279387484	0.14652497782	0.27723603279	0.07525410816	0.13872675446	0.0953234458	0.09227974045	0.20494586355	0.05323943975	0.13086069261	0.09256330908	0.08456384823
2	395109	635109	BYxYPS	0.141808269452	0.173408299741	0.13751131863	0.18424580743	0.1618901807	0.23964582558	0.113171281328	0.20097667444	0.2651666015	0.26153490001	0.4258781583	0.09603657824	0.06162318532	0.11865428422	0.05994242384	0.18868818122	-0.01192624604	0.0739819334671	0.0658641101	0.19768950602
2	395252	635252	BYxYPS	-0.052348769151	0.01541623224	-0.0204769855	-0.0848795549	0.02031013329	0.01355546228	-0.04560294843	0.00996522363	0.03618556202	-0.05946924459	0.07236265433	0.00142144304	0.04729368119	-0.048458043964	0.00150911004	-0.011147403344	0.02914778274	0.0263417278	-0.04371275343	0.04348243394
2	395922	635922	BYxYPS	-0.0096470479	0.0325285987046	-0.00108278058	0.08312468969	-0.03582676885	0.11604854726	0.05281097848	-0.04609482234	-0.019579984925	0.02817435056	0.3394359004	0.01744950061	0.12634834093	0.00864520768	0.042243806232	0.10058314817	0.03262423239	0.06346594395	0.0614591511	0.07869592151
2	396961	636961	BYxYPS	-0.00653210146	-0.08617164769	0.04950107034	-0.0272585612	-0.04349963437	-0.01449086474	-0.01725446378	-0.03694364993	-0.04795681345	-0.00610439655	0.08371772669	-0.031875751888	-0.02725243358	0.03682935269	-0.02815928455	-0.00381189493	-0.18098730937	-0.15001999264	-0.000153697799999991	-0.1690044873
2	397639	637639	BYxYPS	0.062928643766	0.06816691758	-0.01394897097	0.1455125952014	0.14455314204	0.0058967398	-0.04243590977	-0.02032747804	-0.00212884214	0.00458032020000001	0.3845950393	0.06017656175	0.0409522406	0.07096719078	-0.025637277014	0.0807939892	0.07036874776	-0.12283732436	0.1073271802	0.067160341859
2	397978	637978	BYxYPS	0.10132030115	0.1171124412	0.12889070229	0.2049638963	0.11468879186	0.17780764346	0.08309035407	0.2792511555	0.2467966424	0.2421875679	0.4258759265	0.16672152706	0.1091617273	0.12013217003	0.02995153657	0.15123495211	0.09543224716	0.10042189485	0.1860822802	0.12082356954
2	398409	638409	BYxYPS	0.0936979496	0.0818511221	0.0731399806	0.1563690156	0.12214708575	0.0939185013	0.0469421868	-0.1184718956	0.0852971291	0.090263838	0.3169076584	0.1047061249	0.2020454427	0.16621552859	0.1468120627	0.126040802	0.0068819058	0.0759473033	0.27969856185	0.1762261069
2	399529	639529	BYxYPS	0.11129963759	0.35545675874	0.19933983043	0.092894295526	0.5101237552	0.3458098441	0.18019643833	0.243504468149	0.26880058113	0.44931823633	0.6010288243	0.3304531444	0.20581767538	0.22012210814	0.2258846622	0.32647037158	0.10753743949	0.15298390224	0.28351010836	0.41422353322
2	399985	639985	BYxYPS	0.20021649066	0.24848767876	0.28697722789	0.10751636026	0.23808479094	0.18618671159	0.2564265154	0.30827112118	0.32819667112	0.25700471123	0.6718564155	0.20527136564	0.21397862289	0.2336748632	0.26442153678	0.27056892678	0.16560484237	0.32947603336	0.37504433481	0.19242189544
2	400821	640821	BYxYPS	0.0956876359	0.0497160232	0.1004566216	0.0588990421	0.0578013293	0.1176716351	0.1060913985	0.0768150852	0.0338679215	0.1782051755	0.3689156729	0.1481432652	0.0542435894	0.0977006192	0.1146561734	0.1658444831	-0.00457354970000001	0.0475761542	0.0737067506	0.1394177004
2	400901	640901	BYxYPS	0.17978335043	0.24004385728	0.25044455872	0.0842102942	0.23748486413	0.1522182146	0.1197241085	0.29944540878	0.1406563108	0.23844821847	0.5752463854	0.1818528251	0.2027631417	0.1260856597	0.34279321843	0.33481474292	0.0833996118	0.197778058	0.2079207161	0.320965814247
2	402714	642714	BYxYPS	0.17974809549	0.19760155228	0.15778772023	0.305999414	0.07946581788	0.19801256415	0.2747561072	0.1017011791	0.1958051317	0.1669687598	0.21023805662	0.16504202626	0.22234062855	0.3159906872	0.08379196319	0.18205336269	0.049908601554	0.27911108521	0.20554776446	0.27736403006
2	402870	642870	BYxYPS	0.24424445163	0.25212758376	0.37367995421	0.15949972232	0.14114474676	0.3022699151	0.3253687251	0.33559704118	0.15878965427	0.35589798843	0.6729741216	0.34085060284	0.28435291968	0.2904637129	0.2028209922178	0.187330586616	0.18748905582	0.17084212505	0.21296228005	0.2657307895
2	403615	643615	BYxYPS	0.16530759407	0.2220003762	0.25588963355	0.2355575873	0.30699420247	0.23345615079	0.12869201913	0.3297368599	0.110665781679	0.163299874	0.7363347762	0.16953853078	0.12741486112	0.20579551526	0.11785520985	0.20561666236	0.17329863376	0.06365919186	0.34533711968	0.10009227094
2	404095	644095	BYxYPS	0.12200918846	0.1191165723113	0.17789809088	0.06721395521	0.19300318833	0.13003311519	0.138635317495	0.20565909486	0.08121660517	0.1567571696	0.36151881609	0.085621647129	0.06067676781	0.09243227413	0.0751482304	0.15189841349	0.049194073577	0.09388630057	0.11425821702	0.1828346525
2	404400	644400	BYxYPS	0.12820705617	0.20259869759	0.18140511536	0.132476056316	0.10098015103	0.11322464621	0.18083956899	0.25259449774	0.06762550451	0.18863731881	0.56255552373	0.08314777217	0.0790488329	0.15858879409	0.02623330979	0.0406877747	0.01921145954	0.08045590379	0.21722562829	0.16854565951
2	404754	644754	BYxYPS	0.094001186144	0.09818086428	0.133123724202	0.10684683568	0.17247392096	0.06185438451	0.16232105969	0.189224687841	0.077875293342	0.14990125051	0.4565335675	0.08099184617	0.13754542685	0.16548515438	0.07941637644	0.17402457447	0.04319801565	0.06479267335	0.156947190948	0.03431217503
2	405619	645619	BYxYPS	-0.1114119957	-0.1404712078	-0.3584903072	-0.0755281045	-0.0743415235	-0.0339700026	-0.0531154697	-0.00349270700000001	-0.0367570679	0.0843111744	0.28862239113	-0.1441518472	-0.0221773712	-0.0693600184	-0.088180936	-0.0094098849	-0.0768853623	-0.2310515449	-0.0140052676	0.24569781206
2	405839	645839	BYxYPS	0.30063941743	0.25989275945	0.27291333569	0.21910018002	0.16516792501	0.16193320202	0.26076582311	0.4082672142	0.1589306971	0.3335494599	0.5373434873	0.2771920464	0.32194030706	0.38570344747	0.18978160798	0.23476165379	0.2380726896	0.15843422688	0.2666946009	0.32273524907
2	406287	646287	BYxYPS	0.03433555228	0.0417797022	0.08219615863	0.18489512738	0.16118002141	0.0480598014	0.03171869447	0.148369566168	-0.0090296363	0.07049830621	0.302394888279	0.07363316236	0.098649485449	0.05666502583	0.159409807069	0.15801095369	0.02939867778	0.019349190363	0.15737115707	-0.0464042427
2	406781	646781	BYxYPS	0.15286338263	0.077357449836	0.14144668772	0.18285381808	0.13968289578	0.13562887569	0.15320420554	0.18965279642	0.13178667741	0.12696231117	0.3055924536	0.17617613133	0.12899704831	0.17364232245	0.10569805236	0.18017244909	0.04521672369	0.06664880695	0.19996363569	0.18205318368
2	407830	647830	BYxYPS	-0.02677733252	-0.03418429067	-0.02998982027	0.0062472329	0.05597595072	0.0626325127	0.01464409834	0.0409097624	-0.03708402751	0.05765090322	0.23993294572	0.03678980941	-0.01540395608	-0.04695821649	-0.02420295801	-0.015404905599	-0.04057069921	0.01815443783	-0.05193319284	-0.04094082914
2	408067	648067	BYxYPS	0.17338064767	0.15066506217	0.166912680666	0.24824406472	0.25879162371	0.55453252724	0.2775328994	0.41920919415	0.051819870219	0.2505305488	0.7130213048	0.09868796556	0.03853887975	0.12990505651	0.01126623358	0.20931043166	0.01084501495	-0.01110454418	0.17761460217	0.2930475481
2	408609	648609	BYxYPS	0.12278647786	0.0915816974	0.04224074605	0.06240728766	0.13649285284	0.04650535362	0.11257869875	0.120524329862	0.06164242276	0.23778401985	0.5007776009	0.12950368674	0.04893051111	0.11951458671	0.19842861189	0.1953136441	0.00136057041	0.14249441823	0.10614714371	0.10057752762
2	408981	648981	BYxYPS	0.4817652928	0.4545214935	0.4919551498	0.40329650688	0.396326635	0.4732657348	0.5044706192	0.4863880808	0.581593142	0.6133295047	0.8024971543	0.5091587673	0.36239722011	0.423001366	0.4429488532	0.4965714886	0.35351212676	0.36871225081	0.3621464153	0.3977044801
2	409358	649358	BYxYPS	0.08918802911	0.12857841068	0.09428470899	0.15286479789	0.069499664731	0.13192583204	0.14407209165	0.15025033941	0.08747592124	0.129801990564	0.3312006767	0.07669202924	0.12760781069	0.08366885176	0.10578258071	0.18119832653	0.02394690949	0.03787784405	0.05409697245	0.095717519913
2	410540	650540	BYxYPS	0.25978439038	0.2409697385	0.18041444328	0.2608216341	0.2440607876	0.20175425122	0.18961561959	0.2054478719	0.21703216997	0.24915023539	0.519073172	0.22053507399	0.18626509601	0.23685887805	0.19470803563	0.26425533982	0.15069805998	0.16269616622	0.2411704285	0.22062362808
2	410997	650997	BYxYPS	0.05907215137	0.12129943736	0.17248423025	0.163249664127	0.05431294398	0.0944399911	0.07647749224	0.14653081126	0.10921716755	0.140282494429	0.35583745713	0.08002691387	0.20408404374	0.0942814931596	0.08051971199	0.21097384624	0.11655315537	0.025092666389	0.12189658689	0.11473246935
2	411500	651500	BYxYPS	0.440651752	0.3728559877	0.3555760564	0.2738062959	0.1337766688	0.2237203192	0.2409543157	0.1859093975	0.2466529259	0.2241580069	0.7860500862	0.1257768527	0.3581905035	0.2488028171	0.3004145324	0.3502011633	0.267692496	0.0874379382	0.1732055911	0.1920813008
2	412307	652307	BYxYPS	0.2154695099	0.2469861421	0.2546357275	0.2399270992	0.2469838161	0.1748259332	0.2211008205	0.2346874786	0.13758696564	0.26609138337	0.50329586945	0.2036556288	0.2015684911	0.2126807846	0.2082160138	0.29557907993	0.1409392992	0.19104224145	0.2197172065	0.2742551137
2	412636	652636	BYxYPS	0.10255917335	0.16353980719	0.180220776793	0.10412536388	0.11156615939	0.25601563441	0.1495347216	0.176981839611	0.13765421457	0.233895310869	0.34993461219	0.16913757043	0.16328620141	0.13990829281	0.18782777541	0.17037721088	0.0960698515	0.125361957987	0.16364117749	0.16784061157
2	415569	655569	BYxYPS	0.3728090902	0.21446417235	0.21938121445	0.3910345447	0.2893363176	-0.04698482538	0.14126274705	0.3925950322	0.11859631391	0.2584700471	0.4428620424	0.28744149775	0.1380987236	0.29144634793	0.06230154881	0.28626208602	0.30172232343	0.10215620292	0.40138021511	0.37640614684
2	415687	655687	BYxYPS	0.29452542565	0.28171259178	0.363814429646	0.33365729166	0.2988709716	0.3105212798	0.27656781991	0.35401583039	0.2330372753	0.30783336275	0.6331292791	0.33233677291	0.37115909711	0.35718897824	0.25022812135	0.38208050817	0.1438901459	0.13956688939	0.2327374927	0.29626444044
2	415991	655991	BYxYPS	0.41122460668	0.36844438316	0.43847488101	0.42024148472	0.29571169972	0.17021648711	0.33012795144	0.33722857492	0.28564581838	0.2538854095	0.7574698242	0.33430010188	0.41070067459	0.38027263376	0.28223529888	0.38583351823	0.29641036027	0.31282040092	0.30363390079	0.39434499191
2	416420	656420	BYxYPS	0.14055812091	0.13383303287	0.214364785467	0.16189357132	0.14775658962	0.23274151325	0.158426071477	0.1146357878	0.13665946794	0.179955052834	0.52964387458	0.113244980575	0.15771109793	0.11349647509	0.14795356587	0.204868238965	0.08918370969	0.14075419043	0.10454214771	0.0668472079
2	416929	656929	BYxYPS	0.17009970351	0.181187851478	0.18664269768	0.28625406257	0.0772680246	0.322762656197	0.20298559491	0.31097883357	0.29386860612	0.20410388755	0.4050468504	0.18256631614	0.3211104285	0.187549132562	0.106481720995	0.24922477797	0.2060809389	0.2730594295	0.2818772618	0.5885044316
2	417496	657496	BYxYPS	0.067327384656	0.05654210893	0.0922729781	0.08044712877	0.024039903513	0.01848273598	-0.02530402834	0.0119645205	-0.13316759429	0.08769163599	0.54298658351	0.026464699569	0.11343942589	0.14151684627	-0.00781227700000001	0.21068553765	-0.02588146264	0.0051025819	0.11169468988	0.09817421131
2	418059	658059	BYxYPS	0.22343766155	0.28124212843	0.3597778664	0.34445081588	0.33711742727	0.27028692781	0.11368474672	0.19497997486	0.2893365278	0.16299684332	0.69171746966	0.14646532984	0.25860740593	0.16464113597	0.22993651426	0.3283587642	0.0491869019	0.2368030403	0.07464455926	0.34243907191
2	418076	658076	BYxYPS	0.14631577715	0.15802694159	0.15625232758	0.14564873019	0.082978594554	0.21277932148	0.11057039011	0.15076252261	0.16106848721	0.0537365745	0.32236516717	0.10741212572	0.19316597372	0.21294731604	0.23457757957	0.204479293268	0.1179280838	0.0118808087	0.145625238796	0.095854586
2	418499	658499	BYxYPS	0.09901004755	0.091240406364	0.06510544267	0.15135636968	0.068270883915	0.13490324459	0.108166837665	0.11972857975	0.09061062494	0.18561209782	0.30635300889	0.11490598842	0.14437129053	0.13193610964	0.0352573374	0.2251313168	0.029596314973	0.057930104683	0.15501525654	0.15335268744
2	419133	659133	BYxYPS	0.16886695157	0.15738663333	0.143036925247	0.106459963034	0.0693929602	0.16949070008	0.13456395591	0.1752417839	0.17232091577	0.17816596463	0.3790205472	0.08533598385	0.1347784605	0.1821295712	0.17891319996	0.21045767338	0.06949185129	0.12797839496	0.18485303889	0.025885961838
2	419209	659209	BYxYPS	0.21282794878	0.20713850055	0.25081850438	0.23414634301	0.28539879463	0.20829378057	0.21900010016	0.26867317378	0.2214892994	0.26706396819	0.5715560657	0.22663599982	0.22956631509	0.2194199318	0.1759693161	0.25315030214	0.13277350377	0.1759505864	0.22031296248	0.18813365045
2	420041	660041	BYxYPS	0.3108148167	0.254358957	0.32383264603	0.2237887225	0.25711145818	0.27909128801	0.24371061912	0.20904797216	0.1935626256	0.22210140078	0.47425499066	0.32415299787	0.34147205299	0.2614592003	0.1721004771	0.32936461049	0.175988291	0.17876980599	0.39354475205	0.18398930641
2	420405	660405	BYxYPS	0.1600786802	0.1324973455	0.1546685311	0.1377622318	0.2074012693	0.2000881446	0.1485223198	0.1796395052	0.1372050672	0.1947458381	0.452676175668	0.2347878694	0.23983740188	0.2209755853	0.1624554168	0.25785231303	0.1893048223	0.1243192253	0.19322410548	0.2041775132
2	421024	661024	BYxYPS	0.2333292613	0.22289767232	0.26400705758	0.220870384	0.18635400073	0.2883544719	0.16806664004	0.3094921195	0.26766445173	0.27486992024	0.5751486181	0.17943068679	0.2395831212	0.21560932247	0.20182929459	0.2660625528	0.15422241916	0.12934261838	0.24505140561	0.25040800751
2	421568	661568	BYxYPS	0.090193595261	0.12767732202	0.1753932815	0.14315075509	0.18482764422	0.02884312518	0.06459292633	0.07845080995	0.11650017596	0.105670887	0.32773110029	0.12305686524	0.0974615252	0.06118725991	0.1803986246	0.15246063541	0.027616037	0.0634945823	0.0576611968	0.1271439923
2	422142	662142	BYxYPS	0.189569074486	0.16244627776	0.2205005107	0.21105992357	0.20103771577	0.384407292	0.20804140234	0.16308724289	0.14751171832	0.16717517399	0.5261016681	0.22529887724	0.17388199612	0.18254112029	0.14680729552	0.2007420986	0.10727690661	0.129106546945	0.18970309008	0.23607202918
2	422577	662577	BYxYPS	0.29354806355	0.3895267048	0.22228910003	0.29654153283	0.5494215232	0.26613718433	0.19739180986	0.2778575869	0.37931100553	0.31317587342	0.7672826694	0.3555392604	0.1070314533	0.25023702706	0.2985742565	0.3017246778	0.234967367385	0.348126856565	0.2621114377	0.32943687883
2	423219	663219	BYxYPS	0.1538071604	0.19860005018	0.1256930516	0.2515772663	0.27022348053	-0.0550051232	0.100519212	0.2017987551	0.2371211534	-0.0394949353	0.42170066956	0.092121067	0.0421361358	0.1127167922	0.1120994284	0.2034245909	0.00697975789999999	0.1297060495	0.1908047053	0.39641177083
2	423258	663258	BYxYPS	0.20075096941	0.25085623425	0.22664172881	0.18328139668	0.21954776823	0.4550202895	0.18702493794	0.21759954042	0.2259408962	0.2794317581	0.5255135886	0.216939746446	0.28687846709	0.19509516227	0.29783669528	0.28997233774	0.13000856673	0.12603957363	0.32597359438	0.213422937645
2	423512	663512	BYxYPS	0.31758524352	0.26369163571	0.48724133362	0.33758977399	0.3805574581	0.352620250592	0.33064306568	0.26941979091	0.34299000883	0.34884234057	0.7578041294	0.43336130304	0.32262993346	0.27704985211	0.42559652789	0.32325812586	0.11630087228	0.14929407374	0.17728413837	0.13138011484
2	424148	664148	BYxYPS	-0.045448516	-0.1107661862	-0.0449140021	0.07200740892	-0.0132269957	-0.1152878883	-0.0603728906	0.2820817037	0.00237308729999999	0.00360289209999998	0.4166696749	-0.1514416601	0.0291199163	0.06945266105	0.08246404045	0.0525693371	-0.0669491297	-0.0124472868	-0.0591774982	0.0136791181
2	424484	664484	BYxYPS	0.14353068636	0.15136784234	0.14344062529	0.18519079952	0.18645575249	0.10933237478	0.19436508961	0.1737766378	0.16169307683	0.12140980203	0.4915010305	0.08343824395	0.18737658703	0.17159965558	0.12059727317	0.24718820337	0.1450576183	0.13296647414	0.19827325443	0.2046251177
2	424805	664805	BYxYPS	0.14397612521	0.08809052014	0.12340925423	0.09365662008	0.06834567999	0.149101498893	0.10168880495	0.19089840816	0.00843766412	0.020403437909	0.417922334	0.15824536921	0.17913233886	0.12508192096	0.081690143493	0.15700442425	0.006840492811	0.05854359408	0.08391438945	0.13724084126
2	425494	665494	BYxYPS	0.00915590509999997	0.062935753	0.00713858959999997	0.0742753585	0.083591454	0.0968065853	0.0211950455	0.0527035592	0.0608331418	0.1101387473	0.1988763172	0.0426562229	0.0582154632	0.0430658988	0.0272699018	0.0608452556	-0.0114379672	0.046357688	0.0340730913	0.0617133173
2	425976	665976	BYxYPS	0.3558702886	0.29346223083	0.35373871126	0.277191012	0.2450417336	0.402691969817	0.30482312024	0.39038888659	0.322364217219	0.2612324730184	0.6140209379	0.24742759408	0.31870697332	0.27963069012	0.31776227591	0.19699438282	0.24404625879	0.18026611433	0.278415275769	0.1195706884
2	426602	666602	BYxYPS	0.237858339026	0.25735144314	0.30508618056	0.2941524841	0.16510606751	0.31084414163	0.235852740346	0.276214427261	0.28226046068	0.37048039308	0.53491384361	0.3085299564	0.33779309787	0.27904360331	0.28737984833	0.3130828919	0.12494806848	0.1744785031	0.21553926286	0.20537607532
2	426663	666663	BYxYPS	0.02911064147	0.02915600396	0.04302180269	0.040476792956	0.0600221404414	0.01791247637	0.01419895596	-0.00389579506	0.0231362808	0.0474578422	0.28350842232	0.05086537726	-0.037714917	-0.0247321726	0.07020014408	0.06226765468	-0.02327397573	0.00446363502	0.05805372923	0.04437759232
2	427992	667992	BYxYPS	0.1537287059	0.1608947195	0.2354068712	0.1594106809	0.2410585584	0.19435852156	0.1601661284	0.1733349775	0.1044648837	0.14775163748	0.56745045562	0.1202857888	0.0921195679	0.1039751361	0.1389469814	0.2328607829	0.0494306336	0.1365669829	0.1355518014	0.2009690503
2	428976	668976	BYxYPS	0.18859013689	0.23811688269	0.2123223432	0.24443368778	0.17827219822	0.23909537593	0.15798842124	0.14520678328	0.24045669729	0.16732402559	0.5250446924	0.19676775969	0.04703129705	0.2328486797	0.2535744865	0.28778234866	0.19052901123	0.25884791829	0.2860610203	0.3262424122
2	429000	669000	BYxYPS	0.3470913402	0.4385191231	0.31286268821	0.4147077176	0.3939163057	0.170184169822	0.3427379759	0.15953986877	0.20165071167	0.39484049373	0.6757600634	0.2997173686	0.3335656843	0.29410689289	0.25276747311	0.4869369129	0.134682200255	0.173454309	0.2845660869	0.3842381011
2	429125	669125	BYxYPS	0.0816515158	0.0584373299	0.0066118614	-0.0661771836	0.0957258013	0.2045040073598	-0.000719495300000011	0.0993657516	0.0883192448	0.0476854053	0.29346299582236	-0.00993236750000001	0.09583983202	0.0272605709	0.22236165205	0.24433205849	0.2394278969	0.25474057786	0.11373892065	0.23428000815
2	430061	670061	BYxYPS	0.18884251382	0.20915004965	0.23340142588	0.250728638506	0.29150366714	0.24507882545	0.22387579282	0.19955346161	0.2322088489	0.2245151927	0.4924271085	0.204101099198	0.22504823041	0.22300054821	0.2657801317	0.3240215301	0.07815098164	0.10360301898	0.18192166604	0.21982371522
2	430295	670295	BYxYPS	0.13070031498	0.07388256448	0.12423523114	0.1161622027	0.12253494045	0.220974505	0.10579197354	0.24695766134	0.08366401304	0.12002563505	0.3643761626	0.19369032763	0.24074248688	0.3233589	0.11682010086	0.2757828743	-0.00605283502000001	0.00409586469	0.062674377755	-0.006391913369
2	431063	671063	BYxYPS	0.17502322737	0.19535909155	0.161269525032	0.21305988329	0.12542216841	0.3202728607	0.2188655253	0.16825620312	0.1899156304	0.23519372253	0.6498360612	0.17157992404	0.22902488105	0.22666839846	0.24392894701	0.26376639411	0.142221863005	0.16283419946	0.16626222178	0.09337621203
2	431649	671649	BYxYPS	0.0590485617	0.13827063609	0.06408577529	0.15723593099	-0.022592627914	0.10735958528	0.11159373351	0.13932801107	0.11383578617	0.17315518021	0.3831988643	-0.02183222071	0.165059831	0.17193574095	0.15083833342	0.172791792066	0.1123730447	0.1113481076	0.15687617764	0.100224019858
2	431697	671697	BYxYPS	0.19241971133	0.15464631156	0.16304163646	0.2923357427	0.20159188182	0.12137463807	0.28529520649	0.42942236171	0.1497958695	0.1861114566	0.436326623	0.21863463777	0.21072184845	0.20743945055	0.201199975291	0.14132634292	0.12864601842	0.075692455721	0.208886710976	0.12540812582
2	431993	671993	BYxYPS	-0.03364993696	0.03884955197	-0.10513307513	-0.09135994574	-0.03987433938	-0.03718917786	-0.11614841927	-0.00413051884	-0.13890861532	-0.12255862729	0.171196058612	-0.07307750094	0.02545756557	-0.0872214983	-0.17042815339	-0.0268229219	-0.11398983744	0.00742663775999999	-0.0756085877	-0.0375966291
2	432350	672350	BYxYPS	0.12055533704	0.14009753639	0.10852457505	0.13666399366	0.094692227776	0.18131766198	0.16774893779	0.13568167356	0.13640659837	0.168720944988	0.3106812583	0.100523079939	0.11877713725	0.17675187368	0.07672093052	0.15591901399	0.12070620067	0.098094383368	0.14283442999	0.11127664364
2	433226	673226	BYxYPS	-0.0146785021	-0.0239443172	0.00177570638999999	-0.0109596379	0.02446071197	-0.00340317470000001	0.0192543926	0.07141296668	-0.03053259322	-0.06291279	0.17868163309	-0.03521960677	0.0689517523	-0.0207388002	-0.0532043242	0.0153123858	-0.0248582325	-0.01034213408	0.00160362999999999	-0.05472485243
2	433850	673850	BYxYPS	0.177506844185	0.14815035251	0.10017451457	0.05107512128	0.19462525258	0.02661246507	0.143148517116	0.26575083556	0.10204291843	0.152730365147	0.39408223329	0.08417218121	0.15417887188	0.05320266071	0.1775695036	0.22158075716	0.07245029926	0.2408374439	0.17717421343	0.2146861474
2	434478	674478	BYxYPS	0.031769178076	0.094605945359	0.05491819165	0.03542536165	0.21040393086	0.14878013715	0.0596155347	-0.05956938686	0.00753303117	0.13405268926	0.2594646275	0.086144112734	0.13504207294	0.09307276341	-0.00654788587	0.17776718863	0.16841516551	-0.03276968116	0.05091510173	0.11389582675
2	435230	675230	BYxYPS	-0.0121410852	0.00486905670000001	-0.0125202615	0.0112990785	0.0557433345	-0.000748639999999995	0.0339922255	0.08721656062	0.02526766325	-0.0107063571	0.0713092197	0.0343350607	-0.05908582288	-0.0188581814	0.0377838682	-0.00954665179	0.04118488814	0.0476856592	0.07253276255	0.06756234678
2	435644	675644	BYxYPS	0.1750221188	0.1782328677	0.1760410594	0.1901921966	0.2439387161	0.1979106549	0.1736799363	0.2566971012	0.203455863	0.1033627463	0.40820364375	0.1842244767	0.2151929186	0.2178801971	0.1957238598	0.27367669	0.0975034803	0.0196236157	0.2725321715	0.1428112772
2	436230	676230	BYxYPS	0.20145235814	0.13403827309	0.19602849005	0.14217458288	0.15217275284	0.15796988388	0.159536735552	0.224204526407	0.07949098606	0.16929566224	0.3424833019	0.21196010404	0.18767262565	0.21154699503	0.11079720201	0.28028690166	0.0443661403	0.0518909984	0.19067960832	0.10714521975
2	436641	676641	BYxYPS	0.34398042099	0.05660743351	0.2667554373	0.22831306569	0.30003875208	0.22778638881	0.228859485	0.0034157098	0.247157158122	0.25804111432	0.3752246339	0.18197677669	0.3167488988	0.22747160543	0.101907243534	0.16249723031	0.066075842955	0.07761804945	0.10926044436	0.2504447411
2	437148	677148	BYxYPS	0.03394677567	0.07469633089	0.061362285213	0.07791763356	0.12627387984	0.12047990665	0.08833037187	0.09515923685	0.06558133687	0.09069835758	0.282533353	0.05103637063	0.12127528471	0.13869120262	0.0874039674	0.14765460404	0.06040839649	0.11116946811	0.057774180435	0.15166826903
2	437344	677344	BYxYPS	0.18342667685	0.21797879169	0.26340360175	0.242877925975	0.20791631227	0.41505518133	0.0774327379	-0.0657493987	0.291451719199	0.4473150963	0.36976793341	0.2664589365	0.3929993376	0.1455153206	0.0979335404	0.452476802	0.1603743749	0.3329311106	0.29387566505	0.16457662006
2	438184	678184	BYxYPS	0.22352128519	0.255223382821	0.16904847029	0.32321417601	-0.02904553141	0.2011686813	0.15093077838	0.34175713461	0.26608633403	0.3660886057	0.5723373928	0.23645055619	0.46165708931	0.22999981174	0.22588659577	0.336267987321	0.193441483128	0.013471154	0.24798452676	0.17576375757
2	438576	678576	BYxYPS	0.19033108723	0.266593309	0.3025885435	0.25755191974	0.21519777348	0.19574647129	0.07735933284	0.22182685177	0.27099545885	0.29522642042	0.3720190102	0.19681427149	0.27383320038	0.25536260937	0.15339534057	0.18414194483	0.0669460455	0.20072074431	0.3456194469	0.01407579161
2	438948	678948	BYxYPS	0.0708806064	0.0348728868	0.14525063769	0.10717394372	0.248348292185	0.21032423823	0.19465683964	0.15445256718	0.21270750605	0.16008996082	0.37455464533	0.11626741564	0.12224902777	0.1536515335	0.24847997148	0.20380414089	0.01335983675	0.0121598032	0.1368616424	0.07605100035
2	439185	679185	BYxYPS	0.0049567505	0.14125932536	0.25970598088	0.5084143751	0.17889270472	0.1377006754	0.155996539384	-0.00626890290000001	-0.1008780228	-0.0681192668	0.26032035905	0.11281311448	-0.01517512652	0.04369255903	0.18574928208	0.13690559426	0.2430611594	0.28406021736	0.3320126049	-0.13586646738
2	439496	679496	BYxYPS	-0.07818484035	-0.05757694047	-0.02328720034	-0.05220966809	0.39445723054	-0.02176369544	0.26874700614	-0.05048599953	-0.108312822	-0.09993867049	-0.04096223051	-0.04890485146	-0.05587211967	-0.04871381363	0.2437328208	-0.002363876475	0.16256324497	-0.02566398334	0.21177260638	0.04528145783
2	440986	680986	BYxYPS	0.0952042932	0.16240127415	0.1604499841	0.1255000763	0.0637912235	0.1083125846	0.0905143877	0.1771978258	0.0532267344	0.0925830299	0.28740347906	0.1049225642	0.1473652221	0.0750759009	0.0797248235	0.16400573011	0.0433888077	0.00292145389999998	0.125859422	0.17192282578
2	442025	682025	BYxYPS	0.245150532917	0.23333659181	0.25917273252	0.27097723118	0.248279029622	0.268223849651	0.18111476975	0.27054116124	0.22818756756	0.2762908389	0.5493802328	0.17786770157	0.22885058742	0.24132987612	0.2206195786	0.268351296727	0.1342254062	0.07381629239	0.18191056864	0.15869154564
2	442243	682243	BYxYPS	0.0339138264	-0.00993380239999997	0.0919091061999999	0.0763400606	0.0579325563	0.1702138949	-0.0211163445	-0.00233497949999995	0.1022114962	0.0928619235	0.5185890277	-0.0534518171999999	0.0721898067	-0.1088564188	0.0228741939	0.197343542	-0.144993007	0.00199521520000001	0.1365559249	-0.00591128200000002
2	444175	684175	BYxYPS	0.34561610406	0.10057095436	0.25360908295	0.2800953631	0.5972164843	0.02892807605	0.19183606896	0.28082219503	0.20480017893	0.052517123582	0.5883141562	0.01854335546	0.12601732302	0.30495368127	0.25725948303	0.34858733738	0.15821187397	0.09463785316	0.15035212033	0.3357631223
2	444558	684558	BYxYPS	0.1444116242	0.1386928651	0.1065260894	0.1405707361	0.0857308643	0.0895237967	0.1225360645	0.1521699907	0.1768470348	0.1484474799	0.3837952299	0.1888209683	0.2161594855	0.087162424	0.1190642806	0.1816688397	0.0619475712	0.0790082582	0.0845751035	0.1474890705
2	444935	684935	BYxYPS	0.4256861337	0.45055722291	0.65274876921	0.4617793596	0.3903625571	0.4507353992	0.47127387742	0.7452468493	0.2865992459	0.48799924431	0.9811015182	0.46624844927	0.7003815397	0.4342022055	0.3364004639	0.57929343365	0.34746621088	0.487634386886	0.4341193551	0.36200948267
2	445515	685515	BYxYPS	0.06076014504	0.01848696519	0.095685611633	0.2574559932	0.08885996218	-0.00707989998	0.27361336662	0.07767348464	-0.14335439437	0.10090876998	0.4352131204	0.26154095096	0.14949122114	0.018437640079	0.04141041256	-0.00197022633000001	0.164610277	-0.1448826403	0.08241698355	0.159604242
2	446001	686001	BYxYPS	0.1566474727	0.1015772873	0.1170571951	0.1231726835	0.0694600158	0.2021751009	0.175916372	0.1940199591	0.1244677526	0.17050133051	0.40824550572	0.1843405645	0.1710043125	0.1729757231	0.1798135865	0.23316535657	0.0439939055	0.1350217961	0.108132242	0.0390018096
2	446022	686022	BYxYPS	0.1544628075	0.08158554204	0.18488408233	0.1417465075	0.21233226821	0.1894393197	0.23304746617	0.19874447674	0.1312590925	0.19308985198	0.5022874247	0.2386637761	0.26471713342	0.16538809707	0.17314325634	0.2067892599	0.09008850824	0.05294531821	0.18867319398	0.14346825616
2	446541	686541	BYxYPS	0.176172512656	0.1035556314	0.23754098392	0.11573683723	0.19013126679	0.11136322802	0.17399861201	0.16927588113	0.1389561502	0.19724711368	0.375451623123	0.1262192674	0.12519093447	0.18006220964	0.18271718172	0.16178183342	0.08776453597	0.0494211791	0.13271980601	0.23983100578
2	446637	686637	BYxYPS	0.1728598676	0.31875839708	0.2929986632	0.2829913028	-0.02910619434	0.1072470368	0.39245423328	0.21048630001	0.12412784696	0.37467520469	0.59690434821	0.1238985158	0.059109573613	0.24010145056	0.14950896419	0.51168373386	0.27395000816	0.19819465343	0.15658385593	0.204718972481
2	447258	687258	BYxYPS	0.08056569292	0.111880620287	0.09649786267	0.16898456116	0.11492421931	0.10671852036	0.034086245006	0.15907056593	0.14394714079	0.06733540574	0.472498564	0.16988164729	0.14599783917	0.0792374348	0.06271279337	0.18186506349	0.04319652767	-0.00134014155	0.06600325946	0.11390386048
2	447628	687628	BYxYPS	0.15433121187	0.285530019302	0.1710750013	0.0868428516	0.25671781236	0.24387253536	0.22572560514	0.2537644019	0.208086895401	0.28857552494	0.4612084772	0.14371621006	0.19257627658	0.1109088397	0.1451150203	0.2805663945	0.20674735392	0.0916775706	0.14172618192	0.09239880535
2	448129	688129	BYxYPS	0.05444817073	0.083144351639	0.052481635458	0.20047257203	0.4573014701	0.14853839212	0.07892456122	0.2344086293	0.09142537467	0.11427749894	0.4841238028	0.07552577511	0.05558705018	0.08115394316	0.13007089875	0.16088971425	0.05725633691	0.03391279822	0.11628442537	0.17252895194
2	448224	688224	BYxYPS	0.173475672411	0.15476293846	0.09945911123	0.13274475664	0.110904303097	0.19091301425	0.18798005191	0.11133224293	0.13646887692	0.14091651387	0.3200287196	0.18762019915	0.140425437739	0.130374425303	0.14079420904	0.2814093597	0.08464980525	0.10807403043	0.14117611589	0.09689140468
2	449146	689146	BYxYPS	0.1409416731	0.13382466762	0.1378011522	0.1373682686	0.1891798361	0.1524588738	0.0806820184	0.14632960482	0.1090955711	0.15908745177	0.39369734064	0.1173565662	0.18236748892	0.0624916665	0.0944350508	0.18562572981	0.1017469956	0.075187930679	0.1377263026	0.10608444999
2	449582	689582	BYxYPS	0.2444209576	0.1083327508	0.1306269341	0.1652772662	0.2319049347	0.3507657651	-0.2438309458	-0.1464771381	0.08710030013	0.1807133746	0.3226507332	-0.1628200092	0.286095612	-0.2921617092	-0.1597919916	0.0809379793	0.2127658925	0.1406505963	0.2578601763	0.2123447515
2	449882	689882	BYxYPS	0.14934529446	0.1054521378	0.19801014872	0.14487086158	0.2401976343	0.23757483966	0.16159487193	0.2625530344	0.15238755873	0.17264107404	0.3760274983	0.253936878	0.20176338099	0.16397378996	0.12575437203	0.18628581694	0.12793720382	0.09161501754	0.12753169107	0.19051026108
2	450371	690371	BYxYPS	-0.2174202556	-0.3167431748	-0.4118216831	-0.07094413695	-0.17824959513	-0.01238844243	-0.3515953617	-0.5088274696	-0.21368619897	-0.4029384649	-0.236693478	0.0506596608	-0.3377780324	-0.21163825527	-0.15130773268	-0.37720606999	-0.18531239582	-0.12699906058	-0.06320512453	-0.22213788965
2	451118	691118	BYxYPS	0.1819377925	0.25770725539	0.156749384	0.20713416891	0.23698502566337	0.25480871574	0.20805582709	0.22143095147	0.17911771756	0.31624728305	0.53147340451	0.23164217991	0.263596281813	0.17611627086	0.25131328654	0.28363409454	0.15425862569	0.01490869917	0.225514399907	0.22182448183
2	451337	691337	BYxYPS	0.28048449976	0.18632656683	0.13806919788	0.2120910007	0.34758845912	-0.09857270635	0.13165836234	0.3637482758	0.20852913568	-0.01386042059	0.6471240856	0.21810324593	0.3696663139	0.04789268964	0.16331079284	0.2054264538	0.14123963144	0.20691351319	-0.006936790598	0.3765725574
2	451526	691526	BYxYPS	0.18792549268	0.24582161508	0.2925715701	0.2300266343	0.23891672555	0.19332140503	0.11861929835	0.1899608358	0.23718372653	0.27154908969	0.4927602218	0.3408680069	0.3428645889	0.21765599523	0.26928463904	0.3493537241	0.0296816163156	0.088605906582	0.21217500946	0.12008695031
2	452212	692212	BYxYPS	0.082927691686	0.1030963203608	0.16942977227	0.11619663987	0.084804535445	0.18752493997	0.12410378981	0.13456524713	0.11047675845	0.21675077606	0.3294082188	0.090099810022	0.1278044948	0.12261419928	0.13629496415	0.24058301074	0.089884097788	0.14260286474	0.18354118614	0.03271046331
2	452359	692359	BYxYPS	0.10343451259	0.06786909115	0.09875190462	0.07891401717	0.011176807124	0.06741519562	0.0678587455	0.11753365231	0.0678242393	0.07526108947	0.222203654293	0.05873783968	0.04335952765	0.04978546674	0.0745674778	0.11025112352	0.07438343654	0.04677598656	0.03224505296	0.09132881961
2	452885	692885	BYxYPS	-0.0628115193	-0.12373788941	-0.0483125948	0.0071618472	0.08583644099	-0.046892395	0.10786848165	0.145169182245	0.0399586002	-0.0085940615	0.26671571253	-0.0497381893	0.00560842559999999	-0.1269076567	0.06699392449	0.10214712613	0.0188247168	0.026549025	-0.000795128840000006	0.12120231616
2	454116	694116	BYxYPS	0.11513178	0.1191085603256	0.11272913400697	0.05680852304	0.12912192089	0.09595135096	0.08375544602	0.128308839487	0.115037423217	0.08222227684	0.28230981826	0.16060508153	0.10571568158	0.153210657444	0.101932361389	0.153395815411	0.046772983353	0.04361002402	0.06025068177	0.02326955744
2	454330	694330	BYxYPS	0.16553161245	0.10846068296	0.14727707673	0.16277189711	0.16307077598	0.14961926212	0.08604295744	0.21382214474	0.13269665093	0.10261353614	0.4939760958	0.16902772462	0.16808729092	0.1667410003	0.15815109702	0.20643814192	0.11885020874	0.03059040255	0.13747524546	0.17337918017
2	455198	695198	BYxYPS	0.041873362447	0.05686543261	0.104873619921	0.036665588499	0.11914498122	0.11275462031	0.08580413366	0.08534488096	0.03751717292	0.07432404076	0.3314768795	0.08482058422	0.14369962184	0.022401173917	0.02528590712	0.14648007693	0.01360302967	-0.01533258999	0.07839193428	0.16400849453
2	455910	695910	BYxYPS	0.09281319518	0.0588715089	0.169619348529	0.0195034015	0.1152334814	0.2899933116	0.07885344363	0.18218003731	0.09034999374	0.1684687544	0.34294185853	0.13561054628	0.10227722922	0.0312488468	0.0983444046	0.27593744725	0.10483032141	0.00727744299999999	0.06419698111	0.09281257235
2	456425	696425	BYxYPS	0.09683044595	0.01770140779	0.0584798337	0.02244192859	-0.00315738600000001	0.0059819088	-0.08119395531	-0.06786842586	0.08156777877	0.046459387023	0.23345002311	0.06910582502	-0.0286943969	-0.0545733686	-0.0028063713	-0.0381041672	-0.05813499733	-0.066148187939	-0.0494292206	-0.054347412
2	457042	697042	BYxYPS	0.1067495505	0.14568579743	0.14657509404	0.157264224498	0.06315365037	0.20843305385	0.08147145187	0.16634111531	0.12130869292	0.13014546787	0.5235397688	0.117595691675	0.11318511952	0.08021327483	0.15284980725	0.22284406596	0.09346582658	0.03955200225	0.14171244173	0.10863151928
2	457209	697209	BYxYPS	0.21839336955	0.221013353585	0.0823012137	0.16148058289	0.23984920073	0.06805878423	0.210549360243	0.21631151611	0.10474144977	0.0372782599	0.6352872462	0.144436928	0.1533249829	0.1570610356	0.10100525734	0.34480700244	0.113825622305	0.188517901708	0.1110350093	0.3193634919
2	458098	698098	BYxYPS	0.3369841982	0.25881072333	0.1680585994	0.174452656	0.2232763087	0.24479801923	0.0579416167	0.24035008224	0.1013117221	0.06261794442	0.52188393309	0.1262437193	0.1754262474	0.0342491585	0.02737610443	0.29444251181	0.0880284067	0.13332410781	-0.022179124	0.2616525054
2	458742	698742	BYxYPS	0.1686038161	0.00775847299999999	0.0174396498	-0.0142435123	0.0413031779	0.0521085318	0.0931449318	0.1247238267	0.0041318622	0.199155441	0.53023352462	0.069949688	0.1937452635	0.0738978219	-0.1457971381	0.1497426961	0.042807431	-0.0603132156	0.0637439973	-0.1237755642
2	459042	699042	BYxYPS	0.14838819211	0.11546217453	0.16104909096	0.16939790704	0.1626854368	0.15624854083	0.20570416102	0.12067626669	0.17599010792	0.16834117223	0.4384987388	0.18320479502	0.2944254828	0.10054658163	0.112620731408	0.2768811897	0.06576106999	0.12261690102	0.15261594204	0.00468646822
2	460379	700379	BYxYPS	0.2440195777	0.1682756052	0.2418117577	0.3006381215	0.5456486293	0.5975755155	0.4495149619	0.214270098	0.1895830957	0.4210860291	0.7321508064	0.2534450773	0.1993660928	0.2606494535	0.3131949673	0.2893653613	0.1490298544	0.2214027313	0.2757029825	0.3499331145
2	460514	700514	BYxYPS	0.08336140176	0.0535997224	0.0381820213	0.17096438726	-0.104076706	0.06275106835	0.0349298758	-0.0324221419	0.0709282772	0.0857415594	0.22038826343	0.11328441207	0.0129350271	0.0181945126	0.00967483189999999	0.23706165073	-0.0671824664	-0.13642856978	0.0542412734	-0.03997086132
2	461006	701006	BYxYPS	0.06014482018	0.11296866727	0.00214813889999999	0.0509556428	0.14381723707	0.13264231071	0.13052451448	0.12548236017	0.05610634391	0.19581451494	0.30837055378	0.07478716747	0.12372563719	0.05733830708	0.06774968756	0.13549656827	0.04805625061	0.02481559647	0.09069779203	0.07017464986
2	461292	701292	BYxYPS	0.16506322584	0.16360772855	0.23366848004	0.1263163603	0.19717170462	0.20736763572	0.14987422553	0.14994100038	0.12506305146	0.2225617691	0.3634539993	0.16660213589	0.13527856371	0.109627090722	0.18424537573	0.25695367212	0.063289898763	0.05742927186	0.081827129539	0.20568120829
2	461960	701960	BYxYPS	0.174123351557	0.16903788089	0.3309381695	0.13931548483	0.23732476301	0.27723548375	0.2536227705	0.18971522518	0.20348458555	0.1899322053	0.6185647631	0.20483884537	0.2744468284	0.22752014816	0.25804445219	0.331013681	0.15385484408	0.1580730144591	0.23896374951	0.2175943692
2	462581	702581	BYxYPS	0.090915125	0.13472159	0.021162664	0.073015674	0.1477531221	0.0797424321	0.1192142644	0.1175369655	0.1393310829	0.1286861929	0.48629366992	0.0350248353	0.0814899497	0.0998931039	0.1435980026	0.164354731	0.0768609977	0.19000709876	0.1441135386	0.1185916436
2	463101	703101	BYxYPS	0.4614142057	0.2893909673	0.3715311905	0.4121644323	0.1250547695	0.52115644027	0.2518986514	0.3961952946	0.49792303253	0.2984963149	0.55871710645	-0.00470828739999996	0.0145452281	0.43020231884	0.44206394419	0.50824102335	0.1622332552	0.3229144706	0.2757164703	0.24373905491
2	463426	703426	BYxYPS	0.047374460135	-0.17994892374	-0.19751629931	-0.09765260351	-0.16928050991	0.12439448605	-0.06978261035	-0.122466488626	-0.10578124312	-0.11290771887	0.1443806688	-0.1605362902517	0.20540733682	-0.10806365277	-0.2718667838	0.03189727117	0.04357124923	0.10376818468	-0.00296552927	0.23104090248
2	464910	704910	BYxYPS	0.3141551437	0.13509040272	0.17361181259	0.342674572	0.18627547992	0.17706706693	0.19019521939	0.21559421867	0.22221554433	0.25916020556	0.3242788543	0.19441523164	0.18010406828	0.14593964663	0.15939527772	0.3358874333	0.16691047588	0.0705000074	0.20484787423	0.139043467043
2	465006	705006	BYxYPS	0.07559692663	0.03982397613	0.1122527946	0.12168363515	0.0316137106	0.17692443957	0.10753200009	0.0979651731	0.08463018162	0.13756789185	0.2873978005	0.10705178694	0.203230498486	0.15548321592	0.0812773465	0.186644376966	0.05902176297	-0.00862856040000001	0.12163631131	0.17543412308
2	465465	705465	BYxYPS	0.13563456336	0.15545005416	0.12291489357	0.14839390487	0.11496174257	0.1849469301	0.17045197569	0.18598966132	0.18543663186	0.18509812722	0.4173460997	0.158783607141	0.11045455082	0.2020398754	0.06097539747	0.26994335738	0.10299069889	0.09058217715	0.15020578622	0.21818489937
2	465651	705651	BYxYPS	0.20212294856	0.17413137034	0.2051937462	0.2317148215	0.24456343259	0.2214337806	0.21192934343	0.2468291796	0.17450534495	0.21733428171	0.4709902316	0.20297926025	0.2437226585	0.15970257156	0.14329133332	0.3368386284	0.15667063677	0.15862884062	0.22441083577	0.2233478752
2	466692	706692	BYxYPS	0.06405992043	-0.08830884883	-0.038113208307	0.10961485109	-0.03659751754	-0.21762958152	-0.02925512425	0.049712303723	0.00492097952	0.10843009823	0.2623721407	0.03038023595	0.09025322196	-0.14051260881	-0.14220119746	0.13405123724	0.06372388566	-0.047776592042	0.14909298715	0.1131920232
2	466732	706732	BYxYPS	0.1114177328	0.12663613356	0.1268361446	0.0590797726	0.14938257808	0.0931341665	0.1253049483	-0.0378915254	0.1324701828	0.093052905	0.28843822334	0.0732791353	0.15707223905	0.1733505753	0.16592005034	0.23427085455	0.0288325023	0.1188329762	-0.0647445867	-0.08146202029
2	468864	708864	BYxYPS	0.010354305076	0.06428967693	0.00272010827	0.04219366296	0.015242522881	-0.06351159876	0.041572080037	0.02508679335	0.10162607666	0.10313466035	0.20874992454	0.025203618992	-0.02700334824	-0.12104947251	-0.021886082491	0.0309507283363	0.01561562794	-0.0282885417	-0.10313261279	0.00654838631
2	469080	709080	BYxYPS	0.03357368468	0.15615504769	0.2310978785	0.15618289539	0.1107401496591	0.50063434128	0.08450687284	0.00794978220000001	0.148896508371	0.240987726	0.4737032765	0.20631581253	0.25692312219	0.146155033239	0.051888297228	0.2803442154	0.15626479543	0.10272540768	0.28879488686	0.09786858947
2	470531	710531	BYxYPS	0.19394069684	0.17254839392	0.16479238686	0.22298345638	0.145279989532	0.17839105874	0.09360297761	0.16701192777	0.16756751677	0.1152338465	0.50108288463	0.22163881967	0.24243956787	0.17799616878	0.2015559522	0.2054734472	0.11006152047	0.0671363169	0.2270725542	0.23641421581
2	470603	710603	BYxYPS	0.24422664902	0.3626922214	0.42577112657	0.3436574055	0.2696043802	0.33993649716	0.35360338003	0.5297775508	0.36792565697	0.2620333409	0.7370524584	0.23566590841	0.2139914007	0.2786718118	0.31736976701	0.34387814034	0.2693692291	0.1414329255	0.260027984	0.2196540313
2	472847	712847	BYxYPS	0.0793877154	0.0709308418	0.066682779	0.0781729595	0.1073016201	0.0278383494	0.0504992621	0.0266913279	0.0240116083	0.1243709484	0.2261125462	0.0679857283	0.0799557434	0.0207049444	0.0955556667	0.1068856434	0.027819161	0.00956071620000001	0.0895883131	-0.00403695270000001
2	473054	713054	BYxYPS	0.1994872207	0.1923332559	0.2651165642	0.16702078621	0.21908641189	0.2420642776	0.299700067	0.25202203024	0.19497809719	0.3278687734	0.4392443826	0.2893059252	0.3366568651	0.121958402523	0.21981307524	0.3399147832	0.181605143968	0.176182663473	0.300236779	0.22872099937
2	473599	713599	BYxYPS	0.09741953608	0.19802528598	0.16423988824	0.27923026889	0.194159916889	0.0418367526	0.2969899854	0.19008328166	0.04184972091	0.021313812	0.4469433333	0.135367370057	-0.1244115581	0.12657584813	-0.06483496963	0.19485577837	0.052141836083	0.04389988275	0.0693985359	-0.148261433436
2	474255	714255	BYxYPS	0.1088905589	0.06125449772	0.11771499073	0.12275036759	0.0471400068	0.1376085559	0.15166404769	0.14187978067	0.0780708812	0.13281915261	0.2804409672	0.058583913	0.1051079483	0.1149921117	0.0349545497	0.19505889843	0.019757613	-0.0495296094	0.0699407336	0.07722497071
2	475544	715544	BYxYPS	0.0504258155	0.0169968909	0.0856872419	-0.0592047809	0.1060677231	0.0968629787	0.0333957523	0.0835816805	0.0917816354	0.080921521	0.2728779792	0.0690133382999999	0.05240089	0.078925212	0.0528747001	0.2178203606	-0.0022493535	0.1059633303	0.0848193772	0.109115267
2	475850	715850	BYxYPS	0.1717073665	0.1152294077	0.2046650498	0.2199973479	0.1521932436	0.1932884593	0.0774072107	0.1436677164	0.0627428078	0.1963435233	0.621455377	0.1509797457	0.1383365396	0.2044985732	0.164094095	0.2473176894	0.0539062631	0.0738349765	0.115430885	-0.0270956383
2	479195	719195	BYxYPS	0.11177529444	0.01206414453	-0.04102579087	0.09727297291	0.13589327254	-0.05236723859	-0.00783644308000001	-0.00135498992	0.06115800354	-0.02162965777	0.25838490963	0.09444591124	0.0478303466	0.00941995931	0.07934424371	0.0050847359	0.00150730025	-0.03784443633	0.05267405423	0.08275612244
2	479295	719295	BYxYPS	0.1709155084	0.144821527	0.1569489549	0.1344831109	0.1192138551	0.1758410789	0.1202080983	0.164596184	0.1548745863	0.2096151061	0.39774271107	0.1942020469	0.1831969909	0.1115602517	0.1205132995	0.28148525344	0.0923576602	0.0794714216	0.2144177888	0.1470470706
2	480329	720329	BYxYPS	-0.1255327892	-0.119043738	-0.003157924678	-0.2077828877	-0.07191339066	-0.2401421743	-0.1500715051	-0.07922608639	-0.1903245978	-0.1083037957	-0.21944781355	-0.04871379834	0.02522795556	-0.28349017309	-0.1367958656	-0.28772510688	-0.1458416209	-0.3516677866	-0.03575972629	-0.1346911586
2	480504	720504	BYxYPS	0.333518725615	0.24838962424	-0.00172357272	0.15502309907	0.10561447847	0.073720845236	0.13774370951	-0.05351929524	0.29788142748	0.24885720663	0.5166239311	0.1229252556	0.0258700706	0.210789011174	0.07131175259	0.37906285879	0.02950269678	0.1557496357	-0.0098974232	0.107764537003
2	480957	720957	BYxYPS	0.20176727989	0.17232011231	0.19919750529	0.1698052157	0.17953219847	0.183716253	0.20275381518	0.2888942231	0.20774721184	0.19665781176	0.4260151181	0.10612856475	0.2279271376	0.15543019256	0.11859381943	0.25402121686	0.04812173439	0.08764316972	0.14740234311	0.18186757994
2	481471	721471	BYxYPS	0.075542807211	0.13546183307	0.13798171149	0.20009608722	0.13436664087	0.17870130063	0.08935411858	0.16621100944	0.12386969038	0.11212570121	0.3648152634	0.15878631321	0.2687759404	0.18528559902	0.14064863964	0.24307706	0.09000191503	0.04747564548	0.1505090929	0.20253078401
2	482978	722978	BYxYPS	0.00208837979999998	-0.0261501989	-0.10617804626	0.1396558778	-0.0747410004	-0.05150769259	-0.11529804974	0.13507395639	-0.10523556764	0.0453617411	0.20991186931	0.0218624382	0.1034860247	-0.11033742679	-0.14091338935	0.05434368664	0.0105788802	0.0125174509	0.0235751824	0.18414287505
2	483647	723647	BYxYPS	0.0311847739	0.0434928975	0.04686296	-0.0559414122	0.013421556	-0.00839812079999999	0.0335903553	0.021719714	0.0679771598	0.0138844148	0.1779363356	0.0401954032	0.0103595655	0.00674408750000002	0.000452522099999991	0.0279071887	-0.08625578	-0.06276522536	0.0492145929	0.0315078179
2	483938	723938	BYxYPS	0.1855469438	0.2125008545	0.1995692008	0.24160504291	0.15466225361	0.37616391264	0.22778921253	0.1589133395	0.2419231495	0.1836507361	0.51694933999	0.2056768406	0.2409381486	0.1752843587	0.2961412684	0.3014679767	0.1617338859	0.18051030475	0.1894810016	0.1498063301
2	484552	724552	BYxYPS	0.1804932715	0.176992279	0.1312968806	0.2668563833	0.1080030949	-0.1870945357	-0.0702663663	0.12795074643	0.1043955115	0.17041906458	0.27645430478	-0.00719978500000001	0.31860806375	0.16292004797	-0.0310518342	0.2304439408	0.15882516669	0.106000382	0.02537351224	0.09485831219
2	484747	724747	BYxYPS	0.007260303502	-0.02781313243	-0.00588606263	0.02948514068	0.06988950795	0.063094354647	0.00721428002	0.01222948359	-0.04203171667	0.04296242962	0.172436659842	-0.051524096693	-0.04940534032	-0.02476242971	-0.05707493736	0.05353800438	-0.04406692378	-0.0403083545	0.061297072046	-0.01799692991
2	486835	726835	BYxYPS	0.6278209699	0.2590432809	0.5687040268	0.3751564689	0.5145837253	0.382409564	0.3562605983	-0.1497365405	0.5067256653	0.5907734656	0.5194426381	0.2064965495	-0.1093844151	0.3494093072	0.4349916651	-0.0119466798000001	0.0810061474	0.2309559423	0.2501286766	0.2141853527
2	486872	726872	BYxYPS	-0.1446045743	-0.0198052125	0.065322674	0.0248256532	0.15138234818	-0.1544008341	-0.2016318804	-0.0075960226	0.0552537483	-0.0215036765	0.26061512225	-0.0201839059	-0.012959495	-0.1036273816	-0.1003492926	0.30359487694	-0.0127626755	0.073466066151	0.0233774531	0.08549000981
2	487501	727501	BYxYPS	0.0569541724	0.09503763643	0.0819767594	0.04574078539	0.04578813226	0.12328620399	0.09104879038	0.157678626446	0.108544104227	0.073701193714	0.24573645607	0.05200775183	0.04682347261	0.102775798091	0.06890518284	0.13554514234	0.08441394549	0.09142215423	0.09412203508	0.15173592907
2	488573	728573	BYxYPS	0.246821937142	0.24045972273	0.220088738994	0.1629465918716	0.35447741711	0.33294057821	0.2400873048152	0.34642372334	0.26842985474	0.25947437367	0.47464587952	0.234375513789	0.26029324167	0.30298872699	0.28284103051	0.33759942981	0.092029208	0.0599299895	0.22888823548	0.0264624629
2	489247	729247	BYxYPS	0.1752044847	0.12827563023	0.14323878486	0.17755308126	0.16361599172	0.24279562101	0.18493669676	0.15315383769	0.17145003003	0.174342945866	0.4115520322	0.16334290247	0.14093079996	0.14029307877	0.04865362673	0.2839020815	0.096432993242	0.09936331886	0.12960523155	0.12668459065
2	489427	729427	BYxYPS	-0.0035128348	0.0179803713	0.0248949242	0.00116052420000001	0.018440927	0.0218974995	0.0112213905	0.07627727857	0.031315906494	-0.00566639067	0.28152285878	0.0245757652	0.0732793293	-0.00370630209999999	0.0279623028	0.15535525037	-0.02388457134	0.000955457209999996	-0.00959894759999999	0.10780637463
2	489772	729772	BYxYPS	0.141539453291	0.12134783634	0.09981602795	0.15560798348	0.092799180447	0.16798621698	0.0556644188	0.14311265662	0.15221150567	0.10664684367	0.36007174657	0.156314220545	0.21389249935	0.15650354684	0.145234184535	0.13606090223	0.11642012276	0.09230360252	0.17157153215	0.12796938535
2	489799	729799	BYxYPS	0.1747411747	0.1370761079	0.2231001699	0.1549601943	-0.2783227161	0.2368645482	0.07622903216	0.1260613732	0.1099630125	0.1312858561	0.06926837722	0.07750971395	0.1225877297	0.1236435423	0.1097546648	0.1607907522	0.0891661942	0.1134511015	0.1162899735	0.05911645193
2	491259	731259	BYxYPS	-0.01370383292	-0.02009772951	0.05699340019	-0.01798297251	-0.03281682703	-0.03408451286	-0.03162196921	-0.02292016834	-0.0274865759	-0.04508393802	0.00773218452	-0.053617107	0.038860361867	-0.0654140815	-0.06390667282	-0.06609241345	-0.066145079	-0.0178752392	-0.02704033237	-0.04371335963
2	492019	732019	BYxYPS	0.07814577984	0.081311818811	0.12430104879	0.04973354959	-0.00463456157	0.11430955315	0.10420733692	0.02994425179	0.12956195788	0.08838149747	0.29382406787	0.12654415764	0.14118268006	0.1490097509	0.10887006042	0.1916753212	0.05309888971	0.09423755958	0.03036469763	0.10480664666
2	493530	733530	BYxYPS	0.10221235376	0.15289640218	0.23452673981	0.0577410891	0.164393193793	0.08671955248	0.00971003978	0.05554093793	0.077841143801	0.11282417333	0.4237401929	0.13005444414	0.18617379097	0.03342065488	0.03944345323	0.15254702053	0.04781060033	0.08287792695	0.03855871719	0.04607418107
2	493936	733936	BYxYPS	0.1419315624	0.1001608742	0.0429762985	0.1464212571	0.2747126296	0.0228425458	0.107579067	0.1237530096	0.00765505629999999	0.0297035381	0.2369986	0.0584468917	0.1197207399	0.0717694551	0.0486588746	0.1479303574	0.00373717130000001	-0.0113790326	0.0870139541	-0.0060884273
2	494187	734187	BYxYPS	0.28056403971	0.22777014296	0.28525806001	0.22850910704	0.21947004473	0.04524325501	0.28194717712	0.220294618749	0.1829870488	0.27034698181	0.539062458858	0.19429215786	0.23977034084	0.21179442214	0.18719119808	0.63363833308	0.16563256044	0.2009725386	0.2671716338	0.12137381857
2	494986	734986	BYxYPS	0.14047299214	0.09989169366	0.19597560177	0.10632872607	0.17408920798	0.16192691658	0.01040220818	0.12811249534	0.05195173416	0.18509084273	0.25793267979	0.13286721469	0.0939485448	0.1045908986	0.10373387638	0.21386462479	0.0345499839	0.05572549926	0.0612780639	-0.01119230664
2	495079	735079	BYxYPS	0.0133287667	-0.0750436408	0.1252367555	0.0127391492	0.1960012231	0.1383879199	-0.000902560200000013	-0.1083765709	0.0483905	-0.1375894265	0.2529243055	-0.00589356030000002	-0.0706279457	0.0265460803	-0.0279388549	0.1371568752	-0.0463767314	0.0108873823	-0.0701788838	0.0832353082
2	495973	735973	BYxYPS	0.04926853961	0.04362539728	0.08773017866	0.01067260201	-0.00203512828	0.144087107127	0.11266412153	0.12138148627	0.05697822745	0.07138408706	0.35004666088	0.08319292242	0.10837590029	0.08274590091	0.02580644869	0.1576924524	0.06667819383	0.04276419965	0.03788474664	0.09030323066
2	496534	736534	BYxYPS	0.185823644387	0.11376495494	0.14937928181	0.11098860503	0.07977943416	0.1441464997	0.20678618566	0.14205291767	0.23199804433	0.04256691881	0.31380819011	0.02476318516	0.10003739775	0.1385595972	0.0622832299947	0.15570228254	0.10094687177	0.13568432485	0.1629667401378	0.21978439165
2	496912	736912	BYxYPS	0.12097802538	0.05543892906	0.13905019225	0.0422924042	0.04957160306	0.13043628475	0.15251751116	0.12824479469	0.068996249281	0.11855727414	0.45964192399	0.09541431891	0.0587998755	0.0552903627	0.13969906288	0.3252621294	0.02344535628	0.15280757038	0.1885368359	0.149942249937
2	497471	737471	BYxYPS	0.0471183249	0.03984523293	-0.00554455951000001	0.0666505253	0.10774570735	0.15377034343	0.09544804592	0.106653280286	0.09053880814	0.07298921403	0.32449117706	0.03178517027	0.08544287035	0.13804812709	0.06930217608	0.23575197798	0.01180147455	0.0434623139566	0.08965029547	0.04053613237
2	498691	738691	BYxYPS	0.09649941692	0.03816598247	0.14604641638	0.09235601518	0.01491518936	0.12097955748	0.07512154142	-0.02654478173	0.152052111151	0.08572093752	0.231489056512	0.1403613189	0.1034632749	0.114902303312	0.08191182531	0.26352840237	0.01919872588	0.05770112605	0.0531407868	0.10213624653
2	499004	739004	BYxYPS	0.249409687993	0.28848599703	0.26341422015	0.19330595603	0.2244628647	0.224581726705	0.22889144672	0.18347817829	0.29835353683	0.115873846557	0.5672285489	0.17608425603	0.2388770073	0.28875722023	0.258754676071	0.3301848896	0.12517894732	0.058369176848	0.20608693383	0.19346889669
2	499064	739064	BYxYPS	0.08402900121	0.05111708525	0.1217069864	0.05611705368	0.08819336488	0.05175907549	0.0423095649	0.04018082214	0.0680154047	0.03959242816	0.25781530067	0.0459925387	0.05358462601	0.0429958631	0.11384648727	0.156909950094	0.02394170722	0.01433211932	0.0583845516	0.06570109276
2	499979	739979	BYxYPS	0.14885839835	0.181887600784	0.12188282469	0.11817752715	0.14112397735	0.19882241305	0.18279816717	0.21901242728	0.210699385723	0.120940114744	0.43502885579	0.204221068937	0.12436783571	0.14838390416	0.11160764503	0.26117974403	0.15103137735	0.07909006817	0.14772317691	0.15829589619
2	500492	740492	BYxYPS	0.08170636052	0.01841598769	0.05308558243	-0.1036829142695	0.02540644617	0.02855184761	0.06159713133	0.04570169008	0.1153801863	-0.00035026749	0.18793501647	0.058868435016	-0.004049308	0.031513534368	-0.01137890426	0.22180862935	0.000187274660000007	-0.09623036722	0.01576929502	0.00884769544
2	501195	741195	BYxYPS	0.08417450817	0.08972370961	0.15882769321	0.0573973867	0.06134462169	0.11817871349	0.1692337933	0.0645431896	0.10551840665	0.12671096587	0.29456921264	0.1097412864	0.07544218183	0.16176470328	0.07154895271	0.26604394982	0.01069439825	-0.0030723981	0.148219408198	0.182833385004
2	501570	741570	BYxYPS	0.29679541265	0.2914521195	0.24082960507	0.26620456488	0.20517133095	0.32432926504	0.2483087385	0.2696079303	0.3122675737	0.3094731703	0.51157499031	0.30488710596	0.301243321	0.2288036669	0.2487047347	0.4170164575	0.1804985852	0.1171095526	0.26345492304	0.20965662841
2	502299	742299	BYxYPS	0.1615115359	0.09190796957	0.0764646601	-0.0228705385	0.1058253818	0.20311592011	0.11425350964	0.0886089304	0.16355119062	0.15095361005	0.37188436997	0.1539188106	0.052528602	0.1012816246	0.11905079729	0.18347521489	0.0933675902	0.0341430564	0.08757454934	0.12092577667
2	502621	742621	BYxYPS	0.02228653088	0.02909237175	0.0063153524	0.077626200061	0.053948708163	0.07343632109	0.10068467086	0.15218705973	0.01491030639	0.0543996	0.25359404169	0.08989244735	0.09283776283	0.1223297213	0.04152767559	0.21016707169	0.0010932381	0.04029565155	0.0522462022	0.116805389844
2	502953	742953	BYxYPS	0.12222378342	0.158290619863	0.09998141587	0.25301499312	0.21541581474	0.078592140549	0.09890878444	0.13266388442	0.20068999893	0.033745177369	0.5862791183	0.0450830784	0.03124423668	0.16099147283	0.05554489974	0.30436148525	0.166160615963	0.1131380109	0.3065714970574	0.23554196636
2	503628	743628	BYxYPS	0.2898673586	0.31852619959	0.19557609387	0.4777704145	0.17861418565	0.18216286492	0.24653656925	0.34471967682	0.292689747922	0.24587120144	0.6155697353	0.3851242554	0.43282776901	0.32523286307	0.13321573203	0.5927091447	0.0547317858	0.2735173097	0.3712007474	0.3235599849
2	503880	743880	BYxYPS	0.127725739916	0.2436836412	0.20671093952	0.14800665502	0.12687543748	0.09189253689	0.15765955444	0.26529898676	0.20719265655	0.21068302015	0.3495436887	0.19042073525	0.10360455502	0.10448149942	0.19161059572	0.2753469632	0.1156603114269	0.21726925097	0.143821023901	0.20673480898
2	504417	744417	BYxYPS	0.0752244763	0.0613607515	0.1179779647	0.020817989	0.0836509964	0.1224925201	0.025001516	0.0292134409	0.12176409693	0.0915915625	0.22065636296	0.0945293129	0.0858187695	0.0476287185	0.00604827890000001	0.2114912051	0.0338171347	0.00906483577	0.0996741638	0.0691023139
2	504988	744988	BYxYPS	0.11589183633	0.0560814491	0.15957124675	0.12977483823	0.10939039497	0.16520217909	0.08734955333	0.16023717515	0.15515870952	0.17058811412	0.3215333536	0.12185076076	0.01973332357	0.121995145665	0.11027640107	0.2490465029	-0.00391957324	0.00808474079999999	0.013393234492	0.09533867549
2	506048	746048	BYxYPS	0.1034832483	0.08368640291	0.07571900369	-0.01310092608	0.11214158131	0.05704543221	0.10269626304	0.03180743903	0.0484867840336	0.058100769311	0.31532850285	0.0802761592	0.08260651827	0.065832548898	0.1194816718	0.23314481796	0.032105116289	0.05265787018	0.03856055893	0.04899117663
2	506231	746231	BYxYPS	0.17704406155	0.16772486737	0.12814180492	0.31485230905	0.09436786384	-0.05142378039	0.11191256857	0.24804064121	0.237506542	0.14109440457	0.4511847794	0.17924810719	0.2862315281	0.16964935328	0.15692570444	0.21606450147	0.128144766128	0.04943868619	0.11388605702	0.0396494092
2	509567	749567	BYxYPS	0.0772238393	0.0996897726	0.0968551666	0.207737127	0.1648807564	0.1226612832	0.136637903	0.12802236224	0.0923281809	0.0437737958	0.4304289466	0.0609685056	0.137556884	0.0792310032	0.0456570252	0.2896823603	0.0734359338	0.00799378880000001	0.1411377877	0.0986594182
2	510153	750153	BYxYPS	0.11875993395	0.13551566688	0.12549668852	0.18473693645	0.1166613706	0.19551739195	0.15512615807	0.15368463361	0.15930179605	0.19229158484	0.391901127	0.1961280231	0.18170477754	0.19167950469	0.17086125704	0.2862220124	0.09325622249	0.07719824967	0.14264025919	0.07287999147
2	511430	751430	BYxYPS	0.1172250639	0.1255018591	0.13854051444	0.0554419277	0.1594638066	0.0614654693	0.108157407	0.1073204561	0.129985142885	0.11256392943	0.409968356115	0.1533538458	0.1118960842	0.1118182378	0.1216744051	0.279132713855	0.0669414755	0.06627381219	0.07090024575	0.1177869117
2	512161	752161	BYxYPS	0.1268462231	0.14605643129	0.2040744593	0.25156072069	0.12940754882	0.04056288002	0.0432408092	0.21797579761	0.06441393093	0.00141422830000001	0.29128028866	0.23045988703	0.1325243628	0.22948629188	0.13437694415	0.235129269367	0.0876368209	0.09787487561	-0.05737634935	0.14166166974
2	512339	752339	BYxYPS	0.19430374308	0.2198063249	0.18783126883	0.184528387927	0.26288369516	0.3027089156	0.21564073827	0.21093632435	0.23161796547	0.26497341917	0.4167145409	0.22841743816	0.22345883477	0.20719541304	0.11699480013	0.4201610243	0.110854328438	0.125812035828	0.21879613258	0.245789790867
2	513061	753061	BYxYPS	0.100849207306	0.1197020422	0.27078579988	0.21657546839	0.1976781232452	0.32535850152	0.11436728545	0.19810810085	0.18937017586	-0.0302264806	0.4359208914	0.16804300277	0.18795294466	0.27165252149	0.14186580275	0.2444311089	0.14674341465	0.13178240032	0.13121744683	0.1810773064
2	513527	753527	BYxYPS	-0.0245434649	0.014897942304	0.05991078197	-0.04852918911	0.0077169189	0.03903781278	0.00254164091	-0.12111108138	0.05061122776	0.09108224532	0.22865806183	0.03945784936	-0.00249212457	0.030828126512	0.00580828249	0.12909026719	-0.00352465192	-0.01130474966	0.071394472765	0.01358583038
2	513966	753966	BYxYPS	0.18205718241	0.09908255671	0.18635592562	0.11550148807	0.2929257017	0.16680043054	0.2322316888	0.176791401812	0.38115515898	0.29669739171	0.8120848611	0.19432599465	0.20723024333	0.12561420615	-0.00255574981	0.3270432118	0.050056776978	0.07125622572	0.13090246502	0.18617790358
2	514071	754071	BYxYPS	0.11538652558	0.07546956899	0.10607529749	0.04073764324	0.06572859516	0.19968154188	0.01592381003	0.08736150944	0.0741682	0.03764543455	0.310202792748	0.01611215668	0.11221426116	0.04285841802	-0.00309329365	0.16621707559	0.00401057619999999	-0.03081582993	0.06961009814	0.04189243372
2	515310	755310	BYxYPS	0.04903771759	0.05066987993	-0.04559548856	-0.05864413306	0.06067131118	0.01330716304	0.03398556314	0.06107514319	0.0395035956	0.06436570852	0.198185409	0.02024780544	0.0335681965	0.03581829945	0.05435354096	0.1182126175	0.0506988391	0.02722215091	0.02975861014	0.01413305761
2	515536	755536	BYxYPS	0.1795591669	0.0535315453	0.3944228717	0.3592990161	-0.0905839565	0.1515984849	0.4140665602	0.2414436376	-0.038190444	0.1088490123	0.4172023855	0.1697804374	0.0960288562000001	0.1732134442	0.2309963042	0.1688545337	0.2634095608	-0.2214563798	0.1823142551	0.0134446875
2	515882	755882	BYxYPS	0.0888159428	0.00930701679999998	0.14426466314	0.15841637	0.14525183424	0.30318350746	-0.0262266903	0.0966968526	0.17312294511	0.113337005	0.1976454048	0.1235575652	0.11488982697	0.15207405466	0.1326788708	0.26175290935	0.0232599836	0.07464892935	0.10343132688	0.18753829018
2	516747	756747	BYxYPS	0.14977346932	0.2174988851	0.131836649094	0.2594532495	0.2494639275	0.3971675309	0.22076758186	0.09622225815	0.12791312097	0.2573145972	0.4536513981	0.21373196056	0.24328329435	0.12360206201	0.14764251081	0.32395304187	0.09973864935	0.01616586093	0.12062306421	0.23111836857
2	516980	756980	BYxYPS	0.01369906545	-0.01524691947	0.04367920153	-0.0528872096	0.09699224571	-0.09974261058	-0.18388039129	0.077251753634	-0.03171118901	-0.0353808791	0.2998970058	-0.00830417122999999	-0.08020302636	0.08538689172	-0.15842297627	0.2675011011	0.03001473743	-0.02704444204	-0.043001898041	0.082551130463
2	517625	757625	BYxYPS	0.06079355984	0.08619066369	0.15466634236	0.04992651827	0.0728043049	0.176177494702	0.053598344892	0.12059170399	0.09846511862	0.10654593319	0.27660257281	0.03728145755	0.03452898972	0.07630405922	0.1037365422	0.2218418928	0.016900081899	0.08086543367	0.06295893899	0.081109345066
2	518127	758127	BYxYPS	0.029643556	0.2177757792	-0.058298209	0.1513921501	-0.0877974961	-0.1569123131	-3.39106999999728e-05	0.2074434435	0.43852499355	0.1628806727	0.41675214505	0.1387394931	0.2627333	0.1729600078	0.0256669712	0.1531780658	0.220883764	-0.138275457	-0.000988340099999985	-0.0619898426
2	519662	759662	BYxYPS	0.376457886	0.27441261014	0.2491488042	0.26724416537	0.2562192813	0.02333720074	0.2827739532	0.25070405855	0.19187017238	0.2302495481	0.5654801028	0.3244349431	0.21087874028	0.28282662122	0.2929818788	0.5276371745	-0.01690682216	0.2427262114	0.2863221007	0.11661983029
2	519894	759894	BYxYPS	0.1122960275	0.05786123294	0.0385078482	0.08015573294	0.13368697243	0.09643826275	0.07413193185	0.1089859633239	0.15746179149	0.10555481061	0.30289253396	0.0526042296	0.10135195317	0.06376850567	0.06910578227	0.14474594678	0.09261489042	-0.01150424791	0.08851280488	0.05357648128
2	520141	760141	BYxYPS	0.0470000102	-0.04482680714	0.07206312519	-0.01706340032	0.13477284908	0.01233716629	0.1566584952	-0.03585673902	-0.03691491298	0.16778424381	0.41324815773	-0.02822033979	-0.03903490687	0.04600236058	0.10283378048	-9.27400200000025e-05	0.1303351993	-0.01605108974	-0.08479966371	-0.09398916863
2	522915	762915	BYxYPS	-0.07299629383	0.01570718464	-0.04994653316	0.06917983902	-0.09606899993	-0.050505379805	-0.0506561755	-0.0348126324	-0.0528727195	-0.1076152692	-0.03284532512	-0.07638040883	-0.15324185018	-0.11594940082	-0.12117579918	-0.144244813269	-0.033914150634	-0.11737157143	-0.07937412254	-0.04729515525
2	523053	763053	BYxYPS	-0.05300863496	-0.08199453703	-0.02092716566	-0.04122495907	-0.07316853141	-0.02917688437	-0.10462612522	-0.08726249495	-0.099977858553	-0.08000332042	-0.04478935577	-0.04958248594	-0.10101283341	-0.07548854234	-0.137557463672	-0.13550815365	-0.1727060086	-0.13686356109	-0.17355228749	-0.076270128347
2	523211	763211	BYxYPS	-0.2242852939	-0.3620980356	-0.324379267	-0.2107557187	-0.1363600176	-0.4695107427	-0.2710494502	-0.42974961	-0.3236641614	-0.1378667972	-0.5068586724	-0.2213774475	-0.2781876666	-0.2114487837	-0.2022852208	-0.25328056445	-0.16796508613	-0.6105361065	-0.20532652652	-0.08525213085
2	523934	763934	BYxYPS	0.082526947	0.03370624512	0.07233649405	0.10698343583	0.06840608474	0.13182755377	0.02740585473	0.06588891987	0.09279385653	0.026116748182	0.251657948534	0.05609120748	0.06970124367	0.06607989953	-0.01328615762	0.2110209273714	0.01647562556	0.01478840201	0.03337486779	0.02960067172
2	524653	764653	BYxYPS	-0.174027669	-0.1088173292	-0.0106442576	0.106789373	-0.0338392632	0.16645791683	-0.0588878789	-0.1624103818	-0.0403562464	-0.2517758878	0.24297430792	-0.0132756401	-0.0562472657	-0.0894953763	0.07241815285	0.0683189415	-0.1150177224	-0.03554520969	0.0109245432	-0.18641258009
2	525036	765036	BYxYPS	0.37805746188	0.41275074941	0.34549933155	0.19709061302	0.47528313351	0.37519928342	0.40110563767	0.41474254573	0.44439870836	0.27608972284	0.7904965921	0.35866983595	0.326853969929	0.31163217356	0.20208290413	0.5734947668	0.18771967039	0.04441236577	0.40124047991	0.01442760253
2	525336	765336	BYxYPS	0.059169888	0.01906954779	0.08765205215	0.09112698454	0.02942659618	0.03380937027	0.03464059313	0.11158333147368	0.08569334923	0.04689615871	0.23553888185	0.0606434131	0.06003538472	0.13042830257	0.05115796976	0.2836018315	0.00722342554	0.033127215265	0.0147456839	0.11377136057
2	525357	765357	BYxYPS	-0.02784545267	0.04324041796	0.04648261953	0.0115025055	-0.000349695920000004	-0.03523708355	-0.04506326634	0.00817589635	0.0085062511	-0.02128638084	0.3093493639	0.07411379661	0.00758724866	0.013121501333	0.02201799178	0.14420303655	0.0234847934	-0.00547447213	0.04136313377	0.07538685926
2	526242	766242	BYxYPS	0.22339035665	0.1625445365	0.16737809029	0.1175580091	0.11498802006	0.09213257722	0.11131700365	0.252792670054	0.163602922	-0.03393721721	0.31846669417	0.0966640393	0.216921906545	0.09604254994	0.13830024754	0.264347136807	0.08869084323	0.05963352976	0.1224763358	0.196282723722
2	526667	766667	BYxYPS	0.22204050582	0.20519014956	0.16030595928	0.4373742259	0.26352803388	0.43650147744	0.0198003646	0.02693380653	0.07347033074	0.084464653322	0.43676267103	0.1096959724	0.16354682287	0.07466122487	0.17780987295	0.147806891873	0.17118551422	0.0598765284	0.12423081813	0.20527057266
2	527099	767099	BYxYPS	0.1015370376	0.08410326474	0.07720965669	0.06622201182	0.26360035662	0.07212140068	0.12772970662	0.1498165719	0.19559838239	0.09566423913	0.1259357678	0.16515487975	-0.008642064219	0.29130762887	0.09432319163	0.48410584228	0.06325495868	0.06057548114	0.22856021369	0.04799870821
2	527487	767487	BYxYPS	0.30094215345	0.18949133268	0.17100939519	0.0944581255	0.21706161596	0.14625715121	0.1378077107	0.1892746999	0.116044947505	0.073080336348	0.3801402995	0.23972013577	0.12969114174	0.2406836667	0.12898863179	0.2596520567	0.10991577398	0.0185023577409	0.080237136436	0.17092369084
2	528063	768063	BYxYPS	0.20439417534	0.20263358259	0.3015538315	0.18087802223	0.2305258143	0.35439604399	0.21731246986	0.28553149845	0.21966649989	0.179546554872	0.5002663471	0.3669680292	0.20966581411	0.2507101775	0.15125613939	0.4681122489	0.00215210808000001	0.06374995942	0.0781889881	0.19908736781
2	528364	768364	BYxYPS	0.01119946452	0.02747880308	0.02576846229	0.03619536743	-0.045375995581	-0.05485710314	0.04414206911	0.04135728072	0.07530180067	-0.01967356516	0.3055063483	0.06969627958	0.08979364334	0.0163414994	-0.0334043492	0.13194510828	0.044109143288	0.0520429836	-0.02198443916	0.10764538232
2	528505	768505	BYxYPS	-0.0480067524	-0.097127252	-0.0859699064	-0.1059133887	-0.0864459098	-0.1259393133	0.0422067811	0.0175984568	0.1163133793	-0.0841589778	0.3346972985	-0.0225249729	-0.1502704015	-0.0701284363	-0.0415419937	0.2614890023	-0.1552003259	0.0923681007	-0.0385761576	-0.1084641251
2	529073	769073	BYxYPS	0.090043337264	0.05519874706	0.03288930978	0.06705115835	0.12331820879	-0.06481193511	0.055900873631	0.07418188827	0.18475815305	0.07120434967	0.3535935511	0.04493076454	0.10787781624	0.07021115409	0.06109304659	0.3613793059	0.05444477241	0.0490170386	0.07610933323	0.11217942132
2	529321	769321	BYxYPS	0.1904305234	0.21445562142	0.25461355133	0.3052476550303	0.12288662738	0.27085253591	0.26278964749	0.23736800474	0.18788795285	0.1790886659	0.42264361949	0.19916490639	0.238740666953	0.193882105907	0.17347932646	0.34828349264	0.08636119297	0.0953121982	0.11464480047	0.21784886477
2	529409	769409	BYxYPS	0.0639476866	0.0910900677	0.0229838399	0.0992847296	0.0307286852	-0.00814735359999999	0.1355456577	0.1747960523	0.0435802468	0.0416584697	0.310864461994	0.0495955144	0.0197690476	0.0324694079	-0.000261122899999994	0.23519283359	0.0119412478	-0.06615018005	0.1006977615	0.0660536921
2	529834	769834	BYxYPS	-0.05220924312	0.1783977493	-0.1122540441	0.0294434473	-0.22919083311	0.1710303215	0.12133590537	-0.2812172169	-0.1260711506	-0.320641540059	0.30602161967	-0.32538112257	-0.19732166519	-0.0233023419	-0.0418214483	-0.0438472467	-0.05880081985	-0.08778088278	-0.19220264361	-0.03785140317
2	530455	770455	BYxYPS	0.22296693478	0.20502188258	0.21075129646	0.18486823336	0.14227202318	0.12589980531	0.19779533504	0.2795063952	0.1412316362	0.18669347665	0.3782345036	0.14374749956	0.18575174963	0.21038042336	0.11224424353	0.2508057426	0.05269395932	0.111073870214	0.16913344614	0.15553052688
2	531976	771976	BYxYPS	-0.0212257754	0.1253606976	0.0169031853	0.04269365	0.0768771952	0.1046518101	0.0590363879	0.0378170659	0.0678342941	0.00863602860000001	0.25638886036	0.0376303755	0.0133499067	0.0037245773	0.0087921275	0.1523135014	0.0117510929	-0.01398122351	0.11325223228	0.11809137189
2	532108	772108	BYxYPS	0.2415291355	0.12371356354	0.31583020132	0.23648499	0.20569413636	0.3451416862	0.20602116009	0.29025947928	0.13968022681	0.20520616117	0.4798317218	0.148509639372	0.15528202536	0.2509682948	0.13710955311	0.4712482715	0.115548010532	0.07365647812	0.21588694607	0.02757514038
2	532514	772514	BYxYPS	-0.003409247287	0.0069588434	0.239996469	0.01188644161	0.19676448283	0.1233474454	0.04412429447	0.21565449917	0.4040777199	-0.0526313016	0.3605709511	0.06333902211	-0.0201569312	-0.04793271098	0.290245747402	0.21974224781	0.09751162258	-0.05715778589	0.01807699918	0.07280835172
2	532561	772561	BYxYPS	0.24254472202	0.3072751899	0.11278981102	0.255476942424	0.2720044337	0.21257204404	0.02089003606	-0.0042653215	0.3118783487	0.2095453669	0.3495029537	0.20287491478	-0.0322712675	0.17181057061	-0.023827694224	0.30798629448	-0.015536993	0.250063025	0.201063825975	0.100076499765
2	532996	772996	BYxYPS	0.1235876729	0.16466256059	0.1695617229	0.0995178347	0.2463004994	0.1719037353	0.1289393476	-0.00029767859999999	0.15921453729	0.09575859845	0.4832699504	0.143734921	0.29300806316	0.1060701508	0.06275844329	0.26595361328	-0.06350340756	-0.13136098156	0.19376827413	0.08623497095
2	533386	773386	BYxYPS	0.0838985709	0.13699807799	0.09181345901	0.18009232989	0.033687793	0.15511582976	0.0453646341	0.1775700074	0.10486616174	0.0463950565	0.39138477825	0.15456247837	0.14633258274	0.046248893	0.14226191391	0.27021687181	0.02881256179	0.00519978584	0.09086556016	0.11192695977
2	534631	774631	BYxYPS	0.09695582548	0.06200234007	0.09458284667	0.04240820071	0.083224987712	-0.00506892012	0.08739792655	0.09021610091	0.03256666405	0.0278194714	0.26053195292	0.0066689266	0.027693354171	0.0500272015	-0.000714606130000003	0.18327904238	0.03659925203	0.083119442654	0.04359649334	0.1553695497
2	534916	774916	BYxYPS	0.2395267175	0.1871562482	0.16259419426	0.3581000477	0.22133268726	0.16203508677	0.14975696118	0.20792725845	0.23901501331	0.08208365161	0.4866350592	0.3214596241	0.05856806306	0.21183748024	0.19057060337	0.2194105443	0.14352593001	0.36887462547	0.19996468764	0.24304405806
2	535511	775511	BYxYPS	0.1347123875	0.15374442474	0.08741540686	0.0754574637	0.1483733476	0.17924632802	0.12871513617	0.14968380678	0.18518003706	0.15411420473	0.37655297707	0.14959791017	0.20787707745	0.14887456297	0.17748654736	0.31685283473	0.09658276931	0.13538092801	0.08450978908	0.15225691513
2	535977	775977	BYxYPS	0.061869138	0.040069843	0.0666200081	0.07775883365	0.04705276616	0.07837836321	0.0662740871	0.02649016277	0.06278620599	0.02146848863	0.225088756016	0.0781388915	-0.0370355213	0.07180217232	0.04819482497	0.141346152	0.00387047812000001	0.01998542064	0.0396116166	0.072701536
2	536420	776420	BYxYPS	0.1031947547	0.0035953135	0.0743935875	0.0836200644	-0.0907037951	0.00880043879999998	0.0842714205	0.0528750518	0.1661023003	-0.0271265759	0.3435870387	0.1570381043	0.1091987794872	0.0129865343	0.1623776077	0.24942364348	0.23084328702	0.0551078374	0.00853151890000001	0.2296351141536
2	537033	777033	BYxYPS	0.17772044521	0.09227215086	0.20267521005	0.117512639473	0.22317119649	0.24110922163	0.15211889606	0.16909321965	0.2805130027	0.19537078021	0.4328921664	0.2407712792	0.0841123778	0.17661125395	0.055548374035	0.3533407832	0.03897667411	0.05920225434	0.17436915279	0.19112787274
2	537474	777474	BYxYPS	0.04772407023	0.02998659598	0.08741505132	0.094831482	0.0721716777704	0.08346051738	0.10477695683	0.099982159684	0.09854692352	0.02683942304	0.22229988141	0.03293970077	0.0597898167	0.21372006209	0.05943527215	0.107028988711	0.009426923275	0.026723715857	0.05558065592	0.063523269387
2	538041	778041	BYxYPS	0.2006196136	0.2281202691	0.19566534561	0.1137468093	0.2228803132	0.112610817	0.30073655371	0.24246256712	0.1446130705	0.1879000703	0.4792361686	0.2125995773	0.31256812379	0.1986195926	0.1274319486	0.3564690913	0.0949466133	0.0237669701	0.2227111979	0.0737080345
2	538727	778727	BYxYPS	-0.3965703258	-0.410399996	-0.3540516401	-0.4422090391	-0.2960896324	-0.2718405765	-0.3095449868	-0.1971452142	-0.3163831671	-0.6088628833	-0.5346850047	-0.3411258971	0.2964637465	-0.36176543624	-0.0560563652	-0.3204153252	0.0004890216	-0.1747484456	-0.3484745016	-0.070403807
2	538935	778935	BYxYPS	0.0974118024	0.0820760867	0.11408655	0.0212396234	0.1425592436	0.1206332505	0.0778826981	0.1365115159	0.097947385	0.1393322736	0.2850474011	0.1045767917	0.0312719933	0.0400754918	0.0711489988	0.15329652512	-0.0143356676	0.0756969664	0.0709178405	0.00663061240000001
2	538962	778962	BYxYPS	0.0703674945	0.0942775039	0.1232609537	0.0240846687	0.0118330444	-0.0528008436	0.0904752596	0.0585950084	0.0932634928	0.0477789529	0.23936933899	0.0721006603	0.04136637	0.0516543055	0.0265959228	0.2647018296	0.0208875032	0.0137938759	0.0573910835	0.000429327400000012
2	539050	779050	BYxYPS	-0.0389913925	-0.0117981567	0.0329008477	0.0159000008	0.0276586899	0.0687059495	0.00696261750000005	0.0305057985	0.00995003620000001	-0.0175679466	0.2138992362	-0.0449395446	-0.0647705069	-0.0655646124	-0.018989165	0.0860652671	-0.0744929016	0.0456090177	-0.00685764329999999	0.0700933078
2	539631	779631	BYxYPS	0.1123100399	0.1291568862	0.2157375853	0.1745315074	0.2007989954	0.1381632309	0.122605739	0.0547614348	0.1450836994	0.1030560923	0.4451207144692	0.1323603973	0.1439916456	0.0674568823	0.1397100703	0.3222100187	0.1453713201	0.0612329075	0.1441959123	0.1335273036
2	540232	780232	BYxYPS	-0.040408236	0.0547025262	0.0402026536	0.0750215889	-0.0368861009	0.0117370968	-0.0592439864	-0.00530343650000004	0.1172570003	-0.0531007381	0.3660034212	0.1083986237	-0.036934691	0.1083463424	0.0826224007	0.2230302333	0.0921235716	0.0447865254	0.0216275096	0.0300304238
2	540373	780373	BYxYPS	0.13395634355	0.112958951156	0.16691827923	0.071072589173	0.17193921222	0.16251425373	0.085353266965	0.15507016308	0.16762602715	0.07226896446	0.3620667176	0.1541085	0.15999891372	0.10380624722	0.11639379709	0.337240007	0.082289503144	0.049982253133	0.18370559952	0.14714691757
2	540832	780832	BYxYPS	0.1238525378	0.06976914209	-0.008968971896	0.1073442215	0.12950606596	0.01879884947	0.056333517025	0.06422492403	-0.13008870791	0.07572287842	0.3622885869	-0.04230532856	0.09051158526	0.2182104049	0.00391280387	0.3625150808	-0.002412162621	-0.03362748116	0.04856300185	0.08733765997
2	541139	781139	BYxYPS	-0.3150895134	-0.3386165673	-0.09682825692	-0.2705791138	-0.14745257062	-0.09776122468	-0.10846282082	-0.05342391041	-0.3456155137	-0.531794358	-0.2350670588	-0.0522373628	-0.5047267979	-0.2911646915	-0.13555915241	-0.16469213811	-0.2686383628	-0.1265629732	-0.0358611577	-0.4762892134
2	542046	782046	BYxYPS	0.0785583695	-0.00777249498	0.07028971102	0.09840785018	-0.00756412167	0.03832049843	0.03837535623	0.12741064989	0.08792009944	-0.06315138563	0.17456074394	0.02509081537	0.06243992459	0.01475208828	-0.01369119088	0.10090898713	-0.01560396599	0.054605098745	0.01248898455	0.0410546691
2	542475	782475	BYxYPS	0.3359738223	0.32911601279	0.38295131792	0.3077726298	0.35421373898	0.4413886359	0.25521835125	0.27715564606	0.27133366095	0.375020788	0.49846862909	0.37206216381	0.31197035422	0.3002372756	0.38238327983	0.46976247889	0.1273267089	0.0646068547	0.1490967079	0.28909183018
2	543000	783000	BYxYPS	0.132253484	0.1660855133	0.09202929122	0.15691171321	0.05015137913	0.09573626202	0.072141373799	0.10478047061	0.17388843094	0.05802440223	0.28794685274	0.12310643573	0.01651989106	0.15118824602	0.13987132683	0.2623032673	0.070433069376	0.01544577112	0.09764590266	0.10559140364
2	543293	783293	BYxYPS	0.031174725219	0.058110306182	0.10152476213	0.08792639031	0.12874756518	0.06272176093	0.11050106292	0.07592851013	0.10215615737	0.11323037836	0.3200031082	0.01505504392	0.11081752079	0.05951390992	0.077090518218	0.28989954334	0.0693709998	0.06545591709	0.09650820812	0.0858258904
2	546009	786009	BYxYPS	0.15944152572	0.14685241932	0.18605454324	0.193112637	0.1613365175	0.26905938178	0.18433880979	0.16278471381	0.28288707035	0.1568536395	0.4503536177	0.16474568198	0.20422253381	0.2767975532	0.2101260791	0.4321010751	0.15156619445	0.08215468067	0.2744664256	0.2485992024
2	546726	786726	BYxYPS	0.07947896208	0.1089497476	0.10928474652	0.09417027451	0.08462181669	0.14377509584	0.12269838661	0.1240587424	0.1492786132	0.0355917855	0.28261462957	0.15770358991	0.09825919973	0.12453087583	0.1088935677	0.27685840608	0.055800623	0.0758300298	0.05184400188	0.1239395768
2	546927	786927	BYxYPS	0.1055204939	0.1555353928	0.1981333001	0.1456281634	0.1919532428	0.2297909281	0.1960473578	0.1734131264	0.1665450844	0.2033243012	0.2796536457	0.1994947487	0.151977534	0.146292468	0.1679169839	0.2864002899	0.0262803582	0.0573527569	0.111361562	0.1391659292
2	547510	787510	BYxYPS	0.18184476157	0.14789698258	0.17962842761	0.20894716931	0.19596683192	0.2630211123	0.157802798	0.16576471922	0.15598144439	0.13747084906	0.44094144002	0.06588293143	0.0617465179	0.18219801244	0.05181629534	0.36202745539	0.17321848268	0.01818086375	0.13180423424	0.08205539962
2	547529	787529	BYxYPS	0.23170458102	0.17314431197	0.2567946735	0.24175133807	0.17762664639	0.07754926045	0.26404083176	0.12294363938	0.18071915481	0.15897525388	0.44043982792	0.25825977165	0.15875489078	0.23556897149	0.22142305066	0.38718034282	0.15764813217	0.08063331482	0.15748183428	0.22556477252
2	548419	788419	BYxYPS	0.000160257980000009	-0.0078784345	0.0394398629	-0.05882565091	-0.05635858696	-0.00340950920000002	0.00552336930000003	-0.0448738019	-0.0039392203	0.0060102366	0.13037001822	0.0622362207	0.00274981815	0.00592422780000001	0.05508861368	0.10703581638	-0.0116052526	-0.1107136942	0.02064135611	0.0376612188
2	548437	788437	BYxYPS	0.0452585981	-0.0049897495	0.2055444671	0.0662494983	0.1003981744	0.2070471107	0.196573501	-0.0144583044	0.23086682423	0.21417268741	0.35540569062	0.1553103841	0.14840900168	0.20669442721	0.122977035	0.3829272243	0.062188848	-0.0593415831	0.056095646	0.1759511296
2	549460	789460	BYxYPS	-0.20579365613	-0.0376545977	-0.10692072155	-0.28073757485	-0.09877982244	-0.26651918863	-0.06137833797	-0.15519456883	-0.17539904875	-0.115074117664	0.07031058331	-0.07456467167	-0.10818933752	-0.137508068332	-0.26194836717	-0.06979254953	-0.19938461731	-0.117127434616	-0.0303831669	-0.25360654688
2	550118	790118	BYxYPS	0.13065613415	0.10893023732	0.063486861148	0.17677000087	0.12534356982	0.09433792648	0.13672948569	0.1050774284	0.1030102504	0.11753886766	0.29967796233	0.12861567715	0.127852653328	0.15158807873	0.07682804193	0.25609870266	0.04488466351	-0.01260304144	0.1497098897	0.03767407664
2	550673	790673	BYxYPS	0.0908644722	0.1535490205	0.2835611145	0.0592670911	0.1140926133	0.2956075319	0.0658218657	0.2132212501	0.2770376234	0.0136270506	0.42133485412	0.2106212536	0.2313094285	0.205924839	0.0954877869	0.3644966976	0.1234851401	-0.1031904748	0.2456358949	-0.1060491549
2	550841	790841	BYxYPS	0.1325523102	0.17213019877	0.11627943336	0.128787410774	0.2229238543	0.20034931452	0.22653492868	0.09157485003	0.182336927914	0.24104322519	0.4167375285	0.16120807766	0.1780070258	0.16721393065	0.13340976644	0.2705060977	0.0602251957	0.04716372809	0.2346408409	0.0250803777
2	552231	792231	BYxYPS	-0.06746855404	0.05637618906	0.096412900089	-0.0043799943	-0.0791821409	0.02296108997	0.02405509308	0.09962524157	0.03775341618	-0.06314385452	0.26258896912	0.00180031374	0.01056911159	-0.08445970627	-0.0527424197	0.21091772265	0.01288228857	-0.06348765368	-0.00515589817000001	0.1266421479
2	552342	792342	BYxYPS	0.1491392573	0.25979558471	0.2013304752	0.0935604084	0.37194456098	0.53890673495	0.28950725087	0.2469250816	0.3306234814	0.25049416276	0.49469402724	0.0241923707	0.334397111	0.1863073047	0.1894188202	0.33053988198	0.1323866837	0.1048256994	0.0113946475	0.36893204552
2	553012	793012	BYxYPS	0.19102404339	0.115428926284	0.19671829021	0.0032675355	0.07204917072	0.4075738827	0.16043694877	0.22710815553	0.181331246585	0.09200202463	0.4388779808	0.13589630466	0.2160098233	0.163084101119	0.1237627298	0.23739124223	0.20747384455	-0.0176916565	0.152397452189	0.0855556595
2	553387	793387	BYxYPS	0.09788658884	0.08041998034	0.11614698563	0.0827144314	0.11072093699	0.17239360103	0.06837511911	0.080853419099	0.11973175526	0.08354350724	0.17591557848	0.161200866464	0.07736054414	0.12018672339	0.09918092549	0.14578129895	0.13724980905	0.04192126694	0.10750038008	0.02639544437
2	554041	794041	BYxYPS	0.1110868830097	0.0903570892	0.13974056513	0.123418589452	0.06875332859	0.09365597767	0.10613990736	0.18483628079	0.184058583007	0.093095667756	0.40639758978	0.17315910003	0.07362566301	0.11985069577	0.05892275532	0.31984485164	0.103392124487	-0.00626342001999999	0.11891673994	0.14598552024
2	554531	794531	BYxYPS	0.09583487111	0.13841363061	0.041891796	0.116712190617	0.047119793	0.0869703518	0.0363875909	0.0948423476	0.0817301805	0.1161011863	0.40724296956	0.171901903279	0.0564944361	0.13531848831	-0.0575896272	0.16422724089	-0.04890279026	-0.05205134673	0.05235384835	0.04499283187
2	556266	796266	BYxYPS	0.132370272393	0.13492323238	0.21440618436	0.08868911065	0.10029000633	0.22223342852	0.09505971128	0.12673622336	0.15150277613	0.123928084992	0.4308827925	0.15613361535	0.02287092889	0.15390351708	0.107831462587	0.3189301525	0.10157692866	0.0121142162795	0.11239160781	0.005530041433
2	556986	796986	BYxYPS	0.08950798093	0.130585265184	0.12402835357	0.07740953578	0.10950740506	0.04646537091	0.068532696971	0.18018686848	0.08842023336	0.0248831346	0.2705950472	-0.03564935541	0.0859809661	0.08491114033	0.07146205062	0.18663044373	0.02827707549	-0.024254195318	0.02705697	-0.07709904933
2	557645	797645	BYxYPS	0.04637288825	0.15418486386	0.2778170407	0.24212712915	0.2538120081	0.13447069119	0.11928305167	0.16243902354	0.18528431963	0.2383397316	0.3275089592	0.13174060458	0.07693208941	0.137354892742	0.1593170341	0.3244613409	0.08073510499	0.07506149748	-0.05359341043	0.06806630165
2	557757	797757	BYxYPS	-0.1607189766	-0.2038670115	-0.152228692	-0.1301744628	-0.1472154277	-0.1647232327	-0.1738215023	-0.2059695483	-0.1745213345	-0.1715575022	-0.06061215109	-0.1655496397	-0.05634952054	-0.106707619	-0.1741586327	-0.1009023277	-0.1185975054	-0.1006763833	-0.1075399475	-0.09606815287
2	558127	798127	BYxYPS	0.10061749801	0.09141044778	0.05594155776	0.04230544014	0.0448769148	0.01721539228	0.12050916205	0.21049967336	0.16787206658	0.10308377785	0.38604178647	0.11373954206	0.07312336675	0.12839477693	-0.0259647697	0.29959788455	0.10963919635	-0.03046536727	0.11747511358	0.2853693587
2	558493	798493	BYxYPS	0.1775803993	0.12456049478	0.1798112594	0.21541702615	0.18762237486	0.2073012964	0.14262382924	0.2092173348	0.18477714128	0.112102918	0.3523508213	0.10694620465	0.20701037793	0.19094891551	0.13183121703	0.334365753	0.0780812000167	0.0326351594	0.15754994969	0.05497317167
2	561564	801564	BYxYPS	0.09529473124	0.12420063648	0.10839310512	-0.00721598130000001	0.12247539475	0.01627572993	0.05883095437	0.1383535886	0.0825826978	0.13963265951	0.24545604839	-0.00435102809999999	0.08934059966	0.07378240991	0.03638345598	0.13082520649	0.02862066884	-0.04120645697	0.000203105440000004	0.08930416925
2	562809	802809	BYxYPS	0.08367036251	0.11436119592	0.1130992071	0.09888973815	0.046989162325	0.051696121797	0.10322644967	0.08196338826	0.07732369945	0.10683532346	0.2320224016	0.06971655314	0.13061907374	0.0427968338894	0.07491310984	0.14853602606	0.01656345369	0.01763083285	0.017717945897	0.03688680614
2	564036	804036	BYxYPS	0.0445535226	-0.00702529729999998	0.0516868489	0.0560132729	0.114281957048	0.0650278776	0.0315241382	0.1172892698	0.12649553835	0.0864661369	0.199848278666	-0.00964705719999998	0.0218597786	0.022432671	0.0213409818	0.1918732542	-0.0367014913	0.0181354596	0.0312608878	0.0827475981
2	564230	804230	BYxYPS	-0.037306724	0.08236793	0.0337505938	0.1787394811	0.0113712813	0.0655109671	0.00301519910000003	0.097775261	0.0113847851	-0.0240166192	0.2257174397	-0.056353073	0.0657799085	0.14426186021	-0.0698088089	0.112082831	0.00910813359999998	-0.0202861797	0.026274402	0.0397170372
2	565596	805596	BYxYPS	0.16786165651	0.0280116455	-0.0396306505	0.2187549494	-0.3985994254	0.2258670574	-0.1231525157	-0.1508254705	-0.2486960836	-0.1234495126	-0.1564189821	-0.1166392309	-0.2677853125	0.0041891772	-0.4162613264	-0.1851647838	0.0469031901	-0.0468821458	-0.1078294855	-0.0630117981
2	565944	805944	BYxYPS	0.18330365756	0.16411178047	0.21975879249	0.2755604343	0.2175988104	0.27307960173	0.14178589153	0.13142701548	0.21528849136	0.20322983158	0.4316784976	0.15861758117	0.17936588167	0.161751323295	0.11157547742	0.3521929018	0.12754704376	0.13742466508	0.23179384294	0.1478099247875
2	566051	806051	BYxYPS	0.13633083123	0.13579213327	0.10551272905	0.02775831196	0.20345679209	0.14675259678	0.15400068121	0.15546001134	0.18471575904	0.17850467078	0.4347831034	0.10498613782	0.242700507	0.138840068608	0.13290746645	0.3876394901	0.1195952156882	0.06513594281	0.07555345193	0.147735980866
[truncated: 19,299 more rows]
