# Supplementary material for: Genetic Architecture of Highly Complex Chemical Resistance Traits across Four Yeast Strains
Source: PLoS Genet. 2012 Mar 15;8(3):e1002570. doi: 10.1371/journal.pgen.1002570 (PMC3305394; doi:10.1371/journal.pgen.1002570)
Supplement: File S5 — Processed log10 hybridization intensities for the RMxYJM cross. (TXT) [file pgen.1002570.s008.txt]

Chromosome	Position	GenomePosition	cross	YPD	YPD.1	YPD.2	YPD.3	NQO	Benomyl	Cadmium.chloride	Chlorpromazine	Copper.sulfate	Cycloheximide	Diamide	Hydrogen.peroxide	LY	Paraquat	Sodium.dodecyl.sulfate	Tunicamycin	Zeocin	YPD.4	YPD.5	YPD.6
1	3991	3991	RMxYJM	0.2139079557	0.2524003828	0.2549039666	0.2576549739	0.17534659756	0.17163280844	0.1577897326	0.20676005661	0.08386718818	0.2143630202	0.1752682466	0.2595703415	0.17582982332	0.0879768268	0.15129652902	0.20033030946	0.1317995806	0.186224952239	0.07267873457	0.2216022254
1	4697	4697	RMxYJM	0.1418417796	0.1747690713	0.2273780911	0.1539324476	0.148612280361	0.3131124757	0.3401133642	0.15613218853	0.03401696349	0.1844758116	0.1250086377	0.1773619335	0.1299916803	0.2037654383	0.22795679887	0.2072113629	0.142114734419	0.095330464678	0.23930353294	0.3253011823
1	4802	4802	RMxYJM	0.552107231116	0.63451045762	0.50346605745	0.343570875031	0.34318377549	0.31923602412	0.2967843239	0.24019653074	-0.02133629025	0.34202168346	0.35940042764	0.31180899222	0.32439849824	0.41172625381	0.26989094063	0.37515226144	0.37807526911	0.36062802755	0.31076819546	0.21307012748
1	4837	4837	RMxYJM	0.1931346025	0.2387324146	0.237236586	0.224352194	0.17216994768	0.170398359551	0.1476729849	0.1719985321	0.0791443312	0.1612200441	0.1461097344	0.1858424599	0.1155140773	0.13165953321	0.0976058976709	0.21804365849	0.087125352	0.10588376063	0.1916645486	0.17849368159
1	4950	4950	RMxYJM	0.4029437398	0.2101565967	0.2125018331	0.1636442787	0.15236628056	0.29431328389	0.138822161	0.1371083081	0.06709749608	0.1920184526	0.1465518819	0.1476143881	0.4431991038	0.287221644	0.3899733347	0.4359277827	0.3276067609	0.3598762615	0.298760167	0.27104242545
1	5488	5488	RMxYJM	0.2012307837	0.2125253603	0.4140290326	0.3611021533	0.06546345921	0.10621584301	0.24643776472	0.1113772875	0.1303660266	0.3690169212	0.261246244	0.321243775	0.2798003781	0.3465248185	0.2466359507	0.3524198963	0.30023653643	0.27525693416	0.2826931192	0.3545150823
1	5647	5647	RMxYJM	0.3358464646	0.518905399	0.464545661	0.473236528	0.167733739984	0.27674795191	0.1418500412	0.21766596355	0.13562020711	0.3344774118	0.2970801499	0.3392037696	0.3028853089	0.274527269951	0.16176372515	0.29122492737	0.259876550145	0.26661917906	0.25436225002	0.22715605325
1	5719	5719	RMxYJM	0.06755095609	0.1232907703	0.09624805	0.07257982565	0.03526692093	0.09827212837	0.1689972337	0.06765944032	-0.04646305153	0.08093126071	-0.01660816636	-0.01245756633	0.02066947692	0.05919782771	-0.01403692654	0.07799772464	0.123307594	0.01660495367	0.05852584042	0.07760241614
1	5812	5812	RMxYJM	0.52206801143	0.8080310241	0.68503657176	0.58947823197	0.3078165645	0.3191675443	0.3528211864	0.3107003738	0.21845045802	0.35820142457	0.35297745812	0.35164246636	0.33394557182	0.4330296836	0.36209713508	0.5027401326	0.5496193473	0.42793397445	0.4397702054	0.4846849872
1	6059	6059	RMxYJM	0.03428655736	0.36654327057	0.2702071876	0.1372674393	0.1776930878	0.2122714046	0.292645854	0.22344362385	0.02741341958	0.1233452103	0.06116342465	0.17028242138	0.3543747224	0.1714197421	0.07886165466	0.3773042002	0.24375069779	0.3857680518	0.1840589382	0.26454565254
1	6370	6370	RMxYJM	0.3172177782	0.4350802977	0.3391425869	0.20075289922	0.11508755657	-0.00156201208	0.07325661093	0.036662820513	0.10693304885	0.037319361	0.16462256516	0.2914623163	0.12889988031	0.17714013733	0.15839193583	0.13600636979	0.12982642607	0.18001030539	0.25434492127	0.21508094639
1	6557	6557	RMxYJM	0.3388063928	0.37556917406	0.32581687546	0.40278102704	0.20879293204	0.17881888148	0.2193381901	0.174298898209	0.16023431918	0.226792686609	0.255413068698	0.26688012919	0.31418547019	0.36013122	0.32812179254	0.28384584081	0.30383175262	0.2212565382	0.24820559492	0.2681916788
1	7077	7077	RMxYJM	0.2845444634	0.195051401	0.4990453748	0.5083964806	-0.0438219799	-0.0882470437	0.0177559723	0.0699414471	0.2446410239	0.6084739172	0.348601971	0.45424601	0.1736043466	0.1749340275	0.00591686530000002	0.2514105041	0.0475938495	0.0142077908	0.00363663359999999	0.0650451039
1	7296	7296	RMxYJM	0.3158700241	0.2064854523	0.2915653642	0.3229171953	0.20346115203	0.24168479985	0.26575867466	0.2619952934	0.1334111125	0.2082196857	0.1116717527	0.1583055854	0.2624815158	0.2603866438	0.2363621353	0.36396546201	0.38651802972	0.32679888471	0.17481990328	0.33468163616
1	7557	7557	RMxYJM	0.2068312095	0.2650783982	0.1867426755	0.1965995613	0.09839179157	0.1897945019	0.2523230301	0.08330036225	-0.03553983857	0.1518644035	0.1053377842	0.1541202798	0.2225526458	0.3164303602	0.1523111598	0.2351215117	0.2644417854	0.2168820429	0.192498441	0.2250161459
1	7647	7647	RMxYJM	0.28849560192	0.1024220116	0.1578145348536	-0.04944139089	0.2624734447	0.20775302718	0.3104398877	0.16613795133	-0.005721401725	0.01042822931	-0.08582405969	-0.05355796289	0.37699422958	0.27081723942	0.218080130598	0.26660331367	0.3363661896	0.41310296542	0.2894535137	0.24977528904
1	8037	8037	RMxYJM	0.1810380858	0.09731463627	0.1707291169	0.171982434	0.18918574625	-0.14819922741	0.19173407619	0.05789194201	-0.008322020724	0.1188214767	0.1044524958	0.1395383417	0.288244878	0.1728811874	0.2812694458	0.342335505	0.1887148033	0.1666868976	0.3625697504	0.1478077579
1	8777	8777	RMxYJM	0.21441458473	0.116861959	0.2424872844	0.2157494485	0.03112984664	-0.0220401372	0.0854479915	0.078682982142	0.03816113692	0.2355965825	0.2037789462	0.1798924365	0.07862422437	0.0197237979	0.05653490232	-0.0033101297	-0.0689449131	-0.0709057635	0.0734209779	0.19279201797
1	8940	8940	RMxYJM	0.1267433971	0.2486218675	0.1246172035	0.0969864699	0.1036413815	0.2037729918	0.14311641468	0.1305134998	0.1222324918	-0.0266686391	0.0642250411	0.0503580727	0.2145529751	0.1220787918	0.0934976842	0.2214574733	0.2034518861	0.1544326303	0.1451435697	0.1437618484
1	9539	9539	RMxYJM	0.1486428813	0.1849530956	0.2247865315	0.1943888914	0.05794061718	0.05459162223	0.0064023382	0.01598424084	0.04363207417	0.1755014685	0.1332159872	0.1484185537	0.0057358653	0.0098237367	-0.02572143526	0.06156501044	0.036937812	-0.0183396605	0.038116307	0.0520546838
1	9662	9662	RMxYJM	0.06986218598	-0.01709047597	-0.07316737593	-0.0321055919	0.005216623455	0.01924304677	0.1415414036	-0.004762187349	-0.1711879545	0.02794123822	-0.09018470605	-0.12081943	0.07677211795	0.10382438	-0.02438312309	0.08916887538	0.09660984959	0.01152107396	0.03684135095	0.05258488869
1	9701	9701	RMxYJM	0.26937077545	0.4181010552	0.31241074657	0.22470038064	0.07995725168	0.12632511611	0.1418214206	0.1734418054	0.1154829067259	0.23460064315	0.15120624005	0.16963038756	0.3005667642	0.28089015788	0.22057264882	0.26029318188	0.2224412978	0.24478411374	0.204076925456	0.24057622017
1	9972	9972	RMxYJM	0.2200120852	0.268488034	0.3478846381	0.1984654115	-0.0113946625	0.1079806464	0.339968224	0.18370265066	0.09869759806	0.2992309774	0.1981665147	0.2160925925	0.2025419595	0.5199151632	0.2082094147	0.3556918238	0.191831262	0.2995667016	0.22815540479	0.2862522326
1	11371	11371	RMxYJM	0.2825227412	0.465722695	0.5534176297	0.4360581394	0.2405882007	0.3303886453	0.3681760113	0.2843550721	0.218772972	0.4886447795	0.3850342229	0.3989563226	0.4378842711	0.4484149404	0.2890935367	0.4393148477	0.5097945568	0.3973028049	0.4240166491	0.3358965041
1	11562	11562	RMxYJM	0.17438009294	0.21276364165	0.23455172659	0.11326292905	0.06055382119	0.0492508729	0.0448137984	0.11270935031	0.081439144654	0.20228366707	0.03884362836	0.19483082791	0.103042202253	0.101611665504	0.04078230065	0.11935728074	0.0700910139	0.03876755889	0.0575336716	0.07934453128
1	27915	27915	RMxYJM	-0.02665450664	-0.02801052417	0.0066905738	-0.06500534807	0.04379183308	-0.00758544358999999	-0.0206959851	0.05359719518	0.02815754798	-0.09474755822	-0.11041489847	-0.06893783118	-0.12820490757	-0.1714072595	-0.1476120167	0.0180323151	0.0505908577	-0.1404039571	-0.0415205863	-0.1035182487
1	28354	28354	RMxYJM	0.0342395208	0.0942834461	0.0481313111	0.1687734712	-0.0069949835	0.0140695482	0.0511720957	0.0399156445	-0.08114593953	-0.1853619912	0.0239680629	0.0315105353	0.1096645844	-0.00578964209999999	-0.0452546959	0.0834974213	0.1797994262	0.1110729831	0.00774917540000003	0.0116016889
1	28435	28435	RMxYJM	0.000863867000000018	0.03637278442	-0.00927540430000001	-0.07501572831	-0.00288746014000001	0.00967392350000001	-0.0445415882	-0.04412244448	0.04422888063	-0.0340607591	-0.05210639211	0.00675671359999999	-0.03839389918	-0.0774336383	-0.10946247053	0.035922628	0.0619333217	-0.0519067062	-0.0482260966	0.00987328879999999
1	28460	28460	RMxYJM	-0.033275915	0.04255954037	0.03093807314	-0.04726341665	-0.03376531796	-0.0161366766	-0.0249589205	-0.038828971119	-0.05284427918	-0.08883193917	-0.0027970548	-0.02504925916	-0.0219467329	-0.0278738408	-0.0404652104	0.0406199194	0.0090887994	-0.0508506842	-0.033069913	0.021049545
1	28747	28747	RMxYJM	0.0325058012	-0.0792974887	-0.1889630645	-0.0565691001	-0.0245844208	-0.00918485050000001	-0.0259479216	-0.020008441	0.06923084338	0.18868417466	0.0585177404	-0.039629803	-0.0968414283	-0.1324740878	-0.0346930969	0.0282540116	0.0265849275	-0.0875236836	-0.0213154402	0.0470334873
1	28928	28928	RMxYJM	-0.08821250891	-0.0339801506	-0.0662794585	-0.03282573875	-0.04078597108	-0.12536278017	-0.0745982745	-0.06876367516	-0.14048121759	-0.098116691602	-0.15735746401	-0.083830525328	0.00611738468	-0.0423033097	-0.0585244653392	-0.04596730599	-0.0177148684	-0.04561628164	0.00433805649999999	-0.0372016862
1	29094	29094	RMxYJM	-0.0327294337	0.0471437891	-0.0431724152	-0.0135228939	0.00623282580000001	-0.0908306732	-0.1089506841	0.0337147756	0.0403094144	-0.0506403111	-0.0800742029	0.0043269219	0.00143515489999999	-0.0135584762	-0.0557205023	0.0578080633	0.0365382201	0.0211979018	0.0106219369	-0.0234103091
1	29375	29375	RMxYJM	0.0333058328	0.0477072989	0.0760826453	0.2080263758	-0.02445732071	-0.0678314038	0.000815055099999989	-0.05776264494	0.051981634	0.0798785613	0.0460424057	0.1158726158	0.0323221891	0.00610689519999999	-0.0149323652	0.0512119024	0.1187469331	0.0158045005	-0.0284160595	0.0629221175
1	29694	29694	RMxYJM	-0.0478458918	-0.076690602	-0.0738235814	-0.1163944263	-0.11076405595	-0.0649562974	-0.1019422869	-0.15153662751	-0.0293250801	-0.0992587582	-0.0837363036	-0.0645136989	-0.1344064356	-0.1734144282	-0.0914519034	-0.0666128188	-0.0538607725	-0.123393723	-0.1665544231	-0.1006637172
1	29818	29818	RMxYJM	0.07199852822	-0.055147348813	-0.054604310039	0.060861699752	-0.04701535677	-0.07751802653	-0.00687240585	-0.16501132355	-0.017820493738	-0.13833407172	-0.1419374497	-0.07304109524	-0.10283658705	-0.02373785565	-0.09766930878	-0.07659740815	0.009788403284	-0.09023991837	-0.11730828398	-0.088215742431
1	30818	30818	RMxYJM	-0.04178995509	-0.1559745481	-0.06036078445	-0.0255983282	-0.04168517273	0.01846934186	0.04075794736	-0.096573963376	-0.06941989352	-0.0306124905	-0.01356735587	0.0213233799	-0.03587123441	-0.0155421707	0.00741957367	-0.0236552083	0.01514869536	-0.0050500533	0.0538282436	0.0226184067
1	31027	31027	RMxYJM	0.0223883812	-0.1305822696	-0.2625073739	-0.1335619309	-0.0857868071	-0.0193614183	-0.0031545281	-0.0972485037	-0.3180693839	-0.1936941574	-0.1435400796	-0.18872605911	0.0273311317	-0.2009406777	-0.0839556684	0.1085290255	0.1206257292	-0.0935945841	0.0525536935	-0.0460745845
1	31059	31059	RMxYJM	0.0313503818	-0.0508977904	-0.0177874036	0.0114426153	-0.0693816961	-0.0401663778	-0.00335457990000004	-0.0686938658	-0.0223653907	0.00764544740000001	0.0526377915	0.0253769519	-0.0683992589	-0.0909912923	-0.0223829842	0.0346288184	0.0704782058	-0.0430661662	-0.0689089504	-0.0133587195
1	31436	31436	RMxYJM	0.02710334268	-0.0021870145	-0.0150720937	-0.0361009352	-0.03275205754	0.00267597350000001	-0.0347827689	-0.0713807828	-0.01324341832	-0.0596080893	-0.09420432484	-0.0647785073	-0.04784030993	-0.0960583125	-0.06145011014	-0.0107514739	0.0114458032	-0.00910644459999999	-0.0138211185	-0.0162162855
1	31636	31636	RMxYJM	-0.09810108	-0.2269148561	-0.0886977033	-0.1519385901	-0.00475117959999999	-0.1410384324	0.0852544553	0.0702153871	-0.3114374365	-0.3067252691	-0.2546819791	-0.3226668008	-0.0681961863	-0.2193532479	-0.00108880080000001	0.1396101007	0.1308779072	0.0228141654	-0.00896761609999996	0.0127980136
1	31756	31756	RMxYJM	-0.0214314137	-0.0297144609	0.0406136395	0.04072378549	-0.00153154816	-0.03488112015	-0.0132904812	-0.06513695115	0.01322865315	-0.0173806092	-0.00376860378	0.004294957734	-0.002219025501	-0.07717827153	-0.04133188249	0.025990558608	0.04602370278	-0.02146564633	0.05277779026	-0.01470237912
1	31822	31822	RMxYJM	0.00587337160000001	-0.0432029178	-0.000152760299999999	-0.0453863065	-0.03564691564	0.0344504703	-0.1158154507	-0.05725364165	-0.0146336446	0.0680491729	0.0073728793	0.0330013819	0.0247453636	-0.0639278963	-0.0230070287	-0.0200620031	0.0747959521	0.0763779907	-0.0250290392	-0.00528491789999999
1	32557	32557	RMxYJM	-0.00307477087000001	0.05895416652	-0.01141120953	-0.00664063299999999	0.005001184149	0.0284782875	-0.04761867561	0.032446816819	0.024302840282	0.10014151926	0.02611012862	0.03458736432	0.0175598898	-0.03016417247	-0.0647915958	0.044378031144	0.05995543568	-0.05629976894	0.01036499545	-0.0408944717
1	32652	32652	RMxYJM	0.04314321685	-0.106549335749	-0.10155819769	-0.0165883141	0.03390748649	-0.02600456221	0.0141119453	-0.03977094748	-0.11217914399	-0.125679114471	0.04870076425	-0.00668123473	-0.003188475713	-0.07165978518	-0.138484743364	0.07773614497	0.08461544409	-0.1140800331844	0.03793203627	-0.13899868197
1	32767	32767	RMxYJM	-0.143852978	-0.28653497929	0.0291728207	-0.0029661205	-0.0166476041	-0.055502246	0.060595668	-0.07303756946	-0.07116185215	-0.1214257007	-0.2268942578	-0.17351502948	0.03406263718	-0.1448276474	-0.12270492646	0.07568196171	0.07239845856	-0.12789740689	-0.0115088266	-0.0263794581
1	33153	33153	RMxYJM	-0.08432627677	-0.13198184189	-0.06975658429	-0.078791501811	-0.02765681074	-0.10507188045	-0.0481225075	-0.07820602921	-0.03533785342	-0.05920373616	-0.037530507518	-0.04895872848	-0.05126539558	-0.12339892037	-0.087683991999	0.0385610403743	0.06002268888	-0.0633309113398	-0.08426504304	-0.05450139585
1	33294	33294	RMxYJM	-0.0305702974	0.0769719803	-0.09531290911	-0.06445622159	-0.038178591977	-0.04204632061	-0.0449671692	-0.01257585494	-0.057547531469	-0.06296746304	-0.06288164705	-0.09250370542	-0.02669045869	0.00302065909999999	-0.072570372597	0.022819448792	0.07080017953	0.00297680860999999	-0.0146115924	-0.0210941893
1	33757	33757	RMxYJM	0.0453244152	-0.07421665321	-0.13282297743	-0.05393353432	-0.0558293411312	-0.19523527497	-0.0518550689	-0.19395029391	-0.06426606197	-0.03399355486	-0.1769738836	-0.1015605038	-0.02669507337	-0.0018685252	-0.15035193832	-0.084400167078	0.18131558589	0.0665948993	-0.03971281547	0.0118270987
1	33997	33997	RMxYJM	0.0197439816	0.11087263108	0.0741174124	0.0027597305	-0.0235614721	-0.0826948981	-0.0165128008	-0.03335994825	0.04437730866	0.0444059076	-0.000189783999999998	0.1006268115	0.05758855595	-0.0134653657	-0.0209211188	0.0768708357	0.1165577243	0.0253747112	0.0496770783	0.0601085257
1	34911	34911	RMxYJM	-0.09654854314	-0.13620543243	-0.0617097901	-0.1422073292	-0.0186279268	-0.0885220043	-0.0436651991	-0.1133429667	-0.0854754058	-0.0102231941	-0.0109574351	-0.022651404	-0.07648342882	-0.1183305923	-0.05026891809	0.034270606	0.0155724786	-0.02309383209	0.0236441514	-0.0168990368
1	34944	34944	RMxYJM	-0.07148285479	-0.13498895336	-0.23877299429	-0.2295719565	-0.1520978817	-0.26176848808	-0.204229687	-0.2519111175	-0.02902565197	-0.068891002696	-0.17745349655	-0.06180095589	-0.24378741579	-0.23517208026	-0.22259187332	-0.2042185606	-0.0684767035	-0.20971840714	-0.1733782241	-0.21767113727
1	35422	35422	RMxYJM	-0.0675451972	-0.05654286868	-0.10150642887	-0.0250410429	-0.03000086651	-0.04720213979	-0.0775579122	-0.08565313111	-0.20230818349	-0.12694314336	-0.15796783584	-0.09189849111	-0.01928711461	-0.0677503379	-0.11287948407	-0.02715630142	0.05206196353	-0.06923407242	-0.0242302403	-0.0931568251
1	35669	35669	RMxYJM	0.0103828446	0.00520883050000001	0.00832439829999998	0.0162024337	-0.0078840518	0.00553661499999999	-0.000261789700000015	-0.0242353338	-0.04123385604	-0.0512443809	-0.0690786924	-0.0348868013	0.02999135953	-0.0409885044	-0.0364441382	0.06894577153	0.08131001237	-0.0292173329	0.00522364189999999	-0.0509565397
1	35737	35737	RMxYJM	-0.1344949323	-0.0885081771	-0.0829322375	-0.1117723933	-0.0690102914	-0.1285452123	-0.111986798	-0.1218267813	-0.10974365594	-0.1479192827	-0.2240826839	-0.1791484392	-0.16758630021	-0.2478815534	-0.25163541917	-0.0955723791	-0.1021838376	-0.18891239698	-0.150985372	-0.19998905246
1	35890	35890	RMxYJM	-0.05006823056	0.000953469000000012	0.02039997098	0.07573074464	0.04392749132	0.06199030706	0.0294662355	-0.00595374534	0.025602163988	0.0604822244	0.00411151596000001	0.02685079561	-0.01757331065	-0.0517074823	-0.01404500642	0.045522501839	0.02386183378	-0.02829428791	-0.0502510884	0.0137080334
1	37009	37009	RMxYJM	-0.0123482887	-0.1546407567	-0.0444402143	-0.00477930169999999	-0.0578845309	-0.0962675839	0.0025570197	-0.0481748018	0.0154585016	0.0115465293	0.019589048	-0.013557226	-0.0368389018	-0.1165638144	-0.02639057497	-0.0423556701	-0.0447622721	-0.0678629927	-0.0299571412	-0.023870762
1	37070	37070	RMxYJM	-0.0246829421	-0.00537198630000002	-0.0242170011	-0.0456690865	0.0443268348	0.0102009872	0.0167234157	-0.0486076975	-0.0381314976	-0.0350427028	-0.0251687517	-0.0214980389	0.002067219	0.0197749741	-0.0285691477	0.0423252314	0.0395880118	0.028807048	-0.00214513989999998	-0.0232868961
1	37886	37886	RMxYJM	-0.0399252754	-0.0852972258	0.00489484619999997	0.0325223601	-0.0265035486	0.0341127405	0.0424525109	0.02796274095	0.04998927958	0.00722295540000001	0.000874429600000004	-0.016552566	0.0365140619	-0.0110468344	0.0152941661	0.0676283151	0.055957985	0.0317739077	0.0271487272	0.0140500212
1	38001	38001	RMxYJM	-0.0387090798	-0.0382538506	-0.029033342	-0.0059895231	-0.01716850216	-0.01199841482	-0.00480177679999999	-0.040973780983	-0.03450444848	-0.05444643521	-0.02101078052	-0.08078459682	-0.0319071466	-0.0307010475	-0.00117325587	0.01507261873	-0.01323963327	-0.05016047724	0.03543048931	-0.032725051
1	38237	38237	RMxYJM	-0.2803755101	-0.08117842	-0.0662183364	-0.0502974752	-0.05608549534	-0.11497504887	-0.0207443159	-0.01561504252	-0.0320350182	0.1404026572	0.09312513003	0.1689060623	-0.040087754	-0.1325327455	-0.1399767264	-0.0299453113	-0.0466171377	-0.190498742	-0.0266906298	-0.1623359062
1	39389	39389	RMxYJM	-0.0543309393	-0.0249615719	-0.0606999924	-0.073437261	0.0255602329	-0.0325558596	0.0230180082	-0.0242772008	-0.0659775835	-0.0593166495	-0.074353162	-0.0374670278	0.0363981003	-0.0533072622	-0.00599951160000001	0.0396185174	-7.48319000000164e-05	0.0104188125	-0.0324917557	0.00209695789999997
1	41907	41907	RMxYJM	-0.00905729949999998	-0.1164133075	0.0384858628	0.0103202418	-0.0136124694	-0.0660367681	0.0162298665	-0.0880467414	-0.0510779981	0.0631268341	-0.0492304311	-0.0422351341	-0.0362284099	-0.060881927	-0.0579127403	-0.0392481564	-0.0938835706	-0.0216143055	-0.0681406745	-0.00897860150000002
1	42663	42663	RMxYJM	-0.0214824199	-0.0481284959	-0.0697107416	-0.00612337040000002	-0.05171459086	-0.0836533951	-0.0385429333	-0.0513834762	-0.10677423718	-0.038085613	-0.10966966384	-0.05682536635	-0.00848850452	-0.0302088782	-0.07165943756	0.01847325536	-0.0081859042	-0.02215936753	-0.0559460536	0.000618865300000007
1	43138	43138	RMxYJM	-0.0150120034	-0.0842715667	-0.0166458583	-0.0629913117	-0.0351967736	-0.0670213914	-0.0321489917	-0.1373373915	-0.0334114965	-0.1187463316	-0.0804062324	-0.0598815513	-0.1141767567	-0.1849462557	-0.14319066723	-0.0581232822	-0.0197921433	-0.0714131303	-0.0943865423	-0.0056570691
1	43533	43533	RMxYJM	0.2823730165	0.138886247979	0.08690577029	0.0038336814	-0.05916376776	-0.03781373881	-0.00652380490000001	-0.07109240961	-0.14173999918	0.07675071722	-0.0593890674	0.06113276015	-0.00307754510000001	-0.1251782342	-0.13454713168	0.05722457471	-0.03409860129	-0.0366775669	-0.0487412779	-0.0616122566
1	43692	43692	RMxYJM	0.0035441534	-0.00958832999999999	-0.0214727309	0.0633075436	0.0354894568	-0.0375949218	0.0490643924	-0.04305392308	0.02272090812	0.01440387387	-0.02865671023	0.02745513704	-0.01834982664	-0.09678771532	-0.01229179453	0.05665675713	0.05413139278	-0.0451974983	0.0459319753	0.00407032409999999
1	44676	44676	RMxYJM	0.27606720828	0.36432333249	0.21015466316	0.15620608954	0.04991901285	-0.033759518611	0.08625224125	0.02025627173	0.17782755394	0.230579701975	0.12474941141	0.1622442414	0.06016314014	0.12688588981	0.03866887927	0.12829836738	0.060869879495	0.05971201981	0.06468761054	0.09106531123
1	45286	45286	RMxYJM	-0.1347398522	-0.23350170229	-0.4802475647	-0.4759497985	0.0141108821	-0.0495152082	-0.1931627072	-0.1042299648	-0.3726170471	-0.3615867055	-0.3072945417	-0.3406523121	-0.0489070887	-0.1990230295	-0.0621911384	-7.86794000000035e-05	-0.00163946100000001	0.0866030691999999	-0.032771877	0.00892581589999997
1	45432	45432	RMxYJM	-0.04374031094	-0.05531428926	-0.0132509235	-0.0167639267	-0.0017975339	-0.0282134046	-0.0388416907	-0.02498975826	-0.036763389192	-0.04015826216	-0.07556332242	-0.01018140031	-0.05877328878	-0.11126235803	-0.0484407907	0.02409156026	0.00554413729999999	-0.03191986419	-0.0472916802	-0.0565765861
1	45700	45700	RMxYJM	-0.00535158159999999	0.00407102970000001	-0.0481084048	0.0157356636	-0.01126313859	-0.0674929636	-0.000473758500000004	-0.03743289301	0.03820250431	0.0462228569	-0.05907754311	0.0579918107	0.00213027609999999	-0.0986951941	-0.035579023	0.00987135650000001	0.0241533874	-0.0695791286	-0.0161846184	0.004579052
1	46031	46031	RMxYJM	-0.1224863164	-0.0214259292	0.0105263273	-0.013861192	-0.0137155395	-0.0028792446	-0.0112807765	-0.10988881814	-0.0670078486	-0.0930203673	-0.0246637147	-0.0401516273	-0.0541000111	-0.1401317138	-0.0780311155	0.029598837	-0.0360911013	-0.0327077683	-0.0293699819	-0.0488575257
1	46376	46376	RMxYJM	-0.03588364045	0.00858779588	-0.05205801858	0.01206121668	-0.031897922236	0.03607033027	0.0144588971	-0.03345923752	-0.000619647950000003	-0.07723483862	-0.0104682161	0.00750567845	0.016799343116	-0.0738024796	0.01470583237	-0.024025024434	-0.01169239508	0.00389323132000001	0.0242619754	-0.0319187974
1	46670	46670	RMxYJM	-0.0546593397	-0.0645930373	-0.0677737163	-0.0491777986	-0.0385466831	-0.0531333008	-0.0438547003	-0.0227250393	-0.0412265958	-0.0962173374	-0.0780172002	-0.0451104428	-0.00245678590000001	-0.0484772736	-0.0895575583	4.44966999999796e-05	-0.00881626050000001	-0.0729740577	-0.0557015325	-0.0615286492
1	46895	46895	RMxYJM	-0.069484426887	-0.0131265417	-0.13194649804	-0.11278890892	-0.04381441286	-0.03337564653	-0.07625437427	-0.06533417643	-0.12549019603	-0.05006000096	-0.07488625914	-0.08559266298	0.01921775225	-0.07086279932	-0.040896748	0.0150727755	0.06656852371	0.00277898026	-0.065456302519	-0.05412569177
1	47691	47691	RMxYJM	0.0315848821	0.0104641273	0.0555408167	0.00529899640000001	-0.0187198873	-0.0179646483	-0.00483387190000001	-0.0176348293	-0.0700703529	0.00263469570000002	-0.0603914074	-0.055333786	-0.01896247925	0.0114723959	-0.03128083185	0.05838324653	0.043089759	0.0275295684	0.0374575869	0.0260728448
1	47846	47846	RMxYJM	-0.0593024962	-0.1088532608	-0.1126721686	-0.1124897918	-0.073268444	-0.1448639159	-0.0592016131	-0.1234404307	-0.1618237405	-0.103352027	-0.0987546372	-0.097642859	-0.0684421484	-0.126869284	-0.1159985075	-0.0307892727	-0.0566453149	-0.1126572898	-0.0277750264	-0.00927825190000003
1	47909	47909	RMxYJM	-0.3787477919	-0.1698818549	-0.1334652128	-0.1271880282	0.0184580153	-0.18843228132	-0.1101909785	-0.0620532612	-0.07039769992	-0.08120670753	-0.08467420282	-0.07329144892	0.06046843541	-0.0192918864	-0.15899185297	-0.0770549883	-0.05051935908	-0.0172941212	-0.02928476009	-0.07823817876
1	48303	48303	RMxYJM	0.0042983757	0.0144439948	-0.06979409401	-0.051457223195	-0.04179596046	-0.02345890052	0.010547019	-0.00548917637	0.06721242524	-0.01423884746	-0.04932699809	-0.03701906213	-0.058749114876	-0.0421856421	-0.071842905985	-0.00186560349	-0.01567547931	-0.06614617316	-0.02330918149	-0.011848628
1	48527	48527	RMxYJM	0.0160873077	0.0455022621	0.0022283659	-0.00839472999999999	-0.0099241231	-0.00961746869999999	0.0112466469	-0.01588496748	-0.0662838452	0.0201336805	-0.03152510891	0.0120687637	0.06851603138	0.038719269	0.000109852679999994	0.00693920620000001	0.01263985	0.0122384294	0.0343396926	-0.00106763310000001
1	48675	48675	RMxYJM	-0.0180268306	-0.0260703083	-0.0241512745	-0.000623467000000016	-0.0252075322	-0.0582151795	-0.0096447167	-0.05526653472	-0.06622082133	-0.11636357517	-0.16797555372	-0.09749681462	0.0147814441	-0.097727611	-0.041926079	0.0655327418	0.0288628524	-0.0320351771	-0.0148232331	-0.0100477141
1	48816	48816	RMxYJM	-0.05235983074	0.04639972365	0.0562404511	-0.0108469996	-0.0010040832	-0.0263460214	-0.0256857286	-0.127132902392	-0.07014616477	-0.04518793867	-0.03878509681	-0.04589521982	0.01761145418	-0.0435040824	-0.03405428358	0.00462615053	0.04609134975	-0.00505163229000001	-0.03395175726	-0.0189654635
1	48909	48909	RMxYJM	-0.26625644682	-0.30478383404	-0.19899691708	-0.3362406937	-0.10725426389	-0.23720031653	-0.11124103133	-0.17564478853	-0.1523155871	-0.05983225306	-0.06555554938	-0.04568181474	-0.06415740587	-0.1897391043	-0.17404944363	-0.14026637981	-0.060430892403	-0.17373717039	-0.19901780358	-0.1125048657849
1	50025	50025	RMxYJM	-0.1580842406	-0.1419949304	-0.1779505667	-0.26652564086	-0.085840648118	-0.126675187256	-0.13108856263	-0.12551601542	-0.2175895099967	-0.210192825	-0.1357090979	-0.1242349577	-0.2741278232	-0.27201737313	-0.25438762519	-0.2007845062	-0.2313129229	-0.2590373611	-0.19831819553	-0.16054399268
1	50271	50271	RMxYJM	-0.10990937844	-0.06124698964	-0.05389608929	-0.05552667286	-0.034244054925	-0.02224938302	-0.0235237942	-0.06947373161	0.51883806028	-0.12704541297	-0.12278807599	-0.02163740066	0.00425007271	-0.1159675109	-0.05350651114	-0.03219901519	0.04522129067	0.000234836500000002	-0.0460927432	-0.0186637568
1	50433	50433	RMxYJM	-0.1268071445	-0.06068670916	-0.2610270597	-0.2166724365	-0.09583918688	-0.162205422	-0.0654784481	-0.10883056875	-0.09135800019	-0.2491648656	-0.1575115203	-0.2581039964	-0.14584924452	-0.31655202745	-0.13789006422	-0.1186080571	0.0699015783	-0.1337524346	-0.0531207662	-0.263230481
1	50697	50697	RMxYJM	0.0100666462	0.0441550275	0.00952721769999998	-0.2421145329	0.0581028517	0.0627609174	-0.0542853978	0.0249741884	0.10053394599	-0.1577422663	-0.1505950778	-0.19778303842	0.1170158867	-0.0728456141	-0.1116950359	0.0597057097	0.124754802	0.0452686724	0.00133537780000001	-0.0104642241
1	50841	50841	RMxYJM	-0.012318810093	-0.06556959722	-0.02230875166	-0.022563207689	-0.03558658066	0.000652266370000001	0.0260228822	-0.03932805145	0.018219946055	-0.11035168413	-0.07134457954	-0.18512194417	0.00723243015	-0.03371636073	-0.043900252945	0.03128168579	0.0210671026	-0.0027883437	0.03639490316	0.03961426424
1	50961	50961	RMxYJM	-0.13491447476	-0.1705530666	-0.16104874248	-0.15106403686	-0.08248267068	-0.020386861	-0.1015838678	-0.10243740471	-0.137595783558	-0.11586133368	-0.17275486252	-0.15633617139	-0.0497800571499	-0.1338432995	-0.08350073087	-0.02567710832	-0.05975982104	-0.08397257833	0.028022218	-0.0683094379
1	51294	51294	RMxYJM	-0.03432536182	-0.3595552286	-0.16119828655	-0.3037882696	-0.159500048354	-0.22064377494	-0.12388954974	-0.20758132725	-0.09348055318	-0.1053192016	-0.1134411118	-0.1419166495	-0.0801581053	-0.1838591095	-0.18796933119	-0.0331277881	-0.05519015519	-0.1617154968	-0.1551783698	-0.10869978411
1	51351	51351	RMxYJM	-0.000386846349999997	-0.09059031544	-0.0619630918	-0.051816717	-0.03405619899	-0.07350496	-0.0318495186	-0.04871321455	-0.07256039431	-0.07109939597	-0.06838594151	-0.04347494389	-0.01540087197	-0.1172440211	-0.09029119894	-0.04124304418	-0.0134826334	-0.0437780309	-0.0214951646	-0.0312965543
1	51367	51367	RMxYJM	-0.0157295269	-0.0164319572	0.00296917359999999	-0.0757509573	0.0158743957	-0.0560873311	-0.00461516579999999	-0.0602018445	0.02204085008	0.0327947422	-0.0251087255	-0.0302750233	-0.08003642637	-0.1010981885	-0.05161196533	-0.014076397	0.000469736500000012	-0.0404467812	-0.0650022215	-0.0649693613
1	51489	51489	RMxYJM	-0.154781562028	-0.06074447604	-0.11730011242	-0.1053218315	-0.11131273515	0.03994018891	-0.16032846496	-0.17385095967	-0.132025023	-0.17106294181	-0.2859834957	-0.15392418676	-0.11951742148	-0.1910374041	-0.163530700093	-0.068420065882	-0.01351467944	-0.0592586359	-0.1061081955	-0.0534559905
1	52125	52125	RMxYJM	-0.0494227954	-0.1052132242	-0.0203207899	-0.0853420508	-0.0126292533	-0.032007811	0.0125299194	-0.0350706764	-0.06877360139	0.0146639217	-0.0236395325	-0.0339443635	-0.0284319546	-0.1253737869	-0.0381524158	0.018324881	-0.0198119883	-0.0929907599	-0.0064140835	-0.0120953629
1	52311	52311	RMxYJM	-0.0780948427	0.0689122278	0.0166676153	-0.0228124685	0.0179701218	-0.0218341614	0.0077505447	-0.0139545717	-0.11267215615	0.0078882458	-0.0943853696	-0.0101031224	0.0048948623	-0.0663980323	-0.0232901585	0.0258841912	0.0274138357	0.0288005587	-0.0233192247	-0.0393451787
1	56059	56059	RMxYJM	-0.08885648151	0.01065970603	-0.030677444	-0.10896593643	-0.06344203747	-0.068755183159	-0.05708464077	-0.03461201189	0.00158303659	-0.06819553385	-0.08052534831	-0.01377467321	0.007235221285	-0.085205242	-0.06111167553	0.01871285443	-0.106587303569	-0.07858502057	-0.00752890841	-0.05333360602
1	57854	57854	RMxYJM	0.08523636226	0.00946423369999999	0.04047621095	0.21498446563	-0.006180054439	0.06003311454	0.08076566608	-0.02936636176	0.01382433008	0.1073456146	0.04296727088	0.04933438062	-0.04750587334	-0.0303656546	0.07012612392	0.1352124887	-0.00192164783	0.039983535	0.05059391375	-0.04213864268
1	58167	58167	RMxYJM	0.0356447676	0.0405680529	-0.024665332	-0.0493989434	0.00949440022999999	-0.0261174522	0.0127485724	-0.05206488964	-0.08129205587	-0.00120227589999999	-0.0107687844	-0.00854644070000002	-0.0040713282	-0.0765416942	-0.03363927399	0.04069393014	0.0023765505	-0.00389270670000001	0.0219200348	0.0048867699
1	58601	58601	RMxYJM	-0.0363422599	-0.0673431558	-0.1755788062	-0.0556526859	-0.09852594764	-0.1469848349	-0.0673317033	-0.04710047424	-0.10985249099	-0.0065439615	-0.0462018066	-0.1131189685	-0.0816121938	-0.1727049792	-0.1426146454	-0.0629394887	-0.1183215972	-0.096545231	-0.0861727136	-0.0663792297
1	58828	58828	RMxYJM	-0.0672663053	0.00434370449999999	-0.1351370439	-0.0322679235	-0.01249513764	-0.1064976795	-0.0132964001	-0.0289628317	0.1048877062	0.1933679393	0.1364491142	0.1836960853	-0.0157645208	-0.0658640679	-0.13367856857	-0.0215391978	-0.1455341102	-0.1062130944	0.0209392241	-0.0806787812
1	59074	59074	RMxYJM	0.06254797493	0.00986338076	0.0596320419	-0.0297534301	0.0026647289	0.0227099639	-0.00135804859999999	0.01149289345	-0.06392533296	0.03716216639	-0.0318074398	0.0531705035	0.01724006942	-0.08201480639	-0.08797799061	0.06048612334	-0.046080384	-0.06009374122	-0.0164993083	-0.0142934805
1	59266	59266	RMxYJM	-0.0881186714	-0.1816665899	-0.1335311453	-0.0366737905	-0.0244192146	-0.0834544169	-0.0398569855	-0.1879952229	-0.1501355229	-0.1196234126	-0.0620324035	-0.0114784315	-0.060972939	-0.0678453308	-0.03664353111	0.0268856033	0.010003035	-0.098984563	-0.0742540342	-0.0421982202
1	59395	59395	RMxYJM	0.0410047628	0.0317195007	0.00849344060000001	-0.0116141804	0.00718271739999998	0.0295460104	-0.0813441095	-0.00269319209999999	-0.012290433	0.0664910158	-0.03941621744	-0.0060454492	0.07426998307	0.000366821300000014	-0.00760963203000001	0.0848858829	-0.0054665212	0.035401726	0.00588991020000001	-0.0014689916
1	59758	59758	RMxYJM	-0.10420095864	-0.05340828759	-0.133109948	-0.13733495988	-0.05360836537	-0.08124059655	-0.0288798735	-0.10338224774	-0.21830110855	-0.19421220017	-0.12034820694	-0.08009752699	-0.06433084585	-0.13150163835	-0.189821430432	-0.01025443299	-0.03998033242	-0.06244386355	-0.0926693402	-0.0558967333
1	60166	60166	RMxYJM	-0.0917023115	-0.0712479082	0.0108241571	-0.0229531408	-0.0407446427	-0.072595535	-0.0257546314	-0.022895979	-0.03726392069	-0.0406353418	0.025162177	-0.0214825444	-0.0380953145	-0.1164976901	-0.06008593792	-0.00228173850000001	-0.0648005305	-0.0164101504	-0.0153118448	-0.00246045849999998
1	60418	60418	RMxYJM	0.0172659222	-0.0289239143	0.04185221893	0.04072141603	-0.01838595817	0.05493193457	0.0442220742	0.02785792018	-0.01025978927	0.070021893786	-0.01475773315	0.03173976938	0.063906587209	0.0264440678	0.01930153095	0.075737455045	0.06932984791	0.0534657094	0.031540095	0.0180680949
1	60527	60527	RMxYJM	-0.14442704904	-0.14524941563	-0.22160582267	-0.20240976963	-0.15949600099	-0.09346798268	-0.18429564002	-0.19771248955	-0.1538046533	-0.24410033575	-0.2764071853	-0.17360463348	-0.11326016024	-0.17450000455	-0.17663113824	-0.14144915855	-0.131469982542	-0.17422653484	-0.1692564629774	-0.15694162371
1	61586	61586	RMxYJM	-0.0480761898	-0.0796948663	-0.0426452884	-0.0313684161	-0.0653851846	-0.0595640527	-0.0143587143	-0.0517161547	-0.08232773151	0.0074425712	-0.0981220967	-0.0732737622	-0.0599929135	-0.1437697353	-0.0863491661	-1.13663900000033e-05	-0.00659848680000001	-0.059811706	-0.0267822368	-0.047749026
1	61679	61679	RMxYJM	-0.12528667921	0.0216959206	-0.0623857331	-0.14394679275	-0.0570997822	-0.04389828649	-0.0234029834	-0.077070285534	-0.11313300433	-0.08373744422	-0.10134100362	-0.08831074989	-0.09291544052	-0.1649210028	-0.13339371413	0.00163617947	-0.06060077974	-0.0903429879	-0.0031017595	-0.0870562153
1	61745	61745	RMxYJM	0.01326931403	-0.03920437267	-0.03071377906	0.00775987101	0.02951951541	-0.0123710374	0.0620478224	0.02246704991	0.063093104286	0.038630620627	0.0114676144	0.02030247144	0.007295305182	-0.107006948867	-0.10290888111	-0.013320325873	-0.02249265944	-0.012782596	-0.01338284767	-0.04654920605
1	61991	61991	RMxYJM	-0.12605557348	-0.0845569915	-0.056438886	-0.199323690807	-0.07894156749	-0.16437689004	-0.08526499463	-0.03927805946	-0.20238044466	-0.151838582	-0.0368759093	-0.0956144342	-0.27298305254	-0.28228598568	-0.23640983441	-0.18363164792	-0.21644751164	-0.199183169873	-0.17486018993	-0.17806689654
1	62054	62054	RMxYJM	-0.0400991546	0.0252336954	-0.0610344156	-0.08186706056	0.002396335	-0.135901571	-0.017013882	-0.0937527726	-0.1161486914	-0.0486913932	-0.13916274201	-0.11565069294	-0.04761152249	-0.1270300946	-0.01240305781	-0.0155554517	-0.0867492825	-0.0469405616	0.0314187704	-0.0385482477
1	62727	62727	RMxYJM	0.0211070288	0.0546048748	-0.00828600940000002	-0.13465386345	-0.00537556757	-0.12078622674	-0.0456262805	-0.131932053863	-0.17800652851	-0.02456374655	-0.02833266433	-0.03823312718	-0.01391441681	-0.1098869849	-0.0957167601	0.046918538	0.02866130891	-0.01794752337	-0.02395206673	-0.06426476547
1	62870	62870	RMxYJM	-0.0113802187964	-0.0437007155	-0.08571869582	-0.01893406761	-0.03914011695	0.1214613687	-0.0162951777	-0.12188264035	-0.031334525864	0.03712277502	-0.20803233985	-0.02664273808	0.04610181967	-0.09909071558	-0.061392895838	-0.037111396735	-0.03501282215	0.02206744211	-0.05057189334	-0.05563638896
1	62951	62951	RMxYJM	-0.21440002392	-0.01258448638	-0.05114262972	-0.1083816537	-0.20047517881	-0.23649366401	0.0416159824	-0.21065495341	-0.07067518598	-0.05148563571	-0.07001297704	-0.0496267409	0.05389072763	-0.02412231572	0.06396465999	0.074496314202	-0.0608255052	0.04301489009	-0.01053835594	-0.00294125340000001
1	63026	63026	RMxYJM	-0.0174290326	0.015569082	-0.0786428784	-0.1000203288	-0.0324513184	-0.0391410967	-0.013485754	-0.0438956941	-0.0351151834	-0.0663468856	-0.0715152002	-0.1020294228	-0.0692347829	-0.1524660943	-0.098998112	-0.0559178692	-0.0815584793	-0.0504053533	-0.055220022	-0.0533285953
1	63659	63659	RMxYJM	-0.07065004985	0.07029132176	-0.07052030864	-0.05024347921	0.00556850533	-0.00198508867	0.04837417651	-0.1150473373	-0.1740492194	0.0345946628	-0.1621687384	-0.1121698305	-0.02014308405	-0.180726664	-0.10021551688	-0.0199449111	-0.02036692251	-0.066397282367	0.15878485526	0.03884367081
1	64095	64095	RMxYJM	-0.0159969777	-0.0178843755	-0.0243309892	0.00164505400000001	-0.0307807421	-0.0268290896	0.0176801187	-0.11612904666	-0.05810114497	0.0508334247	0.0121985134	0.0373956487	0.051285305	-0.0785308947	-0.0837139471	0.066497899	-0.00658233110000001	-0.0403415618	0.0510852771	0.0406346067
1	64280	64280	RMxYJM	-0.06382128138	-0.0375219753	-0.1089051979	-0.08195007304	0.00679365554000001	-0.0416001386	-0.0735333458	-0.0961559935	-0.122191396003	-0.06199003965	-0.1559917213983	-0.0510704092	-0.041224510038	-0.0402426641	-0.10536296841	-0.03397993873	-0.02270276509	-0.02686560962	-0.05880684211	-0.06437266625
1	64782	64782	RMxYJM	0.0541380262	0.0545473447	-0.0612076895	0.02835262825	0.01323736337	0.0147693157	-0.0133498716	-0.09814897891	-0.01505393089	0.177942515	0.05792247989	-0.024644034024	-0.00898335810000001	-0.1489037222	-0.12194003112	0.04852654821	-0.03817507641	0.00907742490000001	0.0031621376	-0.01554061309
1	64908	64908	RMxYJM	0.01899376186	-0.11844441778	-0.039282106092	-0.03890954671	-0.0029443224	-0.00926641667	-0.00338539910000001	-0.024918584061	-0.00531911152	-0.04983513933	-0.03517101406	-0.0159586353	-0.0291216931	-0.07515356227	-0.04276883698	-0.04537904792	0.00725939586	-0.04275997336	-0.01016278541	-0.024864695203
1	65037	65037	RMxYJM	0.0297091362	0.0689455348	0.06187690957	0.0281411063	-0.05606403854	-0.04113573888	-0.00319650839999999	-0.06872566706	-0.055522431598	-0.00965282240000001	-0.0137871568	0.05677726503	0.0760459104	-0.0475936167	-0.011505302	0.04148409735	0.03251667332	-0.00881001688000001	0.0203706628	0.06424786171
1	65366	65366	RMxYJM	-0.02232862834	0.01354924831	-0.0691184777	0.05382496546	-0.005197963	-0.0321053934	-0.0180394554	0.0082120839	0.00737435885	-0.0043524413	-0.07385666381	-0.03538260969	0.0411884827	-0.0617617464	-0.0254861325	0.00605374896	0.01796557101	-0.03516578172	0.02913245648	-0.0224408987
1	65571	65571	RMxYJM	0.05723757769	0.01491833758	0.03858391667	0.1210053752	-0.18638914504	-0.19111301437	0.043527168	-0.09528216314	0.1283735865	0.03413226676	0.01081128732	0.2186698291	0.01783187362	-0.22009187311	-0.35008154147	-0.15732963064	-0.20561785214	-0.21886115495	-0.28746460339	-0.20259903094
1	65591	65591	RMxYJM	-0.0228357568	0.0191130517	-0.0931212979	-0.0664234312	-0.0363566892	-0.0380367073	-0.0394701112	-0.00123091150000001	-0.08167763973	0.00606615930000001	-0.12985922229	-0.076369551	-0.01430907049	-0.079624102	-0.01877152639	-0.0358652384	0.0605073802	-0.0557423471	-0.0852117469	-0.00970295709999999
1	65992	65992	RMxYJM	-0.0367525545	-0.1085876412	-0.0729220123	-0.00638089	-0.1024497176	-0.1337878447	-0.00426760410000002	-0.1237017343	-0.2243931711	-0.0743820421	-0.0775072788	-0.1006057112	0.0083685937	-0.1118390707	-0.14491692043	-0.01976149869	-0.0545130465	-0.072447476	-0.0735208133	-0.056568873
1	66034	66034	RMxYJM	-0.0655206083	-0.0943657488	-0.0552094683	-0.0658747621	-0.0522086188	-0.0908042674	-0.035515593	-0.1018443554	-0.2213809232	-0.1810414428	-0.2341978081	-0.1810727004	-0.0407998242	-0.1690695564	-0.07833540038	0.0097242817	0.0226893059	-0.0354470032	0.0241277863	-0.1355089494
1	66949	66949	RMxYJM	-0.0295670182	-0.0375993982	-0.00272273340000001	-0.0405876657	-0.0175260125	-0.0218264287	-0.0201401265	-0.0065341226	-0.0772278905	0.0100059597	-0.0992176714	-0.0367360026	-0.069700859	-0.1232293244	-0.0611283871	-0.0279512	0.00345574129999998	-0.042483404	-0.038616577	-0.0345607213
1	67121	67121	RMxYJM	-0.0778784903	-0.0212517641	-0.104108301	-0.07633642119	-0.02064712312	-0.038188083585	0.00646569159999999	-0.086882338123	-0.1969483105	-0.06004195565	-0.07046674788	-0.1398059375	0.01294755166	-0.2344294419	-0.04759610722	-0.082224707267	-0.12529411664	-0.0619956288	-0.0278266943	-0.0870407515
1	67716	67716	RMxYJM	0.0173219058	-0.082682365	-0.1023859937	-0.0267950469	-0.0373966515	-0.0944856538	-0.0935254882	-0.113694214	-0.15274821159	-0.0320631525	-0.11236823844	-0.16015593418	-0.01887793196	-0.13334762408	-0.08747215672	-0.05846306417	-0.0304895922	-0.0571159170555	-0.03599262408	-0.07258550806
1	67856	67856	RMxYJM	-0.06312112121	0.10192028368	-0.0109780411	-0.07221293651	0.0214242452	0.0120118373	0.00467906160000001	-0.0317849658	-0.04047110512	-0.0223686424	-0.02144924936	0.02432442949	0.0767495195	0.0212759552	-0.04175168278	0.0408235798	0.0157056615	0.0117057596	-0.0399769399	0.0458435802
1	68680	68680	RMxYJM	-0.0307899533	-0.0794659547	-0.0172591308	0.009798632	-0.0140461378	-0.0214348432	-0.00864336849999997	-0.0577217614	-0.0408098382	0.0003808166	-0.0606476518	-0.0266315877	-0.0152909506	-0.0914613546	-0.05222491712	-0.00988862679999999	-0.0789458964	-0.031413869	-0.021201003	-0.057452124
1	68786	68786	RMxYJM	-0.0768747966	-0.10498430434	-0.0361820815	-0.13646282312	-0.12972728071	-0.2667875513	-0.27766469805	-0.3658728645	-0.1298317015	-0.1098456559	-0.180939617	-0.1400443483	-0.08347888739	-0.13738546082	0.0316564961	-0.03361304041	0.03520611962	0.00124151860000001	-0.0830345392	-0.0888753301
1	68870	68870	RMxYJM	-0.0380164015	0.079593606015	0.020886661556	-0.08718718337	-0.12760372129	-0.09260968728	-0.0212353226	-0.00189159507	-0.0292492144	0.0247529046	-0.09524933937	-0.05718379669	-0.02189549208	-0.1630443368	-0.11069379927	0.03154972228	-0.0326575513	-0.0535584185	-0.0254156043	0.0134124286
1	69281	69281	RMxYJM	0.2283900457	0.1113919626	0.073535014	0.0254120037	-0.0196301323	0.0277470868	0.0134362448999999	-0.0570019963	-0.04331596386	-0.04361062248	0.049920813	0.00585382884000001	0.00353258396	0.0210063349	-0.0286749932	0.07590034238	0.002826681	0.0644564367	0.0337572512	0.0356995086
1	69404	69404	RMxYJM	0.035174417018	0.0293731754	-0.00053634481	0.04063092046	-0.026498617471	-0.03441940843	0.0325466465	-0.063126426807	-0.04832498652	0.03248574182	-0.023611684587	0.0276705667167	0.01474150761	-0.06023676834	0.00193001942	0.01344845821	0.00744531048	-0.04072852267	-0.03099479205	-0.0264665698
1	69586	69586	RMxYJM	-0.011243083	-0.0594641261	-0.064887911	-0.0624392322	-0.0340119771	0.0321973173	0.03405387	-0.0116557342	-0.1371693415	-0.0316386436	-0.1236897112	-0.0603121404	0.000695718499999998	-0.121777893	-0.0478112498	-0.0104054163	0.0260410638	-0.05803531	0.0328069707	-0.0532643821
1	69952	69952	RMxYJM	-0.08689754291	-0.0062275621	-0.0521635086	-0.0943832489	-0.07143576669	-0.11630901667	-0.1371615117	-0.084481169	-0.0603260846	-0.085534479	-0.07909553301	-0.0377665213	-0.0350303712	-0.18629060389	-0.11122467451	-0.0201122342	-0.08307743129	-0.12766893947	-0.10875492843	-0.15453244966
1	69982	69982	RMxYJM	-0.047546478	-0.0187455609	-0.0414125636	0.00826781729999998	-0.02701107666	-0.0162559197	-0.0606546134	-0.0243919715	-0.0297283008	-0.0104287092	-0.0566034599	-0.0218973885	0.01698888584	-0.035393781	-0.03582696332	-0.0194286935	-0.0200766144	-0.04370380384	-0.0397037933	-0.01440900837
1	70229	70229	RMxYJM	-0.08365682779	-0.155486973018	-0.15814658864	-0.12425668417	-0.06979768105	-0.028643701145	-0.05014864725	-0.12643041517	-0.116835976428	-0.17798865905	-0.14664129656	-0.16947268388	-0.11367366819	-0.2414639106	-0.15407061228	-0.17225469515	-0.13921654388	-0.15863045165	-0.12322924863	-0.12550836562
1	70281	70281	RMxYJM	-0.060051082	-0.0690368045	-0.1065073778	-0.0187733908	-0.063848518	-0.081796698	-0.0198589318	-0.0736116156	-0.0648042773	-0.000209268400000018	-0.12056531107	-0.0441014203	-0.0191976014	-0.1038773523	-0.0665732393	-0.0331746131	-0.0283672825	-0.0399162673	-0.0280261609	-0.0524685312
1	70346	70346	RMxYJM	-0.0159134753	-0.0415418236	-0.0568814258	-0.0858026225	-0.0297333172	-0.0556865582	0.043313044	-0.0298165897	-0.05749757688	0.0556323088	0.0290039338	0.00878018319999999	-0.0390841355	-0.0066820195	-0.0023361157	0.0589205454	0.0778438974	-0.0321932216	0.004988779	-0.0123495614
1	70462	70462	RMxYJM	-0.079926232297	0.00792873068	0.06102947855	0.065465150958	-0.085350804801	-0.05830568953	-0.00571598709999999	-0.1113897432	-0.20509327936	0.0804400698	0.0662022341442	0.043300501	0.05167151555	-0.0453791313	0.0158386245	0.09722526281	0.0172909335	0.03861378161	-0.01929626052	0.000110522700000004
1	70622	70622	RMxYJM	0.07083265	0.1029524549	0.1689374826	-0.0249233419	-0.0380112779	-0.1058901169	-0.0565091155	-0.1029837121	0.03742854223	0.2376216491	0.1859637658	0.231093254	-0.035576895	-0.2285078627	-0.0896516988	0.1056734839	0.00658489299999998	0.06755356	-0.1149499199	0.0153270755
1	71282	71282	RMxYJM	0.1267818469	0.1370162507	0.1231332448	0.0848688126	-0.07318081881	-0.1204761711	0.0268586777	-0.0300607928	-0.14253982907	-0.1288961564	-0.1259226529	-0.06520390506	0.12095257346	0.0204883587	0.06871072158	0.1438192685	0.18566668487	0.1798182511	0.15964350217	0.0333038475
1	71313	71313	RMxYJM	0.0072228099	-0.0763785952	-0.0475372677	0.02072640593	-0.00269123804	-0.04083564934	-0.0400340251	-0.02925283385	-0.08853189998	-0.0205375716	-0.029842796	-0.00713448449999998	0.00643997419	-0.0782155046	-0.06628483507	0.028321241416	0.02676541085	0.000680697000000008	-0.000655175000000008	-0.0178858402
1	71617	71617	RMxYJM	0.0080040059	-0.0565872466	-0.0191362816	-0.0323537201	-0.0608628048	-0.00409521130000001	0.054480147	-0.0347972393	0.00643246350000001	0.00324543059999999	0.0535019394	-0.0119506664	0.0231209939	0.0117122954	-0.0237609238	0.0616485485	-0.00278992089999999	-0.0243284992	-0.0576736297	-0.0569311313
1	72953	72953	RMxYJM	-0.04904915644	-0.0605890665	-0.00798578249999998	-0.0077122983	0.00836049059999999	0.0046122596	-0.00212860405	-0.0279228706	0.0149576044	0.0825564067	0.0102557083	0.0139188927	-0.0599292842	-0.00833905400000001	0.000159907570000006	-0.0664435855	-0.0114970404	0.0122939428	0.0286545191	0.03806020048
1	73520	73520	RMxYJM	-0.0716016803	-0.0263223021	0.0177322274	0.0565998018	-0.0248593311	-0.0622405963	0.00351953490000001	-0.1279102144	0.0549536011	0.1855658153	0.0581991336	-0.0535319853	-0.1062128031	-0.108271934	-0.1179104852	-0.0454643059	-0.0268086172	-0.103895635	-0.0415314058	0.00574808639999999
1	73645	73645	RMxYJM	0.0139251311	-0.099779661	-0.0555956169	0.0281997681	0.00729647459999999	-0.0657118114	-0.048633218	-0.1105947457	-0.032059979	0.0451013402	0.000240114600000008	-0.0015353796	0.0801045801	-0.0666366689	0.0412915114	0.0687021163	0.0478980736	0.0523555868	-0.0115661837	-0.0153138983
1	73663	73663	RMxYJM	-0.0855111466	-0.2451471745	-0.277476417	-0.429512098	-0.05721403872	-0.0950254068	-0.0614968138	-0.12380583038	-0.2468037842	-0.2993970662	-0.3862751854	-0.4131294994	0.0303514244	-0.036258042	-0.0309705355	-0.0719033063	0.0728604076	-0.0478773436	0.015969054	-0.0479174681
1	73721	73721	RMxYJM	-0.10931060048	-0.12020663229	-0.07132139385	-0.0239702169	-0.05118700095	-0.08900435703	0.00291146210000001	-0.1832720205	-0.16478420684	-0.045041891	-0.07459784006	-0.20060582987	0.0445577358	-0.0115466977	0.07386840953	-0.00738744939999997	0.0043490672	-0.03859169866	0.06719257402	0.0296513307
1	73802	73802	RMxYJM	-0.0240459461	-0.1111910636	-0.06333578	-0.0759922517	0.0393239534	-0.0583375808	0.0154742699	-0.0596573931	-0.07203999822	-0.0690334131	-0.188959124	-0.088663335	-0.00805850329999999	-0.0439154511	0.0112002701	0.0406553578	0.0387356238	0.0276064965	0.0644025765	0.0313567877
1	74328	74328	RMxYJM	-0.0585246191	-0.1008909859	-0.0835685872	0.000833049899999994	0.01233878716	-0.1502627748	0.0252896496	-0.09739367213	-0.10642040477	-0.0761214253	-0.1125431907	-0.0852681053	-0.0382127107	-0.1043744112	-0.0706139225	-0.0285684075	0.0135591851	-0.0695631065	-0.0337099841	0.0314955397
1	74573	74573	RMxYJM	-0.04646096714	0.03150639925	0.08260840654	0.000258825570000003	-0.04020676211	-0.10091753117	0.00830266440000002	-0.05124664271	-0.11599732959	0.00512650034	0.00270992286	-0.02077513901	-0.004717920896	-0.03810978753	-0.00273397359	-0.06990850176	-0.00565207349999999	-0.05479349241	-0.02657921721	-0.02053223288
1	75039	75039	RMxYJM	-0.0417184781	0.0624851219	-0.1185200598	-0.0362616912	-0.0301796611	0.00181189880000004	0.0489316037	-0.0568322764	-0.0473468288	-0.3133271377	-0.21560026287	-0.2377629687	0.1864316178	0.0492774328	0.0153615251	0.1318869281	-0.0205069451	-0.0304127075	0.0660476449	0.00801346849999995
1	75074	75074	RMxYJM	0.0154112803	-0.0430175909	-0.04591918969	-0.0298607717	-0.07498776503	-0.10280769134	-0.078460322326	-0.1875339371	-0.07814350619	-0.00834862090000001	-0.05706218613	-0.03572400351	-0.06564677782	-0.107510398732	-0.049394408163	-0.08277423173	-0.07788120605	-0.01190444479	-0.04616185167	-0.01835329332
1	75212	75212	RMxYJM	-0.0136684161	-0.0306544407	0.0377611376	-0.0196004488	-0.05578926787	-0.0142816219	-0.00252574650000001	-0.0849354559	-0.050259806	0.0365300503	-0.0199936976	-0.00147280750000001	0.0260122817	-0.0242845604	-0.0186461861	0.0444543194	0.0265953841	-0.0185562029	0.0160845218	-0.00900574540000004
1	76097	76097	RMxYJM	0.06022707761	0.038442504565	-0.01724845558	0.000871853319999991	-0.01588487219	0.0074988453	-0.00892393380000001	0.01152670142	0.03407097118	-0.00665094748999999	-0.02533725987	-0.01464509802	-0.03602572253	-0.09173276222	-0.08388084299	-0.02437858944	0.01345409228	-0.01125606669	0.02172825452	0.01621023939
1	76118	76118	RMxYJM	-0.0772987924	-0.00215153369999999	-0.0980942379	-0.0836463423	-0.00713854243999999	-0.11710840042	-0.0398108327	-0.04132606425	0.0152105085	-0.0237948426	-0.06728997131	-0.0270245303	0.03278517055	-0.0623289119	-0.04610280338	-0.01910081684	-0.0031034878	-0.10178641801	-0.0588330391	-0.0779626321
1	76387	76387	RMxYJM	-0.0638757055	-0.0878579107	-0.0732221278	-0.0617864904	-0.0385634267	-0.0470252172	-0.0210457817	-0.0828141304	-0.17490121423	-0.123178826	-0.16874830236	-0.0761175823	0.0441908025	-0.0957366859	-0.0977021287	-0.0545199455	-0.0933420668	-0.0564047888	-0.00114382239999999	-0.0794207101
1	76457	76457	RMxYJM	0.02601358237	-0.05867767522	-0.011381732332	-0.005967618204	-0.06193077669	-0.10738457072	-0.09978764619	-0.13260323204	-0.13727740079	0.02969147743	-0.069613989562	0.00314187959	0.03916938878	-0.07909353154	-0.05919713026	0.01600973758	-0.0190887949004	0.0022125163	-0.06390810079	-0.028475243625
1	76556	76556	RMxYJM	-0.106679589907	0.01023931865	0.00109653382	-0.08675278518	-0.01159340762	-0.07584529112	-0.08269249142	-0.08752160711	-0.06301287404	0.06926056319	-0.032144499037	-0.0362097729	-0.01494681775	-0.1032915254	-0.062327163317	0.002279470401	0.00965688557	-0.06186308047	-0.03443450649	-0.08546051396
1	77074	77074	RMxYJM	0.07524062588	-0.00134922170000001	0.05836598597	0.11596219633	-0.01354718858	-0.01360010947	-0.03745509138	-0.07724888534	0.0455887535	0.09264143437	0.06848140412	0.08190767414	0.08218289955	-0.0633073984	-0.0428661682	0.00319268542	0.07029298675	-0.00521135206999999	-0.02449727448	0.00581974865
1	77555	77555	RMxYJM	0.06422699372	-0.0757949682	-0.0668603685	-0.102653685877	-0.038776712811	-0.0229310681	-0.09196551153	-0.03885264859	-0.0769006442	-0.078571645823	-0.018804304689	-0.14198694949	-0.0304666113	-0.13181700808	-0.053404351738	-0.126297145168	-0.00962387487	-0.0987932511	0.00321159048	-0.0416301835
1	77885	77885	RMxYJM	0.09657232632	0.0454167108	0.0525847207	-0.00348311530000001	0.00667856579999999	-0.1754709377	0.00501380670000001	0.05550949095	-0.0566933633	0.1943319601	0.203563901	0.09501366604	-0.0481077668	-0.1645226938	-0.0869619978	0.0705743607	0.0843614202	-0.0555543049	-0.0153779282	-0.0184456582
1	78347	78347	RMxYJM	-0.1098621593	-0.0803442972	-0.0536685689	-0.0195396282	-0.0549314432	-0.0518493894	-0.1347576646	-0.0438574559	-0.1078641715	-0.0281338012	-0.0570838901	-0.0213677773	-0.02565330997	-0.100122971	-0.08307458565	-0.01673507926	-0.0240510363	-0.0803921606	-0.0718705729	-0.0444780149
1	78393	78393	RMxYJM	-0.000197674500000009	-0.00135108538000001	0.0124252982	-0.0649026623	-0.09678300511	-0.0886719811	-0.1389431138	-0.1526310005	-0.10556209178	-0.1048973153	-0.08036215832	-0.0738483776	0.0092025791	-0.0917598562	0.000796710300000003	0.01386073069	0.0269590988	-0.0218150107	0.000106589500000004	-0.0684821565
1	78561	78561	RMxYJM	0.0105237355	-0.2126368692	-0.069779812	-0.0690510133	-0.0612921676	-0.0864417926	-0.00134276889999999	-0.1302595595	-0.0173082484	-0.0961271318	-0.089759016	0.06814961435	-0.06749317789	-0.1006049706	-0.0501947212	-0.0476258712	-0.057463763	-0.00943765369999999	-0.0245677804	-0.0376573413
1	78930	78930	RMxYJM	-0.06141688968	-0.0961848967	-0.02559463824	-0.01790952587	-0.06462909132	-0.08303561478	-0.0181470638	-0.11383376801	-0.0751139478	-0.07907850649	-0.09056074294	-0.0368700963	-0.0008376928408	-0.14064308741	0.0032512671726	0.04746665436	0.03116667961	-0.0852675208	0.00574838908	-0.04028760179
1	79013	79013	RMxYJM	-0.00571237669999999	-0.0218354036	0.0127762851	-0.0277402383	0.0157293679	0.00316983630000001	-0.0130141792	-0.0442486011	-0.06821041406	-0.0234792359	-0.0203434267	0.00820842029999999	0.01988466505	-0.0437183792	-0.03038467681	0.0462919568	0.0405042887	0.0129945471	-0.00325829360000002	-0.0073649573
1	79379	79379	RMxYJM	-0.0013925766	-0.0504008237	0.0378131039	-0.0321711818	-0.06124532221	-0.0552907515	-0.0118410319	-0.05839289151	-0.00739960989	0.0247604508	0.029261502	-0.0214181238	0.04196528608	-0.00232382289999999	0.0041867739	0.04178466	-0.0396506245	-0.0311214972	0.02781527	0.0516059221
1	79660	79660	RMxYJM	0.0301821357	-0.0160303417	0.0191426996	0.0751760771	-0.06601330785	0.000672156099999988	-0.0175774986	-0.0384714496	-0.0390521187	0.0204843279	0.00752334200000002	0.0796323616	0.0153696545	-0.0647235187	-0.0363086656	0.0712800429	0.00967511579999999	-0.0081375715	-0.00369254350000001	-0.033308775
1	79681	79681	RMxYJM	-0.0683211085	-0.0329412902	0.0485943897	-0.0563584484	-0.02489248465	-0.0078338882	-0.01372773	-0.06602240515	-0.09942294429	-0.0448886416	-0.0639548155	0.00175553590000001	-0.00474216631	-0.0722777689	-0.05894117042	0.0198869203	0.0243685029	-0.0449677328	-0.00107113919999999	-0.0137436345
1	79901	79901	RMxYJM	-0.0630591977	0.0366942061	-0.0705702478	-0.09717189274	-0.0283774705	-0.0681302871	-0.0397773311	-0.04832793345	-0.12068430152	-0.09968183848	-0.17811084361	-0.10997976155	0.01402619576	-0.0690127091	-0.05166060513	0.00958780326000001	0.05390328596	-0.03275790168	-0.0599931656	-0.089783256
1	79925	79925	RMxYJM	-0.0291542425	-0.061019381	-0.0310075954	-0.00980993259999999	-0.0219172368	-0.0802079803	-0.0552255405	-0.0803087013	-0.0983469131	0.00957879349999999	-0.0433860008	-0.0259849389	-0.00363090353000001	-0.0232796746	0.0038723271	0.0118694075	0.0018069594	-0.0316217764	-0.0428184594	0.0261669373
1	80555	80555	RMxYJM	-0.0513221727	0.0165784308	-0.02583841797	-0.071556315865	-0.0460704581	-0.05974498199	-0.0450019462	-0.11328984101	-0.2262897531	-0.07409905682	-0.12368860167	-0.00553011837	-0.0244170336494	-0.08052449798	-0.0710022761877	0.03283337254	0.00287631316	-0.0484623755556	0.0153902938	-0.03820328945
1	81263	81263	RMxYJM	-0.0797982901	-0.0103432026	0.0449584411	0.0153224881	0.000881182600000002	-0.022861516	0.0154846908	-0.0270038892	0.0135006929	-0.0362070454	-0.0331581804	-0.0393644541	0.03155447838	-0.0696302718	-0.0400263542	0.0114984211	0.0101911201	-0.0521139818	-0.0327389256	-0.0308025934
1	81443	81443	RMxYJM	0.0584786677	0.0146976303	0.0294953305	0.0348925369	0.0298058965	0.00383156679999999	0.00940360550000002	-0.0239553931	-0.0437184182	0.0122529252	-0.0509901409	0.030860904	0.09279236785	0.00373822700000001	0.02340333	0.0920055689	0.0718398545	0.0652457189	0.0312332333	0.0770997409
1	81692	81692	RMxYJM	-0.02619353335	-0.06982450967	-0.01815895262	-0.03666686298	-0.129240556904	-0.09953599889	-0.0948958669	-0.126674012069	-0.04868249213	-0.05119126423	-0.09244559949	-0.04469741245	-0.00645881162	-0.07694904478	-0.07269742802	-0.06404329148	-0.018135197374	-0.07247088944	-0.03549192168	-0.108995440359
1	81842	81842	RMxYJM	-0.21793683883	-0.0832123675	-0.1477342041	-0.23551171796	-0.10499609643	-0.24170010329	-0.19347852553	-0.12930453612	-0.06258469138	-0.1693734593	-0.17750277583	-0.18621550069	-0.15787211411	-0.27875394294	-0.20619442196	-0.24770576344	-0.21378673096	-0.23491404049	-0.16688953653	-0.27909848714
1	82000	82000	RMxYJM	0.0158207524	-0.03708934103	-0.0228101704	-0.0370227051	0.01401728365	-0.02683831559	-0.00629720349999999	-0.0526489905354	-0.10225933123	-0.06109871761	-0.01205984741	-0.05069279761	0.03801158534	-0.0328856827	-0.02314763003	-0.02982839523	0.00561740820000001	-0.08671106218	0.01196856536	-0.0428504463
1	82077	82077	RMxYJM	0.1011750027	0.26668108232	0.28814588451	0.1667670071	-0.051614936817	-0.0103965041	0.0877979946	-0.072203091887	0.05581634961	0.02658515574	0.12755680102	0.20932737065	0.2451217271	0.1040640532	0.0892712153	0.06951345936	0.2236106103	0.1094213579	0.1432192183	0.2224276976
1	82324	82324	RMxYJM	-0.034014816	-0.00119164812	-0.0763850143	-0.0377695558	0.00759958065000001	-0.05072589611	-0.0409742178	-0.00544358946	-0.04630712317	-0.05627118471	-0.05839395379	-0.0259080733	0.08559041105	0.0332984689	0.000295013099999991	0.0399579365	-0.0073252956	-0.0056271819	-0.0167571872	-0.00537579259999998
1	82712	82712	RMxYJM	-0.0154008034	-0.0459787203	-0.0810014829	-0.000435572100000003	-0.04745131038	-0.0165059798	0.1288524856	-0.07533437869	-0.15997328965	0.00833146139999999	0.0316435539	0.0133254309	0.0012591002	-0.0681290893	0.003991297	0.0289446171	-0.0404603507	-0.0114169625	0.0461925668	-0.0120484015
1	83756	83756	RMxYJM	-0.0262278426	0.0172097969	-0.0377303231	-0.0132298404	-0.059379216	-0.0901169863	-0.0651057916	-0.0226300381	-0.0815446812	-0.0550768726	-0.11808210901	-0.03438316049	0.07636115724	0.0197513639	0.0343540979	0.0714174791	0.0582558656	-0.0132448744	0.0329602254	0.00565944569999999
1	83904	83904	RMxYJM	-0.0284310511	-0.0774548625	-0.0742764546	-0.0753919303	-0.0130658053	-0.0448258064	-0.0579932727	-0.0531938531	-0.10878988914	-0.0371404842	-0.105271952	-0.0291668701	0.00684252970000002	-0.0316025523	-0.0177007303	-0.0175103734	0.00235771739999999	-0.0299154202	-0.0879503151	-0.0325618692
1	84320	84320	RMxYJM	0.040860167494	0.01283210965	0.06207420373	0.10880303602	-0.00494753709	-0.11390057197	-0.020715562	-0.10142678108	-0.0817837238307	0.07052957583	0.00332970243000001	0.148522811705	0.02955808172	-0.07555729323	-0.04899785498	0.01156161719	-0.015235443	-0.01987737711	0.02645250996	0.00716651729999999
1	84350	84350	RMxYJM	-0.0652337257	-0.0327313389	-0.0830440514	-0.0623338645	-0.05249965513	-0.1050023699	0.00644099809999998	-0.052475417	-0.09506717665	-0.0123214239	-0.0151197926	0.0046651845	-0.00949998219999999	0.0015455023	-0.023536751	0.0133890477	-0.0667092364	-0.050808515	-0.0400461981	0.00859150609999998
1	84439	84439	RMxYJM	-0.0010254274	-0.045189159	-0.0246180983	-0.0180460899	-0.0783273826	-0.0672223909	-0.0578124679	-0.1457521002	-0.1985607227	-0.0708733251	-0.0479295339	-0.0446966759	0.0265462095	-0.0432817815	-0.0213755835	0.0610267696	-0.0468894858	-0.0453656495	0.0214285407	-0.0964734955
1	85035	85035	RMxYJM	0.0206277855	-0.05099837262	-0.0455215006	-0.0256856273	-0.05239400164	-0.0932537561	0.0176969508	-0.0913059891	-0.03411712359	-0.0768332799	-0.0578131243	-0.0991139164	-0.05307735023	-0.0712184425	-0.03729456368	0.0178105944	-0.0192358882	-0.09118216016	-0.0384575604	-0.0125281019
1	85266	85266	RMxYJM	-0.082570038675	-0.0731529784731	-0.0887578363	-0.00463864499	-0.07117386646	0.03384680008	-0.0411504953	-0.02544942785	-0.01216460147	0.03550077486	-0.00647808611	-0.0353842601	-0.04841398131	-0.04489249179	-0.044282279549	-0.0041229468087	-0.070580437102	-0.03731951568	-0.09067910728	-0.03550607662
1	85374	85374	RMxYJM	0.00335859289	0.03095382299	3.73217999999897e-05	0.000574954059999994	-0.01427685977	-0.0140423765	-0.0299256597	0.02248236423	-0.01307419419	0.00377857787999999	-0.05662765124	0.00730525010000001	0.07756568546	-0.0050105345	-0.00437498982	0.02008181598	0.00262678643	0.00941958113	0.03586806203	0.000935606899999997
1	85437	85437	RMxYJM	-0.000933459220000002	-0.08910899262	0.06289139802	-0.00941572519	-0.01529004053	-0.11210050001	0.06036365702	-0.04967036296	-0.043280916361	0.06216190106	0.0136345697	0.05043941797	-0.01125040854	-0.12575000715	0.020851265556	0.007287125415	-0.061597790621	-0.02546228013	0.000815504310000006	-0.06848680151
1	85591	85591	RMxYJM	-0.0875359262	-0.1424567286	-0.0140674193	0.0670099284	-0.13254225581	-0.1540700346	-0.0390418067	-0.07412744474	-0.190552642351	0.09562605818	-0.14871496389	-0.0322556383	-0.0964284138	-0.2279575391	-0.21050909494	0.0146799874	-0.0873410599	-0.1190928387	-0.0879596299	-0.0838432376
1	86019	86019	RMxYJM	-0.013471504	-0.039888441	0.0480145929	-0.0452681986	-0.07090484404	-0.0837565581	0.00695974399999999	-0.09254238604	-0.12879608916	-0.0195423252	-0.0365507384	-0.1121498772	-0.0646149278	-0.070688644	-0.0636193723	-0.0206262955	-0.0571914739	-0.0328300106	-0.0730998061	-0.0350213398
1	86085	86085	RMxYJM	-0.0895678094	-0.1614743611	-0.1732055866	-0.0790762876	-0.0505327931	0.0523808928	-0.0714021026	-0.1284766497	-0.0806854068	-0.0868320677	-0.1347120093	-0.0916621795	-0.079207321	-0.1203019915	-0.0922998443	0.0272801701	-0.1041309546	-0.0881633246	-0.0876670527	-0.0446534097
1	86649	86649	RMxYJM	-0.02363832106	-0.09943664868	-0.04254892637	-0.00236447346	-0.06464586259	-0.08303372764	-0.0343021784	-0.133250872145	-0.08516533348	-0.04278804607	-0.10883476301	-0.0543083919	-0.01729172226	-0.09069974809	-0.083129101426	-0.06318720888	-0.06361807812	-0.07481212713	-0.01538026503	-0.03666176675
1	86940	86940	RMxYJM	-0.040726877746	-0.06783367567	-0.02325464661	-0.0803559821	-0.08177457195	0.0122211986	-0.0113667249	-0.12060555732	-0.22870362052	-0.1101335935	-0.01908736583	-0.02478194663	-0.03083601279	0.051871092	-0.067345356114	0.08863322223	-0.0611347333	0.0615698025	-0.1078958381	0.0842383441
1	86964	86964	RMxYJM	-0.00414909189999998	-0.032159567	-0.0950541034	0.0185615606	-0.0394212009	-0.11837163012	-0.1054860483	-0.172164421993	-0.14865821587	0.0450179367	-0.11487957003	0.0275313173	0.0711964784	0.013191203	-0.07049306353	0.0327068756	0.0095499869	0.0637976327	-0.0221564259	-0.0102179023
1	87549	87549	RMxYJM	0.0143254125	-0.0352457695	0.04876208001	0.01594248545	0.000516470960000001	0.01494413333	-0.0241716245	-0.0309529279	0.025703659878	0.06894599618	0.027680459848	0.06064206002	0.05664119077	0.01591655204	-0.01853365102	0.047926660051	0.000390805639999998	0.0140301571	-0.00985230284	0.032368280469
1	88009	88009	RMxYJM	-0.0184419252	-0.030903212	0.0095783381	0.04015974727	-0.01943789318	-0.1937742982	-0.0110910338	-0.0711654	-0.0469518499	0.053321785	-0.00286105833	0.0166295606	0.057365618058	-0.0502737909	0.01923952933	0.03749406634	-0.0571968325	-0.000568555169999999	-0.05155731615	-0.01134703636
1	88746	88746	RMxYJM	-0.22281676532	0.01116764311	-0.19223195261	-0.10447994869	-0.07555762398	-0.12017625285	-0.2236480201	-0.09049388599	-0.09926024808	-0.07929825269	-0.05339839365	0.02811537136	-0.25990834689	-0.29288814597	-0.35102621697	-0.13522434463	-0.15618564301	-0.231961702069	-0.27836198425	-0.1118180292
1	88813	88813	RMxYJM	-0.1996077346	-0.0303529956	-0.0882327462	-0.0863752876	-0.08541304062	-0.0629424288	-0.0274964142	-0.08509388076	-0.19565901452	-0.089884093	-0.1176981934	-0.087502166	-0.11246774732	-0.1323930855	-0.0878948999	-0.0784339952	-0.094394165	-0.17116762773	-0.0657603614	-0.0198653254
1	89011	89011	RMxYJM	0.0307643559	0.0781392892	0.0647754137	0.1218548924	-0.03806006665	-0.055581198	0.0459423777	-0.0531901966	-0.11445036128	0.0203506885	-0.0477129757	0.0176225393	-0.0335285546	-0.0147707497	0.0317974436	0.043362162	-0.0690441315	-0.0027631273	-0.0230714997	-0.00246195739999999
1	89061	89061	RMxYJM	-0.0354074435	0.05987867695	-0.0634501566	-0.0131788135	-0.03396653936	-0.07030295398	0.0139395592	-0.06332696272	0.04832488178	0.0209337692	0.0049288859	0.0815668386	-0.0141005019	-0.00506818049999999	0.0218160721	-0.015094814	0.0051724628	-0.0188044048	-0.0175144289	-0.0306445697
1	89706	89706	RMxYJM	-0.08346898989	-0.17685212766	-0.01732121917	-0.07003816139	-0.09380559985	-0.150393550663	-0.10340428665	-0.13922747591	-0.13530178216	-0.06762809511	-0.106987851561	-0.03203575451	-0.14834410859	-0.21754594841	-0.1595491627	-0.0586666459	-0.1701461988	-0.14206915017	-0.13560333349	-0.196565958575
1	89806	89806	RMxYJM	0.0971574762	-0.03943313123	-0.0417987467	-0.0748915703	-0.06986385398	-0.07658270033	-0.0349996307	-0.09915216314	0.010432838492	0.09102669635	-0.0471821971	-0.0012710974	-0.03330214991	-0.08954921803	-0.09204652517	0.00776772786	-0.0706201683	-0.09863904693	-0.00305244668	-0.00619261389999999
1	90065	90065	RMxYJM	-0.08357497953	-0.06720276191	-0.1058648349	-0.0694224659	-0.08631223336	-0.04543064745	-0.0672342366	-0.09781438916	-0.13406130368	-0.0592482019	-0.12791605663	-0.0539977618	-0.0293407294	-0.1281133659	-0.05699304654	-0.0457012612	-0.12378441694	-0.048830013	0.0027734519	-0.0706999316
1	90388	90388	RMxYJM	0.0167892332	0.0171482587	0.00441077670000001	0.0544218595	0.0220658337	-0.0412177218	-0.0119077701	-0.0367464599	-0.0274329228	0.0629594582	0.0028061596	0.054097141	0.0432773281	0.0341622323	0.00275979630000001	0.0686467166	0.0139389498	0.0628491119	0.0198064762	0.0448422928
1	90517	90517	RMxYJM	0.000148158699999998	0.13955447309	0.01683177555	-0.18030612394	-0.16241707941	-0.12419372501	-0.0663432812	-0.17705684397	-0.21018176497	-0.16847103285	-0.20607119286	-0.098954592539	-0.087989475806	-0.1577944422	-0.08528017541	-0.09102341852	-0.10772931598	-0.0837467099	-0.0709786545	-0.09302759147
1	90666	90666	RMxYJM	0.0192548412	0.10021542947	0.06666235627	0.07179443265	0.01734335788	-0.05906696444	0.0564441058	-0.01899271986	-0.032837992564	0.0180062555	0.03183866755	0.09099232596	0.03119305164	0.00392317310000001	0.02861679493	0.07061837457	-0.08510735528	0.05025375529	0.0372626107	0.00343614440000001
1	90925	90925	RMxYJM	0.021893562	-0.000937451300000003	0.0923698446	0.0610633004	0.0241806469	-0.00132816870000002	0.0152883401	-0.0727941357	0.00188192835000001	0.0691865844	0.0528414334	0.00156252280000002	0.0340437054	-0.0568399139	0.0121470798	0.0722916721	0.0242782002	0.02236451	0.0381740583	0.025489545
1	90982	90982	RMxYJM	-0.0345951741	-0.0599734054	-0.0324372668	-0.0317408967	-0.02963158972	-0.0982347689	-0.0762943762	-0.06566166518	-0.1170424061	0.00543417309999999	-0.0498242553	-0.0239484339	-0.0141254086	-0.1029326585	-0.0220997371	0.0401876299	-0.0485767609	0.00984981909999999	-0.0221759192	-0.0288607762
1	91174	91174	RMxYJM	-0.0036510302	-0.01935311533	-0.007384163	-0.0340613904	-0.02952231643	0.036584335	-0.00666442519999999	-0.066892187259	-0.04171968307	0.0920643023	-0.0323180172	-0.00571700820000001	-0.0125943804	0.0292796081	-0.0369767032	-0.0033785418	-0.0389484654	0.002351613	-0.0239686061	0.0173285158
1	91315	91315	RMxYJM	0.087464076873	0.08341034227	0.06808134796	0.03152750358	-0.000699867859999995	-0.08895666866	0.0241383294	-0.05144935886	0.006479413016	0.10430228263	0.081225502309	0.07789248263	0.05972457332	-0.0573797279	-0.02928121739	0.077638558682	-0.03186265765	-0.00159475877	0.03862451097	-0.0239698448
1	91473	91473	RMxYJM	-0.0313613638	0.0667439967	0.0611811387	0.1045951149	0.0328419888	-0.0711979721	-0.0379894505	-0.0675333913	-0.2361155419	-0.3272466096	-0.2550879352	-0.2821669223	0.1522267314	0.0535130312	0.0264661221	0.0218128763	-0.0475636404	0.0700277768	0.0707295239	0.0309125377
1	91666	91666	RMxYJM	0.0147761237	0.0219311063	-0.0308704602	-0.0439341644	0.01907263911	-0.04437665732	-0.0011003778	-0.0060268185	-0.05989338432	-0.0190742293	-0.0505576047	-0.02874960242	0.02757673553	-0.0313719983	0.06855094359	0.0668857393	-0.03411382456	0.00542392379999999	0.05602955973	0.0188818338
1	91939	91939	RMxYJM	0.04142162167	0.0859474501	0.01031438372	0.07232176276	-0.00465948784	-0.02105766288	-0.00856422139999999	-0.030056767977	0.00714505533	0.123180071149	0.0787209713	0.08324416131	0.09624333291	0.02498169059	-0.00688002981	0.08052794814	-0.02510826711	0.01556107416	0.06505956628	0.05817793621
1	92550	92550	RMxYJM	-0.0317896531	-0.0552471168	-0.0374683055	-0.0453910116	-0.0493833146	0.0020944782	-0.0363322997	-0.0198541475	-0.0473251392	-0.037317179	-0.0803274882	-0.0520483947	0.035855228	-0.0274034066	-0.0533371139	0.025994635	-0.0470077097	0.0224315935	0.00600380789999999	0.00854475400000002
1	92984	92984	RMxYJM	-0.103333440524	0.0371016504	-0.06143175486	-0.09872447488	-0.0980085331	-0.11622172231	-0.0363455451	-0.13268692645	-0.16921330477	-0.08220542888	-0.18506805404	-0.108563021947	0.01455090833	-0.10898290158	-0.07942024214	-0.00729618092	-0.08806582605	-0.0605841389	-0.04617029741	-0.06099303629
1	93116	93116	RMxYJM	0.0545934964	-0.0673181078	0.0484724308	-0.0105422485	-0.06396659861	-0.05117380475	-0.0465139824	-0.07793896695	-0.111264040024	0.04334980599	-0.03845847306	0.0523743605	-0.00600003533999999	-0.1208662381	-0.02260200169	0.06636815366	-0.04727130133	-0.04299392742	-0.0160873045	-0.0105591711
1	93564	93564	RMxYJM	0.00735255214	-0.03963645599	-0.00844804703	-0.10178560767	-0.08053219048	-0.09196043593	0.00199810320000002	-0.04453560526	-0.06438605905	-0.06125047783	-0.03741478527	-0.05175063853	0.044540728506	-0.07896060622	-0.02892067113	-0.01021352616	0.00780921101	0.02157646359	0.0332502566	0.06524552333
1	94286	94286	RMxYJM	-0.039264062	-0.0483247059	-0.0534216328	0.0123758102	-0.06628819384	-0.11961369597	-0.0712492805	-0.05845223642	-0.04022747834	0.0335704262	0.03100367878	0.0133660767	-0.06710360722	-0.0832147769	-0.0602394222	-0.00163382549999999	-0.06017373303	-0.0430018136	0.00873668349999998	-0.0383991576
1	94768	94768	RMxYJM	0.0794919583	0.01193123687	-0.15235865224	-0.17193973253	-0.1480931478	-0.111195774319	-0.06689972869	-0.16253894379	-0.18643771049	-0.1308326295	-0.13742856212	-0.19460149707	0.04648365771	-0.0965848340911	-0.037236853841	-0.00281441067	-0.14835147346	-0.11813182894	-0.02544379765	-0.1133273514433
1	94864	94864	RMxYJM	0.0228185637	-0.051089925	-0.0567693304	0.00653708759999999	-0.03904065639	-0.1001250937	-0.0721814214	-0.07376251689	-0.10666026231	-0.0248484261	-0.023531067	0.0702381924	0.06647089462	-0.0683427842	-0.020804959	0.0489500591	-0.0724401214	-0.0474390906	0.000285572399999989	-0.0154133942
1	94916	94916	RMxYJM	-0.028757794	-0.1146326983	-0.1269772377	-0.1209090976	-0.11499714479	-0.13776859138	-0.1111118709	-0.130039220093	-0.103010191439	-0.16591037011	-0.0747763756	-0.12835670864	-0.05095653795	-0.1439993831	-0.08067103342	-0.1242853142	-0.12766560914	-0.0549262398	-0.0891290999	-0.0713671082
1	95019	95019	RMxYJM	0.01771163759	0.10158804759	0.13998393591	0.07678397747	0.000272886520000001	-0.1024247481	0.1050379045	0.02563299074	0.12215324683	0.18503119191	0.04268752902	0.10979447247	0.0508926599	0.0025365369	0.04420761454	0.04969033853	0.05910585601	-0.0032182246	0.0148362692	0.08246331849
1	95191	95191	RMxYJM	-0.035946341	-0.045148745	-0.0747930477	0.0140131475	0.0127282456	-0.021085728	-0.032778767	-0.056718974	-0.09835024284	-0.0504286861	-0.1347466361	-0.0252576606	-0.0245257862	-0.0658051433	-0.0470930781	-0.004348835	-0.0679584321	-0.0288053894	0.0095773536	0.00174104049999999
1	95282	95282	RMxYJM	-0.05546959026	-0.079206091025	0.02062434672	-0.05762554898	-0.05022669316	-0.0349708598	0.0207411909	-0.08063584746	-0.1003117533	-0.06628613044	-0.070573331	0.023930824	-0.00809902423	-0.07547554224	-0.06339959936	-0.06263203342	-0.07887200361	-0.06247217833	-0.07146504849	-0.05377225419
1	95413	95413	RMxYJM	-0.0798675859	-0.0738484059	0.0751437604	-0.0794688435	-0.04550071491	-0.03720110243	-0.0139179506	-0.05812372249	-0.08062070634	-0.0601732803	-0.05477327509	-0.0116944664	0.05842450689	-0.0444001784	-0.0299250971	0.04772914512	-0.0602507395	-0.0444332101	-0.083392015	0.0128927105
1	96048	96048	RMxYJM	0.0747119931	0.1907930517	0.0797703881	0.0293521072	0.0247726809	-0.0037018637	-0.00192949659999997	0.0109683878	-0.0601413331	-0.1042248313	0.0195164786	-0.0285999751	0.1148300254	0.0219417839	0.0258018135	0.038450725	0.1000751876	0.1750030897	0.0588953013	0.00789109780000002
1	97419	97419	RMxYJM	0.06798191291	-0.03135309523	0.0417740848	0.037430345641	-0.021746888348	0.05627658604	0.0940998625	-0.012655817341	-0.06138056459	-0.07012290724	-0.0297924612	-0.02185770261	0.05521917597	0.01511167365	0.01475682716	0.083089396091	0.00624921117	0.04122948464	0.0176337491927	0.06330441975
1	97596	97596	RMxYJM	-0.00685354169999999	-0.1046919213	0.0433566474	-0.06534493646	-0.00208755771	-0.12954389113	0.013235026	-0.08140279111	-0.049262100299	0.0186659197	-0.0653352952	0.01298581636	0.01305897372	-0.1495828675	-0.03148277801	-0.054723151	-0.16164737924	-0.10082239675	-0.0775252769	-0.06238268809
1	97710	97710	RMxYJM	-0.091755346541	-0.07239426797	-0.00458681697	-0.01339808943	-0.00470008046	-0.01105591185	0.05071356027	0.02653760929	-0.04526057847	-0.02648578373	-0.03883906086	-0.06563517613	0.00890122291	0.003606890628	0.018729652632	0.03493488797	0.00367048479	0.03555091829	-0.00892944026	0.03652912694
1	98348	98348	RMxYJM	0.00838284289999999	-0.0453944241	0.0308466929	-0.09367498529	-0.14057925246	-0.21454129269	-0.088659866	-0.2849541046	-0.17507224077	-0.1092414642	-0.0925951016	-0.0861956237	-0.02352370498	-0.0920228639	-0.117961898386	-0.079526754689	-0.11723088177	-0.04882221781	-0.13497233782	-0.16411501895
1	98637	98637	RMxYJM	-0.0519322158	0.0760646064	-0.00509133220000002	0.0413770114	-0.00501621370000002	0.0450027127	0.00243539400000004	-0.0418997989	-0.0104032305	-0.0058472758	-0.0663751909	-0.0490462163	0.0379558415	-0.06552897	-0.0214230538	0.00325565680000001	-0.04060847	0.00063041060000002	-0.00348588220000001	-0.0585845675
1	98886	98886	RMxYJM	-0.0172151651	0.0624127766	-0.0126191928	0.0863127647	-0.0433987254	-0.0383438532	-0.0302260912	-0.0451929468	-0.0893926774	-0.103533659	-0.0423833453	0.0254869548	0.0453073909	-0.0127813741	0.0348737314	0.080280417	0.027047376	0.0188153874	-0.0393766906	0.0463227986
1	99057	99057	RMxYJM	-0.10207252969	-0.1663820953	-0.06794685192	-0.12391629003	-0.08549947711	-0.12427397628	-0.0700963799	-0.14390800117	-0.13920678366	-0.10313468304	-0.11394194755	-0.16814513645	-0.053152733064	-0.0355947385	-0.06235695332	-0.04539871357	-0.13439402254	-0.00562299705000001	-0.0351172905	-0.10034120873
1	99441	99441	RMxYJM	-0.02148844528	-0.0252143401	0.000566873600000004	-0.10171751502	-0.0422162504	-0.12835445079	0.00754894489999999	-0.156337448156	-0.07484601861	-0.02165337163	-0.134573479875	-0.067489029822	-0.058716095205	-0.08962206094	-0.05222682802	-0.015850709663	-0.10435465137	-0.07442600582	-0.0583766707	-0.0383732245
1	99607	99607	RMxYJM	-0.11238598858	-0.05411550323	-0.10845416716	-0.11696962932	-0.05805084571	-0.12273779925	-0.0787212893	-0.071449559296	-0.09765236047	-0.042376039166	-0.11530734155	-0.08500540897	-0.01950429229	-0.17507866866	-0.09355459808	-0.03666270189	-0.092071427929	-0.13758072444	-0.06117849542	-0.08488052079
1	99930	99930	RMxYJM	-0.0429454899	0.02225752987	0.0147404511	-0.034778348	-0.08451849206	-0.0883962601	0.00346899989999999	-0.14653698219	-0.13174539368	-0.0235336773	-0.0886564284	-0.0886517511	-0.0282884095	-0.0692518815	-0.0642881071	-0.0462750428	-0.0561044744	-0.041743841	-0.0477495203	-0.0357055042
1	100274	100274	RMxYJM	-0.06778502255	-0.06457839363	-0.0692443233	-0.03330950449	-0.0329274435	-0.0438916387	-0.0768920502	-0.1063520127	-0.0368981226	-0.04176861812	-0.13665154571	-0.05438521964	0.0766082727964	-0.45212496087	-0.05074479276	0.02582194009	-0.01246389742	0.064756341154	0.01489804563	0.01928485252
1	100841	100841	RMxYJM	0.0300885664	0.08173101571	-0.1066887111	-0.0369069785	-0.09855854688	-0.0203734473	-0.0015247729	-0.0128014241	-0.0612128159	0.0160929757	-0.151714284047	-0.0296241724	0.10577954942	-0.000654356900000014	-0.07921485832	-0.06740571525	0.000634849999999992	0.00864087889999998	-0.0421454619	-0.0272431743
1	101178	101178	RMxYJM	0.1348198231	0.017751089	0.061269837	0.07888972	-0.0486560715	-0.0532081945	-0.0166582439	-0.13374292376	0.0334400472	0.00409637680000002	-0.0145408207	0.0399797819	0.1366678731	0.0627184166	0.0422206947	-0.0125825695	-0.00757634900000004	0.0271667643	0.0235465488	0.0175982478
1	101472	101472	RMxYJM	0.0255858518	0.00765135449999998	0.1089442309	0.0307794178999999	0.0101522032	-0.0209123725	-0.0479994702	-0.0277619994	0.00843913340000002	0.0681389905999999	-0.00588612319999998	0.0788564629	0.0522008446	-0.0150024709	0.000215940999999997	-0.00855818200000003	0.00522958849999999	-0.0384269631	-0.0171655194000001	-0.02560814
1	101564	101564	RMxYJM	-0.09643112325	-0.0977239386	-0.08607643354	-0.10951469749	-0.08124237212	-0.06300074445	-0.0588839489	-0.09782571735	-0.166581916581	-0.07234672156	-0.10986424864	-0.0210686346	-0.00796488424	-0.0522493027	-0.06968337435	-0.04093250231	-0.07259045573	-0.03171948922	-0.07906415141	-0.0437457721
1	101713	101713	RMxYJM	0.1696305002	-0.1498737517	-0.2764457023	-0.2890545772	0.0413873474	0.0639173018	0.1766508749	-0.1458703118	-0.1322493283	-0.004200922141	-0.07833608001	-0.2014197224	-0.064417513	-0.1643095634	0.0958124003	0.1190037942	-0.00924657839999998	0.1484225162	0.27818497448	-0.0101333252
1	101992	101992	RMxYJM	-0.1245218263	-0.2801164414	-0.2685335666	-0.07997956975	-0.095220955	-0.14644038164	-0.10176980117	-0.16123018516	-0.1593067204	-0.1136077914	-0.08524122618	-0.06776860661	-0.04883900976	-0.16874734243	-0.11624856476	-0.08192697576	-0.10492537813	-0.05138429572	-0.02873121253	-0.06748431236
1	102421	102421	RMxYJM	-0.04771389276	0.05496548305	0.0220064617	0.0860659592	-0.02258334094	-0.02837302628	-0.1115595033	-0.096353736814	-0.13496647371	-0.08350372782	-0.1222194273	0.10092431551	0.10681327743	0.0917232604	0.04935066044	0.0453193953	0.0202013193	0.0371125718	-0.06378844776	-0.0022145173
1	102607	102607	RMxYJM	-0.10058836837	0.04613710405	-0.10396999706	-0.0618280956202	-0.039858503097	0.00846738526	-0.08017876938	-0.09081498665	-0.14673840291	-0.15770933533	-0.15842689479	-0.17174434542	-0.010183532578	-0.13189477999	-0.07052811129	-0.06894302731	-0.05887299313	-0.0641126965	-0.072380924624	-0.083250307401
1	103069	103069	RMxYJM	0.00618369690000001	0.00830014990000003	0.00238516719999998	0.03964982753	-0.04372336647	-0.0623434414	-0.0191781952	-0.08852711538	0.04191763287	0.09629356772	0.03342387162	0.10327808937	0.06346704862	-0.032163544	0.019986539971	-0.01523337993	-0.05416101211	0.0382902221	-0.0581280923	0.02567452802
1	103725	103725	RMxYJM	-0.0311601968	-0.1276589811	0.0174654864	-0.0132034385	0.03141479806	-0.0048738237	0.0270997416	-0.02752132428	-0.0586886304	0.0810954765	-0.0167092493	0.0845542867	0.0713380462	-0.0464001688	0.0116527531	0.0214990951	-0.0275420205	-0.026057648	0.0369739498	0.0285752565
1	103900	103900	RMxYJM	-0.02653349877	-0.014692107503	0.0360382993	0.05725870323	-0.14309976196	-0.09509741214	-0.03493950423	-0.10464769494	-0.1613796208	-0.12294141633	-0.02695388882	-0.04326902707	0.01537773388	-0.0763309278	-0.026388256814	-0.02138419971	-0.02342006007	0.02590754169	0.03505655761	-0.08187171389
1	104043	104043	RMxYJM	-0.00152971865	0.02412449044	0.0726117034	0.04829458168	0.01751269512	0.0304563891	-0.00164429199999999	-0.0119225088	-0.05569992066	0.03237410797	-0.06177450903	0.0273196786	0.05985977509	0.00286282960000001	0.01032922001	0.01310329702	-0.00135438569999999	0.0184939426	-0.0024991463	-0.00973133780000002
1	104470	104470	RMxYJM	-0.03473693723	-0.10520848725	-0.0575616807	0.0222764616	-0.02578645085	0.0211045001	0.0595325388	-0.0182851775	-0.0157157556	0.0438214653	-0.0209829793	0.027571898	0.0551622942	-0.00118734879999999	0.03963302794	-0.0375878064	-0.0045494794	0.0517510786	-0.00232129350000002	-0.00774392269999999
1	105029	105029	RMxYJM	-0.0025078328	0.0272405058	-0.0327654332	-0.0394254448	-0.00725896473000001	-0.0653895328	-0.0292708151	-0.08204572104	-0.0620281082	-0.0215064436	-0.0311779009	-0.0278763274	0.00246781827999999	-0.0116914025	0.02224542075	0.01307993129	-0.0185782056	0.00369903965	0.0147828014	0.0288817449
1	105801	105801	RMxYJM	0.0257561434	0.0275899802	-0.0524834534	-0.05132547806	-0.0419001487	-0.0576262318	-0.0453588074	-0.0647497678	-0.15649988825	-0.0368713798	-0.0524990536	-0.0183687055	0.08824476087	-0.0270451422	0.0030359401	-0.04948583537	0.0342577549	0.0145852922	-0.0168677816	-0.0252441119
1	106086	106086	RMxYJM	0.0514054346	0.0100700775	-0.0174079625	0.1335261458	-0.0199266367	-0.0385230129	0.00988389210000001	-0.08926692154	-0.08438692143	0.0400581457	-0.0153263063	0.0667864731	0.0475894103	-0.0378290809	0.0242232869	0.00107314389999999	-0.0378350078	-0.0173810451	0.0203543703	0.048487578
1	106765	106765	RMxYJM	0.1493348008	0.1837912554	0.1724327435	0.1914896505	0.0414701336	0.1091577645	0.0378501198	0.1161108541	0.160426114	0.1329462434	0.1310935724	0.1673641427	0.1408746934	0.0691690039	0.0952510546	0.2073797719	0.1163332051	0.1370201753	0.0927403877	0.0600278367
1	107079	107079	RMxYJM	-0.22711806067	-0.26498788412	-0.36589243311	-0.19693363157	-0.12858930432	-0.0637221217	-0.21475703941	-0.1843714751	-0.21344862029	-0.077187470056	-0.17716847495	-0.06518661118	-0.22796768144	-0.24582193689	-0.2778584374	-0.2684614752	-0.21848446354	-0.304532301	-0.238517874227	-0.08574913046
1	107506	107506	RMxYJM	-0.0130114995	-0.01365306273	-0.0233312436	-0.03217535313	-0.0625181283	-0.06545816029	-0.0750675228	-0.106969763052	-0.050099733177	0.00047269548	-0.02396957939	-0.01733612053	-0.028946551313	-0.07866890951	-0.01921604352	-0.09882840587	-0.07853614832	-0.02016841036	-0.03057841394	-0.0259626606
1	107971	107971	RMxYJM	-0.0386473145	-0.0480979381	-0.0500483688	0.0313233567	-0.08639837919	-0.06886603577	-0.0532525728	-0.11025829475	-0.08908935626	-0.0186840852	-0.05196864773	-0.01821556712	0.0133850941	-0.0524808918	-0.03741628999	0.0036353692	-0.01430753894	0.00229065374	0.0089594447	-0.024282597
1	108582	108582	RMxYJM	-0.04361416368	-0.10763392864	-0.263345629	-0.18877739592	-0.14025610983	-0.16953203616	-0.09294854763	-0.14370106392	-0.29438707322	-0.14554757373	-0.15321388272	-0.07190859443	-0.05373203495	-0.164412212519	-0.13828696723	-0.17657738564	-0.15583185458	-0.14706755989	-0.14335879771	-0.12227129356
1	108814	108814	RMxYJM	0.0131807037	-0.015713763	-0.0288892418	0.0254364857	-0.06556596906	-0.077677922	0.00111250699999998	-0.05784231596	-0.1031229781	0.0429574345	-0.0865594513	0.0603704455	0.0421998612	-0.0664088268	0.0014526694	-0.0721542362	0.0185640542	-0.0515733967	0.0160673058	0.012543437
1	109721	109721	RMxYJM	-0.082991211	-0.0959850182	-0.043714539	-0.0352126841	-0.11061778515	-0.09269264818	-0.0868424915	-0.09028519088	-0.076793877546	0.0155595996	-0.0484372547	0.0661646509	-0.01989646895	-0.1155233795	-0.0481303308	0.01046351417	-0.06388200604	-0.06683928976	-0.0404475259	-0.0497872819
1	109796	109796	RMxYJM	0.02519016168	0.03916671495	0.06040634073	0.09707363046	-0.02564771702	-0.0666854675	-0.1143414464	0.002709711	-0.04181423863	0.0738024086	0.01387802583	0.16994361639	0.1305744228	0.0527235229	0.04783068665	0.07663099457	0.0263965684	0.09372727963	0.0493113399	0.0489464651
1	110015	110015	RMxYJM	0.0206267363	-0.1096641771	-0.0867512668	-0.0453480095	-0.07325152459	-0.0400347059	-0.0174995764	-0.06606572034	-0.10264483504	-0.0176211238	-0.0824314313	0.0773262526	0.0200343148	-0.0658749355	0.0024341984	-0.08453808821	-0.0317490941	-0.0223848942	0.0156560277	-0.0155741765
1	110102	110102	RMxYJM	-0.05689376594	0.0364775806	-0.13115623388	-0.110201545039	-0.06420931527	-0.10896536723	-0.05210785055	-0.14215730924	-0.15358675066	-0.0805205161	-0.03696911015	-0.02879171548	-0.08251237477	-0.07956462276	-0.06937710182	-0.14781822297	-0.09269822925	-0.09105153837	-0.0050482812	-0.08334854855
1	110596	110596	RMxYJM	0.00283179880000001	-0.2216244819	0.10013242	-0.1561988274	-0.05710281969	-0.00351833910000002	-0.048027373	-0.06012196511	0.07834270298	0.2291116041	-0.000383164000000019	0.00555639590000001	0.0826446379	-0.1346455432	-0.00161370829999999	0.0137086667	0.0226758888	-0.0532023261	-0.0281670023	0.0137724575
1	110857	110857	RMxYJM	0.0121197047	0.0130458246	0.0109460514	-0.0475139231	-0.03629944687	-0.0431996112	-0.015656242	-0.0172947362	-0.04034804308	-0.05051293963	-0.11388639135	-0.0071598921	0.02612180476	-0.0879784085	-0.02124843631	-0.02736328359	-0.020024185	-0.04294883429	-0.05474581087	0.00114573450000002
1	111181	111181	RMxYJM	0.0116927702	0.0115987924	-0.00664619639999997	-0.1100021702	-0.0450663521	-0.1068608432	-0.0289026737	-0.0900571859	-0.0231853403	-0.0380202434	-0.120094871	-0.0976971337	0.032005867	-0.0313379454	-0.0123733294	0.0167664894	0.00138072340000001	-0.022750638	-0.0264998608	-0.1026802302
1	111402	111402	RMxYJM	-0.030206262	-0.122866826019	-0.0832847034	-0.0684512774	-0.12732157556	-0.0746691322	-0.1382632542	-0.1225396953	-0.08775528763	-0.0169578871	-0.071302386	-0.0851451757	0.0439105833	-0.1772528907	-0.058038811	-0.1165594882	-0.1807086403	-0.0848139756	0.0246158632	-0.0503944339
1	111656	111656	RMxYJM	-0.1679785674	-0.1483516991	-0.1320491851	0.00551070069999998	-0.05753753963	-0.07623332145	-0.13106931043	-0.09686042371	-0.000734166099999989	-0.1144478567	0.0149258333	-0.0269161772	-0.1770121508	-0.1283476679	-0.1342075416	-0.1598649539	-0.1622055064	-0.1422463148	-0.1604361066	-0.1147005091
1	111984	111984	RMxYJM	-0.0601861252	0.00869957252	-0.0286083528	0.0800401189	-0.0786563916	-0.161842237	-0.0620460044	-0.05528169904	-0.00783083439	0.00104578020000001	-0.06281259644	0.00118495940000002	0.03702037	-0.0635648912	0.0173617119	-0.0770880467	-0.1208074822	0.0113690839	-0.1161394693	-0.0577941673
1	112340	112340	RMxYJM	-0.00684638691	-0.13620671886	-0.0824505758	-0.16647700768	-0.08457125216	-0.15919224905	-0.080411062	-0.06791967122	-0.056967508359	-0.073259403041	-0.037252340073	-0.06471522115	-0.03668376865	-0.1346583514	-0.07805911332	-0.15596700242	-0.1961795099	-0.15664160181	-0.02254232768	-0.0441517556
1	112374	112374	RMxYJM	0.04460839417	-0.0227969915	-0.00225833530000003	-0.0218025593	-0.06148116353	-0.0270917831	-0.07012039408	-0.0496122945	-0.0337134875	-0.0118220723	-0.02354639048	-0.00401333919999999	-0.00965533384	-0.03001789162	-0.03450127785	-0.04956054663	-0.09913189168	-0.02808679519	-0.01743044209	-0.02890582589
1	112550	112550	RMxYJM	-0.09481312425	-0.16030114811	-0.03651168933	-0.06635211316	-0.111763817959	-0.09997993695	-0.0962789762	-0.1297503203	-0.14112267723	-0.104390744954	-0.169699904606	-0.11256384277	-0.050963740395	-0.11769608377	-0.068839564507	-0.1417457235	-0.09614402808	-0.06050970381	-0.0131893429	-0.0558928734
1	112809	112809	RMxYJM	-0.0730931433	-0.0321219937	-0.00284262620000003	-0.0698928942	-0.0270624499	-0.0864803833	-0.00285804889999997	-0.0959406442	-0.0834753853	0.085649355	-0.0392065026	0.0779819607	0.0579813987	-0.073907873	0.00219269049999998	-0.0913689713	-0.00119043730000001	-0.0413558527	0.0779130352	-0.0205284753
1	113790	113790	RMxYJM	-0.09248849551	0.1502076577	-0.05652797238	-0.076064714493	-0.06256965781	-0.119210214645	-0.0250722069	-0.09663245624	-0.09943914724	-0.08858275189	-0.15107058041	0.02610754334	-0.01786240266	-0.1308858225	-0.04848839223	-0.11335353207	-0.17112191219	-0.0026024935	-0.05375387138	-0.031410572
1	113891	113891	RMxYJM	-0.077519370781	-0.08522922202	-0.10600396336	-0.06692779499	-0.02898262752	-0.10971741105	-0.0697068101	-0.04306837057	-0.06191913333	-0.290958261517	-0.136040096045	-0.2781846622195	-0.08925508122	-0.181921644525	-0.10190803708	-0.11006568052	-0.11755861539	-0.13091680938	-0.0460793849	-0.10864050593
1	114629	114629	RMxYJM	0.0751136437	-0.0276247852	0.02852172775	0.04314016749	0.01530657593	-0.05146758226	-0.0439043657	-0.09143743226	-0.030247547452	0.076608171128	-0.00884289896	0.08096593246	0.08342857863	0.0073122622	0.08616673301	-0.02273113215	-0.027091266719	0.02988702112	0.00715387639999999	0.0319106826
1	114929	114929	RMxYJM	-0.0534396266	-0.12986844536	0.00701860639999999	-0.03522538577	-0.06931645805	-0.09958532712	-0.0315266848	-0.04757367775	-0.10708801391	-0.05681217726	-0.06915717223	-0.00666632026	-0.02177358533	-0.1198587514	-0.04738554861	-0.13255681543	-0.1401761568895	-0.04443349982	-0.02491479812	-0.02064080835
1	115168	115168	RMxYJM	0.00242913759999999	0.06432312431	0.0989119979	0.1345876472	-0.0274575013	-0.1383961667	-0.0898847861	-0.10273681099	-0.0380323721	0.1663607438	-0.0325041731	0.0575710146	0.0746048958	0.0531397378	0.0457356836	-0.1064249788	-0.0385195647	0.0773048062	0.0480634755	0.00479872750000002
1	115340	115340	RMxYJM	-0.06354291907	0.01108847844	-0.00666505372	-0.043206185641	-0.10051027415	-0.11107390212	-0.0564469003	-0.09120627877	-0.1062857851	-0.02733275108	-0.10108803806	0.026923450312	0.009186779023	-0.06091306785	-0.015551410737	-0.109531220161	-0.10528401128	-0.02207837828	-0.04274193	-0.0441133952
1	115591	115591	RMxYJM	-0.13987767458	-0.07775307409	-0.09705865324	-0.06524192265	-0.03113668302	-0.03857081784	-0.0260378225	-0.03761780165	-0.0108629197	-0.00411218399999999	-0.02363733093	-0.05380033933	0.03299866043	-0.0237256418	-0.00472725791	-0.03552314011	-0.05374969427	-0.03833426111	0.00984113389000001	-0.0555700381
1	115786	115786	RMxYJM	-0.0301689239	0.0464643922	-0.0867371221	-0.04185099118	-0.03881316422	-0.06666235314	-0.0177545747	-0.03405416085	-0.04965822086	0.0127118852	-0.08496944018	0.04358947281	-0.01239572149	-0.0337041167	0.03817539346	-0.073384864061	-0.06741952119	-0.01661791772	-0.0184183307	-0.0638710519
1	115918	115918	RMxYJM	-0.07401896411	-0.058228073	-0.09525820327	-0.07132908163	-0.08415854152	-0.10282538992	-0.047244335	-0.08135098233	-0.06963525137	-0.13099510145	-0.18454664543	-0.07998899047	-0.03897200836	-0.08541210654	-0.06960913406	-0.1645530953	-0.10294443833	-0.09290667521	-0.07621764117	-0.13189975979
1	116202	116202	RMxYJM	0.11076346622	0.089615331	0.04139140566	0.026627328	0.04844545059	-0.018250828439	-0.041914651381	-0.1529577221	0.07659742878	0.09402344496	0.03736961915	0.09532956888	0.17196759479	0.11064171688	0.05899679574	-0.1086535191	-0.09587561764	0.13033314927	0.15276956269	0.102990447892
1	116239	116239	RMxYJM	-0.16546378414	-0.012180524741	-0.050237165979	-0.21896059332	-0.16341762195	-0.18751924051	-0.18471596945	-0.23037775661	0.08605313468	0.1522253895	0.05096364231	0.03219990288	0.050690739009	-0.12605960632	-0.06703533317	-0.16853887757	-0.197209251997	-0.08065508683	-0.20292704796	-0.15980387942
1	116549	116549	RMxYJM	0.1139522547	-0.07413785149	0.018502531	0.04919464084	-0.04045291685	-0.08673244221	-0.0162621864	-0.05777075218	-0.16789485078	-0.0251168419	-0.07887577923	0.04007379542	0.030446994841	-0.0221913164	0.00629916841	-0.03833390428	-0.0834074343721	0.00339519869	-0.01518730782	0.00500376579999998
1	117370	117370	RMxYJM	-0.0151325369	-0.0116596518	-0.0445933077	0.0793422309	-0.04456477054	-0.0245260778	0.0642759307	-0.062823896139	-0.03619729699	0.0106551786	-0.00542784730000001	0.00793448890000001	0.0064613282	-0.0280035135	0.000175441100000007	-0.0418903429	-0.0414841452	-0.0120197849	0.00116008279999999	0.0213046998
1	117670	117670	RMxYJM	-0.0612962427	-0.0235105584	-0.0168722827	-0.06509234695	-0.02598073523	-0.05385778585	0.000794641099999993	-0.02505196954	-0.01314739031	0.08132755081	-0.07551642102	0.07921333361	0.07758035302	-0.0328006346	-0.01413883399	-0.04270181905	-0.06665977867	0.0142631126	-0.01965083463	-0.04464997164
1	118117	118117	RMxYJM	-0.00841307820000001	-0.1460666456	-0.0967405007	-0.0980816337	-0.07361812809	-0.10045781779	-0.02621609877	-0.08034016755	-0.1096153497	-0.1125600199	-0.1688371636	-0.0343324296	-0.0858376259	-0.18518546399	-0.0267253462	-0.17175773713	-0.12367047371	-0.12329999646	-0.08932651065	-0.06976039126
1	118305	118305	RMxYJM	-0.0938843267	-0.1763372132	-0.2394037134	-0.14512629969	-0.05663595451	-0.1184005586	0.0219484823	-0.0420985418	-0.05067120719	-0.1381106093	-0.06356907142	-0.03219657206	0.15190697332	-0.0420150941	0.00490293538	-0.0247322454	-0.0377315918	-5.70692399999989e-05	-0.0819012178	0.04800679736
1	118541	118541	RMxYJM	-0.00100371372000001	0.00100627500999999	-0.01989502655	0.00403853791	-0.08724623023	-0.0928108003	0.0222440762	-0.09509485184	-0.08473861387	0.03850493657	-0.0077678051635	0.02519481004	0.03348736249	-0.0146538088	0.04650569226	0.0383885694	-0.09457156386	0.01457763139	0.0275442964	0.00841307660000001
1	118998	118998	RMxYJM	-0.06723833496	-0.1418980075	-0.01445206083	0.1146069002	-0.27573884349	-0.342326588	-0.16750239731	-0.337264446883	0.06738910155	0.07098049911	0.02706664104	0.0579818538	-0.1330341003	-0.34178480173	-0.22973543029	-0.42588783362	-0.182905412434	-0.2887799587	-0.04945478822	-0.27358372577
1	119461	119461	RMxYJM	-0.09936354803	-0.0731983338	-0.00502656129999998	-0.0398918532	-0.00200695353999999	-0.0688246352	-0.0110999874	-0.05702576819	-0.0575036316	0.0363371405	-0.0553365586	0.0462879592	0.05938997855	-0.0882238997	0.02184280928	-0.0857466793	-0.0414228027	-0.0235271346	0.0435100856	0.0060787722
1	119582	119582	RMxYJM	0.0664957948	0.09044613565	0.0788182212	-0.0261346982	-0.07621773409	-0.0800497478	-0.0275134665	-0.06063938115	0.05581501265	0.1241492124	0.0374768498	0.0260617586	0.0135342524	0.0514589676	0.0402986352	-0.0457226869	-0.0136662356	0.0102335733	-0.013812375	0.0153191658
1	119952	119952	RMxYJM	0.08091926947	0.00128548321	-0.00269710479	0.05738482042	-0.0634660953	-0.0650572411	-0.0803172336	-0.0315997566	0.01014697901	0.02011832996	0.0275705351748	0.05267609096	0.07816102057	0.0208212082	0.01360385047	-0.0224682451	-0.0725389077	0.02527516447	-0.0354073557	0.00680194484
1	120819	120819	RMxYJM	0.00277050515999999	-0.08258915205	-0.07949788568	-0.28655515185	-0.11206553378	-0.13063450438	-0.03898958406	-0.15181336949	0.05494253665	0.0376256082	-0.003325018606	0.07091701442	-0.01780309914	-0.22146286471	-0.0559512747	-0.19459343506	-0.12573626705	-0.07529476732672	-0.16933832078	-0.06089246135
1	120912	120912	RMxYJM	-0.0112980265	0.0349931785	-0.085950269	-0.00868226520000001	-0.0313173113	-0.028129846	-0.0523973546	-0.1095643741	-0.0445500741	0.0473669578	-0.0373323447	0.0600330673	0.0428033482	-0.0972711769	-0.0305144879	-0.0323858793	-0.1361558821	-0.0445064411	-0.0074615364	-0.0483660895
1	121656	121656	RMxYJM	-0.0928343029	-0.0506378403	0.0096936598	-0.08369179621	0.023102665521	-0.03280353122	0.0460044585	0.08462090699	0.04909732456	-0.04413546984	-0.06167018581	0.00408156578	0.00533926735	-0.0861965126	0.05131498018	0.00863543033	-0.03224265203	0.05798920715	-0.0077099063	-0.0715626865
1	121958	121958	RMxYJM	-0.01588604612	0.00474359588000001	-0.02398183444	0.00749547926	0.0104920792	-0.053913015	-0.0335731857	-0.1005262358	0.01435027031	-0.03419182601	0.02011288612	-0.00387418261	0.05454545531	-0.02949398965	0.00176227103000001	-0.08355241903	-0.04254195728	-0.04615338115	-0.00784775339999999	-0.00743744139999999
1	122183	122183	RMxYJM	-0.02685066619	-0.018522561285	-0.02489279504	-0.0124758518	0.00397801195	-0.120946225506	-0.0092081312	-0.010830499284	0.059813715217	0.052680851186	0.01068067972	0.10343928175	0.024229720687	0.00689042436	0.03239101011	-0.026196524485	0.00339250109	0.0215960276	0.04018727856	0.03876725975
1	122332	122332	RMxYJM	0.0524565373	0.11046396516	0.0989284178	0.044395132	-0.055531922	-0.0902130468	-0.0352896104	-0.0715230311	-0.0420409219	0.08416388773	-0.04678255825	0.07193713907	0.11218265829	0.0035973621	0.03306344639	-0.03945939739	-0.09084873763	0.07415154745	0.0363914724	0.0125304685
1	122769	122769	RMxYJM	0.060534374	0.12394008635	0.0913337428	0.0284728801	0.00721186869	-0.10332606034	-0.0102378977	-0.05303367502	-0.0528472265498	0.0308260238	-0.0366395077	0.0173519648	0.1135198833	0.0382253302	0.087893634	-0.0416073814	-0.0674874522	0.0909035212	0.0480545773	0.1428531825
1	122847	122847	RMxYJM	-0.000315293800000005	-0.09230359551	-0.0671484324	-0.22022810774	-0.0416841516	-0.053059353	-0.018875273	-0.13274106471	-0.11031482621	-0.1718916399	-0.23150450424	-0.1537384879	-0.005725487	-0.1744806379	-0.07961897186	-0.0932323908	-0.22799837826	-0.0479125967	-0.0414913249	-0.066040367
1	123009	123009	RMxYJM	-0.0318306186	-0.0380001283	-0.06713090841	-0.046710763	-0.08906316894	-0.04425769868	-0.0389668058	-0.13144535652	0.002109535703	0.02730112336	-0.0837077293	0.0875224555	0.04083491513	-0.10722103104	-0.02707048668	-0.10916589754	-0.13048937115	-0.02887848054	-0.0052927626	-0.066529747
1	123048	123048	RMxYJM	0.01266139653	-0.0507786202	-0.00512571332	0.0466974435744	0.06568534556	-0.08284839827	0.01637444305	-0.03924323345	0.03135486	-0.04150737782	-0.07602145398	0.02006195245	0.057284816929	-0.08664562873	0.10165346843	-0.09011577697	-0.08415127949	0.06204519586	-0.05778760206	0.00434044309999999
1	123075	123075	RMxYJM	-0.0470059302	-0.0646879226	-0.0546441698	-0.03295998485	-0.04396986074	-0.07769610153	-0.0164988193	-0.05799177252	-0.04340815078	-0.04612601356	-0.05481407963	-0.01846390571	-0.02426962792	-0.0831848587	-0.0344911312	-0.09078232187	-0.11303118428	-0.08237393561	-0.054804817	-0.0440637103
1	123718	123718	RMxYJM	-0.0316457399	-0.039070855	-0.0425215698	-0.0048069499	-0.07342704194	-0.0163740508	-0.0390088193	-0.0551487451	-0.0905347559	-0.0218583457	-0.12379758257	0.0174664686	0.04476438548	-0.0146387773	0.02549694393	-0.09108933139	-0.07599363326	0.02382150238	0.00380856630000001	0.0546732898
1	123786	123786	RMxYJM	-0.0597934751	0.0583040675	0.1400087437	0.0149926194	-0.03739441316	-0.22597030332	-0.0564151826	-0.050754155446	-0.078729192291	0.0725052478	-0.1018156117	0.058538831	0.1007282572	-0.0840068536	0.0508314007	-0.11952504504	-0.0397650971	-0.0224346513	0.0278249059	0.0583641156
1	123891	123891	RMxYJM	0.0879984894	0.14110855795	0.06709675668	0.139166507843	0.00675942952	-0.0407598068	-0.0234553212	0.03284571494	-0.05799254897	0.072412352501	0.05999126516	0.09255111868	0.15471631754	0.13728719457	0.11593301256	0.04963197938	0.01270542649	0.1015877431981	0.07611052697	0.06575962269
1	123984	123984	RMxYJM	-0.07095608346	0.0591470188	0.078577759	-0.045466423	0.00415883872999999	-0.0196408699	0.0408925596	-0.09093113259	-0.04804909416	-0.187803734081	-0.143930887	-0.14317364829	0.0174636402	-0.0542012295	-0.07057685456	-0.1441855556	-0.0649525517	-0.0104307432	-0.035927173	0.0223820752
1	124182	124182	RMxYJM	0.04945470837	-0.0081126161	0.0422202203	0.05766432181	0.01006836015	0.03308654565	0.02588697107	0.02014049946	0.03311706898	0.08691423642	0.0271088305	0.0733963072	0.09738028756	0.05834741472	0.0792057972	0.0411204682	0.0300150505	0.08782486435	0.04490772798	0.03997291429
1	124584	124584	RMxYJM	0.00854582310000002	-0.1132326955	-0.0148731128	-0.0579474947	0.01566037397	-0.0336698743	0.043553982	-0.0040185672	-0.00835004561000001	0.09867887306	0.01705341883	0.07898954363	0.0155451294	-0.0534560949	-0.0066988221	0.0122383522	0.0296121127	-0.0331889185	-0.00791239160000001	0.0396805465
1	124720	124720	RMxYJM	-0.15691573053	-0.1548614744	-0.0857444411	-0.18869917883	-0.05244015116	-0.15232030364	-0.0368056127	-0.06871138426	0.0276334923	-0.0863882741	-0.09511564	-0.1055478812	-0.0890783184	-0.1751467394	-0.0478030801	-0.1004099083	-0.18860895797	0.0150345677	-0.06863103833	-0.0174680829
1	124951	124951	RMxYJM	0.04610520906	0.0547268096	-0.03905705214	-0.02439620806	-0.05732936167	-0.18161822328	-0.04683012403	-0.09732070189	-0.027477378379	-0.015757572077	0.00261932762	-0.082923155252	0.005029584061	-0.00550545187000001	-0.003578622896	-0.04913969118	-0.012939067657	0.040090515768	-0.04605504721	-0.00408952300000001
1	125611	125611	RMxYJM	-0.1885786979	-0.0550970278	-0.2125053039	-0.19053726224	0.00483627119999999	0.028069893	0.0070839922	-0.0089457768	0.0457064955	0.25309246393	0.2355715583	-0.0773175822	-0.0849530054	-0.0386485545	0.0330985794	-0.0999835901	-0.0945903696	-0.0219101509	0.038808511	-0.0297843687
1	126115	126115	RMxYJM	0.04998505675	0.05772275127	0.0163884032	0.0290390853	-0.06638215573	-0.07046760873	-0.07241015799	-0.045540944645	-0.05704277029	0.03609009266	-0.0202571691	0.00781011102	0.03515126052	-0.0744666249	-0.02664396527	-0.05638901599	-0.06624559259	0.0152548267	1.58400999999975e-05	-0.0308008887
1	126259	126259	RMxYJM	-0.07261691899	-0.05523817054	-0.06015289544	-0.058854363363	-0.043065956477	-0.136895045617	-0.03788003052	-0.09700299789	-0.06843174606	-0.039710231279	-0.06802843062	-0.05630438729	-0.00582020595	-0.12679913999	-0.08564714932	-0.12363404652	-0.11758826852	-0.08810453033	-0.00810767736	-0.12236277782
1	126601	126601	RMxYJM	0.0469855856	0.0538927162	0.00950678430000002	-0.0830063899	-0.06742390682	-0.0881791924	-0.0421907196	-0.07961975553	-0.04643781819	-0.0667074337	-0.18280934589	-0.0382222594	0.0599332815	-0.0144151376	0.0379512862	-0.11787569528	-0.0744229697	-0.0345685076	-0.05461823	0.045157809
1	127228	127228	RMxYJM	0.08757800135	0.0639689357	0.01633492009	0.0592979676	-0.062634420998951	-0.027211627275	0.04445213915	0.0583761530451	-0.05795755612	0.04245670844	0.17646881613	0.0734765882	0.11006187128	0.10346422499	0.11121369958	0.01668112479	0.01788032424	0.031074632153	0.02529455831	0.062460093164
1	127411	127411	RMxYJM	0.0520214088	-0.0655211212	0.0121327009	-0.03997586	-0.0361226355	-0.1225071223	-0.00876831680000001	0.00343386773	0.02280029295	-0.0122963574	-0.1066318412	0.0312911821	0.0433398422	-0.1549746715	0.018435798	-0.0728500698	-0.0959185517	-0.0126252574	-0.0284296687	-0.071103499
1	127573	127573	RMxYJM	-0.1115347175	-0.12924242925	-0.0734619458	-0.0731317962	-0.06267716633	-0.1115492753	-0.0584089992	-0.0887161516	-0.0676503217	-0.0645298208	-0.0942469528	-0.000760204200000003	0.0168032312	-0.0838063044	0.0269169697	-0.15241760875	-0.1226365307	-0.0281854359	-0.0735771809	-0.0147162573
1	127672	127672	RMxYJM	0.060618956809	0.087855579676	0.15151725214	0.18155554861	0.04460411968	0.00316369414	0.0355732393	0.1593401157	-0.0601873263	0.03012495896	-0.03294645353	0.029727483775	0.11272956157	0.15671224327	0.03052779905	0.1125604429643	0.10403268755	0.1023045853684	0.04260516239	0.0854928847
1	127854	127854	RMxYJM	-0.0217543093	-0.0181728651	-0.0494587897	-0.0348459865	-0.11393336709	-0.1155611783	-0.0908537439	-0.153797340038	-0.03100725844	-0.00333810840000001	-0.0684733705	-0.0177628631	-0.0548800272	-0.1362480953	-0.0594398427	-0.15548014828	-0.1327815243	-0.0708152383	-0.0400003345	-0.0502758118
1	128053	128053	RMxYJM	0.0207530156	0.04757250493	-0.1524583591	-0.0749851912	-0.0410508469	-0.0891521325	-0.0171968519	-0.1022816679	-0.09915834135	-0.1950568392	-0.101825848	-0.1582433833	0.169518549	0.1608651032	0.1759016144	0.0393946132	-0.0782020609	0.0843075958	0.0955594639	0.0517752141
1	128303	128303	RMxYJM	-0.09585072607	0.0378269471	-0.07493285921	0.000442655600000001	-0.07839239059	-0.07172675068	-0.13245740377	-0.10497475129	-0.02941224918	0.018070790532	-0.15116981859	0.03689657815	-0.07480883978	-0.10300400813	-0.037004849748	-0.170568068492	-0.16748954843	-0.08689581734	-0.06678182375	-0.09211019145
1	128424	128424	RMxYJM	-0.0271042326	-0.064197342	-0.18572372439	-0.0228649145	-0.01626559131	-0.03574858559	-0.0164727405	-0.026317420131	-0.21623923401	-0.20006077855	-0.08540899845	-0.1149800542	-0.101129629443	-0.17777453854	-0.0458253705	-0.12458873912	-0.14050957691	-0.08918421527	-0.08322782511	-0.1011341376
1	128456	128456	RMxYJM	-0.0262819616	-0.031898332	-0.0297441294	-0.0478883878	-0.03916898735	-0.06354932069	-0.0355287645	-0.02302713959	-0.058861649644	-0.027352323	-0.0131695834	-0.0137927562	-0.01475088021	-0.0731532245	-0.03785374191	-0.08769858488	-0.06702861407	-0.04927354365	-0.0337174571	-0.0547293395
1	128705	128705	RMxYJM	0.02882961703	-0.08306698393	-0.024571368	0.0339768632	-0.10604001414	-0.1565718298	-0.0931623939	-0.07132124715	-0.04522940221	-0.016387526	-0.0863307908	0.0151902033	0.00628336019	-0.1699880402	-0.0160586356	-0.10333091274	-0.08510727995	-0.0703325132	-0.0725724202	-0.0679799382
1	128757	128757	RMxYJM	0.080532638974	0.13977578353	0.1160940458	0.122450354987	-0.03422062174	-0.1038599801	-0.00614898120000001	-0.03768158509	-0.00938712068	0.087370002528	0.057169502458	0.098553565469	0.07606353793	0.03516891279	0.07499863704	-0.0018635249	-0.01661562533	0.02212641211	0.03869998169	0.01530151646
1	129099	129099	RMxYJM	-0.1795338761	-0.5592884822	-0.2622825613	-0.249392179	-0.1974140879	-0.2582735229	-0.3251044894	-0.2298309753	-0.1877715557	-0.2617871992	-0.1623282634	-0.261702736	-0.204905975	-0.3129147824	-0.1760195682	-0.2516757039	-0.2476361084	-0.2047354945	-0.2242736516	-0.2194757494
1	129477	129477	RMxYJM	-0.0531916318	-0.06766178902	0.012144387	0.0449751324	-0.0716776568	-0.1117196979	-0.0527636964	-0.05349566307	-0.0171164002	-0.0770588229	-0.0507962795	0.0925477649	0.08584630092	-0.0270406689	0.0427398676	-0.087243095	-0.0819012601	-0.00104628379999999	-0.0380254767	-0.029616047
1	130779	130779	RMxYJM	-0.0056586502	-0.01175979157	-0.0775966949	0.01285619303	-0.01381740171	-0.0290853078	0.0231189573	0.031844269923	-0.08452921745	-0.02369867355	-0.0761145383	0.00942630655	0.07302107123	-0.0320821269	0.06879413273	-0.09888506567	-0.05589592215	0.0928722613	0.0221452393	0.0411274771
1	130978	130978	RMxYJM	0.0450890053	0.0038829319	-0.0639662566	0.0366863309	-0.0710064989	-0.1210394618	-0.1195529717	-0.12783346792	-0.09584355955	-0.0072805927	0.02023833144	0.07578112192	-0.04779544392	-0.0695261574	0.0261712895	-0.17540316097	-0.17065927606	0.0365697297	-0.0522836295	-0.0132779369
1	131542	131542	RMxYJM	-0.1181611468	-0.19788635702	-0.17692295469	-0.130204978836	-0.0593579211	-0.0732087513	-0.1256824658	-0.13978189576	-0.14254603491	-0.24970091904	-0.14928402655	-0.0730187601	-0.18384953307	-0.1491167571	-0.10362852214	-0.20978197767	-0.13676888515	-0.11416172308	-0.10643205972	-0.1439607872
1	131983	131983	RMxYJM	-0.090845671162	-0.1838666167	-0.11156570085	-0.107674858397	-0.05314365442	-0.0543768791	-0.05989225565	-0.06253861779	-0.003481823	-0.01932966271	-0.045662211101	-0.045054166527	-0.096547994528	-0.12667888499	-0.06238413462	-0.0931045167	-0.07616194706	-0.10439080036	-0.08036151989	-0.09056324899
1	132192	132192	RMxYJM	0.054862430874	0.17176418311	-0.01703532267	0.07937399475	-0.12383330795	-0.14770267283	-0.08985592134	-0.07084255938	-0.35349830379	-0.2763514982	-0.07101170884	-0.3176328931	-0.029080190158	-0.10316362951	-0.02823636418	-0.09538675082	-0.112267503946	-0.072413198869	-0.03264992386	-0.04583365018
1	132471	132471	RMxYJM	0.15462774113	0.23387611116	0.15375082454	0.14734954133	-0.000563031380000002	0.037473569508	0.06466968368	0.023727356778	0.12028486168	0.2473007743	0.14162771355	0.13712353908	0.135229087	0.09004159771	0.11906507922	0.10414157901	0.079086907425	0.18534817989	0.10350056772	0.13129131153
1	132726	132726	RMxYJM	-0.0290314002	0.0600033344	0.1020725283	-0.1215559583	-0.205513460328	-0.0451124815	-0.1578550185	-0.03679110433	0.131987394082	0.05437682662	0.01376935976	0.11575043972	-0.0357834027	-0.1831531497	-0.07620647704	-0.18010684874	-0.0994876428	0.00903187	-0.0439259047	-0.066601169
1	132931	132931	RMxYJM	-0.08395791115	-0.01117173313	-0.02517733402	0.03709914582	-0.0032879975148	-0.01396093619	-0.089768590441	-0.06432211998	-0.03125482739	-0.1587007163	-0.1685426949	-0.1713924716	-0.05993032972	-0.10931024415	-0.0069651951	-0.096774884177	-0.14738510143	-0.08699175766	0.00623027691000001	-0.1451715679
1	132981	132981	RMxYJM	0.04103394022	-0.0220165899	-0.01845850467	0.07270505468	-0.10584738194	-0.076276474	0.00307411361	-0.0776470951514	-0.02650817918796	0.02898738064	0.0109522423	0.07781067567	0.07103239612	-0.096136687628	0.04156684485	-0.09732625801	-0.13880987735	-0.01822883759	-0.00961310816	0.02194033916
1	133086	133086	RMxYJM	-0.14419382083	-0.0960161312	-0.00418577879999998	0.0357902294	-0.07387342519	-0.11993998722	-0.14292865249	-0.00231460038	-0.006830403251	-0.10693282	-0.06087720483	-0.02996087205	0.04839860753	-0.189666209854	0.01421184186	-0.11194977191	-0.19871155626	-0.09165765518	-0.1135938471	-0.08821534826
1	133177	133177	RMxYJM	0.069411443	0.067583803594	0.035927944608	0.09162582941	-0.0437897065	-0.063570832968	-0.0320773245	-0.042293635341	0.05437169226	0.10854805675	0.06820664751	0.06867792921	0.0427809259	-0.00714500022	0.05390556514	-0.10012746921	-0.04222573838	0.06781009036	0.0205276540684	-0.00132260734
1	133377	133377	RMxYJM	-0.00611648089	-0.0230548403	-0.0025785329	0.02703780214	-0.09277974644	-0.14170036351	-0.06306574151	-0.07201270148	-0.05041139626	-0.02646654889	-0.015906934703	0.00709391834	0.06709555749	-0.08479967524	-0.0189043287	-0.09142994008	-0.11869376383	-0.047235343946	-0.039400725436	-0.08269200216
1	133618	133618	RMxYJM	-0.02021699565	-0.0764217591	-0.0359103494	0.126851817066	-0.07419840869	-0.07287755423	0.0121333776	-0.08018661803	-0.04811120396	0.05752824851	-0.00124564469	0.04839175826	0.06309116511	-0.0661296725	0.0250644097	-0.061893904906	-0.07553878061	-0.0213435635	-0.0335525159	0.01016928
1	133643	133643	RMxYJM	-0.0962369862	-0.07444595196	0.0213857711	0.0474156224	-0.17922975163	-0.2071601937	-0.1553542572	-0.0389450983	-0.0312635083	-0.05246141686	-0.0811169535	-0.0172901659	-0.13619961339	-0.07910166278	-0.10291944654	0.03662397601	-0.08383191542	-0.1469039646	-0.07936775378	-0.0689724233
1	133752	133752	RMxYJM	-0.02205151421	0.02515970239	-0.033061823772	-0.02722277137	-0.06540461143	-0.15719785395	-0.1656878943	-0.07890802497	-0.00557315594999999	0.00095153856	-0.04653662079	-0.07160007292	0.03578632037	-0.14893464928	-0.04070645653	-0.159462243347	-0.11524106739	-0.066773582806	-0.09715462671	-0.08034442374
1	133860	133860	RMxYJM	-0.1455986425	-0.09365244436	-0.0675798903	-0.0277807265	-0.07212572564	-0.09737464999	-0.0786929053	-0.04293170477	-0.01770075621	-0.0402382471	-0.05873187729	0.04003424405	0.01830794731	-0.0777084674	0.01230728399	-0.157186847165	-0.09615946198	-0.02389175651	-0.0651998757	-0.0344362313
1	134221	134221	RMxYJM	0.0163118211	0.09459896257	-0.0572618288	-0.0371840601	-0.05024261617	-0.0578504802	-0.049931265	-0.0420632627	-0.04367158286	0.0327526708	-0.0738304256	0.0375089732	-0.0847495073	-0.114311426	-0.073386935	-0.0540636624	-0.1093927949	-0.1395079352	-0.0704660885	0.0223431215
1	134477	134477	RMxYJM	-0.0472238211	0.0145126483	-0.1114792637	-0.1036660343	-0.054690382	-0.0374820433	-0.0375321377	-0.0714647153	-0.1296746204	-0.2876759393	-0.2124715557	-0.1939833838	0.0966619242	-0.1140806487	0.0398993731	-0.0679441658	-0.0700206589	-0.0673422101	0.0279605908	-0.0224093489
1	134589	134589	RMxYJM	-0.00499880115	0.0874701038	0.05771299305	-0.02875613762	-0.014658976055	0.0125616273	-0.01740998386	0.020430629618	-0.02146170003	-0.06845024748	-0.10660579886	-0.00964532925	0.09809286657	-0.04485148815	-0.03062108895	-0.04982716424	0.01096425263	0.050274285466	-0.04856290794	-0.056219861693
1	134606	134606	RMxYJM	-0.06020247747	-0.0355370536	-0.064414962	-0.14155191399	-0.08305508448	-0.12420583521	-0.0445415433	-0.111624355114	-0.106684320316	-0.13915990345	-0.108193866159	-0.03429361285	-0.04809105795	-0.10196032955	-0.01765599671	-0.15043608363	-0.10982832306	-0.09766847715	-0.03380209469	-0.08217622094
1	134663	134663	RMxYJM	0.1571805375	0.1759743384	0.4139180974	0.2190989388	0.1624358568	0.1602847426	0.2655649625	0.1204974051	0.1470281314	0.06272268842	0.07228998675	0.1190755295	0.3674785244	0.1575169634	0.1867911761	0.1053709879	0.1604310237	0.204043734	0.1364777139	0.2990558297
1	135183	135183	RMxYJM	-0.05860315938	-0.000544138900000019	-0.032774549	0.00999997919999998	-0.0327567835	-0.0434935797	0.00222921779999999	-0.0106453704	-0.03645851991	-0.0500106984	-0.0220541377	-0.0244712088	0.03969283488	-0.0442320951	0.0201959609	-0.071250633	-0.0254619832	-0.00273972180000001	-0.0424767284	-0.0104516625
1	135224	135224	RMxYJM	-0.08277195747	-0.11461130584	-0.16220968194	-0.13542404527	-0.113943827116	-0.10729679492	-0.19413883747	-0.107887123538	-0.10622517348	-0.11234671823	-0.127978816805	-0.12333283227	-0.08334384949	-0.22263654329	-0.13150782605	-0.22066704907	-0.25060999335	-0.181169394231	-0.10666005872	-0.16814157165
1	135342	135342	RMxYJM	-0.00771767671000001	-0.04604360864	-0.0297417173	-0.02684470551	-0.01558867865	-0.08822440958	-0.0745599002	-0.0138296683	-0.07775395924	-0.01052677232	-0.080565498504	0.03152873673	0.0193358786	-0.09330628275	0.01237806708	-0.06880582319	-0.07599156202	-0.02730121675	0.03949525962	-0.0021021294
1	135716	135716	RMxYJM	-0.0414705255	-0.00845488180000004	-0.0161882758	-0.0191300322	-0.0224890563	-0.0161228711	-2.83244000000016e-05	-0.0583586339	-0.0194652929	0.0572573029	0.00727938140000001	0.0171264708	0.1102618078	-0.0477727642	0.0356024407	-0.0974520095	-0.0383432452	0.0271910991	-0.0392673736	0.0403051741
1	135829	135829	RMxYJM	-0.0792370381	-0.1599831093	-0.13969845487	-0.12279020557	-0.10084621258	-0.19552543836	-0.157720123061	-0.247216718	0.05656638428	0.05251012265	-0.04310499177	-0.06607279648	-0.13311154306	-0.22350722051	-0.07498566846	-0.3251554401	-0.2756600436	-0.23077278209	-0.14176454649	-0.1277580707
1	136155	136155	RMxYJM	-0.0795029433	-0.1973473074291	-0.15112738828	-0.0644918449	-0.05170608731	-0.09263180067	-0.1464106605	-0.09755547151	-0.07343744342	-0.09105665971	-0.15440247932	-0.02771272778	-0.0264495461	-0.14711310158	-0.01441147728	-0.155182963004	-0.13921803376	-0.1184076984	-0.0413012606	-0.1256260551
1	136669	136669	RMxYJM	0.0580536341	0.0765026795	0.000960571899999985	0.02325907625	-0.02949445277	-0.07124449265	-0.059285525	-0.03290629358	-0.02194100534	0.0235887454	-0.04644432775	0.0302207713	0.06003822261	-0.0758538393	0.03945265597	-0.05252155889	-0.07010161595	-0.00825333235999999	-0.0140397718	-0.0015013223
1	136963	136963	RMxYJM	0.000302982299999977	-0.0875889101	-0.0952165404	-0.00221308009999999	-0.0420662808	-0.0755911849	-0.0721570859	-0.0561126803	-0.03158484494	-0.0386721779	-0.0684422153	-0.0268354044	-0.0505713504	-0.1093233811	-0.0107652984	-0.21007691705	-0.1297448029	-0.0799265595	-0.067404517	-0.0310586647
1	137150	137150	RMxYJM	-0.04157561248	-0.074219472	-0.00184837157000001	0.00525253579	-0.082579822387	-0.08210773739	-0.016776403	-0.063447082486	0.00136110198	-0.01963731856604	-0.04730934728	0.013185754	0.03659658887	-0.0701419198	0.01716592463	-0.13142389419	-0.118022043007	-0.00657528307000001	0.022455165	-0.0354730673
1	137239	137239	RMxYJM	0.0199396989	-0.0721108176	-0.0219023289	-0.00338867592999999	-0.04319925684	-0.0353304755	-0.00943291600000001	-0.03285667445	-0.03471154562	-0.02645152657	-0.0230543967253	-0.04026907736	-0.006748833276	-0.0587649073	0.022145579753	-0.0231174721115	-0.05068883216	0.01996411005	-0.00554322135	-0.01570513161
1	137338	137338	RMxYJM	-0.18141096909	-0.13102518299	-0.0035733225	-0.160361858509	-0.09958539676	-0.135719505115	-0.0377590856	-0.1004114857074	-0.22035527049	-0.25553215686	-0.21194053378	-0.08930463332	0.02985906757	-0.04692846175	-0.01880577359	-0.09683789937	-0.11588483604	0.00378749875999999	-0.05344018679	-0.04049628305
1	139047	139047	RMxYJM	0.0218667409	0.1120306853	0.1871440889	0.1578452469	0.0166336757	0.0476292189	0.0841295492	0.05629226553	0.0114882573	0.1495807051	0.0355226345	0.1383659126	0.1729392276	0.1255772475	0.14795780374	0.16627262699	0.069012917	0.1827062586	0.1342689671	0.0850651472
1	139075	139075	RMxYJM	-0.0125261734	-0.0433615013	0.0320321913	0.0352520088	0.00234201319999999	-0.0690178077	-0.0492858115	-0.06972512658	0.0296086664	0.0339145899	-0.0306517553	0.100158983	0.1361033693	-0.0230081826	0.1156396217	-0.052633822	-0.0315271602	0.0437210714	0.00701664069999999	0.044971684
1	139313	139313	RMxYJM	0.07008411684	0.1469585157	0.2765095743	0.3585027812	0.0645820997	0.02726867497	0.0163566344	-0.0419214910412	0.04903433015	0.185876367	0.04762812597	0.1971467167	0.09869334368	-0.0308120788	0.1159118094	-0.1056423336	-0.1304051444	-0.0383797619	-0.0745361358	-0.0032708585
1	141804	141804	RMxYJM	-0.0727150288	-0.0167188073	-0.1425240779	-0.0178636868	-0.028425046	-0.0731496127	-0.0328163628	-0.0864341656	0.0304838169	-0.029008227	-0.0322443724	-0.0557313671	-0.0046704796	-0.1093264416	0.00376939740000004	-0.1634997842	-0.1516262162	-0.0492965108	-0.0862026991	-0.076705581
1	141915	141915	RMxYJM	-0.096564432	-0.0872227615	-0.19072126	-0.0186137222	-0.0607855956	-0.0644988039	-0.112344147	-0.0959539037	-0.14784774	-0.2053196558	-0.0898396781	-0.1550131741	-0.1745394516	-0.0875624032	-0.0503334219	-0.1238156277	-0.1401298003	-0.1334165426	-0.0930501427	-0.0820534096
1	143624	143624	RMxYJM	-0.06668465396	0.00192861159999999	-0.19060925245	-0.0316755811	0.00802574480000001	-0.1327039747	-0.0424977421	-0.0491367649	-0.06311955307	-0.06601225228	-0.13733482252	-0.10845845609	-0.10727422421	-0.0887138371	-0.0212627121	-0.18908430326	-0.13093475875	-0.11488826496	-0.1228620466	-0.0383590193
1	143824	143824	RMxYJM	0.0083089331	0.0432449689	-0.0340377996	-0.0816225264	-0.0652581835	-0.0957581276	-0.0835201595	-0.0644343399	-0.04393443835	-0.0265888612	-0.08702951791	-0.0458539662	-0.0301480133	-0.1377866657	-0.05188669782	-0.17912159994	-0.112665936	-0.1066799002	-0.0189344428	-0.028745504
1	145722	145722	RMxYJM	0.00221960059999998	-0.0220250216	-0.0230421333	-0.00347514560000001	-0.10661711373	-0.144814496	-0.1193605604	-0.0548704933	-0.00598293254	-0.0154478987	-0.0690824927	0.0360960408	-0.0132498852	-0.1124396433	0.00226554330000001	-0.0852120874	-0.1324234641	-0.0153896303	-0.0797518368	-0.0191497838
1	146740	146740	RMxYJM	-0.1334256349	-0.0591914914	-0.1246736096	-0.0800101204	-0.0250407512	-0.1291237282	0.0104085355	-0.08773037631	-0.05977017895	-0.0253060693	-0.06050049632	0.00266883350000002	-0.0307888241	-0.1066706599	0.0153520407	-0.20448126909	-0.0846311401	-0.0822809302	-0.0749985028	-0.0373493707
1	146822	146822	RMxYJM	-0.0920754807	-0.0759156055	-0.118298427	-0.0632125515	-0.11673738286	-0.0901312335	-0.0666960011	-0.093401936	-0.06860740768	-0.00893571909999999	-0.0872351793	-0.0956823591	-0.0642917715	-0.0799248639	-0.0324438658	-0.15521632805	-0.1698236451	-0.062631103	-0.071081165	-0.0629215921
1	147509	147509	RMxYJM	-0.01098052546	-0.075118566401	-0.0218445809	-0.041910057	-0.06399370756	-0.0615532733	-0.0211345253	-0.017275651	-0.02744995712	-0.0866724962	-0.08869174013	-0.07723919356	-0.0060692804	-0.0577043931	0.0201858072	-0.08492110356	-0.0844366499	-0.0718960144	-0.0371018544	-0.0352446609
1	147719	147719	RMxYJM	0.0391129589	-0.2315745326	-0.1594475184	-0.1547145721	0.03109546319	0.1665499708	-0.0490540442	0.027256548835	0.08080686699	0.09142653618	0.11433343094	0.0168529083	0.00123306640000001	-0.1636746009	0.0455036156	-0.09558746919	-0.1082199737	0.0545665838	-0.00645070290000002	-0.0406594045
1	147761	147761	RMxYJM	-0.03773982331	-0.14342213908	-0.1356227762	-0.0370005782	-0.01412585184	-0.02526794811	-0.0221867648	-0.01152805554	-0.07892350054	-0.0256500791	-0.10876352863	-0.0229984296	-0.0044516979	-0.0686829202	-0.03763512798	-0.11832051224	0.0153018725	-0.0465200839	-0.0722994952	-0.0192310465
1	148148	148148	RMxYJM	0.0134011396	-0.00729527890000001	0.00231858270000002	-0.116898082831	0.000447746400000004	-0.0852223757	-0.0597053205	-0.1584893867	0.0124622816	-0.1030852468	-0.02550697949	0.0182779638	0.08201716761	-0.0235663941	0.05126895058	-0.030037819	-0.0106285974	0.0109417473	-0.0498104506	0.0110301079
1	148262	148262	RMxYJM	0.09592053085	-0.01908137449	-0.00821163429999999	0.0806126187	-0.096934131836	-0.13667156122	-0.036123869	-0.06530437189	-0.14840522208	-0.1567585564	-0.14375716575	-0.10710825085	-0.03429885704	-0.0972459864	0.06484568414	-0.165018610861	-0.06702713629	-0.0438572371	-0.03809227552	-0.04418731539
1	148888	148888	RMxYJM	-0.0290437093	0.0218900797	0.0450441546999999	-0.0129878371	-9.00588000000146e-05	-0.00888570659999999	-0.0170805543	-0.0079401529	-0.0113084764	0.0950287469	-0.00504727570000002	0.0173354924	0.0878648683	-0.0426966275	0.0520285127	-0.0590723378	-0.0352591159	-0.0303174661	0.00697993029999999	0.0592815254
1	149192	149192	RMxYJM	-0.15579447708	-0.18957619227	-0.20532412464	-0.10952940953	-0.11148544709	-0.1462826584	-0.11990378199	-0.11997110288	-0.12730250699	-0.07245608807	-0.10817627963	-0.11655777388	-0.07888337134	-0.227105321	-0.06532554801	-0.20063113003	-0.1635120209	-0.17050617965	-0.12372250676	-0.09866538956
1	149270	149270	RMxYJM	-0.08303346313	-0.14846226208	-0.1552385621	-0.1753537803	-0.0794037316	-0.0542409899	-0.0851422296	-0.0931161849	-0.1001491474	-0.050938348	-0.0818624721	-0.1444509069	-0.1259244419	-0.2233991802	-0.09180071044	-0.1860841342	-0.1250704668	-0.1011811012	-0.1041593043	-0.1192633898
1	149564	149564	RMxYJM	-0.0413033501	-0.0988325024	0.000786467999999985	-0.1349467056	0.0333766412	-0.1490523768	-0.01983168	-0.1294894874	-0.0607226651	0.0850745555	0.0645791591	-0.0356555355	-0.0402849981	-0.1893610762	-0.0156062756	-0.1569665224	-0.0420211272	-0.1330100877	-0.1402605035	-0.0163726863
1	149596	149596	RMxYJM	0.0909522925	-0.0806392455	0.0155183185	-0.0312996583	-0.03053351071	-0.03357533793	0.0152430717	-0.04769018763	-0.04047420621	-0.0382628937	-0.067227483	0.051144182	-0.01514888712	-0.0445436167	0.00773488	-0.07480299192	-0.04003282623	-0.03572870929	-0.0633636496	-0.0290756019
1	149915	149915	RMxYJM	0.2212153729	0.2526187818	0.2085234357	0.1616184388	0.01597919564	0.19857410695	0.07090787639	0.073919436421	0.2024374563	0.1019162787	-0.0059719895	0.11578002243	0.1521339308	0.06637843078	0.182516955959	0.15108126283	0.0785307804	0.19989537611	0.112854372179	0.10117578539
1	149975	149975	RMxYJM	-0.05524186657	-0.0545967467	-0.0720176502	-0.0488887682	-0.0164603404	-0.0208822699	-0.0344089316	-0.0594841883	-0.0360288989	-0.1097134955	-0.1259479989	-0.0567521938	-0.0950789996	-0.0866802909	-0.0247812053	-0.1426645914	-0.1209892297	-0.0671329241	-0.0783003525	-0.036458713
1	150464	150464	RMxYJM	0.02837887033	0.02319017074	0.0933381511	0.069374315	-0.0226915585	0.0449390116	0.016849921	0.00660810219999999	0.10340349992	0.1480597157	0.0657955827	0.0900650433	0.0875191843	0.0423130272	0.074543681	0.0020869292	-0.0034894879	0.0648353661	0.000192523799999983	0.0483555196
1	150923	150923	RMxYJM	-0.0200084734	-0.00704020870000001	-0.0138098976	-0.0279984302	-0.01620837684	0.00639250060000002	-0.0181440739	-0.01749476083	0.00221553836999999	0.0077111913	-0.05743483369	-0.01351349636	0.026750318913	-0.054379921	0.04810091481	-0.06306849329	-0.00818836847	0.01266514	-0.00751659290000001	0.0132590314
1	151774	151774	RMxYJM	-0.16890861798	-0.49001539371	-0.44339278767	-0.3663668838	-0.08353299858	-0.1231936317	-0.0427835422	-0.04981157792	-0.06866437247	-0.1282539824	-0.05728493416	-0.2130677709	0.1258687563	-0.0573386636	-0.0177298806	-0.1488009075	-0.0865465716	-0.0802587452	-0.0662907143	-0.1546995899
1	152006	152006	RMxYJM	-0.0196748315	0.230821658	-0.0183310224	0.0276402825	-0.0517639565	-0.0739377616	-0.0817945195	-0.0798193595	-0.166720832136	-0.3811388935	-0.3121064203	-0.29616986393	0.1083113072	0.0412676806	0.0951357509	-0.0640111209	-0.0428002418	0.0433658231	0.0250989551	-0.00233801160000002
1	152276	152276	RMxYJM	0.07402784008	0.080079497798	0.02863510895	0.123726125559	0.0859637068511	-0.05716826516	0.018208726	0.031029935208	0.01518282229	-0.03387936043	-0.07946498633	-0.00715178357	0.09049455936	-0.0024237862	-0.00401445935000001	0.007426459619	-0.0428566894	0.03975185198	0.0095135044	-0.0209235397
1	152711	152711	RMxYJM	-0.05104787258	-0.04619733355	-0.1120018171	-0.0495654203	-0.057092812688	-0.06589365646	-0.0132890189	0.00740510769	0.05535258143	0.10096353717	-0.03852637696	0.003813238	0.03872772281	-0.1004405589	0.04050456685	-0.08400954145	-0.082326805437	-0.03849582768	-0.03034868866	0.00605272324
1	152934	152934	RMxYJM	-0.0917610258	0.02511998008	-0.125889325758	-0.05560199138	-0.079706483432	-0.145763186	-0.0653720868	-0.05985907284	0.01174700557	0.07379690128	0.07523165303	0.0317468778	-0.06809831978	-0.04522139925	-0.04118378396	-0.185791953632	-0.0847079637	-0.08640370508	-0.08713460784	-0.05095818701
1	152972	152972	RMxYJM	-0.0742228356	-0.1334140286	-0.12389923829	-0.05677917108	-0.0713254323	-0.00388080490000001	-0.0307133875	-0.01548196655	-0.04615994751	-0.06182975496	-0.09784886525	-0.05772656292	0.0018359974	-0.13889841505	-0.04670454042	-0.12636652256	-0.10620242184	-0.09862338483	-0.0768817815	-0.0189269141
1	153184	153184	RMxYJM	-0.089937179	-0.0350811258	-0.0111990116	-0.0784942044	-0.0272327862	-0.0987549366	-0.0635968792	-0.01611171489	-0.0834534177	-0.0265525669	-0.11263000421	-0.0484557972	0.04340976497	-0.1096711048	0.00722150920000002	-0.15986472196	-0.09278985838	-0.0885093174	0.00564504629999998	-0.0505138789
1	153744	153744	RMxYJM	0.08964698989	0.16568096196	0.205082215	0.1662118637	-0.07215436008	-0.09439956305	-0.02501272	-0.08378203072	0.00918608961	0.16856778821	0.12011076294	0.222585056796	0.1687419394	0.08400103096	0.10949870831	0.06064549721	0.06195326978	0.10000029121	0.08838553932	0.09654732845
1	154334	154334	RMxYJM	-0.03827562529	-0.18781391467	-0.13145916231	-0.18504595727	-0.05076241391	-0.11909831327	-0.046721969	-0.05211574449	-0.06058141743	-0.08251297725	-0.17763533463	-0.074648079697	-0.10377583929	-0.13252014372	-0.0871874212	-0.1670204933	-0.0922763879	-0.09945683458	-0.10612582755	-0.09129483675
1	155564	155564	RMxYJM	0.0126864582	0.0629314623	0.0356167404	0.03179854	-0.0187319264	-0.078270487	-0.058786354	-0.036664453	0.00282547579999999	0.0511227068	0.0097349343	-0.000667238900000006	0.1086009022	0.015900716	0.0593641631	-0.0290084755	0.0213955995	0.1158529722	0.0328112227	-0.0315420815
1	156176	156176	RMxYJM	-0.1142403587	-0.0169251237	-0.10540457532	-0.08707898401	-0.07040033509	-0.12542116563	-0.108695212465	-0.07103576405	-0.10672355278	-0.19851330883	-0.144409643186	-0.06933042396	0.02787519319	-0.02891281263	0.07552541129	-0.13085232677	-0.03652055021	-0.03910303966	-0.017618185	-0.08353337308
1	156540	156540	RMxYJM	-0.09806480415	-0.00706699620000001	-0.15241696986	-0.10232061379	-0.117864137803	-0.148859713662	-0.17103874019	-0.076612608956	-0.068700338746	-0.10447101278	-0.11297108955	-0.102980867943	-0.06335173552	-0.16572886027	-0.08736087297	-0.25410611441	-0.15130900065	-0.0565433608	-0.06536893792	-0.15619637433
1	156556	156556	RMxYJM	0.13051586863	0.00968103169000001	-0.0113926345	0.03707558736	0.051844916872	0.01717993627	0.027320945	0.00917883897	0.16123727609	0.10049950629	0.014265354014	-0.011999177	0.0085833438	-0.1075855624	0.00685646304	-0.11721103006	-0.0193414048	-0.03426514318	0.01925382346	0.02677098813
1	156635	156635	RMxYJM	0.0724332225	-0.0756717838	-0.1001916335	-0.0305094509	-0.02997612256	-0.11635306045	0.0934117596	0.01162068477	0.00909800067	-0.1060451642	-0.1142479095	0.0518741911	0.0687345445	-0.1484380551	-0.0227289385	-0.1571331079	-0.1217145549	-0.0236051146	-0.0677914508	-0.0052226984
1	156837	156837	RMxYJM	0.00668737734000001	-0.0145308282	0.02028231185	0.05084703135	-0.03137750506	-0.01551048524	-0.06273507403	-0.01387271519	-0.06259058855	-0.01219195371	-0.04455807489	0.000602549541	-0.013502503018	-0.0527569278	0.025200414129	-0.0410704774148	-0.044082126375	-0.010460250679	-0.00960278850000001	0.01409549874
1	156951	156951	RMxYJM	-0.00151802513	0.00377092592	0.0393772418	-0.00263882470000001	-0.08059376384	-0.0802479235	-0.1451762324	-0.0638450512	-0.05962830439	-0.127754546	-0.05890327665	-0.0682598238	-0.0326481259	-0.0980098388	-0.00262866433	-0.19017780238	-0.15207655163	-0.03215136563	-0.05655073646	-0.09419461909
1	157116	157116	RMxYJM	0.00682543791	0.053169820478	-0.022679814583	-0.12780456236	-0.11320411886	-0.107619492422	-0.12025814345	-0.0779912838	0.131741304891	0.15027620212	0.091832109633	0.000138838649999987	-0.015338627207	-0.086098033572	-0.04260715359	-0.18359870253	-0.093888537791	-0.11340665727	-0.099605842181	-0.04717988964
1	157136	157136	RMxYJM	0.0263693365	-0.0495564206	-0.0203456881	-0.0433822668	-0.1152069526	-0.1062723631	-0.0535562452	-0.1183928813	-0.0576996971	0.0586802199	0.0139363221	0.0264843348	0.00838718560000001	-0.023410035	0.0208870341	-0.13837295032	-0.1039619009	-0.0811356657	-0.0660791946	0.0325112347
1	157271	157271	RMxYJM	0.16104787055	0.20480837123	0.2185622094	0.2062487851	-0.000963025230000004	-0.13689030384	0.0311015062	0.03956280277	-0.02802463805	0.1204213546	0.08878850724	0.2225462926	0.00735931209999999	-0.098167901	0.0603499615	0.01149203917	0.0506148421	0.0468679513	0.0180999789	0.1950788155
1	157430	157430	RMxYJM	0.0453239543	-0.05833624	-0.0235690403	-0.014817363	-0.00841425570000001	-0.0816296247	-0.0668457645	-0.1088855373	-0.00952371287000001	-0.0051917437	0.00259966830000002	-0.0303777064	0.0460667183	-0.0971087585	0.0723400073	-0.1200328086	-0.0822582873	0.00475509260000001	-0.023889417	-0.0591820121
1	158091	158091	RMxYJM	-0.0465056027	0.0374247469	-0.0170916818	-0.0105786861	-0.069564463	-0.1067444997	-0.0294277037	-0.0424871491	-0.00636755220000002	0.0508411319	-0.0420051066	-0.00666112369999999	0.07721549858	-0.00468068699999999	-0.000578276199999991	-0.103801014	-0.0596198469	-0.00862263229999999	0.000611256800000015	0.0199765577
1	158343	158343	RMxYJM	-0.0179719687	0.00774571189999999	-0.0027126868	0.0328243022	-0.02037275264	-0.07610957283	-0.0173906103	-0.04871519533	-0.03401294222	0.0817048971	0.0013342207	-0.000294902	0.14401297995	0.0773385152	0.102343345	-0.0401158537	0.0403899968	0.0393848396	-0.00954153669999999	-0.0025292495
1	158505	158505	RMxYJM	-0.3889561783	-0.39360995714	-0.27120952591	-0.1635602252	-0.03996812736	-0.22998285364	-0.08406420831	-0.06845894362	-0.0462229986	-0.2399872819	-0.3011527311	-0.2191236043	-0.3229369359	-0.4376805148	-0.2895612834	-0.3839192874	-0.14372200616	-0.4044486345	-0.16062844572	-0.3097070749
1	158599	158599	RMxYJM	-0.06789750726	-0.11389319922	-0.095439308	-0.1103507273	-0.025770195	-0.0124997324	-0.00502314309999999	0.0424929989	0.0162914636	0.0629860721	-0.0923900102	0.0547794606	-0.0981042021	-0.0301203223	-0.00129275749999999	-0.09464271381	-0.08581039999	-0.0581312764	-0.0850178592	-0.0359420608
1	158643	158643	RMxYJM	-0.0168488582	-0.0458211774	-0.0428897105	-0.064764174	-0.0350771891	-0.0700406079	-0.0295123876	-0.0223930712	-0.06377188156	-0.0327360304	-0.06141606336	-0.005916648	0.01085040649	-0.0368486436	0.00560721719	-0.1330005	-0.08390163989	-0.02972892792	-0.0137816385	-0.0364702316
1	158872	158872	RMxYJM	0.0329491084	0.0180678756	-0.000360738739999998	0.00925553376	-0.084325011839	-0.10937095798	-0.0486770376	-0.05314496729	-0.03202876846	0.060620603198	-0.09012893043	-0.00816009674	0.05052074931	-0.01100899743	0.09629687502	-0.06943367508	-0.071292386052	-0.044505301516	0.03860605391	-0.05749139335
1	158972	158972	RMxYJM	-0.195189707506	-0.29516919298	-0.236748809681	-0.2187841992	-0.09407944068	-0.18709334315	-0.10334019291	-0.19957744357	-0.15048139579	-0.19616912849	-0.2149014517	-0.237944438313	-0.14778009576	-0.12079307405	-0.15817957243	-0.23748384152	-0.14312709408	-0.11054692784	-0.094772880352	-0.082447340515
1	159165	159165	RMxYJM	-0.0515667829	0.0362947451	-0.06528989976	-0.04061914171	-0.10896353944	-0.16500337414	-0.12754838551	-0.20676168685	-0.04456610447	-0.02660428738	-0.09566764772	0.02527162486	-0.06237368735	-0.09486675535	-0.01629088947	-0.19235902864	-0.05107405236	-0.05172092851	-0.0586664949	-0.11008858698
1	159624	159624	RMxYJM	0.0617311658	-0.0181762622	0.0224700196	0.0054455088	-0.06859339207	-0.05768908406	0.00299325349999999	-0.0113632312	-0.073559900902	-0.07033828982	-0.05913277527	-0.01450531309	0.06083262251	-0.05529623786	0.067076466367	-0.0755425278453	-0.05607709084	0.00149936319	-0.02628825211	-0.0240580435
1	159725	159725	RMxYJM	0.000286089650000002	0.02589333538	0.0749712298	-0.0399998492	-0.0370323274	-0.1135027771	-0.0296496906	-0.0757788153	0.000941450699999985	-0.00402924690000001	-0.07423498845	0.0157210584	0.0183765578	-0.0195633517	0.06829114312	-0.0569641266	-0.0223111229	0.0487535536	0.0298204003	0.0413573673
1	159758	159758	RMxYJM	-0.00576186709	-0.0217381578	0.04624803178	0.01221627468	-0.04371884638	-0.018257142	0.0240192594	-0.08644659423	0.05071147078	0.0399510388	0.00183179104	0.04143032441	0.04192043761	-0.0776863607	0.07871270926	-0.20126404815	-0.05737891957	-0.0148598867	-0.0124534667	0.011070256
1	160055	160055	RMxYJM	-0.0077935039	-0.072102137	-0.07501344	0.0201975852	-0.08681893105	-0.053652758	-0.083598585	-0.02012083811	-0.00103204060000001	0.1121503782	-0.0508392392	0.0350320757	0.0185066707	-0.1350130263	0.0321560947	-0.0567839803	-9.40735999999665e-05	0.0267196824	-0.0277601867	-0.0790939695
1	166223	166223	RMxYJM	0.0133746101	0.0784256196	0.0650622032	0.02457434551	-0.02790739247	-0.0203502955	0.00199324239999998	-0.03293294416	0.08436594268	0.0150964177	-0.04854690468	0.05203228652	0.04277010403	-0.0578919104	0.06161297859	-0.08888754632	-0.06904663418	0.0222934328	0.00295276049999998	0.028216218
1	166246	166246	RMxYJM	-0.032549347	-0.0289016471	-0.0174041365	0.0448626141	-0.01454029341	-0.06470464404	-0.0074690711	-0.04771258576	0.00522752301	0.0201393131	-0.0457424822	0.0517364071	0.0062178006	-0.0901986679	0.019346885	-0.04576322166	-0.0611142375	0.0135666776	-0.0304922517	-0.0179307213
1	166430	166430	RMxYJM	-0.04240640984	0.00715462856	-0.0539522309	0.0059063878	-0.061843398927	-0.00335682500000001	-0.0554113992	0.00885179534000001	0.05816409453	-0.02715338332	-0.05190215604	0.0209544008	0.071033023097	0.0106580606	0.05631925358	-0.10963433886	-0.05228663252	0.02297638766	0.0135113846	0.014991899
1	166734	166734	RMxYJM	0.0197806149	-0.070336378	-0.0534013551	0.09330694	-0.04870962818	-0.079397442	0.0500265879	-0.0706547555	-0.00126720761	0.00293546209999998	-0.085758242	0.0556547041	0.0230671289	-0.0804032631	0.11179957914	-0.14398528843	-0.070232554	0.00509151860000001	-0.0336830294	0.0211400376
1	166932	166932	RMxYJM	0.0357867934	-0.0615709372	0.0468596154	-0.0125267856	0.0143486481	0.0374169175	-0.0540327485	0.0577024608	0.01296070298	0.0403830373	-0.02771101995	0.1079603553	0.06984154427	0.012612634	0.08229870214	-0.04549147303	0.0068569161	0.07898612575	0.036197041	0.0206956719
1	168831	168831	RMxYJM	-0.01991055307	0.00329566768	0.00286327572999999	0.02735693939	-0.052145121956	-0.06001452098	-0.0653573834	-0.05639831116	0.032077162058	0.054145716805	0.0053266722771	0.02258325353	0.04114636309	-0.00967788705	0.037890716736	-0.11729502913	-0.02567311	0.00674665962000001	-0.06941805758	-0.0082880825
1	171426	171426	RMxYJM	-0.03838189327	-0.13935926945	-0.0827538934	0.00424454320000001	-0.02576512868	-0.05848903374	-0.0375418787	-0.06535698302	0.04907590637	0.0376322378	-0.02921026471	0.061641295	-0.01765708187	-0.0460433489	0.04242864117	-0.09839622171	-0.03019704248	-0.0144618785	-0.00745386370000001	0.0141094424
1	172112	172112	RMxYJM	-0.0440330205	-0.1098961477	-0.0657943331	-0.000150895200000001	-0.0809925273	-0.0259855599	-0.0873857312	0.00168004469999999	0.0613777991	0.0515787935000001	-0.1035851814	0.0946229973	-0.0105254268	-0.0754824243	-0.0596047006	-0.1031246012	-0.0311840475	-0.0755603837	0.00317871559999999	0.0421558363
1	172128	172128	RMxYJM	-0.0089543829	0.07372336068	0.038022731	-0.0334639318	-0.07811806795	-0.0605934323	-0.0292703452	-0.00912841169999999	0.08447561728	-0.0094443135	-0.0160978689	0.1478586229	0.0869146134	-0.0271480384	0.0641174516	-0.08735654	-0.0356265844	0.1187565113	0.0190910287	0.1160703484
1	172583	172583	RMxYJM	-0.0379871055	-0.0454734705	-0.0386050269	0.0379346871	-0.0227208632	-0.0672804513	-0.0525103411	-0.13118769326	0.000509400899999984	-0.1112032095	-0.0530772624	0.0122261254	0.0373503755	-0.0275050586	0.048302958	-0.0466293057	-0.0178320373	-0.0230439851	-0.0613203259	-0.0260565587
1	173337	173337	RMxYJM	0.0183377789	-0.0358665418	-0.027701199	-0.0191658051	-0.0779123541	-0.0839721284	-0.073036661	-0.0096279346	-0.03642847465	-0.0386950647	-0.0493166823	0.0150381907	-0.05299534164	-0.1552064184	0.0150354074	-0.10716965283	-0.0365230577	-0.00160199550000001	-0.0462154085	-0.0246317365
1	173843	173843	RMxYJM	-0.13522219526	-0.14703515481	0.02203140313	-0.0517931618	-0.10062817548	-0.11396228925	-0.0834636301	-0.05420321658	-0.15654863204	-0.10223531954	-0.21354252067	-0.038034537097	-0.00925260460000002	-0.1113503871	-0.0105157079	-0.138061080188	-0.04681857339	-0.0459481372	-0.0764932346	-0.0363231783
1	174369	174369	RMxYJM	-0.00620922400000001	-0.1401764073	-0.1234124902	-0.0806812418	-0.0228825979	-0.0414122678	-0.0310488153	-0.1057616553	-0.1970661683	-0.2384682398	-0.2598223696	-0.278225821	0.0441223246	0.0472773368	0.1438164776	-0.0871761079	0.0176019523	0.0143876135	-0.0196931391	-0.0758969207
1	174744	174744	RMxYJM	0.0355213786	0.13458278657	0.0767904128	0.0183898293	0.01487021048	-0.04655386221	-0.00769282770000002	0.01344013588	0.05421602422	0.09716811053	0.00273253849999999	0.14582857996	0.09394621041	-0.00851204259999999	0.09065728342	-0.04582456945	0.03893680377	-0.00662663695	0.0133615857	0.0400727082
1	174936	174936	RMxYJM	-0.0303774265	-0.0482913096	-0.0559043125	-0.0886234695	-0.07015157356	-0.0415785022	-0.00104752800000002	-0.0421524863	0.03647029733	0.0315250054	-0.0603503344	0.0318615944	-0.0142146011	-0.037279064	0.0464024423	-0.044326805	0.0110527204	-0.0040248557	0.0174384239	-0.00179207800000003
1	175407	175407	RMxYJM	-0.0264697647	-0.0195796031	-0.04955352685	0.01823591105	-0.03318242159	-0.0559433021	-0.0180630645	-0.043994882495	0.01241101152	0.00937311036999999	-0.02597571174	0.01775370736	-0.000744572317	-0.06622488994	0.049514734711	-0.05845840982	0.01378073695	-0.02010999134	-0.0082333049	-0.0207350326
1	175651	175651	RMxYJM	-0.097519782	0.0731378214	-0.00844617390000002	0.08888978296	0.02174184141	-0.0927589308	0.0058815056	-0.12819194022	0.1079285712	-0.003140542041	-0.05505163751	0.04738854416	0.00257625514	-0.0266938371	0.100817645106	0.02524796149	0.01569701018	0.06555070863	-0.0289138436	-0.0544011853
1	175961	175961	RMxYJM	-0.0824348349	-0.00794342309999999	-0.012019572	0.007287129	-0.00909849730000001	-0.0599652658	-0.0756591768	-0.0321347902	0.01639141384	-0.055960587	-0.101712184	0.032812768	-0.03752741785	-0.0979077895	0.0200970153	-0.17522121952	-0.0358252494	-0.0265977661	-0.082216022	-0.039129281
1	176381	176381	RMxYJM	0.07462697157	0.162382822	0.0664189577	0.08598076953	0.00197346620000001	-0.0103657091	-0.0302252419	0.05974989434	0.084174092608	0.084004060071	0.0226616743443	0.043335055146	0.1501976755	0.141005901	0.11789342095	-0.000738442619999995	0.0743508908	0.13008281112	0.03021529808	0.06924385359
1	176429	176429	RMxYJM	0.057225506215	0.00487499316	0.11501891035	0.07278970223	0.04006495206	-0.01405680973	0.06537413101	-0.012842971394	0.11429143854	0.17241628303	0.16678148196	0.23701735421	0.08549832151	0.02683154466	0.086447971647	0.06840316529	0.04990448525	0.023350256049	0.0253123266	-0.00471965495
1	176648	176648	RMxYJM	-0.10994263321	-0.05982555137	-0.1099531707	-0.0454539824	-0.00217455955	-0.03054850093	0.0232673152	0.00235062572	-0.00691721358000001	-0.0937234797	-0.06808517679	-0.0483420031	-0.0830106667	-0.0649693802	-0.0046191414	-0.1033160427	-0.0603622407	-0.0672922772	-0.06741636	-0.0117114395
1	177282	177282	RMxYJM	-0.074375333707	-0.10757194174	-0.09467441361	-0.0488497295	-0.02940468355	-0.0830817781	-0.00487959290000001	-0.0264743576	0.03881569638	-0.03569883586	-0.144906431874	-0.08881609456	-0.01251744052	0.0071323026	0.03901254093	-0.0709693306	-0.05008286669	-0.08609789757	-0.0640847752	-0.0413543034
1	177944	177944	RMxYJM	-0.03875809299	-0.0606282299	-0.03184535329	0.00134293547	0.00439803491	-0.05775515129	-0.0425349983	-0.03290692281	-0.00953773127	0.0105074201	0.01044978513	0.00735763226	-0.02183083504	-0.05318929209	0.03016100218	-0.032623879919	-0.053394996162	-0.036771912379	-0.05638972677	-0.04701467934
1	178188	178188	RMxYJM	-0.0093456251	0.0286755741	-0.0147485118	-0.00212309882	-8.41254000000027e-05	-0.00631694422	-0.01603543758	-0.037651968101	0.07268442094	-0.02494405401	-0.05401412652	0.01083427664	0.010839971629	-0.01369164458	0.05103693449	-0.10146220829	-0.02916337212	-0.02805286751	0.0044334308	-0.02245060847
1	178352	178352	RMxYJM	0.006610608	-0.02611650854	-0.01439239019	-0.019294837785	-0.01973749808	-0.05475275375	-0.1388262613	-0.02079631686	-0.059474328724	0.00559421954	-0.06743629983	-0.06469308082	0.08877295638	-0.07342410448	0.043067242547	-0.113919079323	-0.038943510478	-0.05932911246	-0.07158385634	-0.03191824239
1	178749	178749	RMxYJM	-0.0105384417	0.0249648688	0.0290617096	0.09344183	-0.0317750984	-0.0427255856	0.00244983399999998	-0.0154700795	-0.03476010937	0.14632079303	0.05364715505	0.010310984	0.10300985814	0.0159339732	0.14962290049	-0.0414686819	0.0680447001	0.10403748403	0.0527616935	0.000299915299999981
1	178958	178958	RMxYJM	-0.1504220349	-0.07601826741	-0.1654843078	-0.1021312986	-0.15882613757	-0.24673754295	0.00331908920000001	-0.1704772685	-0.115420029	-0.1866817216	-0.1291753304	-0.134951777	0.05999797579	-0.26563092693	0.0041776929	-0.1311044469	0.0173858349	-0.059461908	0.0313498755	-0.0216098977
1	179012	179012	RMxYJM	-0.219309588	-0.204155388	-0.3466771436	-0.3039354779	0.09065592439	-0.09671997272	-0.2573193572	-0.2135302493	-0.1055522888	-0.191074408	-0.1064708796	-0.1940059552	-0.2111593283	-0.4412807156	-0.2053390967	-0.2932359118	-0.19953302986	-0.2764934447	-0.210202935162	-0.319372438
1	179535	179535	RMxYJM	-0.0271494766	-0.0456726616	-0.0651812843	-0.00489106949999998	-0.0448278152	-0.0547635645	0.0297608417	-0.036670795	0.0221580156	-0.00733739409999998	-0.0806413434	-0.0297921759	0.0182557555	-0.1569420389	0.0236756055	-0.1239985807	-0.0140752198	-0.0433472924	-0.0660443202	-0.028461054
1	179665	179665	RMxYJM	-0.0926209194	-0.09588275	-0.0931177591	-0.151111682	-0.0571925584	-0.0810255721	-0.063734265	-0.0419769414	-0.00130589432	-0.126943387	-0.1462599112	-0.0786857326	-0.0530045499	-0.0952391462	0.043044802	-0.18894265633	-0.0460022648	-0.096677259	-0.0732910846	-0.0513325434
1	179794	179794	RMxYJM	-0.1748670128	-0.194300648	-0.1016396345	-0.107419466	-0.0825622726	-0.1235414695	-0.2350164216	-0.2001054579	0.03947154241	0.001170849169	0.009993838596	0.04123059152	-0.02759286862	-0.1975835265	0.02204821545	-0.1431976453	-0.05438065162	-0.09526530783	-0.108081296	-0.07069356678
1	180101	180101	RMxYJM	0.04137452421	-0.07822760349	-0.1130389609	-0.04437354727	-0.1242551733	-0.1600343784	-0.0675958701	-0.1687918235	-0.05332773171	-0.01787887299	0.03218320466	0.02909486661	-0.04219796749	-0.1777423008	0.0001201039921	-0.1443678866	-0.1286273458	-0.09993564198	-0.09207270528	-0.08713055537
1	180391	180391	RMxYJM	-0.5510228321	-0.5865434034	-0.5228324636	-0.47023515319	-0.2742168498	-0.3167476509	-0.2895273484	-0.11375673308	-0.35953700424	-0.4726853097	-0.3460393393	-0.40135790191	-0.35545474075	-0.3475629182	-0.3204715749	-0.35430773755	-0.3439295998	-0.412614068	-0.3085678552	-0.3995509259
1	180429	180429	RMxYJM	0.05221448434	0.02633852509	-0.04728102077	-0.01979625289	-0.22908220881	-0.17769691832	-0.08788833577	-0.15198753261	-0.15095260364	0.06767068171	0.001451471405	0.03264034242	-0.23121814083	-0.20558142342	-0.14916878684	-0.15473799363	-0.28400964303	-0.12131169998	-0.26739839858	-0.22570956809
1	180454	180454	RMxYJM	-0.23683923577	-0.105774617	-0.269385379508	-0.09076212288	-0.193338666884	-0.24016035108	-0.2711735995	-0.19768995588	0.1118240376	0.09537077051	0.1172413264	0.1884681745	-0.15755971926	-0.16810729486	-0.18141454602	-0.321468357717	-0.28819377798	-0.25279705001	-0.2170705332	-0.166517421992
1	180507	180507	RMxYJM	-0.1671903247	-0.2027432489	-0.2194868377	-0.1436983021	-0.1862878918	-0.2540678562	-0.258668445	-0.2047325761	-0.1231898278	-0.205013861	-0.1543451997	-0.1010347265	-0.0894276497	-0.2991040639	-0.1079484067	-0.1487246785	-0.1867859507	-0.1550007471	-0.2617788623	-0.1620097257
1	180724	180724	RMxYJM	-0.1321677727	-0.06910919359	-0.1708857024	-0.08583806168	-0.1041392452	-0.1639714393	-0.2959320956	-0.1544311116	-0.05300185852	-0.1245354601	-0.09297727844	-0.04605358454	0.02331096549	-0.1598216323	-0.26216585031	-0.1283612379	-0.0829597626	-0.09709579846	-0.1362676682	-0.1259783442
1	180792	180792	RMxYJM	-0.1503760983	-0.2754380107	-0.4159729885	-0.256951772	-0.1229430999	-0.3817914711	-0.2198115102	-0.123335087	-0.122633423	-0.2154506727	-0.1999536218	-0.2065226613	-0.1880904793	-0.3561814114	-0.108043765	-0.3162913272	-0.1709618395	-0.2461171394	-0.2032118366	-0.2253125753
1	181485	181485	RMxYJM	-0.126285678	-0.08838465351	-0.2025636931	-0.222275565	0.0306800724	-0.0239399243	-0.00536272329999998	-0.05766936056	-0.1540708042	-0.1599345715	-0.1195420412	-0.1074216779	-0.05864826014	-0.0908179192	-0.12810035304	-0.0196866858	-0.07286191571	-0.17549493733	-0.144256921127	-0.3367077976
1	181746	181746	RMxYJM	-0.20886666526	-0.2116408936	-0.245296716	-0.2315035265	-0.06834311515	-0.0386040978	-0.0894469611	-0.06118221509	-0.1465057321	-0.2109206423	-0.2435213689	-0.2289611743	0.06847723276	-0.000293787399999967	0.01698231758	0.0222373326	0.0490074147	0.1407061391	0.0406519647	0.0143471102
1	181818	181818	RMxYJM	-0.1093455283	-0.3608047593	-0.2807740388	-0.2745392187	-0.1124542969	-0.2692695613	-0.2169264268	-0.1506771339	-0.124629425	-0.1327683502	-0.02020120345	-0.1259406096	-0.1653535067	-0.450770089	-0.1225988892	-0.2573725618	-0.1851957746	-0.2194537105	-0.1702282414	-0.254179166
1	182087	182087	RMxYJM	-0.0653854091	-0.1651344976	-0.19223472125	-0.11076338545	-0.07478590798	-0.07362988828	-0.13150291667	-0.06158624298	-0.0218810514	-0.09142146835	-0.14994617835	-0.11570396805	-0.0933424461	-0.19755804255	-0.16136314987	-0.12714782119	-0.134097415194	-0.17618940401	-0.17088351109	-0.17457343493
1	182253	182253	RMxYJM	-0.24406054059	-0.2622026189	-0.29551036365	-0.18914645047	-0.093156345	-0.27892704627	-0.1321680141	-0.1628651451	-0.1606923964	-0.1542820762	-0.191146567	-0.1191794909	-0.207517212964	-0.1767805189	-0.18938947746	-0.4076703494475	-0.10808363881	-0.15860620329	-0.16381223193	-0.12823535267
1	182490	182490	RMxYJM	-0.0587160837	-0.1610987193	-0.1160357827	-0.1319223662	-0.0339594754	-0.0559662003	-0.0920815294	-0.134885965979	-0.07526439726	-0.079155037	-0.1200975331	-0.14678736421	-0.11661395013	-0.0275437946	-0.12813078141	-0.1039500893	-0.1109064824	-0.1126003214	-0.1052687677	-0.1119429737
1	184412	184412	RMxYJM	-0.2688662765	-0.4273446873	-0.384020156	-0.3075724884	-0.1814974447	-0.2887924058	-0.2993159806	-0.2109775713	-0.239244404	-0.3319304542	-0.2911851969	-0.2790546869	-0.1660074767	-0.2892540402	-0.1613385834	-0.2943326168	-0.2464379778	-0.2661062527	-0.2229396554	-0.2464395092
1	184444	184444	RMxYJM	0.05831708682	0.04817869288	0.03343244442	0.1064302234	0.061787776438	-0.07556565212	0.0129979481	-0.091183300296	-0.08554345606	0.04665603879	0.05866941666	0.01002340919	0.1099823388	0.1237915614	0.09179779334	0.0358739206529	-0.00309347855	0.06416179138	0.05465987508	0.0702242306
1	184677	184677	RMxYJM	-0.2794365345	-0.2340681977	-0.2522875432	-0.2803327788	-0.1178585631	-0.1945972889	-0.2891383546	-0.180491362	-0.1469469753	-0.312811143	-0.1963160821	-0.3092903393	-0.1453501852	-0.34581751	-0.2114980742	-0.2758097615	-0.2354199275	-0.2372868599	-0.2290086119	-0.2214573609
1	185432	185432	RMxYJM	-0.32030658808	-0.3478169528	-0.3071703273	-0.31843926482	-0.147606519955	-0.19971854204	-0.1446585004	-0.112721992809	-0.22802706123	-0.3013030392	-0.28811894094	-0.25724223643	-0.17555656971	-0.226067436	-0.19704787628	-0.24122323583	-0.17056108076	-0.183341050737	-0.21232171065	-0.17945221409
1	185699	185699	RMxYJM	-0.0671583309	-0.0510897413	-0.09591148959	-0.14088395064	-0.03533930967	-0.0458433841	-0.0358017079	-0.02765469846	-0.043478486109	-0.1020396305	-0.09123649742	-0.07727108483	-0.05495710826	-0.0355823885	0.00585093660000001	-0.0644337241	-0.0392577111	-0.05119852798	-0.0259172551	-0.11179640996
1	185743	185743	RMxYJM	-0.2478171162	-0.3092879252	-0.3812777271	-0.3043620508	-0.0354078349	0.0463726365	-0.0403067554	-0.10208803	-0.2184325643	-0.3451533117	-0.2667512386	-0.2849568547	0.0312661679	-0.0823046103	0.00748767779999998	-0.1146487672	-0.0367349574	-0.1027251394	-0.0575111416	-0.2959683733
1	185873	185873	RMxYJM	-0.23497390496	-0.16715506579	-0.11032697327	-0.01969638255	-0.12737971539	-0.0657437709	-0.06091107043	-0.00995639650000001	-0.27637719583	-0.07170438677	-0.08710250972	-0.0263119671	0.02673577051	-0.11077239405	-0.05543435706	0.08794805852	0.01497644862	-0.088014157662	-0.04264489245	-0.02663270291
1	186049	186049	RMxYJM	-0.5829034239	-0.72108116646	-0.6963017118	-0.6284798982	-0.291531875	-0.4184373046	-0.4670470269	-0.3944646372	-0.03324721036	-0.5413775983	-0.5779478474	-0.662626626	-0.40524921188	-0.4725020524	-0.38668046805	-0.4868380124	-0.3805687722	-0.4024807402	-0.5242308104	-0.3608848296
1	186708	186708	RMxYJM	-0.2478312563	-0.2619826408	-0.1928768044	-0.1362183359	-0.18737600344	-0.18457146723	-0.21793434693	-0.24390528499	-0.0835023925	-0.167935283	-0.1612869923	-0.1446627004	-0.12113555752	-0.1126686291	-0.18067267964	-0.2024789571	-0.16570571136	-0.19157059485	-0.1573668426	-0.1735887869
1	186930	186930	RMxYJM	-0.3296321257	-0.27431579642	-0.204908546111	-0.15563994907	-0.17145894658	-0.29188578713	0.0186323761	-0.146654676899	-0.2435677571	-0.09092309978	-0.3427318515	-0.14216206545	-0.15492135109	-0.1330348508	-0.106171173	-0.181111115061	-0.18904823623	-0.1617422491	-0.11116677565	-0.13006052821
1	188051	188051	RMxYJM	-0.37757900288	-0.04005699999	0.01788578499	-0.04489051155	-0.21491671792	-0.2838988627	-0.18983601107	-0.153502263265	0.05238584963	0.04796097966	0.06359341531	-0.00413447896000001	-0.3672379351	-0.214701833617	-0.20481285605	-0.25486755566	-0.25593200724	-0.28412909537	-0.36019316279	-0.36317346169
1	188341	188341	RMxYJM	-0.1774129242	-0.3953395784	-0.3391725332	-0.3713951973	-0.1593400002	-0.2572233012	-0.2825180344	-0.1850200113	-0.1630925199	-0.3024961622	-0.2319532338	-0.2968560718	-0.2459517914	-0.3903991051	-0.1629192412	-0.3915591715	-0.2777977675	-0.2976398794	-0.3544049662	-0.2657223341
1	189870	189870	RMxYJM	-0.2662099532	-0.5462308057	-0.2559329487	-0.4352541708	-0.02669957356	-0.33403458302	-0.15883707014	-0.23630740491	-0.05233207206	-0.3126415362	-0.19890416404	-0.2650186359	-0.33452972876	-0.4120021486	-0.28923297634	-0.3535910695	-0.4355087205	-0.4482141323	-0.2653628989	-0.3487127005
1	190571	190571	RMxYJM	0.11907309263	0.1973308152	0.1048204085	0.14047396716	0.042064279396	0.02833438133	0.057996077	0.09064848615	0.11124380807	0.12725049183	0.0556412051	0.1116276002	0.11737468393	0.10372408373	0.13451081302	0.1539426974	0.12694675903	0.15402558005	0.10315971664	0.13397663127
1	190846	190846	RMxYJM	-0.0840298225	0.0356604031	-0.0509803303	-0.0108541471	-0.04089023184	-0.082314803	-0.0040837131	-0.07315197943	0.092308289009	-0.0315151891	-0.17106472285	-0.0207116334	0.096984268	-0.1006295255	0.0896027512	-0.10324759854	-0.0167634802	-0.0213178913	0.0181755402	0.0253716504
1	191719	191719	RMxYJM	-0.2548992136	-0.176524979	-0.0798316116	-0.087283605	-0.0442141195	-0.0515243486	-0.104356293	0.0201673243	0.02437791145	-0.0476479725	-0.0991308841	-0.0822122365	-0.08836969842	-0.1406803435	-0.0914319588	-0.05445011504	-0.1218186913	-0.1076401099	-0.1923035146	-0.1528267333
1	191935	191935	RMxYJM	0.03672464421	0.04038314191	-0.09686628629	-0.00839956525	-0.08486487325	-0.0927425748	-0.0349365765	-0.0459435644	0.00294748375	-0.035913943908	-0.03758682741	0.01423762027	0.047198699122	0.0469718455	0.05216660443	-0.09119032702	0.01648593951	0.0129332057	-0.0157389146	-0.0223474285
1	192035	192035	RMxYJM	-0.0222645826	0.0880354078	-0.1224274802	-0.1109947921	0.00147131819999999	0.00631445050000001	0.0983174058	-0.0156382018	-0.1064547513	-0.2650667476	-0.2108413535	-0.1956497158	0.0665377861	-0.21194437	0.2639664247	0.0104715102	0.1000261918	0.1789010563	0.1625491213	0.1065726891
1	192612	192612	RMxYJM	-0.14767228682	-0.15267401635	-0.16285982698	-0.139099753212	-0.07459836087	-0.09157661936	-0.136632527456	-0.0514955278	-0.00656855241	-0.08377264713	-0.0574725444	-0.09502562264	-0.09996710116	-0.125506584958	-0.0835220736529	-0.37783127663	-0.1649801668	-0.12016044047	-0.07655563264	-0.0446532998
1	192789	192789	RMxYJM	-0.0070095899	-0.1005947212	-0.0474743315	-0.0977989234	-0.00562026279999998	-0.050943214	0.0196107829	0.02893838393	-0.00753129487000001	0.0137137732	-0.09179707552	-0.04672929604	0.000521989060000005	-0.0627282983	-0.0163644959	-0.09031692551	0.0458148323	-0.0415560141	-0.0583971269	-0.0933651556
1	193494	193494	RMxYJM	-0.01473966155	-0.01652028577	-0.051937718207	-0.038908852367	-0.01419899076	-0.05834005865	-0.0262021054	-0.02887937009	0.0320356034542	0.06133019893	0.023372293161	-0.025379586877	8.58032199999997e-05	-0.05680715266	0.035964054582	-0.02682150211	0.0288142752071	-0.04326688936	0.01887888501	-0.01311246445
1	193801	193801	RMxYJM	0.00225935955	-0.0140773296	-0.01750248178	-0.12355453567	-0.00486750314000001	-0.0517005626	-0.07840309372	-0.05804966786	-0.09196075836	-0.004785792118	-0.04219947377	-0.0460427616	0.00363380592	-0.027997211001	-0.02873468505	-0.08197894679	0.0455685473	-0.0556126252	-0.05567084694	-0.01877427199
1	194235	194235	RMxYJM	-0.09515969026	-0.09172010156	-0.053551481064	-0.00728715629	-0.05640193919	-0.09602314375	-0.07856710035	-0.06400851795	-0.07566625614	-0.073487312176	-0.05414248159	-0.048908426962	-0.03496160327	-0.09683026303	-0.04509969925	-0.11597900919	-0.07893121989	-0.078219021417	-0.09635340242	-0.06765926243
1	194493	194493	RMxYJM	-0.0630607097	-0.09909252106	0.0326489967	0.00363166728000001	-0.01852120985	0.0195764892	0.014110745	-0.0144607848	0.05598844699	0.00851084693	0.00672599053	0.03367802081	0.01317036387	-0.04825066958	0.0676677855	-0.06901015167	0.02278311283	0.00267763718	-0.0061389015	-0.0429035526
1	194553	194553	RMxYJM	-0.0340259653	-0.0516851777	-0.0712437911	0.0151209963	-0.0087994911	-0.034903506	-0.0479113863	-0.0409000084	0.00527928020000001	0.049872194	0.0089839337	-0.0307300268	0.00779556051000001	-0.0422602525	0.00678276659	-0.063282614	0.0097927092	0.04666781793	0.0148520121	-0.0180744805
1	194694	194694	RMxYJM	-0.0332326646	-0.0155970372	0.0362766737	-0.0316699482	-0.009330854	-0.0180786192	-0.0400878033	-0.00143846857	0.01926855522	-0.0373942731	-0.0356639881	0.0214913875	0.0188036005	-0.0172247414	0.0362524108	-0.07147601937	0.0052550173	-0.0104797814	-0.1215239788	-0.0231187757
1	194861	194861	RMxYJM	0.04711400432	0.04520218676	-0.067189516566	-0.13877894591	0.01060798373	0.00212844171	0.00601397401000001	0.03573663031	0.0290674682	-0.00791438655000001	-0.067757655178	-0.068592914072	-0.109647296228	-0.026782678326	-0.05410936834	-0.08868725411	0.0696667398231	-0.02357121247	-0.03408566773	-0.016516472941
1	194892	194892	RMxYJM	0.087335478	-0.0421416679	0.0729397754	0.1074899624	-0.051706941858	-0.04298912612	0.0226971646	-0.10181809287	0.039719608643	0.0578532129	-0.0329369172	0.0967954421	0.05226940408	0.0646993817	0.0426500396	-0.0399194569	0.11385498644	0.0427281557	-0.00436039469999999	0.0472604092
1	195081	195081	RMxYJM	0.01491274966	0.07515249802	0.06268894539	0.00231142457000001	-0.01406262552	-0.00829525981	0.029522116	-0.03669363349	0.0047738341659	0.04201768848	0.07133790708	0.06567285285	0.06594339098	0.01374191681	0.05449171225	0.026055127704	0.05740196773	0.01540129437	0.06026484579	0.03154098495
1	195671	195671	RMxYJM	-0.12929189124	-0.0137906413	-0.10714008715	-0.1468112358	-0.0840497507	-0.1632110957	-0.0391714127	-0.03846799976	-0.08379618692	-0.0173901435	-0.08002961151	-0.07923804678	-0.05923002621	-0.10020485713	-0.01217547392	-0.13468794567	0.000327658960000001	-0.04557908428	-0.05683617504	-0.03570309484
1	195904	195904	RMxYJM	-0.0396444231	-0.0572760773	-0.0707485951	-0.0111786486	-0.0278768168	-0.0996801633	0.0281313489	-0.0743246762	-0.0216564921	0.000621939999999988	-0.1049455472	-0.0526537518	0.0260512962	-0.0582588441	0.0504836167	-0.09515865462	0.1007766595	-0.0686370248	-0.0602215064	-0.0092218778
1	196517	196517	RMxYJM	-0.000168134199999975	0.0474854773	0.041394295	-0.0124481525	0.0074574235	-0.0537686731	-0.0169473777	-0.09698323742	-0.030442101	0.0209629774	-0.00181645850000001	-0.00235081979999999	0.0751302439	-0.0206484514	0.0109011157	-0.0456854434	0.0494524532	0.015579476	0.0274567797	-0.0529270218
1	196558	196558	RMxYJM	-0.0619205478	0.226947222	0.2135551439	0.0331866172	-0.0936027634	-0.147498717	0.0111488813	-0.0939814933	0.2257231084	0.1833250956	0.1598741866	0.2214725891	-0.0431830444	-0.0265372139	-0.0308503111	-0.2177027968	0.0230967806	-0.0786920121	-0.0421004244	-0.0897699883
1	196641	196641	RMxYJM	0.0203867443	0.0233350349	0.1457525327	0.0427263022	-0.0226037948	0.026617829	-0.0475889766	-0.0313848231	-0.23513840306	-0.0370031907	-0.0104765307	0.0636613785	0.174337404	0.048054739	0.0264366056	-0.0041073485	0.1552163891	0.0178773363	-0.0474783292	-0.0268032689
1	196799	196799	RMxYJM	0.023830766	-0.060685731	-0.0729952192	0.1313468758	-0.06691294862	-0.0495597382	-0.0713079703	-0.05998500509	0.0298029602	0.2595363865	0.191358703	0.2430689152	-0.1087248184	-0.1961917787	-0.1124799258	-0.2399008927	-0.00432945179999999	-0.0766285537	0.0381061249	-0.1672255012
1	197018	197018	RMxYJM	0.0127638659	0.10037267864	0.0540320862	0.0313885548	-0.04075219087	-0.0412486631	-0.0346299381	-0.03924864175	0.00594907893	0.05615536636	0.0438889101	0.0158591578	0.0264126528	0.0289246248	0.04122432358	-0.03946066618	0.08821122238	0.00414073490000001	0.0271258	-0.0476724233
1	197453	197453	RMxYJM	0.0861204097	0.1036143218	0.0942160315	0.0616342769	0.0194688131	-0.0225496584	-0.0397660479	-0.0716312869	0.0584397975	0.0373708902	-0.0237222495	0.0365938003	0.019770795	0.0198108817	-0.0136705667	-0.0874183479	0.111963758	-0.0137883324	-0.0452345675	0.0042954026
1	197867	197867	RMxYJM	-0.0561128219	-0.0324588675	-0.0152161485	-0.0287739069	-0.036755707	-0.1043988907	-0.0683596412	-0.0752984795	-0.1087164328	-0.0894647106	-0.010084182	-0.0210860571	-0.0719332181	-0.0241692667	-0.00754430919999999	-0.077949411	-0.00404009780000003	-0.1305098077	-0.0260117668	-0.0414654853
1	197884	197884	RMxYJM	-0.0437778153	-0.06704720199	-0.0496486569	-0.0600121705	-0.0208087342	-0.0549500002	-0.0460320753	-0.0752204099	0.077360856	-0.0396592013	-0.0727461917	-0.0593673688	-0.0522011655	-0.0854770908	-0.0476124366	-0.1277273463	0.0175410892	-0.0302922407	-0.0627201983	-0.0740178111
1	198112	198112	RMxYJM	0.0527553543	0.0568408916	0.1285496897	0.0958738395	0.0286869708	-0.0408736026	-0.0899580534	-0.0514738651	0.16908106647	0.27090146936	0.11670645607	0.1414247825	0.05555751153	-0.0380026219	0.00601987590000001	-0.12748279869	0.0515104722	-0.0033690381	-0.0431382612	-0.0109736829
1	198209	198209	RMxYJM	-0.00869085869999997	0.0700348539	0.151829892	0.1466569271	-0.0427290741	-0.0568666668	-0.00174530979999998	-0.06164423068	0.0829290508	0.1892347047	0.1115307474	0.2185331587	0.1346664922	0.0774478142	0.1091572225	0.0756766419	0.2799515411	0.1373294075	0.0471983113	0.0558932002
1	198325	198325	RMxYJM	-0.0732765975	-0.1429300167	-0.1237992039	-0.05720448	-0.01169166879	-0.0425533891	-0.0193880836	-0.01679592419	0.06137789742	-0.0372065003	-0.0882878808	-0.0444246201	-0.0248376795	-0.0381252976	-0.0187172024	-0.0783206575	0.059973412	-0.0720278057	-0.0320849981	0.00125943140000001
1	198392	198392	RMxYJM	-0.0145567838	-0.0327649838	-0.0254836939	-0.0331956517	0.0238186659	-0.0763772987	0.013682251	-0.0674787084	-0.014436186	-0.0733021239	-0.085227768	-0.0318566998	-0.0300753639	-0.0476561775	-0.0283898296	-0.0794137374	0.0551677603	-0.0446092889	-0.017461781	-0.0355773327
1	198484	198484	RMxYJM	0.25327895553	0.0823379864	0.1322449633	0.1154791091	0.14066347586	0.1641302312	0.22462325148	0.0359833397	0.0764814565	0.0288772023	0.15159782491	0.208216862	0.1077014374	0.18683156727	0.2198948814	-0.0041328299	0.23162270168	0.2161902256	0.22286261678	0.27231448402
1	198580	198580	RMxYJM	-0.2114630403	-0.2514586862	-0.0971935142	-0.0863588004	-0.1900396956	-0.164864501	-0.0309137562	-0.12589506	-0.1956385176	-0.0971367153	-0.1778609346	-0.1212569322	-0.0618991758999999	-0.1027677954	-0.0926745695000001	-0.0770765978	-0.1211874104	0.0205280881	-0.0866855952	-0.0634602967
1	202756	202756	RMxYJM	0.0743889622	-0.0231410287	0.0561551318	0.0855755742	0.0184597635	-0.0611649548	-0.0741818362	-0.0739469726	-0.0260748948	0.0700183509	0.0333905776	0.0124765038	0.0888568347	0.0231458477	0.11802042198	0.0377982811	0.28995319173	0.0612000634	0.0252239225	0.0450525028
1	202818	202818	RMxYJM	0.01347833373	0.057205320607	0.018900123	0.1059688637	-0.00152145692	-0.08560671604	-0.06446689208	0.0132312621	-0.0437382505	0.09362505438	0.05298906083	0.11211541577	0.11621632674	0.07139765994	0.15705777549	-0.090438528543	0.23252861282	0.09511252362	-0.00551835194	-0.05152814598
1	202969	202969	RMxYJM	-0.0477722718	-0.00804323909999999	0.00594650569999999	-0.015758261	-0.04092662058	-0.0288405667	-0.0427266936	-0.02402526053	-0.04952512451	0.0364030468	0.0265022778	-0.013104156	-0.0051805895	-0.0190797075	0.0523109188	-0.0599337969	0.0916854667	0.00876067920000001	0.0871698297	-0.0308937027
1	203041	203041	RMxYJM	0.0313132797	0.00550728970000003	-0.078993636	-0.1399040165	-0.020933097	-0.00502076219999997	-0.0145669196	0.0058145225	-0.0649471519	0.0647400357	-0.00123915060000002	-0.0391275685	-0.0182510042	-0.131834807	0.0761725955	-0.1972245006	0.0730304525	0.0870288145	-0.0314670088	-0.0318959805
1	203275	203275	RMxYJM	-0.1022507333	-0.13111864677	-0.2127858028	-0.1702348299	-0.11891843798	-0.16640875266	-0.1818790643	-0.14003584122	-0.17076603734	-0.19019979677	-0.19872258112	-0.15903641043	-0.12202364052	-0.1364818335	-0.06046643769	-0.1714261949	0.0148575855	-0.1040299171	-0.0266072197	-0.1042430862
1	203340	203340	RMxYJM	0.0131853236	-0.00633746809999999	-0.0307915698	-0.0913677354	0.0287892606	-0.0638376082	-0.0370484249	-0.034024772	-0.0226966691	-0.0387969333	-0.0787870108	-0.0616469089	-0.0371378087	-0.0600852419	-0.00781131029999999	-0.1057362656	0.0341929091	-0.0196435618	-0.0356053293	-0.0300013924
1	203377	203377	RMxYJM	0.0661738088	0.0444553923	-0.0359536882	-0.0036306666	0.0404063856	0.0196980408	0.0247204177	0.0498546676	0.0520897223	0.0136821467	0.0127801215	0.00207631559999999	0.0472697016	-0.0375767584	0.087707537	0.0191911193	0.2240797327	0.0642631623	-0.00621824740000004	-0.00320479060000001
2	9560	249560	RMxYJM	-0.0061214117	0.00558804922	-0.0323551569	-0.0380790942	0.01928488002	-0.09131417617	0.01342206689	-0.04271402676	0.00164042409999998	0.00468940449999999	0.13094933298	0.1558390804	-0.0177232591	-0.07356575942	-0.03049976973	0.00903551859999999	0.09959169744	-0.0324309972	0.0131146185	0.0345201731
2	9802	249802	RMxYJM	0.15122429576	0.07697223933	-0.04646079051	-0.0985645854878	-0.07768276552	-0.15205039773	-0.1147874481	-0.000286779790000011	-0.018348853556	-0.1390641942	-0.08382012852	-0.07236827163	-0.05370415465	-0.0356601837	-0.00243339079999999	0.072437201082	0.18074187441	0.07008986691	-0.0362636179	-0.04649319453
2	9950	249950	RMxYJM	-0.051754330853	-0.05259592561	-0.07052772864	0.0256581655	-0.00505740487	-0.04717966555	0.02131649634	-0.05477057889	0.04679699767	-0.04258638322	-0.01583237355	0.0160070128	0.02319749575	-0.00553179275	-0.00788338675	-0.000111785599999997	0.07298384843	-0.0024894656	0.02995858214	0.0132491967
2	10210	250210	RMxYJM	-0.00497659964	-0.1062144883	-0.094514157221	-0.10254712692	-0.05889252869	-0.19260413588	0.009270527972	-0.04089118826	-0.072718901182	-0.12820470001	-0.039811401159	-0.06027625243	-0.02739065483	-0.0408699166	-0.04938410974	-0.06202201165	0.039182751711	-0.058641307024	-0.03148134644	-0.05337248877
2	10572	250572	RMxYJM	0.01957074434	0.04889513606	0.0782659522	0.00807628759	0.0236799545	-0.07365451836	0.04979600788	-0.0011594538	-0.00708532556000001	-0.05348087415	0.03128297854	0.06147084704	0.02685012321	-0.0233411016	-0.03017013594	-0.03060536937	-0.00538359246	-0.03797819462	-0.06546449152	-0.06903091247
2	10627	250627	RMxYJM	-0.0365069563	-0.045208262	-0.0758067296	0.0590310736	-0.12080208441	-0.15498372935	-0.152110727725	-0.12952059573	-0.07110406095	-0.173070537	-0.229062987	-0.0949238325	-0.0134484079	-0.0278148067	-0.0167801869	-0.06157193651	0.066931697	-0.0193334719	-0.091200084	-0.0397947709
2	10862	250862	RMxYJM	0.0157258246981	0.07452363897	-0.01566801286	0.06859209575	0.027458478629	-0.02564086395	0.00021350224	0.01692466163	0.0591104373376	0.00274514992	0.053130291248	0.14897751978	0.15377788248	0.08120514483	0.04850059079	0.0633199963	0.12550987024	0.10168445704	0.0411007846245	0.04030462622
2	10919	250919	RMxYJM	-0.00875614048999999	-0.046224714816	-0.00870182948	0.00136973689	-0.038691579183	-0.07285491826	-0.024675762584	-0.04946785304	-0.03646626436	-0.069982552749	0.02316978657	0.02511738511	-0.05057540998	-0.03421168897	-0.04330703314	-0.04008402244	0.0135057873	-0.02470749075	-0.022025516851	-0.05420868989
2	10943	250943	RMxYJM	-0.12212532154	-0.01856924952	-0.07142044877	-0.0984687740625	0.02458195189	-0.07370519928	-0.04060180303	-0.06533846997	-0.062507314109	-0.13260640088	-0.0413426707	-0.06538506422	-0.00202621273	-0.04300528602	-0.05309699893	-0.0274606333	0.05650106001	-0.020419930256	-0.03811369016	-0.05798051899
2	11129	251129	RMxYJM	0.006937786415	0.135906639834	0.03597136655	0.076210743743	-0.04912018733	-0.085115530032	-0.00169447944	-0.01065510211	0.03556190813	-0.03840672383	0.114893020603	0.03650712724	-0.0208410497	-0.0590663648	-0.05398783807	0.00195714984	0.040135131217	-0.08332399384	-0.03262881	-0.005637124577
2	11435	251435	RMxYJM	-0.08310976917	-0.10839112664	-0.07685335712	-0.07342413451	-0.07036154358	-0.14242196276	0.02283520357	-0.07380599297	-0.07370288117	-0.05887851885	0.01333842386	-0.0045658576	-0.019086458085	0.01995168306	0.00924427036	0.00622250736	0.07870921732	-0.018696991894	-0.03227413503	-0.01184977048
2	11545	251545	RMxYJM	0.02033836205	0.01493673674	0.05827886235	0.020711317764	-0.009276344393	-0.031143191149	0.14012565477	-0.012423275539	0.06572149954	-0.0014323035	0.08744652393	0.0661174442	0.038359854952	0.01912007459	0.07418188898	0.01649434843	0.07548515149	0.0326275305	0.04938418531	-0.01690587167
2	11855	251855	RMxYJM	-0.04600196349	-0.0996233228	-0.06259014401	-0.18636034861	-0.040896742401	-0.11394458934	-0.05104985021	-0.08060039096	-0.09086732598	-0.04514224156	-0.0267746557	-0.0708215454	-0.09844572388	-0.01421896569	-0.02067084399	-0.0259390361	0.0581198416	-0.02944953138	-0.04331391845	-0.0454102393
2	11892	251892	RMxYJM	0.00394122585	0.0723375538	0.01183474707	-0.01605333165	0.01676440523	-0.06759664771	-0.01188391079	-0.02749041501	0.088827293721	-0.0720212182191	0.02317019655	0.0864741689	0.055919068352	0.06530596685	0.001292794692	0.037551677	0.109783634825	0.00987049996	0.01938617384	-0.000611681282
2	12485	252485	RMxYJM	-0.02636055232	0.03558982958	-0.002121000675	-0.02349876445	-0.0890742723	-0.03554240592	-0.09358906212	-0.05929512663	0.1183603226	0.07950397715	0.05616831856	0.08082039039	0.02356810173	0.03359284163	0.009155780411	-0.08339062089	0.001730025615	-0.03098445633	-0.008235089361	-0.03595323761
2	12511	252511	RMxYJM	-0.02757782463	-0.08430857226	-0.07095103417	-0.17338443175	-0.0474391073	-0.10974943939	-0.13137133576	-0.0850087368	-0.0670009976	-0.20839744503	-0.0249953369	-0.06867008294	-0.06420576773	-0.0123635555	-0.09596593569	-0.05632262214	0.07600490511	-0.06290917579	-0.12023787857	-0.09837165491
2	12839	252839	RMxYJM	-0.01025712878	-0.04202720931	0.031307912189	0.07126401427	-0.02065102221	-0.05585529565	0.04382410282	-0.02986723061	-0.016239668706	-0.00570415717	0.11596139211	0.05913362321	0.04588703068	-0.0358516761747	-0.0227035725316	0.01857526578	0.06506062564	-0.030004336123	0.05206374853	-0.018596097047
2	13169	253169	RMxYJM	-0.0326236864	-0.056381463685	-0.02776861319	-0.01200434941	-0.04396294529	-0.07205730142	-0.02049262219	-0.0637896573	0.0322728953	-0.0659421674	0.04117074474	0.00719434332	-0.033812653835	-0.045653503839	-0.027626359022	-0.010797101614	0.02406333893	-0.06114929885	-0.0176165373	-0.0550670612
2	13189	253189	RMxYJM	0.0238380059	-0.0153028514	0.0395771043	-0.0032842579	-0.0100870222	-0.0653776056	0.0013943421	-0.0892582414	-0.0209881068	-0.0872364078	0.0691117742	0.002420916	-0.00783794630000001	-0.06436919525	-0.0350209442	-0.02221668279	0.0450501565	-0.0173944073	0.0151150428	-0.04730530675
2	13313	253313	RMxYJM	0.0430382533	-0.01150631574	-0.01748233139	0.0137318601	-0.12841778091	-0.14238005423	-0.034898328389	-0.07865040697	-0.035960687357	-0.04927121793	0.1067131081	0.0383993291	0.06637576366	-0.01216534335	0.01820171709	0.00993729527	0.11336706137	0.0199393104	0.00149129429	0.0270668788
2	13609	253609	RMxYJM	-0.238636843	-0.1740904224	-0.221459294	-0.2038253158	-0.21323049905	-0.2886409993	-0.09797124964	-0.39986714982	-0.1023731136	-0.2062457373	-0.1857462362	-0.2377324187	-0.12759113373	-0.1020143986	-0.170279947945	-0.01024472616	0.05545804869	-0.1787162564	-0.125609301076	-0.1558186768
2	14298	254298	RMxYJM	-0.02807482924	-0.112744036249	0.026510713554	0.02164932347	-0.0164723623	-0.08625013767	-0.0559539026	-0.03673471278	-0.04258724092	-0.05973136909	0.07652406716	-0.00766816065	-0.037458188609	-0.04944218511	0.00700236546	-0.01230274874	0.06514058866	-0.00081971757	-0.0381140547	-0.0551749765
2	14472	254472	RMxYJM	0.02141470194	0.0119938455	0.11964817172	0.03901549386	0.01550320949	-0.06627096787	0.0268246874	-0.05092674598	-0.0038381024	0.00265093806	0.05278549462	0.077947691305	0.04641685301	0.07312547128	0.07455290863	0.00712989261999999	0.05526902716	0.00895018926999999	-0.03216926751	0.03415591469
2	15234	255234	RMxYJM	-0.00523225077	-0.06786886511	-0.070284222437	0.02844170857	-0.02624732168	-0.03382173949	0.08385926991	-0.03749029335	0.06899271798	-0.00983945704	0.0232181154	0.046008560398	-0.04103526584	-0.00569666125	-0.001759137266	0.02236774311	0.04667215274	-0.03360577413	0.00687557916	-0.00664288651
2	15726	255726	RMxYJM	-0.05006118612	0.13097168294	-0.10872840788	-0.10376066402	-0.047968953208	-0.1185601352	-0.09857664255	-0.07773742749	-0.05427428368	-0.13805930507	-0.022518866434	-0.09192249329	-0.05732883194	-0.093816706292	-0.08728971094	-0.04804447197	-0.04964474817	-0.13631033913	-0.01112221408	-0.047802370101
2	15830	255830	RMxYJM	0.05299085618	-0.11349145542	-0.02466012725	-0.05319036696	-0.02377610307	-0.06425756228	-0.04604620968	-0.0548635392	0.06827849876	-0.09295419313	0.05273887315	0.03087224015	-0.06710887735	-0.045280397134	-0.0558133097026	0.0266126326	0.04948801498	-0.03610841995	-0.081317138421	-0.0687524188
2	16749	256749	RMxYJM	-0.091451096203	-0.1713465990858	-0.10532421267	-0.05678217812	-0.05795302619	-0.11560727901	-0.05073690513	-0.06346597141	-0.074293722985	-0.06655733138	-0.02208310751	-0.06172908495	-0.08116495439	-0.01675983703	-0.05365936848	-0.084953149	0.02898364404	-0.11554397322	-0.083654809651	-0.081522801893
2	17715	257715	RMxYJM	-0.0174558176	0.047100064522	0.001982970409	0.03603529119	0.003830999588	-0.11753989845	-0.00710439474	-0.05535928339	0.00245705018	-0.02255004231	0.01382667079	0.00245366546	0.013628276578	0.01109807812	0.00628075314	0.03119038411	0.08604935947	0.02824078063	0.04090992564	0.01732951794
2	18004	258004	RMxYJM	0.02571889579	-0.0892076722	0.03002270133	-0.02865003017	0.003316806	-0.01371579259	-0.01872121694	-0.0299336358	0.04419900948	-0.062821897187	0.023146587295	0.03871957721	-0.085738417802	-0.00857585953	-0.000595387029999998	-0.043225552234	0.057172815924	-0.019759745382	-0.043769927596	-0.03671799793
2	18082	258082	RMxYJM	0.010653538744	0.028320457564	0.01281772689	0.062497759723	-0.012532383715	-0.0542440261	-0.06261003764	0.01354113086	-0.01192090715	-0.01537490837	0.07787834613	0.04412207741	0.03163612106	0.05866570231	0.06791534585	0.06922509855	0.11376522666	0.01731067031	-0.02213186184	-0.01007733971
2	18513	258513	RMxYJM	0.022156408941	0.01976215238	0.06957313037	0.10407026169	-0.00400430313	-0.06628759451	0.06644820593	0.03852472111	0.05250975711	0.0286632247356	0.14551017832	0.12875740344	0.07277634027	0.0320837147	0.031446914828	0.09769371999	0.16148962858	-0.0098066194689	-0.012497545432	0.05028956677
2	18942	258942	RMxYJM	0.01571530859	0.017495683995	0.01189949971	-0.02539639674	0.01479407	-0.048303742315	0.01430082748	-0.03062569001	0.03921069174	0.0104950026	0.0237029213	0.02267631959	-0.06336484861	-0.046156844384	0.01483710794	-0.0114974072888	-0.00482951512	-0.06189631092	0.00406923014	0.018812229036
2	19218	259218	RMxYJM	0.02135544958	-0.00870125642	-0.00335286312999999	0.02508432906	0.00800638998	3.22342199999964e-05	0.03327606728	-0.0204554039	0.05658611236	-0.00907175622	0.055055966989	0.02189478689	0.04890786694	0.04862289317	0.02161184123	0.021255193	0.03315105132	-0.0097595861	0.02688205007	-0.00522197317
2	19557	259557	RMxYJM	0.00280989316	-0.03226166793	-0.017070055864	-0.03656281853	0.01561652515	-0.021192257752	-0.00112765078	-0.041505502911	0.00642765157	0.155083238294	0.0879027107	0.0039566424	0.00204233667000001	0.023427347	0.00379355453000001	-0.00892064718	0.04581325399	0.0024308713	-0.02329142352	-0.02702262744
2	20268	260268	RMxYJM	0.09305225592	0.11526271164	0.10510230321	0.15801434798	0.04436467365	0.13380364292	0.050783375493	0.043583271838	0.025567849962	0.09202235245	0.13823906598	0.08397025381	0.13956788558	0.09458202366	0.08231146718	0.115090778512	0.13341380653	0.081174133655	0.06636590279	0.1055152547
2	20520	260520	RMxYJM	0.08456576786	0.1349112107	0.00485216529999999	0.0734921236	-0.02505423613	-0.09396119822	0.04148828519	-0.08377394394	-0.1491291941	-0.07708838078	0.15040488012	0.0664159954	0.00344936079999998	-0.013822079	0.0126411313	0.00335232819999998	0.0400234396	-0.0545206963	-0.0298073225	-0.02021230027
2	20844	260844	RMxYJM	-0.01056578557	0.01173312882	-0.027361139226	0.02674437562	-0.01492137833	-0.12480074191	0.0143469896	-0.01595148062	0.00242467125	-0.030718486389	0.07555432035	0.01205271973	0.040444426113	-2.01316000000146e-06	-0.03215006149	-0.00191825819999999	0.0681155211	0.01145874798	-0.01685640826	0.03375686204
2	21460	261460	RMxYJM	0.00232188936	-0.08410780116	-0.029339485693	-0.016882572708	-0.00213104202	-0.14549449675	0.10688049272	-0.04350268652	0.08014357098	-0.06873557466	0.09759066815	0.036280706117	-0.05130783456	-0.02982587512	-0.004029409942	0.02980647943	0.09717806018	-0.01096895366	-0.0316377913759	-0.005458833874
2	21479	261479	RMxYJM	0.01105297007	-0.02286453831	0.00960010482	-0.03449623579	0.0057280906554	-0.1114881092	-0.021548577973	-0.0358388989	-0.009936938802	0.11546815044	0.06272083453	-0.02663472396	0.040284205423	0.010006416318	0.0363310431	0.02612360501	0.13956263625	0.027155307222	-0.026447703945	0.066363018877
2	22295	262295	RMxYJM	-0.06474188776	-0.045507473084	-0.04419070767	-0.00921946062	0.02134429416	-0.085460283906	-0.049048392051	-0.05203474246	0.03529726661	-0.04910719127	0.03551440179	0.03503678814	-0.020530345416	-0.015548548551	-0.025571763894	-0.02278601762	0.0048711253	-0.036631655146	0.01374552524	-0.07226344983
2	22384	262384	RMxYJM	-0.038450131575	-0.10411665218	-0.04670867271	-0.01925563366	-0.00227316876	-0.15548544532	-0.09835542394	-0.030508576003	-0.03723653633	-0.09233188742	0.048475318924	-0.035451081656	-0.07951354767	-0.08028803234	-0.0592621607	-0.0076616803	0.000865242689999997	-0.08506827453	-0.08448928906	-0.14329580073
2	22414	262414	RMxYJM	0.07557671816	0.0401382643	0.0833430226	0.0248173553	0.03550926488	-0.052932486	0.09640160316	0.04062351621	0.06523274	-0.0493311787	0.06909036406	0.0295313015	0.0406404542	0.0218285409	0.0331046755	0.051300745	0.0920854182	0.0239041463	0.00232588550000001	-0.004454664
2	23229	263229	RMxYJM	0.052606810236	-0.0142806146	0.00663183769999999	0.09289835673	0.01931129423	-0.10529554085	-0.00478081188	-0.03432575064	0.02614025542	0.00649725780000002	0.09362658873	0.055120242	0.05616613094	0.03809782243	0.04024364083	0.0211101731	0.12403039894	0.0253805537	0.02798536244	0.02305989597
2	23440	263440	RMxYJM	-0.05987672099	-0.05479851902	-0.0274985767	-0.023725515191	-0.07038525845	-0.047607536539	-0.05171275323	-0.000928810820000001	0.03972072593	-0.058930920616	0.019828859381	0.0335488334899	-0.04381486375	0.040183664215	-0.048994309171	-0.00583504239999999	-0.015053345586	-0.03887260135	-0.0303685473134	-0.0471292995
2	24341	264341	RMxYJM	-0.08360420015	-0.04493908469	-0.039456697305	-0.061198235461	-0.010537756599	-0.06641999482	-0.05490054935	-0.02276493009	-0.03902859727	-0.05106944541	0.02633100868	0.036098340708	-0.00654665879	-0.05129481374	-0.016322026695	-0.02851040669	-0.034916636326	-0.03883155298	-0.025043042846	-0.037188895389
2	24601	264601	RMxYJM	-0.000956211410000001	-0.06282462858	-0.04966439184	0.057819356226	0.0129783202248	-0.08868101787	-0.05465359011	-0.0186999467	-0.04838400485	-0.07162566162	-0.04943702456	0.06767180029	0.01367900611	-0.008101780295	-0.014663761061	0.0477320963	0.06483666267	-0.033006083128	-0.028837902381	-0.003047766077
2	24859	264859	RMxYJM	-0.01230276601	-0.04045610147	-0.05588925257	-0.074592560606	-0.03418523586	-0.10333061695	0.025123884111	0.00115111822	-0.09483720464	-0.12159635212	-0.03830822573	-0.08406867904	-0.037143723	0.012445456889	-0.00300033174	-0.06707655315	0.04846906348	-0.01092876069	-0.03736272724	-0.01740369386
2	28538	268538	RMxYJM	-0.03345118274	-0.02849010747	0.00507120309	-0.085346957639	-0.04450970349	-0.08331170792	0.00995025366000001	-0.013691913451	-0.06174966949	-0.01701993039	0.043417227124	0.00895458945	-0.01931051788	0.00666934958	-0.02280613599	-0.0119243868	0.0322789813	-0.034889706941	0.043174289566	-0.02540491197
2	28614	268614	RMxYJM	0.04686872495	0.047466854419	0.00105358964	-0.087907846257	0.02592992757	-0.13240590878	0.02793906933	-0.0726572143	-0.01841085329	-0.04396555302	0.052449485311	0.04786133369	0.049252371257	-0.00834791205	0.00106449081	-0.00812688746000001	0.12446943035	-0.048961622907	0.00824572101	0.040108749024
2	28957	268957	RMxYJM	-0.00859376709999998	0.00461775489999999	-0.0230967705	-0.0590132813	0.01282545225	-0.063281146173	-0.044593758542	-0.000993024069999997	0.052785599	-0.0687193483	-0.0074981727	-0.00959601730000001	-0.0560733213	0.1827038625	-0.0804907982	-0.0857162128	0.00285394549999998	-0.0812622009	-0.06458653697	-0.0264555369
2	29266	269266	RMxYJM	0.15316440383	0.04274104467	0.113682907126	0.03373050024	0.02746205622	-0.03912702242	0.073455151918	-0.06238588559	0.07070251676	0.0438567717	0.24638747354	0.073162934948	0.05405506197	0.01120410494	0.05457664622	0.07040808942	0.056533898848	0.033456242656	0.03536520487	0.020727018634
2	29527	269527	RMxYJM	-0.03746771503	-0.036192191975	-0.03961956712	0.00709144501	-0.06333907173	-0.09394474699	-0.03704046616	-0.0411668961	-0.0884282912	-0.06298063664	0.063247042	-0.05578622008	-0.0698088257	-0.01810871435	-2.79664899999997e-05	0.00755287070000001	0.029295495782	-0.02221437404	-0.06261539776	-0.00477597897
2	35813	275813	RMxYJM	-0.01169603353	-0.07876022598	-0.03071961615	0.02318021531	-0.08466509589	-0.12901851718	-0.05844817919	-0.229249650396	0.0695636236	0.009885269524	0.03898306525	0.02704416431	0.08865521797	-0.02318436354	0.07839695199	-0.0930519321	0.12951197137	-0.051285712641	-0.15375411686	-0.03932874623
2	36259	276259	RMxYJM	0.01396000783	0.0170400913	-0.03843186235	-0.04855779704	-0.01150480913	-0.10760247069	-0.024155227478	0.000944261559999993	0.02267692719	-0.078947071066	0.03015344449	0.02088435913	-0.010235377122	0.01416343818	-0.007400244666	0.000442502679999998	0.114575827659	0.032472088151	-1.17305099999986e-05	-0.046627128201
2	36827	276827	RMxYJM	-0.14815290231	-0.11452105017	-0.02041620386	-0.049959159051	-0.0156841824	-0.07761036859	0.03557898369	-0.0046048504	-0.102493561	-0.02659274205	0.014500531201	-0.043452751609	0.02718749871	0.012817032835	0.01161296184	0.03430324441	0.05557525552	0.02490156802	0.000702845341	-0.04013482486
2	37421	277421	RMxYJM	0.03193325198	0.04465695292	0.10180804361	0.07418685155	-0.04594095314	-0.03932303344	-0.05747795666	-0.03792929163	0.08269862616	0.0540628978	0.08348814345	0.0510163339	0.053281908	0.00455050687	0.02533020374	0.0594499609	0.13538756505	0.04621444559	0.01689676573	0.00447376189000001
2	38270	278270	RMxYJM	0.000971493590000001	-0.08247447645	-0.05413554279	-0.006379013757	0.00018215859	-0.06059852262	-0.0665645941	-0.04433526972	-0.02913237653	-0.12089693154	0.063786564785	0.01236466275	-0.050252133935	-0.04787069327	-0.0166903937	-0.03966278999	7.69211100000028e-05	-0.0257022712	-0.02482769263	-0.03883307005
2	38797	278797	RMxYJM	0.01819795735	-0.013214799993	0.03658699797	-0.00624200379999999	0.01861567472	-0.07973303844	0.00288903930000001	-0.0129757944	-0.05082724082	-0.0603347272	0.04873560159	0.00803330317000001	-0.02574742802	-0.04031155299	-0.03270670346	-0.03240051429	0.0102231634	-0.0098417549	6.08640000000077e-05	-0.00202052913
2	39402	279402	RMxYJM	0.01140766358	0.00385625293	0.01233663901	0.01542918753	-0.01542650256	-0.113632744737	0.0819300992	-0.01371669355	0.064075145717	-0.03262809757	0.05560146915	-0.003036496	-0.00435435985	-0.043889540201	-0.05964786356	-0.01249531958	0.10593576077	-0.05309768975	0.08965328278	-0.00342264362
2	39432	279432	RMxYJM	0.04056512982	0.03844228909	0.04706682286	0.04870013557	0.029831527599	-0.00494438535	0.05116096034	0.00606373084	0.086439554014	-0.00598037245	0.04974727072	0.0957358841	0.03465765648	0.03290394383	0.03306835047	0.04081999798	0.06643863684	0.01761036742	0.01521168326	0.02151446085
2	39604	279604	RMxYJM	-0.08834747788	-0.13617767434	-0.01985166533	-0.04613818263	0.00800720690000001	-0.06753758712	0.0105825259	-0.0307570744	0.00704338999999998	-0.0860995823	-0.0199785584	-0.0463697695	-0.06607919635	-0.09100652733	-0.07075756189	-0.06741438158	-0.0186843993	-0.0428921417	-0.04825822388	-0.07838608953
2	40326	280326	RMxYJM	0.08060064653	0.05421814295	0.0785377394	0.0752525376	-0.02394026686	-0.11115014118	-0.04110145426	0.00664484266	-0.02321620252	-0.1811518633	-0.117438038879	-0.20481297694	-0.0514431853	0.0482695288	0.0654442916	0.0731883899	0.0493371763	-0.0422126624	0.0799968298	-0.0349881738
2	40551	280551	RMxYJM	0.03247252518	0.054642581854	-0.0293468189	0.0277948828	0.007895273179	-0.03629836036	0.01315194737	0.01502449231	0.107164101	-0.0229141215	-0.0100671625	-0.0927981247	-0.1078796052	-0.04772777224	-0.0586013323	-0.0366777134	0.0742749217	-0.07700283872	-0.09462857461	-0.05282519033
2	40717	280717	RMxYJM	0.0151856331	0.0423629517	0.037514938	0.0513069499	0.00282543798	-0.04955918949	0.01976111642	-0.02220932307	-0.00853437160000001	-0.00038363449999998	0.0030080868	0.0609549407	-0.0505863315	-0.022745702	-0.0325657735	0.0204454071	0.053373224	0.0256965063	-0.0230240863	-0.0275667004
2	41043	281043	RMxYJM	0.01231503137	0.05040350124	0.052166288119	0.036745085416	0.024632518301	-0.015380587534	-0.025904028242	0.05179912353	0.07401509271	0.01495493976	0.11563451199	0.01059905606	0.05613765687	0.06675359778	0.05283391816	0.04847228359	0.11629364248	0.055779487911	0.02528198161	0.04056936237
2	41242	281242	RMxYJM	-0.03459206803	-0.06659574493	-0.03898432298	-0.02373016625	0.00682969083	-0.06102678157	0.02032906147	-0.02165313663	-0.00606399063	-0.0406739903	0.06554340186	-0.04035932105	-0.01190050132	0.000940911399999994	-0.01965854433	-0.000911951600000016	0.0134744234	-0.0182259661	0.03318454363	-0.00371917652999999
2	41481	281481	RMxYJM	-0.01907941352	-0.07056366919	-0.04026931419	-0.05261862856	-0.087483347121	-0.16965484808	0.03231590305	-0.07972534235	-0.05114258217	-0.03014451008	0.03803035365	-0.01095612353	0.081211128166	0.09062834403	-0.00328925697	-0.01200732119	0.07679727747	0.009928853282	0.007986258034	0.064142876633
2	41503	281503	RMxYJM	-0.1289020981	-0.11093452722	-0.10079161794	-0.15724255524	-0.06530115765	-0.0874537129	-0.06950460881	-0.09865976187	-0.06293303479	-0.05087092439	-0.029564494444	-0.068924832804	-0.03485505011	-0.003736335973	0.00611352976	-0.03204825757	0.067233870246	-0.080042125875	-0.03067852374	-0.008453991306
2	41711	281711	RMxYJM	-0.10698732207	-0.19005785963	-0.09394852245	-0.11313618619	0.02648960422	0.01036426849	0.0346798003	-0.0084461339	-0.0721494348	-0.0307042983	-0.09623011678	-0.00548487340000001	-0.1042322023	-0.04878083983	0.01148865781	-0.0069723067	0.02773102572	0.0197087958	-0.00471655256	-0.02832823077
2	42184	282184	RMxYJM	-0.119250958285	-0.01425985014	-0.05155878889	-0.27403923413	-0.0860529133	-0.28269193402	-0.1715541484	-0.273558653	-0.16633867275	-0.24260820623	-0.21398568163	-0.1855217222	-0.13482587238	-0.12409298727	-0.12133478977	-0.1190481457	-0.10099867817	-0.1353215086	-0.1919637315	-0.0657241046
2	42833	282833	RMxYJM	0.03061733027	-0.06728473397	-0.0357352367	-0.00235497061000001	-0.02362465168	-0.112776025487	-0.01750199367	-0.03456079035	0.02745900782	-0.05353353723	0.14780314092	0.10767089819	-0.0145054673	-0.01161853691	-0.03061527627	-0.0236678171	0.04651085124	-0.07603531721	-0.0153281591	-0.01111011333
2	43327	283327	RMxYJM	0.003471792583	0.02768664804	-0.1708261791	-0.07472462013	-0.07160872181	-0.16064106789	0.01670476856	-0.1089317082	-0.002717686001	-0.1024335173	0.06517441517	0.05105131791	-0.04251523343	-0.07136587111	-0.01667371131	0.15351605	0.1209256325	-0.05550398117	-0.08228084425	-0.03132167173
2	43651	283651	RMxYJM	-0.0814600371	-0.04945387701	-0.085848569147	-0.0106359861	0.00506176387	-0.10740331298	0.01335791526	-0.03625116915	-0.02761243861	-0.13688253214	-0.02234029324	0.01168560944	-0.03147861472	-0.03941381756	-0.01494815051	-0.01214524635	-0.04595424028	-0.04739279864	-0.057696885761	-0.0934861276
2	44901	284901	RMxYJM	-0.15099982368	-0.1145423782	-0.1256414272	-0.0951066002	-0.10956195321	-0.224167839749	-0.09155965443	-0.155390316054	-0.16704783402	-0.2381287335	-0.082309875	-0.1761738212	-0.1061368651	-0.064144999	-0.1199116932	-0.1072357398	-0.0700347209	-0.124059002	-0.13818449046	-0.15933693765
2	45006	285006	RMxYJM	-0.07001771731	-0.01395058948	0.006135905482	-0.01976987142	0.00830096349	-0.105659409644	0.01133936419	-0.040661870542	-0.05663607589	-0.14897884151	0.01576474777	0.0054492148958	0.03870709005	-0.05460023998	0.04777626531	-0.04442263402	0.02946714804	0.03276843733	0.047244362168	-0.055556133537
2	45266	285266	RMxYJM	-0.08828664206	-0.0133297797	-0.0910503541	-0.10538160407	-0.010707764179	-0.02880859065	0.043438161563	-0.03137789458	0.01168982384	-0.06513676551	-0.000598773849999998	0.03219518139	-0.03014680256	-0.066503525715	-0.01780552446	-0.02819247613	-0.03651128044	-0.0051980971	-0.02554543562	-0.014520758553
2	45821	285821	RMxYJM	-0.086841403551	-0.10827136658	-0.051857634291	-0.05400907355	-0.03873635849	-0.18248535101	0.008028031471	-0.06820024747	0.01901173638	0.0403965383	0.041742559012	-0.0460034836	-0.02090412844	-0.041995681305	-0.00860622683	0.05781276839	0.0490135099386	-0.072762907287	-0.01122882817	-0.03190742039
2	45863	285863	RMxYJM	0.06702607737	0.00476935592000001	0.08298920338	0.0529955518	-0.00151946375000001	-0.11543864216	-0.07142060002	0.0921813199	-0.1418621232	-0.1288217851	-0.1256464979	-0.02086325361	0.06884774837	-0.04174829016	0.1228221673	0.07462493092	0.14360955256	0.05464374819	0.12526393923	0.00415474798
2	46600	286600	RMxYJM	-0.03124307098	-0.01128280039	-0.01706078315	-0.056279395028	0.0176267918	0.00264741158	0.07848793744	0.0320980023	0.06644195076	-0.033414349152	0.00661994234999999	-0.00208569259	0.035530619721	0.004697135818	0.00580234025	-0.01696163	0.063954827522	0.02057816488	0.015133232305	0.05616685309
2	47059	287059	RMxYJM	0.0852264558	0.18921474087	0.12254908524	0.06727152928	0.02683991442	0.00753626628	0.05511700091	0.0139122255	0.08168762642	-0.001402844	0.0700272959	0.12743853652	0.0878137279	0.0842973721	0.05705377697	0.0735578546	0.00558959880000001	0.03812121268	0.06174664666	0.06555056666
2	47241	287241	RMxYJM	0.2702791442	0.3288776196	0.3680434925	0.122824298	0.25298083958	0.2679684062	0.2147980512	0.3283946832	-0.1406520378	0.0495635096	0.2647208857	0.081639045	0.5082974799	0.3647635767	0.38155650239	0.442668841	0.5081127016	0.52204967066	0.2713564723	0.3404165047
2	47609	287609	RMxYJM	-0.00174206626	-0.03736297561	-0.01981036701	0.02628856507	-0.038543837495	-0.15475589512	-0.01991902919	-0.022127268792	0.03134609041	-0.048123876023	0.06767816077	0.012958899592	0.00525633118	0.04641062291	0.04205197102	0.02176378797	0.05221235664	0.011906995816	-0.063261178679	0.035224114515
2	48458	288458	RMxYJM	-0.07739169511	-0.009464590418	-0.02627372984	-0.01246868613	0.02017177411	-0.11175148225	-0.033580730603	-0.02884510761	0.03983891656	-0.10213788733	0.056345435021	-0.01560472142	-0.056568203611	-0.04229649973	0.0241810780245	0.03381371523	-0.02984199723	0.01741405459	-0.00830111291	-0.02298714483
2	48652	288652	RMxYJM	-0.05654700872	-0.01933548493	0.0541519516	0.0499722581	-0.01794820134	-0.17013786577	-0.03997517401	-0.06591242422	-0.09499103702	-0.16941806594	0.0630336601	0.00364608180000001	0.0236596296	-0.02466841823	0.03904567118	0.03156327821	0.06560409135	-0.01710474217	-0.101825159756	0.0446515723
2	49727	289727	RMxYJM	0.00392895013	0.006311536632	0.003049149665	-0.033938858388	-0.012289076829	-0.0684140635	0.00056122212	-0.030652672501	0.004058755409	-0.03152041923	0.08879558179	0.006731903247	0.0187827870072	-0.026373786002	0.013658723654	0.00586959138	0.007837483452	-0.010532606421	0.002250703384	-0.0171303888551
2	49996	289996	RMxYJM	-0.05989763235	-0.01224881127	-0.00650057114	-0.02223760992	-0.016047701223	-0.1246953330922	0.001787247206	0.00665928912	0.00872406011	-0.05149986551	0.00508929135	-0.00930908885999999	-0.01648545539	-0.032854280673	-0.03608464416	0.00723771994	-0.03149603144	-0.02358936266	-0.0384169197849	-0.03414877465
2	50912	290912	RMxYJM	0.0619627869	0.020321221099	0.013843328753	-0.00123332099	0.048330646654	-0.01487747304	0.04331978736	-0.00131445111	-0.000374627420000001	0.00591753463	0.10098682897	0.0682881409	0.08305006417	0.0098579548	-0.00461749352	0.06795095766	0.03527520937	-0.00148447924	0.0578824157	0.02538348778
2	50951	290951	RMxYJM	-0.063166461905	-0.00613008648	-0.0333605409	0.04375664164	-0.02280688433	-0.08934177036	-0.05735422564	-0.08216728551	-0.03943975719	-0.08739569639	0.08279995332	0.04416219843	-0.020877236	0.0144359917	0.02239168317	-0.01517504629	-0.01797564034	-0.04381839608	0.00273049034	-0.03638561212
2	51535	291535	RMxYJM	-0.06535814357	-0.03441129046	-0.02023721106	0.01947079502	-0.02166258072	-0.10231668846	0.00214688685	-0.02365229759	-0.02134585959	-0.03966679619	0.07295159193	0.009543330032	-0.028456147028	-0.060160969228	-0.011697293175	0.036147537	0.0106529067	-0.048081247022	0.02013701043	-0.01795514196
2	51768	291768	RMxYJM	-0.00231538412	-0.00371910569	0.0085873056	0.01672066016	-0.02688822989	-0.132102914659	0.03018915834	-0.00602546197	0.00682224559	-0.14279554862	0.06967512969	-0.00849612113000001	0.052480678623	0.01201413786	-0.00414703313000001	0.05715314904	0.04285983242	0.06665173373	-0.00770547316	0.03700396258
2	52080	292080	RMxYJM	-0.014013910145	0.0129751415	0.01678084438	0.01248155569	0.00130974874	-0.06687906136	-0.00645820325	-0.00731084368	0.01006041401	-0.02118855606	0.029887133741	-0.00698666372	0.02426340135	0.00273768264999999	-0.05151978387	0.014206983	0.000620319379999998	-0.00727395828000001	-0.03320716327	-0.03021715905
2	52104	292104	RMxYJM	-0.0144279178	-0.0224763972	-0.0259778457	-0.0522502036	0.00775788568	-0.11517770327	0.01526966194	-0.04421671458	0.02310860279	-0.07936531844	-0.00150849533000001	0.0257617022	0.0367127609	0.04747612675	0.06163664005	0.0380390768	0.04096283478	0.0113924268	0.00706836699	-0.00936392
2	52316	292316	RMxYJM	0.17872001594	0.2220761688	0.14002822223	0.20124402929	0.0339097425	0.02879184955	0.04089803719	0.00407218323	0.10187941592	0.1779551793391	0.20009202331	0.15847032383	0.20322217447	0.15502719039	0.155896309971	0.16994226815	0.17013196387	0.181043612457	0.149937293211	0.132212517014
2	53014	293014	RMxYJM	-0.032875954704	0.00326241283	0.015492622072	-0.01483655776	0.006425225667	-0.08711895184	-0.01027837087	-0.020832196744	-0.07622489803	-0.09713552793	0.109774343541	0.058485202149	0.05466137214	-0.015054209771	0.04074152881	0.07530212365	0.0633280118	-0.0015413888325	0.0025263006	-0.00875693491
2	53145	293145	RMxYJM	-0.023035408442	-0.096039177607	0.02493566138	-0.07254415481	0.009596141612	-0.06870964325	-0.004163091542	-0.021137378795	-0.01268137979	0.04727904334	0.080153571364	-0.00919053219	0.0769699189	0.03195896324	0.05418971219	0.101058716563	0.03224862897	0.08115547749	-0.00935962231	0.01804481191
2	53509	293509	RMxYJM	-0.04508447806	-0.06078254487	-0.03766292794	0.0099169148	0.00115832855	-0.11981608059	-0.03435073147	-0.06790753825	-0.04934840703	-0.080850799752	0.07197946719	0.02040286557	-0.04920803203	-0.07337234244	0.01802671753	-0.023438742389	0.01766568737	-0.00776329021000001	0.00383391610999999	-0.0225047185
2	53551	293551	RMxYJM	0.26185690072	0.30728101804	0.24777441355	0.22745466842	0.00510130971	-0.00884317814	0.06212402738	0.03044188875	0.21828486497	0.18971044891	0.25190098091	0.19978842892	0.2202860196983	0.12529912114	0.139203239384	0.21624821134	0.1159645823	0.14036997183	0.07513973981	0.06581190494
2	54264	294264	RMxYJM	0.0039620771	-0.10274131916	-0.03644675555	-0.10382011594	0.0208839714	-0.103648969534	0.038824042109	-0.09565823681	-0.05624404789	-0.1403652378	0.01617243898	-0.0340608527	-0.0835873299	-0.05503625858	-0.03654810719	-0.05422284678	-0.06718465243	-0.0975888717	0.01821279695	-0.081024109558
2	54604	294604	RMxYJM	-0.1489073696	-0.01386503746	-0.13577896353	-0.0895939602	-0.065101592314	-0.19767201892	-0.051491289947	-0.15133449291	-0.17139205055	-0.21472151405	-0.000138830350000001	-0.11521662658	-0.09488473722	-0.10096231407	-0.0784680494	-0.0683703863	0.02765371658	-0.10945028103	-0.103749502806	-0.0683515483385
2	55164	295164	RMxYJM	-0.00851920346	-0.020694478	-0.0791623779	-0.0110987683	-0.0496832246	-0.0930178638	-0.0109222094	-0.0568770335	-0.0478760026	-0.0317386983	0.065088924	0.0226079614	0.00416490080000001	-0.0011745558	-0.0388583264	0.0209689001	0.0238462638	0.0221187116	-0.0396289248	-0.0191587928
2	55534	295534	RMxYJM	0.016823254008	0.01523608148	-0.065098155048	-0.02427963124	-0.01965434132	-0.16776111638	-0.03080805032	-0.074319535004	-0.09918989856	-0.14568688495	0.05345448045	0.0166165165	0.06210661253	-0.02989091745	0.0256221836	0.03899726197	0.0484325443275	0.03250816029	-0.01608960215	0.01055429195
2	55690	295690	RMxYJM	0.088803482858	0.03269762464	0.1168064846	0.13510853529	0.047433952137	-0.00242669127	0.06269193937	0.04077343442	0.059117224778	0.11213039661	0.2453620495	0.13870235162	0.12774038557	0.05403198516	0.11563424944	0.08583762233	0.093697854	0.01951662756	0.038842535702	0.08841831308
2	56419	296419	RMxYJM	-0.02732714562	-0.00834231865	-0.074751580778	-0.03742649852	-0.046382497609	-0.07205053632	-0.01492269869	-0.07771879858	-0.060845276867	-0.08797602605	0.02514786954	0.00439038603	-0.0799166716	-0.061966663633	-0.052880856739	-0.01107938732	0.01506279972	-0.05300153712	-0.02754835676	-0.07700360328
2	56572	296572	RMxYJM	-0.01297093027	-0.00264743052	0.04362858275	0.02099476856	0.02674559563	-0.05659898667	0.03002004878	-0.00395899523	0.08330764394	0.0106657075	0.09577983185	0.05367400869	-0.0275655979	-0.02252181176	-0.01503316933	0.0303333075	-0.0076151241	-0.01339913276	0.00413091858	-0.02310371517
2	56862	296862	RMxYJM	-0.05411179563	0.0160682228	0.00261850577	0.01153969196	-0.02738825593	-0.212536381	-0.036833478475	-0.049980596187	-0.055811640058	0.04869588822	0.03467668535	0.1083492697	0.15314116623	0.041992558474	0.056712523811	0.00740757400000001	0.088279079194	0.04203496259	0.00449858862	-0.010325858103
2	56939	296939	RMxYJM	0.00487432015	-0.06656543108	0.077593219847	0.11143715506	0.04081666753	0.02608526962	0.04470027573	0.08106192303	0.03901078301	0.045256701126	0.10845503655	0.09479027466	0.05906805781	0.033773540065	0.047493820574	0.077477029	0.06010197744	0.0234583088	0.02078974844	0.0590049671
2	57313	297313	RMxYJM	-0.11692464853	-0.03168386325	0.0163187576	0.0148489053	-0.01756800521	-0.03154872919	0.02742389641	-0.0188345714	-0.06750107952	-0.0767262684	0.0621568428	0.0908663167	0.0133752109	-0.02059000825	-0.00210082822	0.0428594022	0.022789695	0.0224998039	0.0151599004	-0.00641865257
2	57387	297387	RMxYJM	-0.08331588856	0.0804722364	0.0256152762	0.0263036101	-0.0335693871	-0.24763288027	0.01795051213	-0.1068945068	-0.2121618237	-0.2772749961	-0.06443445203	-0.1115609784	0.1194961417	-0.0463219583	0.0655145387	0.0787470264	0.105907943	0.1313179462	0.0265513251	0.0342440246
2	57671	297671	RMxYJM	-0.041443305383	-0.07443151758	-0.0310030013	-0.14248020655	-0.04558079365	-0.12862682151	0.03010610935	-0.02215036704	-0.04153414482	-0.229577332417	-0.00346500640000001	-0.0431988929	-0.07060505309	-0.183396138724	-0.09998725098	-0.036965012143	0.07422774229	-0.10550434023	-0.06882549098	-0.09910078427
2	57739	297739	RMxYJM	-0.10959484264	-0.10187827366	-0.13037370036	-0.11765233002	-0.058255529133	-0.20653926417	-0.09437546648	-0.13175072588	-0.09821872252	-0.21307020624	-0.10262758488	-0.0980088627	-0.01795151308	-0.11198295077	-0.0806673943475	-0.01891563284	-0.000658852290000001	-0.12219470638	-0.1350563792	-0.04857079757
2	58493	298493	RMxYJM	-0.14196165409	-0.020261473127	-0.00107799023	0.00892876733	-0.026268288216	-0.0849638079	0.11631586781	-0.05290028193	-0.03561329133	-0.05392133511	-0.03312405955	-0.0276929596	0.04683083937	-0.01336266894	0.01082728084	0.05678161357	0.00607477763	0.008170665064	-0.027158318816	0.03687150217
2	58897	298897	RMxYJM	-0.03087834587	-0.01537437365	0.0397283718	-0.0573208952	-0.00380489204	-0.0747828420967	-0.06251020767	-0.0144412751	-0.000291379899999999	-0.101912388	0.0616474132	0.0001217513	0.0209123457	0.029366849	-0.00469247850000001	0.05931673959	0.1125694699	0.0528946369	0.00329563996	-0.01358835367
2	58998	298998	RMxYJM	-0.03348110484	0.0037055482	-0.02942859641	-0.04025054407	0.003486367997	-0.12301172372	-0.00448560393	-0.05038558228	-0.03361853752	-0.11661621606	0.00938906106	0.00627733025	0.01400937335	0.013864374599	0.02199588391	-0.00429711079999999	0.016163424829	-0.018880734765	-0.030494949627	0.008921719169
2	59188	299188	RMxYJM	-0.056657915924	0.04762012738	0.006396932437	-0.14541727211	-0.04018284242	-0.15105787403	-0.01968674293	-0.10780729451	0.03736636631	-0.09392311216	0.081109255896	0.06278561277	0.00297887419	0.017069746224	0.07256760158	0.0022065701	0.082150247772	-0.02101402396	-0.03016877615	-0.02147583644
2	59521	299521	RMxYJM	0.07620156668	0.00657981863	0.110738708782	-0.052801075451	0.21119671111	0.0142871958	0.11528761519	0.02915841302	0.08531575986	0.0279444967	0.05909166306	0.06917196152	0.11147533985	0.10227092379	0.045440875254	0.04682010694	0.11543309204	-0.01176186098	0.06216936357	-0.05464666906
2	60294	300294	RMxYJM	-0.0961836585	-0.08622072719	-0.07499039011	-0.04571104526	-0.01068271142	-0.11108378638	-0.001235780259	-0.09830389429	-0.103037905761	-0.13786168779	0.01799342523	0.02566721074	-0.0717518745	-0.03486339734	-0.00464817789	-0.011166094244	0.02493271877	-0.07077552172	0.01877378581	-0.04603784345
2	60442	300442	RMxYJM	0.0594124084	0.0838516797	0.0418012548	0.00359346119999998	-0.02500022349	-0.11081743186	0.012028481	-0.04418326575	-0.17329273185	-0.07893496165	0.07170491586	-0.05123851324	0.1173866701	0.11796159967	0.0664257425	0.10910264704	0.08879217071	0.06824602175	-0.0043876748	0.0041154348
2	60782	300782	RMxYJM	0.02583152372	-0.00969062206999999	0.08874265959	0.016691628	0.095572709153	-0.06988675134	0.09465020551	0.04741096252	0.07355313602	0.0612455428	0.1069546147	0.076610649	0.10449082792	0.05016908148	0.08532516538	0.1209693241	0.168277778249	0.06523130205	0.08806648261	0.09000059278
2	60825	300825	RMxYJM	-0.0507505451	-0.07890835582	-0.19395843923	-0.0588831724	-0.0228294383	-0.14475956683	-0.0577229876	-0.0745168571	-0.035482569	-0.18024007	0.0621712481	-0.0666646446	-0.0452125033	-0.08855160543	-0.0501392685	-0.0505691791	0.068917225	-0.06339050596	-0.08563959601	-0.10443329561
2	61301	301301	RMxYJM	-0.1925242322	-0.28823115877	-0.202923875078	-0.1983852315	-0.08359310475	-0.2219310483	-0.043818777821	-0.20059132866	-0.16057481257	-0.22122825105	-0.12972998897	-0.16959270072	-0.07695810061	-0.0937174712	-0.02912134115	-0.11351383734	-0.03250417785	-0.077201677392	-0.064849204423	-0.039138849936
2	61373	301373	RMxYJM	-0.0562160728888	0.010376569829	-0.07398652729	0.019235970126	-0.0486044418	-0.11979277893	-0.14815082729	-0.10962078348	-0.022314548258	-0.0585075152564	0.039152872904	0.04451066208	-0.02849369145	0.00731399714	-0.01405176651	0.05314329958	0.04784343531	-0.01689622505	-0.01211313234	-0.04922993183
2	61444	301444	RMxYJM	-0.10242622394	-0.06282346911	-0.09669142858	-0.16525977623	-0.039230924242	-0.14173117828	-0.05203076983	-0.10667315866	0.00974754842	-0.10039258099	-0.053955420752	-0.0462841165	-0.022811590232	-0.0850839125	-0.05824161496	-0.04315161515	-0.05547931815	-0.048909219697	-0.08148526033	-0.08513930676
2	61832	301832	RMxYJM	-0.07690310019	0.136388455868	0.02064284429	0.00934643098	-0.01544508187	-0.081877155503	-0.02372019531	-0.068389212466	0.02414546266	-0.0243968226	0.0828114561	0.05040409387	0.01848655619	-0.04445174292	0.01551494102	0.0753923098	0.08925826352	-0.03734241967	0.0681283145	-0.03004084652
2	61997	301997	RMxYJM	-0.05301468272	-0.10075784032	-0.0793754594	-0.0281386743	-0.02795085362	-0.1267194986	0.04843072291	-0.06112110399	-0.02352319545	-0.0175263173	0.11545030507	0.1273102677	-0.0526639408	-0.10399881851	-0.05276620488	-0.0496854676	0.03530775462	-0.03735726098	-0.04101967184	-0.01496415749
2	62378	302378	RMxYJM	0.03509823273	0.0381704817	0.08781442905	0.00585537638	-0.0183628531	-0.084656511563	0.080732455105	-0.0664125502126	0.0250733962388	-0.02318240825	0.027309917781	0.11288373888	0.014405890327	-0.016774437795	0.00542870328	0.0886044286	0.08506897311	-0.002488733457	-0.032956057425	-0.004723648855
2	62968	302968	RMxYJM	-0.02167646965	-0.11588818917	-0.05156397803	-0.10524903616	0.026608123893	-0.14006763622	-0.02782025793	-0.06007684824	-0.00410641115	-0.08147856343	-0.05259951194	0.04270997864	-0.00970761715	-0.00656994809	-0.04064707981	0.03995678052	0.06484666698	-0.040526747702	-0.051774224804	-0.02737024647
2	63141	303141	RMxYJM	0.04717034536	0.06507057859	0.06073334001	0.03507335061	-0.02322190672	-0.02206210985	0.0323371761	0.043195834445	0.00471377554	-0.055636413637	0.045346819161	0.067549993611	0.054338436533	-0.00235898916	0.02527129477	0.063456182	0.1135217933	0.06847918808	0.038669531886	0.029133444144
2	63729	303729	RMxYJM	-0.062470597222	0.00606680263	-0.041927196344	-0.00268487109	0.02458776918	-0.105634428	0.00979179792	-0.05407916228	-0.01271754486	-0.01965952858	0.0619243655068	-0.04961978671	-0.1052383586	-0.1006902319	-0.06238718267	-0.0037642375	0.00631426328	-0.07740289403	-0.09166690998	-0.107401368289
2	64136	304136	RMxYJM	-0.0607837216	0.0177122839	0.0316681992	0.1918776215	-0.103036339	-0.16791739906	-0.1377615926	-0.213556995	0.2905376413	0.3718930037	0.3381299107	0.3869223877	0.0120089436	0.0341260941	-0.0224271364	-0.0501990258	0.036808018	-0.0137383216	-0.0775612647	0.0399894875
2	64288	304288	RMxYJM	-0.0478032799	-0.11022615034	-0.115244299731	-0.16501461444	-0.05528600154	-0.20884775178	-0.02539987885	-0.08183123037	-0.17929316675	-0.23106815238	-0.0644773691	-0.12191284473	-0.01666235846	-0.08041389208	-0.04773982724	-0.0448050814	0.02400423509	-0.09622953723	-0.087020537634	-0.01375389728
2	65168	305168	RMxYJM	-0.020384470425	-0.12571234176	-0.00394741479999999	-0.0383368504	-0.044253819396	-0.06731030357	-0.00143077111	-0.01547595613	-0.057176894942	-0.0041928634	0.01029150424	0.01109651662	-0.0036286552	-0.00559528762	-0.01171612139	-0.0258308129	0.00770266808	-0.00206687110999999	0.01614170823	0.00709620801
2	65477	305477	RMxYJM	-0.07632972589	-0.09626079393	0.0262410721	-0.1084845276	-0.04595902068	-0.22220986389	-0.0136009905585	-0.14225350375	-0.1134067084	-0.1627057393	-0.05088769261	-0.09306460557	0.02822259697	-0.05106747426	-0.05363891545	-0.00947273526	0.11445292612	-0.06699321932	0.00456937491	-0.13027855597
2	65815	305815	RMxYJM	-0.1010659218	-0.1556927519	-0.1346367181	-0.1042274353	-0.025304249957	-0.11325270715	-0.06739003415	-0.12504954778	-0.1480913067193	-0.0336175185	-0.0548424631	-0.0203512353	0.0518085052	0.0209554669	0.04593504314	0.0352184825	0.1085130176	0.04347893864	0.00670470902	0.01881010437
2	66049	306049	RMxYJM	-0.03835034694	-0.06883416385	-0.026357472949	0.0112645103	-0.0369360839159	-0.13709868035	0.00169889725	-0.042876126572	-0.0477256468	-0.0833958497	0.008696243998	-0.02299691051	-0.026546743666	-0.02402769475	-0.06258610512	-0.00962363431	0.08345709326	-0.0182248944	0.003842274561	-0.019425919065
2	66563	306563	RMxYJM	-0.06598541599	-0.0207294039	-0.011196752693	-0.046004220667	-0.03135049683	-0.09956741817	-0.026700966277	0.041784086643	-0.065009303427	-0.1122223941	0.02132646327	0.004835402817	-0.019167818788	-0.03487028957	-0.04810840073	-0.0304060001	0.00895905685	-0.01815201851	-0.028333188203	-0.02818916859
2	66826	306826	RMxYJM	-0.11217765108	-0.00849142828	-0.05859609128	-0.07109239603	-0.041112390886	-0.17618842016	-0.08081214592	-0.1484630603	-0.10020570982	-0.12028428418	-0.01828631051	-0.04277435065	-0.076171500888	-0.09526913736	-0.082954772954	-0.06617162761	0.02737260177	-0.05889522461	-0.016071723658	-0.05118033328
2	67000	307000	RMxYJM	0.017131420845	0.062711860824	0.015478329925	0.03543751255	-0.02481512191	-0.12970437252	-0.027081674902	-0.006852063798	-0.00174761772	-0.125472098309	0.01766569427	0.00175915498	0.02004135953	-0.04977101803	-0.03349291115	0.0389846203	0.043913267357	0.003744424543	0.0027245837	-0.0141030416
2	68242	308242	RMxYJM	0.01638337978	-0.07491420817	0.08455047961	-0.10772130052	0.006693388451	-0.12823653971	0.013232923885	-0.02190550155	-0.01934792506	0.00284131469999999	-0.013882985818	0.00637784262	0.00391221143	-0.032932165094	0.02685960343	-0.00257833462	0.05060987192	0.00811848336	0.039704893166	-0.00508283739
2	68864	308864	RMxYJM	-0.062938515223	-0.04720311785	-0.25982028672	-0.16290088584	-0.0517972361668	-0.09217827375	-0.10641392643	-0.128294853759	-0.03588162079	-0.008732663827	-0.1275743803	-0.1321081201	-0.15773091399	-0.1044241471	-0.16815057773	-0.05431274681	0.04531839936	-0.16808894579	-0.07315429359	-0.05083477468
2	69125	309125	RMxYJM	0.0168688224	0.09624702123	-0.0606728873	-0.0281275739	-0.12343649351	-0.202517442156	-0.1117337055	-0.14060009946	-0.12932545418	-0.0646782091	-0.00890428439999999	-0.0449279013	0.0383676591	-0.0651235663	-0.0238071529	0.0262673352	0.07145847584	0.0536913577	-0.0313757581	-0.00822722710000001
2	69226	309226	RMxYJM	0.05060747661	-0.00399117785	-0.033578785936	0.02336699008	-0.04967286905	-0.22871580545	-0.018847762815	-0.06779021322	-0.016851050673	-0.04580528409	0.02998304884	0.023215056584	0.005310617406	-0.0659694602	-0.07020147833	0.04911730865	0.08567205659	0.03612079388	-0.08223473831	-0.04268069948
2	70417	310417	RMxYJM	-0.01481446171	-0.0364092861	-0.0756096718	-0.08148293159	-0.10922528495	-0.15854083209	-0.048443078709	-0.07378938843	-0.04085511386	-0.12918351058	0.02968514963	-0.013590568508	-0.07339811092	-0.051886767105	-0.039196064502	-0.0027185243	0.04945188026	-0.017059385628	-0.04275257451	-0.01098242244
2	70522	310522	RMxYJM	-0.05206613237	-0.04801582088	0.02185754007	0.03328482934	-0.002578904189	-0.08105806669	-0.02818997189	-0.01107248447	0.01735623397	-0.0954220641	0.07333430435	-0.05023934774	0.02420506293	0.00723122364999999	-0.0239819115	0.0037226011	0.139369224689	-0.009371694	-0.01856723219	0.02237840169
2	70635	310635	RMxYJM	0.0263046522	-0.0254152829	-0.04886331009	-0.08405298307	-0.04092966143	-0.06018092776	-0.03709492188	-0.09850898644	0.00334191181	-0.12082769594	0.05957271642	0.06696067361	0.04536543026	-0.0291453218	0.0504574405	-0.0237886674	0.07442600386	0.08478265403	0.01150214435	0.00213844470000001
2	71273	311273	RMxYJM	-0.0102288281	-0.0127169351	0.0243516125	-0.08976727721	0.05569865153	-0.139485498707	0.04822261833	-0.0594730489	0.0467916699	-0.12746774078	0.0461011904	0.000966113899999982	-0.04590799865	-0.0102325923	-0.0051959508	0.000504988499999998	-0.05460753977	-0.04844886974	-0.0300666392	-0.04492773544
2	72015	312015	RMxYJM	0.0922215668	0.1592896533	0.0989639715	0.0369143231	-0.021760979136	-0.106961688548	0.02945096584	-0.06489771552	0.02958753767	0.0770097925	0.16001673204	0.1315790577	-0.0351581994	-0.0161768352	-0.06107376933	-0.0804539395	-0.032514152	-0.09267829456	-0.04857119922	-0.00454551208000001
2	72093	312093	RMxYJM	-0.2474958964	-0.1203024703	-0.1693935227	-0.2050666737	-0.0717590954	-0.29627213232	-0.0866813656	-0.1830144364	0.1187461566	0.0116418445	0.23242175487	0.1130099175	-0.2040191479	-0.2745200018	-0.19717736683	-0.0713776238	-0.0951014797	-0.1818235928	-0.0785369903	-0.1117938909
2	72114	312114	RMxYJM	-0.035754870582	-0.03214229305	-0.07478751447	-0.0180858325	-0.05571385134	-0.13811555402	-0.03739248501	-0.07982788155	-0.01104237447	-0.113669786138	0.049916211963	-0.03007251144	-0.05001858012	-0.1037342061077	-0.07009768143	-0.0213635524	-0.08247734178	-0.06753870969	-0.0157969167	-0.06873488049
2	72206	312206	RMxYJM	0.07127283089	0.08299015677	0.0936952516	0.0654018184	-0.01880263405	-0.157776775605	-0.01243225611	-0.000806452999999999	-0.00336987446000001	0.0226660695	0.0951396661	0.043735079	0.0230796043	0.0121002501	0.0320572196	0.0735631335	-0.0150574111	0.0104866034	-0.0340702656	0.022745545
2	73356	313356	RMxYJM	0.09732295421	-0.06364734764	0.0291505506	-0.0396307796	-0.04089032367	-0.3155400769	0.06909307625	0.01701961192	-0.11289591652	-0.0891436928	0.09443801799	-0.0488545998	0.0604892448	0.0108287755	0.043301066	-0.04594733278	0.04846749962	-0.0103066733	-0.00580826788	0.02544888028
2	73643	313643	RMxYJM	-0.06474401145	-0.0012000645	-0.10288180027	-0.1184263963	-0.06861421138	-0.23695518638	-0.00634270056	-0.11840669503	-0.11117175328	-0.204363326579	-0.0085841013	-0.10460496518	0.00761178285	-0.0338190886	-0.01206999904	-2.86567999999987e-05	-0.07968363165	-0.04532084221	-0.0748885031103	-0.09007257189
2	73755	313755	RMxYJM	-0.09207109619	-0.13298894308	-0.02193976621	-0.026830712514	-0.00197658244	-0.14537216407	-0.03026841494	-0.10002801968	-0.08017831736	-0.06903469707	-0.00428154287	-0.03980078817	0.00249788344	0.00917570641	-0.05405499929	0.00647239959999998	-0.05084600706	-0.01575524898	-0.00423713309	-0.03378184733
2	73868	313868	RMxYJM	-0.03972772143	-0.21063772281	-0.1607884487	-0.07948489862	-0.01306614326	-0.21975888218	-0.06551965277	-0.06871439141	-0.01456641765	-0.14386113119	-0.081028305786	-0.03319200974	0.04324030094	-0.06408187875	-0.05614534922	-0.04760322378	-0.08916942783	-0.09076318852	-0.10917095605	-0.03251552253
2	74736	314736	RMxYJM	-0.07243904502	-0.17055814338	-0.148590429451	-0.150334003448	0.02604231859	-0.16742752158	-0.069483350459	-0.11977289856	-0.1378851251821	-0.126145759157	-0.04947213806	-0.07050476994	-0.05258446051	-0.12087554887	-0.029035925942	0.00978020519999998	-0.07499967543	-0.069001875078	-0.087913931308	-0.035257854745
2	74926	314926	RMxYJM	-0.0832020536	-0.08513172999	0.00910191229999999	-0.19580517269	-0.05494793106	-0.23569193207	-0.07728815042	-0.12847128996	-0.03425751141	-0.15665074566	-0.01693483064	0.08828043456	-0.0435076389	-0.11296978917	-0.06011677017	-0.09338035273	-0.1478047088	-0.00928912720000001	-0.08216888682	-0.06442993324
2	76184	316184	RMxYJM	-0.08233568829	-0.08702821229	-0.05811711878	0.01340536191	-0.041452754261	-0.13772871298	-0.04606670695	-0.08626866806	-0.08052433505	-0.067866517836	0.01538869764	0.065494548733	-0.00735465099	-0.08593312402	-0.030650566208	0.0238549693	-0.07962837633	-0.070368587898	-0.058815689985	-0.051577676922
2	76821	316821	RMxYJM	-0.06463947553	-0.00236157675000001	-0.070356323237	-0.086582564828	-0.015061784373	-0.18001219293	0.008347987183	-0.05358866259	-0.055538453	-0.13940737521	-0.1655903788769	-0.0418440038	-0.01231097195	-0.00378487648	-0.04315154572	0.032933598	-0.00969231107	0.01806524078	0.037889196052	-0.15355248206
2	79689	319689	RMxYJM	-0.04431080414	-0.06635763623	0.0236596502091	-0.051507651401	-0.05948710117	-0.18734204397	0.03900655522	-0.087231468264	-0.06041800284	-0.12111733932	0.05473532857	0.05756986253	0.02219484989	-0.065738927838	0.030572677167	0.03412018331	-0.03831924131	-0.004772516262	-0.00881984124	0.050895004718
2	79834	319834	RMxYJM	0.0305255973707	-0.02988279141	-0.02835704049	-0.27271829845	-0.03985001595	-0.100995529328	-0.030668036349	-0.0890500639372	0.04187409416	-0.08342118519	0.008478148967	-0.04334306009	-0.02694519997	-0.035359690569	-0.11989303668	-0.05450970488	-0.03631712801	-0.014516741581	-0.03357977487	-0.06568121536
2	81386	321386	RMxYJM	-0.3046419285	-0.297860805	-0.0731121036	-0.05734917089	-0.19230750066	-0.26835574006	-0.09182965173	-0.23572927221	-0.1107361586	-0.07219839281	-0.01212875956	-0.02496433563	0.01257975923	-0.046866506647	-0.12815614771	-0.292768757955	-0.29823867055	-0.067011863302	-0.23909271586	-0.29772113311
2	81476	321476	RMxYJM	-0.038340253029	-0.01877362724	-0.00226553353	-0.0606725448179	-0.02480261121	-0.18525683092	0.01725486223	-0.02750708887	-0.03954636189	-0.08103781229	0.00616992051	-0.0129113095972	0.023685591334	-0.04385665251	-0.0169346205711	0.04492262843	0.0056344524639	0.020785287617	-0.00950431762	-0.03876320381
2	81499	321499	RMxYJM	0.088546779326	0.12764815932	0.005624611333	0.05223322263	0.04556471046	-0.06372088433	0.06547952463	-0.047122998766	-0.02200482486	-0.0426983447	-0.071301274926	-0.07946144463	0.03922868486	0.05309317613	-0.048048865638	0.04485119509	0.04179174607	0.07231410372	0.010500290575	0.023897046958
2	81995	321995	RMxYJM	0.01016948502	-0.0719849928	0.04247623504	-0.039218997528	-0.026082700648	-0.16232021628	0.10969254002	0.009890689849	-0.00395898585	-0.052625493509	0.08395257345	0.11523400985	0.08132694258	-0.00465366939	0.053983665404	0.0213386473	0.04180456836	0.027365226003	0.01758916081	0.0181058498
2	82274	322274	RMxYJM	0.0037022386	-0.060375672	-0.0229088413	-0.0549134148	-0.0089637417	-0.10518867547	-0.04592079974	-0.0473659164	-0.00634823820000002	-0.1219252498	0.0203759337	0.0530347263	0.0091019493	-0.0363067544	-0.0302268118	0.03512792225	-0.025269335	-0.00885541639999998	-0.000527978200000001	-0.0316193145
2	83150	323150	RMxYJM	-0.10925770319	-0.02977469203	-0.05082259465	-0.13688530468	-0.07842867626	-0.17507216147	-0.06307550626	-0.12011895497	-0.000525980850000003	-0.13596835648	-0.01267091704	0.00903674903	-0.077741969625	-0.03919591199	-0.085015632605	-0.05342296859	-0.09559806538	-0.09256338754	-0.07740865042	-0.02356916104
2	83519	323519	RMxYJM	-0.021577142	0.01810751359	0.0707223758	-0.0625408653	-0.01709301435	-0.11225708893	-0.0163968691	0.002604602	-0.0126422366	-0.1374644267	-0.0625606269	-0.0517326211	0.0280794142	-0.0488261336	0.0034922895	0.00367645708	-0.0165499369	-0.00505820329999998	-0.00524602487	0.09790590055
2	83906	323906	RMxYJM	0.0120593047	-0.03780879975	-0.03678668005	-0.1079803232	-0.02501879766	-0.23314863021	-0.03250687917	-0.107035962	0.09986503925	-0.02453223989	-0.1164760577	0.03473231175	-0.029219194	-0.04113857346	0.0161057467	0.0280135567	-0.00164275469	0.08061362049	-0.02286320552	-0.0921390894147
2	84303	324303	RMxYJM	-0.043227807779	-0.14229606985	0.03198204517	-0.00465466053	0.00363282008	-0.12057494383	0.03508345791	-0.00325788218	-0.03531277277	-0.08271829129	-0.00592612879	0.07254091361	-0.01958641284	-0.04823895262	-0.03123618973	0.0421789479	-0.0041853679	-0.00865602979999999	0.01436406523	-0.0125872907
2	84629	324629	RMxYJM	-0.071881347956	0.02479347783	0.0119090056	-0.000183195799999994	0.0117368607	-0.24240424498	-0.0204930228	-0.0216679897	-0.0579950434	-0.00951410529999999	0.073842962	0.10717574763	0.14802494708	-0.02987119354	0.0286148045	0.08666394552	0.07694130734	-0.0131342935	0.10052192519	0.03322280879
2	84860	324860	RMxYJM	0.00330492382	0.000127627300000016	0.02822270433	-0.055446438	-0.02239895636	-0.08856465448	-0.02083127179	0.019922684547	0.027854410273	-0.0201092977	0.02417736307	0.05004181677	0.07835174624	0.01833440766	0.01603458391	0.07893744018	0.06064278792	0.01958236983	0.03620517946	0.02059871323
2	85502	325502	RMxYJM	0.05931061453	-0.08039866469	0.0170907924	0.000294895099999998	0.02667212278	-0.19222958851	-0.02369004608	0.02571557511	-0.05497433425	-0.0459626147	0.0129688838	0.0114687534	0.1159933547	0.0139746025	-0.0479238209	0.03122457367	0.00273664772	0.0887779899	0.000855951399999999	0.0388709698
2	85526	325526	RMxYJM	0.02280810959	-0.02603331795	-0.01008130901	0.03614023304	-0.03602871265	-0.096498380832	-0.01792042387	-0.01045247006	0.00758596854	-0.0392178014	0.0195461651	0.00782745067	-0.02969231576	-0.02935366524	-0.07091708393	-0.000236226140000004	-0.03304460545	-0.00601091204	0.01408197035	-0.0691758865
2	85901	325901	RMxYJM	0.0661099627	0.0263552351	0.075387792	0.2664155523	-0.1048151462	-0.41441466732	-0.06335348781	-0.1893236541	0.2300899233	0.2282854308	0.22821644682	0.2633344814	-0.0524216053	-0.0557266099	-0.0296576723	-0.0638279706	-0.1141594324	-0.1569240896	-0.0797203152	-0.17040696645
2	86697	326697	RMxYJM	0.03239170334	-0.02692401208	0.00131582996	-0.06408041748	-0.0038530711	-0.15238819649	-0.04694705939	-0.001400801926	0.020360068219	-0.124196674998	-0.0605559826	0.04261867317	-0.00528946017	-0.08329201135	-0.00264084264	0.0151773016	-0.02421629989	-0.04649280118	-0.06959609167	0.0043788972
2	87292	327292	RMxYJM	-0.05308446887	-0.025606605175	-0.026710308	0.0247527376	0.039731938069	-0.23039543301	-0.05844857872	-0.088857753533	-0.008326358938	-0.10133791783	-0.04838896702	0.06620151621	0.03675628239	0.00343934876	0.01920917858	-0.01411355649	-0.03187403535	0.00670955182	-0.02927089777	0.04239130735
2	87389	327389	RMxYJM	0.08024949186	-0.02942677705	0.04520697711	0.02497229155	0.06455051787	-0.09675366383	-0.01356424374	-0.0233295509	-0.08965680269	-0.06070303407	0.05282513192	0.0473701974	-0.00263733745	-0.010644950927	0.045460991303	0.04461894628	0.01592268073	0.07006939269	0.023435925662	-0.02123545065
2	87807	327807	RMxYJM	0.016242259276	0.026436319239	0.04252755336	0.05842446383	0.047562644898	-0.10708021367	0.04673741808	0.04773858804	0.00374677327	-0.00906880842	0.04493244104	0.042120704652	0.0282450015	0.016780113174	0.03408266359	0.022653328	0.05489079545	0.0224780532496	-0.012335854839	0.05620094297
2	87847	327847	RMxYJM	-0.019391347358	-0.068586811268	-0.0214879942	-0.03362317183	0.01039460408	-0.19725248871	0.02899822203	0.00495696061	-0.01707286009	-0.05223286525	-0.017434224631	0.01165867169	0.06633756407	-0.02781933538	-0.06873227865	0.0308459368	-0.01484353942	0.01002330715	-0.01463860131	-0.02505593849
2	88044	328044	RMxYJM	0.04951523821	0.01837921528	0.047926937011	0.10645933519	0.0664055729	-0.02824376316	0.01371784907	-0.017771378497	-0.004369001583	-0.069744337679	0.02961477945	0.08597206062	0.0571294018937	0.037409963182	0.00939590308	0.03556691922	0.0133592151	0.0053579782	0.038110064565	-0.001088812651
2	88378	328378	RMxYJM	-0.05241259919	-0.04345825285	-0.10866984747	-0.11004993058	-0.07448141309	-0.23098842308	-0.06015689567	-0.1631171832	-0.14328044164	-0.15781940647	-0.05282618898	-0.0181525477	-0.00405858610000001	-0.12211538035	-0.04582441021	-0.04015093577	-0.04503697038	-0.07355092539	-0.02097094967	-0.02639973001
2	89731	329731	RMxYJM	0.0430170458	0.09134520914	0.0187121966	0.0396100736	-0.0207449943	-0.10393378142	-0.0290188551	-0.0129270606	-0.0255814891	-0.09589601188	-0.0290951982	0.0091477963	0.06935916907	0.0215999149	-0.06153946697	-0.001251527776	-0.06093189035	0.0391651117	0.0409732537	0.03685601532
2	89783	329783	RMxYJM	-0.02966057582	-0.0204013114	0.0128889761	0.06775013984	-0.01793320371	-0.09618383491	-0.0171800417	-0.07157852954	-0.03228340509	-0.05539266734	0.05058142193	0.05829241449	-0.00604975587	-0.02633753846	-0.02404166741	-0.00259427982	-0.00914085361	-0.04253700513	0.00610061594	-0.00491183262
2	90282	330282	RMxYJM	0.01890889857	-0.1025276075	0.0225837058	0.0613368438	-0.0541734041	-0.15594306955	-0.01099588105	-0.06603260426	0.0316215727	0.0328681614	-0.0278450198	0.0349070572	0.018500862	-0.0723414406	-0.0405287604	-0.00219927649999999	-0.0287461842	-0.0330155484	-0.0431987408	-0.0975469151
2	90683	330683	RMxYJM	-0.125441587602	-0.1613988277	-0.08758986571	-0.0358806424	-0.042375630436	-0.2345621524	0.03878780098	-0.063363981324	-0.08380698291	-0.094571315557	0.01052977022	-0.0198235708	-0.06035222941	-0.05841277439	-0.0709760052	-0.00265408933	-0.05884398199	-0.05620566486	-0.10037793637	-0.034361386598
2	90713	330713	RMxYJM	-0.12431619191	-0.05502543158	-0.086981231614	-0.07305453414	-0.05341606594	-0.24603749434	0.01615773526	-0.07473466359	-0.2320708455	-0.17787031406	-0.0291982046314	-0.14423425794	-0.11943840411	-0.16410231435	-0.13694574914	-0.0465142695	-0.1198648582	-0.100936203132	-0.096059347102	-0.10181247188
2	91041	331041	RMxYJM	-0.06829076435	0.05257454427	-0.035295363	-0.01001515239	0.0010266258	-0.18083211888	0.0901930959	-0.0180030651	-0.10557357073	-0.0489370457	0.02186691872	0.04379401523	0.03350210145	-0.02334199781	0.07940093289	0.0604956737	0.0414881703	0.05134732829	0.03066910784	-0.0205267823
2	91521	331521	RMxYJM	-0.00298839023	0.03956707737	0.04128468563	0.0397834178	-0.074608020308	-0.2988026008	-0.10059839241	-0.129627968552	-0.09275914734	-0.16332738161	-0.03064301047	-0.0010016112	-0.004013175481	-0.12522855288	-0.09334085232	-0.03767202741	-0.06505492891	-0.12293821487	-0.0290961702	-0.071317290291
2	91797	331797	RMxYJM	-0.0897522129252	-0.06701093116	-0.0872744112	-0.02789719466	-0.01983314953	-0.2188550148	0.00514768489	-0.10755116569	-0.08138374093	-0.15502774024	-0.06713146812	0.021244218052	-0.03160744961	-0.03919301381	-0.05752375487	-0.0083676672	-0.16894246419	-0.04600236139	-0.0657187566	0.00446064316
2	92360	332360	RMxYJM	-0.04110727799	-0.07681173418	-0.120410980413	-0.11161779374	0.0033974174464	-0.3123803779	0.0363268176	-0.01141658228	-0.11254520814	-0.146619601455	-0.08660617049	-0.08190131429	-0.05753007896	-0.101163163786	-0.07056196876	-0.04748561595	-0.23735639471	-0.091919712522	-0.089864420384	-0.08850836116
2	92778	332778	RMxYJM	0.0334289267517	-0.05142848146	-0.056165922518	-0.02838560772	0.02967389648	-0.23541493766	-0.000526770869999998	-0.09530992697	-0.0543504645	-0.103277127665	0.07709242631	0.05244673975	-0.03330682239	-0.05778546208	0.00123553093	-0.0369549135	-0.12640664488	0.01961454234	-0.06252541797	-0.05651028255
2	93101	333101	RMxYJM	-0.02070783533	0.0247065116	-0.04467171521	-0.0216012781	0.005622377596	-0.07581748175	0.044756842692	-0.0026632526	-0.01631938456	-0.061421318451	-0.00262788652	0.01929828949	-0.015185526842	-0.05591969728	-0.05594903305	0.1236416869	-0.11087260111	-0.05125849267	-0.0483962149064	-0.00833602658
2	93332	333332	RMxYJM	-0.02079975091	0.1023944807	0.10796088294	-0.00233845869	0.1098389403	-0.20312239736	0.08677500976	-0.025356705866	-0.006360381522	-0.09218189795	0.08329456832	0.03731453303	0.12241260913	0.0568972832	0.00838095778	0.07478086429	-0.13030080986	0.18044466464	-0.01426898449	0.07723407609
2	93954	333954	RMxYJM	0.00155758969	0.01144273207	-0.05792284275	-0.04446652288	-0.05939403086	-0.15639528133	-0.02700084219	-0.0451412298	-0.07804877184	-0.06554040246	-0.07098084828	0.0410435689	-0.03135387549	-0.04203596448	-0.02100284686	0.03285103666	-0.19401379258	-0.03607699201	-0.04460755113	-0.02627825551
2	93983	333983	RMxYJM	0.04784716383	-0.017358056125	0.05278970018	0.03770771991	-0.02643720854	-0.15868126039	0.00721265807	-0.0196469381	0.0192961461	0.00177939635	0.04814927985	0.01710245074	-0.00251051493	-0.03909577999	-0.01008790228	-0.020789850032	-0.09030688574	-0.02110059152	-0.06139703153	0.039161555437
2	94292	334292	RMxYJM	-0.053862205901	0.03608178891	-0.085677603234	0.02220313227	-0.02940138035	-0.16451816461	1.63964599999983e-05	-0.04287765179	-0.07632291832	-0.13111639319	0.00309397736	-0.06426279381	0.004522955574	-0.04120124117	-0.05409472479	-0.09816385937	-0.15501548952	-0.0471801148	0.011551420484	-0.0326367717339
2	94744	334744	RMxYJM	0.03229811881	-0.12253015202	0.06319291672	0.018849905749	-0.19849079497	-0.380041858	-0.04984500045	-0.19296775166	-0.06858029515	0.001922763686	-0.009489611316	0.03761628452	-0.01549147195	-0.06039228501	-0.042792562465	0.00259108629999999	-0.1771212496	-0.006894295778	-0.011200501547	-0.0756664901
2	95095	335095	RMxYJM	0.00231610291	0.02219705724	-0.0207688539	-0.0014930611	0.00790837418	-0.113050979425	0.01319998624	0.00315498745	-0.05092942062	-0.05769612924	0.00183385527	-0.01399155619	-0.0096754963	-0.02762038998	0.00123901509999999	0.0441152395	-0.09716563214	0.0285346206	0.00757870391	0.03328265966
2	95272	335272	RMxYJM	-0.02411845859	-0.021045296	-0.0610779577	-0.0052078845	-0.05967002448	-0.27104967489	-0.0026902876	-0.114998544058	-0.1053795443	-0.0170057158	-0.0215706748	0.12584032855	0.02856654162	-0.02185094851	-0.02124094063	-0.0033748867	-0.19623494644	0.000509798660000005	-0.04409267767	0.033775135
2	95612	335612	RMxYJM	0.05977403772	0.02628638328	0.05161564251	0.043645173	0.06317082165	-0.19538598668	0.21052047845	0.09065465409	0.06079477274	0.03897233884	0.1070075468	0.1216171268	0.04386454115	-0.043311024376	0.04455747902	0.0656456743	-0.08437005277	-0.09161228668	-0.06188301572	-0.0085745236
2	96330	336330	RMxYJM	0.017886827617	-0.056271782045	0.012059100192	0.02596929707	-0.02466864302	-0.19291748546	-0.027507402459	-0.046870460365	-0.021637985064	-0.07821949389	0.02913953339	0.073179014109	0.06795944173	-0.015439767326	-0.01363031033	0.0210383808	-0.08930648787	-0.00498910014	0.004097683481	0.003334702973
2	96666	336666	RMxYJM	-0.04819901561	-0.0411130165	-0.00790884	0.03219865749	-0.01108915445	-0.11411853706	0.00950134581	-0.0147389961	-0.0706655531	-0.0374231464	-0.00584599527	0.04608675704	-0.02143205136	-0.0032658357	-0.01073008777	0.01058531262	-0.00998825019000001	0.01753256953	0.02746516457	0.00852652267
2	97343	337343	RMxYJM	-0.029251822035	-0.009376045289	-0.02318631291	-0.040286181084	-0.01701843719	-0.13934568766	0.01418993241	-0.0353023417	-0.02797314407	-0.06212398418	-0.047703832096	-0.021343395297	-0.03254116779	-0.068240194274	-0.025357212987	-0.0222459916	-0.10286327943	-0.06147492975	-0.03931028681	-0.01526907132
2	97592	337592	RMxYJM	-0.0328515789	-0.00516284347	-0.04911643817	0.00614087887	-0.01064054393	-0.047620275468	-0.01874545079	-0.01502235668	0.02122230792	-0.04751635706	0.00763297637	0.03257972512	0.059468844588	-0.0318075301401	-0.018023747679	0.012585052289	-0.00774120524	0.021413463414	-0.022239183008	0.007335319298
2	97886	337886	RMxYJM	-0.13904200147	-0.01389685116	-0.08629617785	-0.126591433955	-0.00733757956	-0.13355342711	-0.031423605337	-0.03649447924	-0.0191653292	-0.18307008592	-0.10216638133	-0.06171491395	0.02276508498	-0.019781913692	-0.05497481943	-0.00277410199	-0.1774763416	-0.04334971006	-0.0432600084389	-0.0600718445
2	98864	338864	RMxYJM	-0.02534780195	-0.01659502895	-0.01477383434	-0.00780223730999999	0.00607647114	-0.14322911346	0.000847350949999999	-0.036919419168	-0.02252734955	-0.09957325274	0.02336946177	-0.05395939802	0.00259090404	-0.03551993823	0.00402477734999999	0.0098361564	-0.15024098601	-0.0277605562	-0.01415131538	-0.02644957931
2	98942	338942	RMxYJM	-0.02766425966	-0.0127947966	-0.0137259228	0.05129796701	-0.0725663588	-0.1716840395	-0.00842776261	-0.09147209728	-0.06382610092	-0.0485578597	-0.0307461717	-0.04861730057	-0.0283927344	-0.03525958929	-0.01632672425	-0.0377487231	-0.156680134904	-0.000960409499999995	-0.02669610573	6.72227500000053e-05
2	99230	339230	RMxYJM	-0.00964588906	-0.06160270063	-0.039605497578	-0.001599923388	-0.015465941657	-0.0740178514	-0.032971733152	-0.01032254352	-0.04692964052	-0.026430019	-0.018275327527	-0.04542128051	-0.01940271139	-0.00909601108	-0.0450451895	-0.01656826066	-0.12740521857	-0.02922037347	0.01227173044	0.01886342607
2	99466	339466	RMxYJM	-0.007816338431	0.07836350063	-0.002196199363	0.006782488809	-0.02347452523	-0.2784607813	0.021559672499	-0.22322567969	-0.01723569296	-0.03331894856	-0.04051435121	0.05745411524	-0.15996019871	-0.11184106355	-0.18621315572	0.0124962615	-0.334811461	-0.16461073288	0.059748510216	-0.08800285692
2	99851	339851	RMxYJM	-0.08013500766	0.0287722829	-0.13639147308	-0.23585096749	-0.05229526541	-0.18963142661	-0.01779072039	-0.02602180977	-0.13144608483	-0.2352243734	-0.19197774799	-0.09806306434	0.05592944733	-0.02974449485	-0.00151457135	-0.0319511865	-0.17517725277	-0.024941116374	-0.007350014575	-0.04189105191
2	100970	340970	RMxYJM	-0.1422314707	-0.0611219847	-0.21053081894	-0.02443949523	-0.03529085215	-0.35659695695	-0.09700984828	-0.1781063125	-0.21121846364	-0.13371044555	-0.01733387185	0.03908744299	-0.04565869414	-0.08756736771	-0.07760608449	-0.15200202476	-0.26497806995	-0.1134592864	-0.13179744233	-0.0973649115
2	101105	341105	RMxYJM	-0.02442689984	0.0254194873	-0.03078254721	-0.02606517284	-0.06059047801	-0.155860882517	0.03955269811	-0.0341663295	0.00725583664	-0.13284011734	-0.02522801435	-0.00799985161	0.0183662647	-0.04711298871	-0.07824731496	0.0042432780516	-0.13550742551	-0.03095711342	-0.04554875711	0.00299234453
2	101481	341481	RMxYJM	0.02295378046	0.10235977074	0.10717221798	0.06180821939	-0.03979100419	-0.15632836954	-0.05347823794	-0.05748282855	-0.14661959378	0.01210771485	0.08702082313	0.074233324451	0.058332510004	-0.00111120319999999	0.0247036675	0.0368328622	-0.02833042154	0.05201614883	-0.032926417636	-0.0562343648
2	102388	342388	RMxYJM	-0.07348865839	0.03372052254	0.0428422639	-0.013356362714	-0.04226662468	-0.20378279301	0.015646684795	-0.01604577209	-0.032985289435	-0.078684245017	0.10343878389	0.10960917913	-0.02338288238	-0.04517990447	-0.00100050106	0.000956942500000002	-0.18037551503	-0.00534112362	-0.02939396911	-0.033121771816
2	102535	342535	RMxYJM	0.00105663901	-0.129232893371	0.07204609954	0.041252015387	-0.011359592898	-0.20018286294	0.025176166059	-0.05323421887	-0.09044860138	-0.0379582189997	0.00887103736	0.05788078072	0.03915322573	-0.0420812701557	0.02888102085	0.0464603399	-0.09025948438	0.0909424931	0.06850934421	0.02116755298
2	102574	342574	RMxYJM	-0.057385996083	-0.023606375	-0.08102050376	-0.031181188502	-0.018417728623	-0.12776539379	0.0384997615382	-0.04555036908	-0.010429062031	-0.06235139119	-0.03189398534	-0.01686909875	-0.0266612540046	-0.09720225857	-0.08648141401	-0.0471661966	-0.13482753084	-0.07766141905	-0.0477499765	-0.028408320707
2	102817	342817	RMxYJM	-0.08483191155	-0.0642382332	-0.1902755579	-0.15754548558	-0.0248307738	-0.29962810768	0.06694583307	-0.0719743338	-0.1443257161	-0.230782625159	-0.0356820347	0.03373996166	-0.08189455022	-0.08068444335	-0.06418784733	-0.05364593531	-0.23400461585	-0.16775001313	-0.06073310802	-0.06504635794
2	102949	342949	RMxYJM	-0.08428111396	-0.1627292394	-0.06431702533	-0.05798778385	-0.0279361681	-0.1313332508	-0.009132812247	-0.06755518744	-0.04921807136	-0.04326856102	-0.0362771399	-0.04794034801	-0.06054489875	-0.1149715414	-0.1074326999	-0.1140978861	-0.1647517709	-0.1281154771	-0.06500094251	-0.08189246436
2	103190	343190	RMxYJM	-0.0285051637	0.0378358374	-0.03927633558	-0.15145490299	0.04280581519	-0.16065634921	0.03966362883	-0.00955898748	-0.1457457887	-0.2304905159	-0.1396889739	0.00452612651000001	-0.067620471	0.02811058233	0.05865845832	0.016400151081	-0.17237679067	0.02879547003	-0.01749462435	-0.09289606282
2	104850	344850	RMxYJM	0.039184162504	-0.06881976429	-0.027140916819	0.03042813743	-0.042093378531	-0.17678550664	-0.02418768692	-0.04925179408	-0.080907798929	-0.07428629741	0.04439321222	0.02580559317	-0.0081265452	-0.08068876439	-0.06424825556	0.002215621151	-0.15350153013	-0.0557425854	0.03276196414	-0.02521495808
2	107125	347125	RMxYJM	-0.06083582622	-0.04837585418	-0.03118757867	-0.03629127854	0.003248161639	-0.11319486476	0.00284315566	0.00873739536	-0.027235949421	-0.116274794904	-0.05162114149	-0.00733142301	0.04494484629	-0.01825897965	0.02168711643	0.0316329601	-0.08772891051	-0.0157975547	-0.04457170764	-0.02732676364
2	108454	348454	RMxYJM	0.01107431865	-0.00870289419	-0.01488647659	-0.01936608739	-0.0183003184	-0.12643659702	-0.00880238389	-0.04357452031	-0.05932164772	-0.04805661529	-0.02225460927	0.02663944705	0.01092806782	0.01074031982	-0.00460250719	0.02815864275	-0.061702981652	0.036251234835	0.01727126573	0.03144911841
2	109096	349096	RMxYJM	-0.07874067208	0.00260901714	-0.0278701889	-0.00555995016999999	-0.096564592109	-0.25417767842	-0.0495785696	-0.13901506992	-0.0894485908965	-0.17611296813	-0.05888756422	-0.0013971668933	-0.06137697475	-0.056005004243	-0.032025262532	-0.11220880032	-0.21552207501	-0.08258220223	-0.13243214625	-0.11691604827
2	109167	349167	RMxYJM	-0.10367575492	-0.0958208363	-0.08172463313	-0.09811959451	0.00957876117	-0.16988508627	0.03286926258	-0.0882356507	-0.10698802484	-0.12520873667	-0.11530132082	-0.04373038234	-0.00237933764999999	-0.07625800328	-0.07611487227	-0.00204709878	-0.17427910123	-0.00752237133	0.00661710784	-0.04906386711
2	112337	352337	RMxYJM	0.030470664938	-0.088327326	0.03432300796	0.092819674063	0.00289688134	-0.22560839481	0.04485453053	-0.04803850902	-0.017329936052	0.020193273116	0.03864384095	0.1541699665	-0.03334896024	0.01368103912	0.023442935586	0.0211900787	-0.14179796465	0.013430173163	-0.02717846583	-0.05401699936
2	114769	354769	RMxYJM	-0.0134213106165	-0.058879347375	-0.10905455452	-0.03168154009	-0.05467259723	-0.31086459499	-0.11179804047	-0.11316918077	-0.09476101454	-0.2096462368	-0.09465494533	-0.07679381533	0.02063196281	-0.13543133112	0.00901729964999999	0.0801842144	-0.235612884357	-0.02528023444	-0.080548247108	-0.09295537494
2	115273	355273	RMxYJM	0.01985670049	0.10726724265	0.09044568223	0.0422599315	-0.01031712347	-0.215382006002	-0.0031717954	-0.06295037443	0.05111963409	0.11371849913	0.057494513885	0.08305975882	0.02153657572	0.0554152392	0.0372347602	0.03494297082	-0.1925276348	0.0600161153	0.05917530078	-0.01042766635
2	116027	356027	RMxYJM	-0.11420596018	-0.0867461494	-0.0063713635	-0.0169366292	-0.02567541787	-0.24233124378	-0.01719164731	-0.078265402844	-0.1300801404	-0.0145232706	-0.0059549931	0.11402897655	0.04116445502	-0.04185235918	-0.01969657432	0.06046249404	-0.150545409	0.07043149638	-0.06813698676	0.03925380726
2	118292	358292	RMxYJM	-0.03109938097	-0.03996709321	-0.03440661872	0.08689180008	-0.05372368595	-0.2947023789	0.043863060953	-0.11598057016	-0.06875855563	-0.20506026114	-0.09041750019	0.025936202887	0.02866126972	-0.0923071089	-0.03133945843	-0.0204717076	-0.10898839064	0.016206827347	0.007737437077	-0.020761290308
2	120093	360093	RMxYJM	0.04806183911305	-0.15028677683	-0.1176703369	-0.04258497524	-0.021167649122	-0.24577453706	0.040172056828	-0.10547981557	-0.12669683996	-0.20626602946	-0.02345796171	-0.06870614549	-0.08313664152	-0.137155572866	-0.075241260852	-0.17403786045	-0.13261214284	-0.102725543211	-0.07315565645	-0.060406070416
2	123103	363103	RMxYJM	0.020072042587	-0.02077791032	0.06303109058	0.06984867897	0.04624637927	-0.076838988958	0.015657742402	0.04593412424	-0.01120666129	0.01805415962	-0.01915024307	0.05020601523	0.06574738669	0.05376598244	0.00430987790000001	0.0434593152	0.00848445217	0.05312504166	0.04347678744	0.00905123204
2	123892	363892	RMxYJM	0.03973146858	0.07805598455	0.00787762575	0.02182594907	-0.04148574513	-0.2517576569	-0.01760462875	-0.040261403927	-0.013740147963	-0.05868607793	-0.10700258605	0.02045955543	0.03272239801	-0.01238409847	0.0133734252	-0.00194663050000002	-0.07819533523	-0.000515373610000008	-0.01588007812	-0.02635204413
2	124196	364196	RMxYJM	0.04000763374	-0.002424752843	0.04725115158	0.1065201993	0.04644345006	-0.12916228365	0.01432876884	0.0022194816	0.0688122721	-0.03855182315	0.05820755357	0.05528743723	0.0600254111777	0.02010547038	-0.01340340044	0.0256876437	-0.08557072411	0.01842966474	0.01407587913	-0.00496906728999999
2	124680	364680	RMxYJM	0.03901156062	0.02950418839	0.09713845849	0.01105692768	0.01280529767	-0.22104840365	0.05937034819	0.02704209577	0.03474180929	-0.08547542348	0.01499574512	0.021954320211	0.05582629824	-0.0072889217	0.01152202539	0.030883723456	-0.068650191624	0.06435629114	0.012316612353	0.00353732662
2	127169	367169	RMxYJM	-0.016769700272	-0.08372015821	-0.0655614751	-0.10953185083	-0.02555119135	-0.27509535002	-0.02533956771	-0.11154658685	-0.15204765011	-0.12601272398	-0.14918782846	0.01329981831	-0.06498148895	-0.07438590996	-0.07174629834814	-0.13839762113	-0.12863944304	-0.11575655092	-0.031566830954	-0.032699781291
2	128938	368938	RMxYJM	-0.028901104498	-0.06952252715	-0.05526184414	-0.02973867314	0.01417434394	-0.20146513574	0.05646096195	-0.04021009507	0.01352585071	-0.16837602294	-0.053897284501	0.00401779693	-0.01735849711	-0.055414342148	-0.00966064964	-0.0145159441	-0.10847332601	-0.02521525348	-0.02414289535	-0.032992921392
2	130043	370043	RMxYJM	-0.00026769812	0.14405418895	-0.038244585167	-0.067055002	0.046989719635	-0.096829878472	0.01956374296	0.03702260859	0.06003174418	-0.10896134231	-0.09544364566	0.06906171144	0.05460076286	0.01905324874	-0.04247113714	-0.0115365017	-0.1244213991	0.02000830859	0.03225805119	-0.03691133024
2	130979	370979	RMxYJM	-0.07635984687	-0.04247222243	0.029757334536	0.024961118922	0.0123879416	-0.2531629102	0.03217322171	-0.0461642594	-0.00852868525	-0.12767724029	-0.05535655425	0.03205286057	0.015197655911	-0.02756116106	-0.01847688072	-0.01084980291	-0.078279520198	0.001353068815	-0.044694814839	0.0041177328654
2	131143	371143	RMxYJM	0.07062967231	0.08011645231	0.0712660687	0.0368530652	0.04706902379	-0.09241793792	0.05350179998	-0.00180655819	0.0736304706	0.06998049922	0.02659349367	0.11481047859	0.0798161144	0.0589201845	0.04502008907	0.0618387119	0.0269528669	0.0759154647	0.05520432337	0.03412303314
2	132202	372202	RMxYJM	0.0242814866	0.0947066273	0.0377112636	0.0754506955	0.09262169235	-0.18433361962	0.07157920274	0.01024106507	0.02099429422	-0.0628566688	0.0713414788	0.1248400655	0.03150277758	0.0121761263	0.043681949	0.040052110776	-0.0801574187	0.0405800675	0.08406338152	0.05319756889
2	133358	373358	RMxYJM	-0.031997818	-0.0584744621	-0.1366264329	-0.0632795737	-0.10268375795	-0.5173264867	-0.15621696423	-0.17191699263	0.05623169376	-0.00775175454	0.1454398965	0.15592779016	-0.0206619148	-0.0152807832	-0.12890783892	-0.1212309189	-0.240110148727	-0.06836292136	-0.03183019552	-0.0930362445
2	133438	373438	RMxYJM	-0.13791680023	-0.10852814034	-0.09615172876	-0.1010008186	-0.008844061283	-0.02579937199	0.034752174421	0.16784687873	0.03375647455	-0.10595683358	-0.10753174599	-0.07722639455	-0.13063444563	-0.09989423147	-0.11720144195	-0.0793791669	-0.126744319409	-0.11642460612	-0.044333966375	-0.05883149571
2	135405	375405	RMxYJM	0.039258205725	0.00486747086	0.02349137935	0.03937010503	0.01923645045	-0.156076981345	-0.030493671599	-0.00897173875	-0.027468874251	-0.07771791072	-0.03085342067	0.038405813435	0.00407260353	0.000189315090000003	0.000927062649999998	0.00797795639999999	-0.02874700525	0.0235087778	0.03060163487	0.01596601984
2	137344	377344	RMxYJM	-0.02524938138	-0.02740223787	-0.04535388139	-0.03341993409	0.00127339502	-0.07673915327	0.01360945224	-0.0117356466	-0.01541918852	-0.0888191346503	-0.04053955158	0.03562290959	-0.04471209396	-0.015134454711	-0.03231105241	-0.013791618504	-0.04999341651	-0.02302790935	-0.01957935276	-0.02228293082
2	137620	377620	RMxYJM	0.1165890675	-0.002937485739	0.2709073098	0.2886335249	0.25803572568	0.2034974241	0.05854720928	0.08286439309	0.1121599085	0.2953968674	0.2141405128	0.3469694107	0.1685971042	0.18910760025	0.115026123	0.1161002219	0.0741890396	-0.0185581496	0.0148825596	0.17613030082
2	138321	378321	RMxYJM	-0.1020900002	-0.07906660553	-0.1032647563	-0.08210339429	-0.05933369216	-0.2636471671	-0.13683427202	0.02340552285	-0.0755641542	-0.1297139245	-0.1522926374	-0.1285700426	0.05431929583	-0.14267305849	-0.15606845654	-0.23442534539	-0.16008366	0.04213202045	-0.06935554414	-0.09977097542
2	138698	378698	RMxYJM	-0.09316914964	-0.0450904535	-0.10582815783	0.022969862307	-0.07958733265	-0.2467338585	-0.01513850402	-0.12447193974	-0.11514348288	-0.2579499369	-0.06263510085	-0.050223810803	-0.02527571911	-0.009268251322	-0.10736651971	-0.08359047783	-0.13415844461	-0.038284831293	-0.01759545525	-0.0228526549918
2	139731	379731	RMxYJM	-0.06111344102	-0.04724014635	-0.127032231	-0.0871944024	-0.06233636938	-0.2784868701	-0.03436635961	-0.0866723712	-0.09033646354	-0.22512541581	-0.24804922559	-0.0508526331	-0.04524542017	-0.08158243561	-0.12855188609	-0.0898800679	-0.15441631402	0.0146893019	-0.03175859529	-0.058802578
2	140177	380177	RMxYJM	-0.02075876565	0.022817349699	-0.00997199789	-0.02734479857	-0.027930783055	-0.19806508649	0.02729315983	-0.01740218954	-0.0128216402	-0.10193423658	-0.03731774366	-0.00310889238	0.0096453119	-0.019857154328	-0.042667012652	-0.05503518709	-0.026221428244	-0.021269086	0.00497644573	0.02905324874
2	140624	380624	RMxYJM	0.07492965264	0.02464924233	0.05801748746	0.08648531112	-0.06151853662	-0.2657894924	0.06853523281	-0.07273995099	-0.08584355215	-0.06814209152	-0.01145496617	0.00812115432	0.01416231398	-0.0401595898	-0.042912981521	-0.01542032707	-0.08721101331	-0.01838565004	-0.05420070767	-0.02877933548
2	141295	381295	RMxYJM	-0.0197100867	-0.01498304748	0.004970658445	-0.06567327507	0.0080681257	-0.2130825241	0.06543160823	-0.03389434889	0.0492403025	-0.11235886722	-0.062031946194	-0.06185667509	-0.05477682697	-0.06533709078	-0.1158047	-0.0769092708	-0.14511624003	-0.046361563192	-0.04870809026	-0.038081348467
2	143359	383359	RMxYJM	-0.03371663043	-0.02806950708	-0.061296139488	0.02270870892	0.03192447461	-0.16363244406	-0.01298749977	-0.02773124797	-0.0437661128	-0.12003326221	-0.18894690116	0.08798678105	0.00782493824	0.0033758761	-0.03328607251	-0.0214714933	-0.0535922434	0.00377033562	0.00990429736	0.08445536807
2	143481	383481	RMxYJM	0.01463411638	0.05138743049	-0.03545892907	-0.00468933118	0.019360127966	-0.14751358677	0.045487796261	-0.04978289845	-0.03263955583	-0.060063332957	-0.0262744136	-0.000632892548	-0.00072060344	0.01323929386	-0.00747738088	-0.04875151167	-0.01148794488	0.00644355899	0.027636012878	0.00969481677
2	143521	383521	RMxYJM	-0.00115089529	0.05381916799	-0.03515133867	-0.05402206795	-0.0365104578319	-0.2909749512	0.03639343541	-0.03962789881	-0.09645641578	-0.1244129829951	-0.064088566718	-0.01792293813	-0.01869756904	-0.02230695267	-0.082075507318	-0.033924516872	-0.129595645271	-0.04577368179	-0.0064187304	0.01258175308
2	144613	384613	RMxYJM	-0.0160007623	-0.0051232031	0.04916046533	-0.06358934572	0.030582770802	-0.2457963705	0.064543011907	0.04809731804	-0.01243628752	-0.04001259336	-0.088148577212	0.08567124199	0.00105796819	-0.05101949986	-0.0976865205	0.00663927490000002	-0.10766862803	-0.00271802164	0.03863719204	0.00711694116
2	144745	384745	RMxYJM	-0.04344621201	0.03869116551	0.04223555375	0.10112275448	0.022201004644	-0.3088035349	0.00247328888000001	0.00681082975	-0.08733045681	-0.04860245517	-0.00237097179999998	0.090089169	0.06384868633	-0.02704029222	-0.01427308405	0.01304586719	0.02226688468	0.06436977481	0.02008886769	0.02196175756
2	144823	384823	RMxYJM	-0.00973970542	-0.000464727719999999	-0.03808042761	0.04645953693	-0.02788128218	-0.3283035048	0.05713448146	-0.07854114275	-0.06699822533	-0.12416417308	-0.11590602755	-0.09561595134	0.09169177839	0.01616179806	0.04294524276	0.0346267345608	-0.07904353161	0.000378960499999997	0.05803007784	0.06188909936
2	144940	384940	RMxYJM	-0.06916502052	-0.03981133256	-0.098942681655	-0.09282736131	0.01444669066	-0.2777243711	0.047341618324	-0.051151307883	-0.10215874705	-0.2559031457	-0.15852627312	-0.13217891605	0.00371652195	-0.04534020359	-0.13731504773	-0.10474130027	-0.093897197434	-0.056378803301	-0.034439318195	-0.07019339528
2	144994	384994	RMxYJM	0.05108327857	0.00374356547	-0.00570667166	-0.04349984949	0.03675732156	-0.17048074471	0.04096201403	0.02911326268	0.02613931479	-0.12150591879	-0.11297840646	0.00446697063	-5.97861999999949e-05	-0.00540489597	-0.07140797089	-0.0432510826	-0.08618695575	-0.02244416747	-0.06403396846	-0.0295172422
2	145111	385111	RMxYJM	0.00314836712	0.07375618716	-0.08804394482	-0.05570010021	-0.09856631297	-0.3417465928	-0.06171648598	-0.12940949199	-0.14300564586	-0.22898585557	-0.0877248689581	-0.03702491101	0.0048011927	-0.034238130953	-0.11345345223	-0.1594920509	-0.19017244805	-0.0484093546	-0.07211735256	-0.04330057508
2	147949	387949	RMxYJM	-0.05242623359	-0.0170352533	0.01430837097	0.024725272657	-0.024101683566	-0.2495453627	0.02171776689	-0.09484694361	-0.104362041123	-0.24135225445	-0.11854800726	-0.11801700669	-0.08648549594	-0.09980251555	-0.07754769549	-0.08442323394	-0.18203037757	-0.09501495009	0.0294134207534	-0.02711428272
2	151577	391577	RMxYJM	-0.04591587103	-0.04227771752	-0.059942032437	-0.12088392943	0.038402259188	-0.3901071419	-0.04026454046	-0.11768506286	0.00126306739	-0.09369050766	-0.14059510368	0.01778878715	-0.03161952481	-0.11651963553	-0.09240035728	0.0227070611	-0.15958158993	-0.06093072077	-0.02065373895	-0.007264362342
2	151685	391685	RMxYJM	0.05427481287	0.08642704018	-0.01421125026	0.03360168031	-0.07795664286	-0.511549297	-0.17450653921	-0.21962969305	0.001661223412	-0.001454850979	-0.01754385535	0.05136995025	0.04505236249	0.01624471947	-0.01157221718	-0.15769558026	-0.31898968598	-0.058114574682	-0.1952575989	-0.12055958677
2	151949	391949	RMxYJM	-0.03848335882	0.06924684275	-0.033093861882	-0.054445228078	0.02724611781	-0.25055435803	0.017546645039	-0.02922192101	-0.04931970226	-0.1567028547	-0.1912134375	0.08320335134	0.021592893725	0.015994406611	-0.08068058156	0.01651577211	-0.0852846776	0.04394541826	-0.01291044526	0.007453175765
2	152076	392076	RMxYJM	0.02230960841	0.05128987296	-0.03449923436	-0.02914438955	-0.0069160084519	-0.2971487625	0.01564906164	-0.05106028746	-0.08653507405	-0.0516526528	-0.05052025542	0.091619367949	0.00837662846	-0.02823211049	-0.091907886681	-0.04937507626	-0.033180365214	-0.02688893483	0.00182482207	-0.01323169772
2	152454	392454	RMxYJM	-0.019620139854	0.030242226431	-0.00983907684	-0.01360352085	-0.01525576973	-0.394739781	-0.016654063936	-0.04707094396	-0.08861085294	-0.2753377239	-0.2598651449	0.00177378675000001	-0.103176127823	-0.01288594861	-0.0868491961536	-0.02016169131	-0.05390954801	-0.03936483607	0.01358556428	0.00573481835
2	152753	392753	RMxYJM	-0.07298506948	0.0148417309	-0.0645189877	-0.0533567116	-0.000146828179999996	-0.35441614802	0.08017606514	-0.0642228045	-0.01068599808	-0.208060359071	-0.1971542661	0.02923633404	0.0148070489	-0.02978410073	-0.12011411888	0.00691744525	-0.09702953462	-0.05163935836	-0.01857403047	-0.06874130643
2	153231	393231	RMxYJM	-0.03920552017	-0.08722351527	-0.0171646808	0.0216990401	-0.00842659021	-0.22409008899	-0.0477736513	-0.0075925567	-0.06159046304	-0.1131977163	-0.10670718546	0.0059819092	-0.02759640516	-0.07034406138	-0.01708567021	-0.03513765556	-0.07197843418	-0.01234843595	-0.0451254272	-0.01660621838
2	153458	393458	RMxYJM	-0.02512246963	-0.0804956571	0.07811378564	0.11584411753	-0.04994156503	-0.3904657687	0.01996094589	-0.053561514577	-0.13286226072	-0.23133183666	-0.06045709812	0.05286520451	0.112487028893	0.04186721494	-0.0240426062	-0.00405813752	0.0412551753	0.09019236457	0.09127708965	0.0803072528
2	153921	393921	RMxYJM	-0.033076512447	-0.150803015001	0.00556590432	0.03855873925	-0.08105491909	-0.385493557	-0.05763074882	-0.23062975156	-0.21783741116	-0.3114134335	-0.05839960907	-0.02455755578	-0.11462847928	-0.15861820612	-0.17495934884	-0.11858477335	-0.10455822874	-0.04630440335	-0.06911675414	-0.04919733852
2	154004	394004	RMxYJM	0.0422705971	0.02602979601	0.02622458595	0.00579302165999999	-0.01815969295	-0.3763270763	0.02285983012	-0.1263951216344	-0.189727603523	-0.24374514555	-0.19906819817	0.06937136473	-0.0502891663	-0.067991220251	-0.10478308419	-0.0780267971	-0.112672932658	-0.01416785273	0.02329946286	-0.01363150968
2	154145	394145	RMxYJM	-0.03650261929	-0.0831622715	-0.094013111	-0.0776310591	-0.043776645099	-0.2642428989	-0.03330024212	-0.03371625695	-0.04182190853	-0.01451860151	0.04330235797	-0.0820070824	-0.0163027422	-0.03523600907	0.07649389292	-0.0697734058	-0.092556782036	-0.04851981203	-0.04763293339	-0.08045350047
2	154743	394743	RMxYJM	-0.0414610783	0.09778612025	-0.1728740294	-0.2243088205	0.04400780472	-0.37907268912	0.0276321402	-0.1340072351	0.1674503979	-0.03139090943	-0.0323595935	0.1734806499	-0.0701470301	-0.0848864933	-0.19017737963	-0.0983325929	-0.13639145834	-0.0716121396	-0.0503931552	-0.10015199541
2	155138	395138	RMxYJM	0.0667488735	-0.03053843498	-0.06298966227	0.03670347368	0.05665123691	-0.3666382065	0.02386122025	-0.061788878222	-0.054860833	-0.0109766032	-0.12912565299	0.25066095364	0.004311251857	0.03896962191	-0.06517267383	-0.08723100082	-0.072127671192	-0.00738765259	-0.03667148137	0.03732911995
2	155849	395849	RMxYJM	0.03117271008	-0.01269960904	0.00880398085	-0.05585938917	0.076206218536	-0.19663741653	-0.00190247929	0.00098018104	0.00179158651	-0.08213131419	-0.03929739388	0.07258051836	-0.05507312655	0.0470609855439	-0.03804369786	0.02900675523	0.0309910124025	-0.00145395946	0.12684276104	0.0361091834781
2	155975	395975	RMxYJM	-0.01457927862	0.02853250254	0.0594075698	0.0189295588	0.00171488787	-0.17055225967	0.01499680835	-0.04061909714	-0.04891614219	-0.13709902643	-0.12229221809	-0.00378120379999999	0.0385651195	0.0190982918	-0.07407112741	-0.03997819524	-0.07053775459	0.0395822079	-0.00192608284	0.01070679852
2	156264	396264	RMxYJM	0.07119403176	0.05366151956	-0.1564702461	-0.08403644114	-0.03191686381	-0.5289915518	0.025969458323	-0.2075835491	-0.04554642152	-0.1852787671	-0.097616575	0.05693970548	-0.1239708681	-0.05612442477	-0.03014116413	-0.02867567143	-0.0855379493	-0.11618051917	-0.01656967403	0.03714727236
2	156905	396905	RMxYJM	-0.05801666548	0.05516446714	-0.108352675	-0.15205661466	-0.034301657565	-0.071910349414	-0.10399762614	-0.087606606063	-0.07591353875	-0.19410187467	-0.14454792196	-0.13401473188	-0.03487066275	-0.01346215964	-0.06832118137	-0.13461874826	-0.078255726859	-0.02385599855	-0.02436757598	-0.02848082783
2	158203	398203	RMxYJM	-0.16392306992	-0.16535578199	-0.2525984948	-0.045771361	-0.08515366032	-0.474515539	-0.1872563708	-0.24512534126	0.1123883066	0.09545151582	0.06058499684	0.2035741961	-0.144009621	-0.1363499096	-0.19129225682	-0.1815708954	-0.32243479229	-0.1141750633	-0.31077979998	-0.2224407138
2	158594	398594	RMxYJM	-0.0156666198	0.0181582597	0.0663491164	0.1067237054	-0.0130008248	-0.20688241614	-0.00431082369999999	-0.0194851282	-0.0339131826	-0.1595304897	-0.1180105491	0.1309859399	0.0672167969	-0.0395395157	-0.0639041194	-0.0094030108	-0.0479595496	0.0461765179	0.0119728738	-0.0332595197
2	158710	398710	RMxYJM	0.030569293521	-0.009644063378	0.00393004717	0.01944339036	0.084005208429	-0.19293942456	0.137768671152	0.0446671397	-0.02084178167	-0.10670404021	-0.053891260425	0.05609343918	0.06364403964	0.08316201531	-0.014494337317	0.02666878585	-0.0248917237584	0.07950013217	0.04989835555	0.032332800934
2	158956	398956	RMxYJM	0.00486779117	-0.078101103917	-0.00209518097	-0.004749403086	0.021526632242	-0.13747936146	-0.014135474287	-0.0284947212685	-0.08542926675	-0.2597546949	-0.11908396122	-0.12958992839319	-0.014601226374	-0.0491941124	-0.06146514927	-0.02448116476	-0.18452622508	-0.047490340527	-0.04042639017	-0.0491208255
2	159070	399070	RMxYJM	-0.01682719446	0.0823259488	0.0229175354	0.03619520632	-0.00870774149	-0.3530675786	0.05022120711	-0.045658117884	0.045559185003	-0.10978649677	-0.06803900984	0.01389916184	0.0615335835155	-0.00521346915	-0.08387763962	-0.0279304534	-0.10103910016	0.028592656852	0.024247954128	-0.022708210213
2	159306	399306	RMxYJM	0.00751668313	-0.03790912543	0.00678221723000001	-0.03970316686	0.0057685479911	-0.29241240684	0.05243602982	-0.05522297061	-0.03638557513	-0.14414501373	-0.11386059815	0.03528425071	-0.02768814216	0.02941466846	-0.05871343862	-0.0673513452	-0.20601852102	0.02258877866	0.030372812095	0.021108563673
2	159400	399400	RMxYJM	-0.0601916029	-0.11262957335	-0.053583576001	-0.000258596962	0.027153202098	-0.3378630029	0.000970848673	-0.06172643513	-0.08506409901	-0.14646066686	-0.19669529404	-0.023158136339	0.00330650031	-0.02025117475	-0.08352706898	-0.031874692	-0.15151407459	0.009988555786	-0.01014466742	-0.031343266131
2	159598	399598	RMxYJM	0.06497145378	0.00597398741	-0.0284883665	0.07513265154	0.037321269296	-0.2852070803	0.09554913383	-0.010909794723	-0.05882420742	-0.0652373777	-0.1230269091	0.08180955553	0.01304913839	-0.03679051292	-0.04553578991	0.0146281845	-0.03231818763	-0.00309300364	0.021781461104	0.03936570155
2	159929	399929	RMxYJM	0.03856681731	0.02285387149	0.0169084448	0.0414588077	0.0379718965	-0.17494412116	0.01102548381	-0.02113702434	0.03652843002	-0.06964356182	-0.10419063109	0.0292568201	0.0209475826	-0.06271450012	-0.04110734853	-0.028414600601	-0.11070720892	-0.01802525631	-0.01006369255	-0.01922844004
2	160406	400406	RMxYJM	0.13058388487	0.09622945609	0.17598362779	0.16115928927	0.08699390542	-0.15870499967	0.1406019019	0.05637317217	0.37902558251	-0.04729659567	-0.014471522487	0.3055574211	0.086702579385	0.08852643121	-0.011660364991	0.02466194391	-0.07167072486	0.06160980093	0.077644064368	0.08351868834
2	161068	401068	RMxYJM	0.098915231	-0.02938122591	-0.0021006603	0.05488478459	0.02100756655	-0.43267293265	-0.06063319151	-0.01207224967	0.00172882419000001	-0.0105237161	-0.06765798677	0.0032865835	-0.00682437461	-0.04082542129	-0.09221205025	-0.00641716137	-0.11496918151	-0.0846045003	-0.01865183064	0.0113531136
2	161300	401300	RMxYJM	0.0273732788	-0.04006089697	-0.0114366212	-0.00404649368	-0.00397355479	-0.3666356116	-0.04126799455	-0.08181787649	-0.09281983554	-0.17760876354	-0.1874519979	0.0421176921	0.04147390093	-0.054287652123	-0.12502483687	-0.1180038251	-0.08764976339	-0.052675074275	-0.021820203881	-0.057850351414
2	161760	401760	RMxYJM	0.00671966335	0.0457012088	-0.0068511773	0.0354547613	0.009515127822	-0.17855845572	0.0047836847	-0.01648544135	-0.06483161433	-0.06840936559	-0.05623997406	0.01615491135	0.0628509996	0.0211700447	-0.0508085932	-0.0271909356	-0.06096697826	0.0260855481	-0.000404377960000007	-0.00298389039999999
2	162254	402254	RMxYJM	-0.09132216024	-0.01177312855	-0.0279619698	-0.0122941959	-0.000298660300000003	-0.33521478086	-0.0317505589	-0.06941533258	-0.16365357555	-0.29238105858	-0.36437762377	-0.066245329	0.0486788324	0.00426747299999999	-0.0798815029	-0.0559570562	-0.0637245406	0.0140296142	-0.02823605342	0.00321712839999999
2	162699	402699	RMxYJM	-0.31971965831	-0.11378014975	-0.08640667945	-0.24737661555	-0.04344016324	-0.4585345974	-0.00955285413	-0.159910192281	-0.22872283121	-0.226257178421	-0.27678981893	-0.08612270462	0.0094016891957	-0.07771814004	-0.2609326089	-0.18981663075	-0.14911527129	-0.110765583439	-0.12735322684	-0.11983585585
2	163083	403083	RMxYJM	-0.0183796243	0.010247900007	0.013240676535	0.02261993018	0.00318470482	-0.2117762706	0.02434219243	0.01689461028	-0.00956241171	-0.15350566077	-0.13956448811	0.041130713015	0.00013510303	-0.03653230232	-0.070876405139	-0.04230709612	-0.05974280046	0.02415741343	-0.002871725784	-0.046203695912
2	163287	403287	RMxYJM	-0.0178826043739	-0.11227368751	-0.08437519951	-0.01923839177	0.006802341639	-0.3386325459	0.0388114702778	-0.080047891529	-0.08377987471	-0.16820429852	-0.14893640552	0.02368884886	-0.02939396239	-0.03922553114	-0.06646448962	-0.0689154287	-0.092207941471	0.01257028733	0.00839471312	-0.0344302615701
2	163352	403352	RMxYJM	5.3140038e-05	0.01520165447	0.060631043	0.0578493593	0.08174854318	-0.3165497574	0.08293206886	0.00284256301000001	-0.05192059583	-0.11600194459	-0.14151816213	0.09502798215	0.046800512	0.04919604239	-0.07381039133	-0.0902080565	-0.0202586089	0.0166127199	0.0211375901	0.0253664064
2	163790	403790	RMxYJM	0.040004094	0.00970211795	-0.00870165304	-0.10134641889	-0.01150725564	-0.3345172118	-0.00703304893	-0.03602290688	-0.09396819771	-0.2891398743	-0.12640001431	0.014978185398	-0.00630352667	0.0489980925	-0.12630177844	-0.0339772304	-0.02432552638	0.01192584467	-0.064500817796	-0.00846167681
2	164003	404003	RMxYJM	-0.03697948335	-0.0120560383	0.03653137134	0.051696212102	0.062786267449	-0.20118838472	0.06589988456	0.000844435559999999	0.00771590921	-0.19338138264	-0.1401620957876	0.04566405117	0.0458693007	0.006303804795	-0.04039642332	-0.02015131755	-0.06529160098	0.06560710585	0.010626596451	0.0610699991
2	164320	404320	RMxYJM	0.0548412361	-0.00230871170000001	0.05782143427	0.12060324977	0.059276674075	-0.27431511937	0.21057630375	0.12029372714	0.1504715726	0.0567282041	0.06471660658	0.1019653484	0.060671332904	-0.129459167508	-0.04771555596	-0.08905482279	-0.08472874549	-0.118830365058	-0.04056704271	-0.01215962331
2	164381	404381	RMxYJM	-0.014272346601	0.11392732005	0.0714168971	0.095691023	-0.01517515322	-0.28956307296	-0.00583406241	0.0350044985	-0.000125057499999998	-0.0857622621	-0.16167098639	0.1024601961	0.1125133781	0.00693026836999999	0.00926484380000001	-0.00468174335	-0.0121839033	0.05491455	0.07396454612	0.0169433675
2	165262	405262	RMxYJM	0.1289129071	0.2089824065	0.0984023145	0.1229961696	0.04722397596	-0.11403009932	0.04665970389	0.0245414658	0.0675930206	-0.0100464639	-0.0364696912	0.0666508415	0.0266401398	0.0239724258	0.0326813894	0.00627010370000003	0.00309482420000001	0.0563251283	0.0579696923	0.0147779961
2	165596	405596	RMxYJM	0.011969559337	-0.006709216804	0.01586374183	0.05508665648	0.026049718157	-0.10583589586	0.047705998438	0.02377834247	-0.01150637347	-0.01903112451	-0.01858999638	0.08551045484	0.039216754637	0.019101414548	-0.018756869419	0.01459208527	0.00696269304	0.013039562679	0.027669772793	0.065062089758
2	166087	406087	RMxYJM	-0.15249080306	-0.08716420435	-0.02418470263	-0.1175628731	-0.037602329687	-0.4892778858	0.089081530181	-0.11976363495	0.03943329853	-0.009804606767	-0.00607627004	-0.01648589112	0.05199933564	-0.09998229897	-0.14617877889	-0.164440627416	-0.16478345856	-0.12422620651	-0.055917360665	-0.02446949212
2	166819	406819	RMxYJM	-0.1448569727	-0.2002104684	-0.2145288519	-0.2145042265	-0.06536939095	-0.30507709307	-0.0357675028	-0.09382603104	-0.2060217299	-0.24255616826	-0.2431376964	-0.168450129	-0.1017403565	-0.1238620397	-0.1137475934	-0.1276728641	-0.1247556758	-0.0882827049	-0.0575427884	-0.0618503958
2	168065	408065	RMxYJM	-0.03733123402	0.0036380958034	-0.0364813791	-0.07646660678	-0.0027451429	-0.2588881315	0.01635321956	-0.05942026345	0.00506155271	-0.17037165481	-0.12302154133	0.0414107797	-0.02054282388	-0.10667918307	-0.08210261702	-0.12426913478	-0.11411691953	-0.07614735377	-0.02999365781	-0.01485422607
2	168248	408248	RMxYJM	-0.07394178601	-0.0766976773	-0.02320097923	-0.11308478793	-0.00883616762	-0.3275871591	-0.024186120436	-0.02247269357	-0.0626329297	-0.13364421004	-0.11345056064	-0.00292916811	-0.04829350428	-0.06650074011	-0.13223082917	-0.0630933626	-0.0867243190324	-0.0243342188415	-0.04076499968	-0.056264676593
2	169604	409604	RMxYJM	0.027270369732	0.040048979267	0.01093842361	0.0065116353	0.01241881533	-0.3407626315	0.04209788344	-0.029387023453	-0.05527031151	-0.2100275868	-0.21672774412	-0.00461653672	-0.02838053585	-0.06183233544	-0.1318597605	-0.0816020162	-0.08124299212	-0.03114125148	-0.06072713082	-0.02101455459
2	169654	409654	RMxYJM	0.01121837617	-0.08205601015	0.00866653604999999	0.064546740708	-0.01175866565	-0.14482699735	0.04190256375	0.00943374927	-0.06243415496	-0.1094839776	-0.13683297756	0.05396565378	0.00461345581	-0.04005107165	-0.07507149947	-0.03941312583	-0.02127576707	-0.02482511873	-0.0034611974	-0.0284316201
2	172968	412968	RMxYJM	-0.00856766450999999	0.02548271884	-0.0043054609	0.03343393505	0.01780186736	-0.1752615473	0.04973901326	-0.00745826555000001	0.0426019411	-0.17817056812	-0.156435114464	0.0216890714	-0.00441406778	0.00120042719000001	-0.049042675441	-0.013105020768	-0.0375798849	0.00471009567	-0.04043171311	0.0013164293
2	173257	413257	RMxYJM	-0.025419004369	0.05830012126	-0.021629881181	-0.0287573506	-0.015170545511	-0.2353143325	0.03266842442	-0.042456609638	0.01322214512	-0.1631465526	-0.18335491092	-0.00857383728	-0.01474704339	-0.032373029263	-0.08529223279	-0.02852865674	-0.048234222922	-0.07827796033	-0.048737975107	-0.00156166997
2	173491	413491	RMxYJM	-0.04160610971	-0.08307455551	0.0236875204	-0.03430920781	-0.045383431441	-0.25652424047	0.00677947279	-0.08061630444	-0.10994790967	-0.1956935416	-0.15214356096	-0.042876032747	-0.05542121882	0.02759874715	-0.06245673582	-0.036514146031	-0.00807535055	0.000468135039999998	-0.03257206538	-0.03382698151
2	173814	413814	RMxYJM	0.18911707807	0.27376220676	0.23186427906	0.13120752601	0.04773154094	-0.12806461406	0.06580414315	0.02231563911	0.08529213312	0.0264981217	0.13150795301	0.15816809657	0.21418785571	0.152451624001	0.1491564836	0.18735745581	0.06947746439	0.15304235281	0.10565083874	0.13357999679
2	173867	413867	RMxYJM	0.029731086038	-0.0191166333	0.0269371699	0.09780031748	0.03712809769	-0.19020962139	0.027469996503	-0.015372137754	-0.05194582271	-0.16773305191	-0.16042540804	0.02998071628	0.0104175033	0.01670740491	-0.03441247093	-3.36407999999844e-05	-0.00697931708000001	0.0600002705	0.02658513869	0.04089811806
2	173976	413976	RMxYJM	0.07371163765	0.08210690761	-0.0409479325085	-0.072258411063	-0.00247479358	-0.4266595159	0.19242812828	0.01427130326	0.05018989264	-0.04696855105	-0.2786469696	0.06987821056	-0.03235095628	0.01287637682	0.01036138995	-0.04155158253	-0.066522511835	-0.075273059434	0.14284127603	0.05349703454
2	182761	422761	RMxYJM	0.00941368258	-0.035982847742	0.00911275801	0.07257536048	0.03981125846	-0.23831760359	0.05701697176	-0.0120076142	-0.0332733848	-0.173826577116	-0.17595623577	0.01864757736	0.066159185548	0.014098325869	-0.08967030577	0.022993936709	-0.00314367152	0.0289913277	0.05192740207	0.048010236898
2	183120	423120	RMxYJM	0.07693666641	0.12504328201	-0.00613506867999999	0.14902503973	0.0641206198	-0.3714952839	0.088124488137	0.02579213735	-0.02628072119	-0.1899740051	-0.25561812922	0.065966977925	-0.03326189132	0.024373706013	-0.181680593638	0.00502209887999999	-0.05177245277	0.0029511378	0.01327346276	0.06112522753
2	183622	423622	RMxYJM	-0.05401502907	0.14134009719	0.02937064672	0.03618395675	0.01240806218	-0.4400629773	0.04350532688	-0.01515215746	-0.04221320992	-0.14516027402	-0.1351320322	0.09631568356	-0.00233964609	0.0454435128	-0.17214016357	-0.0866990417	-0.03454666193	0.10062239452	0.00568562727	-0.02611450071
2	184375	424375	RMxYJM	-0.00657896263	-0.01829865438	-0.0487484994	-0.02654405079	0.01637769425	-0.2309534625	0.08818138471	0.000461474869999999	0.04440652416	-0.2396341933	-0.218964999706	0.11669934403	-0.05156164126	-0.04085735077	-0.11043986715	-0.03917345195	-0.0231491264	-0.00372334899	-2.65880900000015e-05	0.06734862382
2	184391	424391	RMxYJM	0.04133870209	-0.00430532125000001	0.012732991	0.01130487913	0.02917940731	-0.23532470112	0.00871751487	0.04800917167	-0.05576922174	-0.227771931745	-0.19875932001	0.05674494212	0.041786006988	-0.02007889046	-0.06580108084	0.00240075998	-0.00891362646	0.04758267369	0.09742530282	0.01022417273
2	184609	424609	RMxYJM	0.1008847164	-0.3084064339	-0.3029862394	-0.3611835092	0.057292722	-0.4465901058	0.0493672616	-0.05347170909	-0.2102127936	-0.4292877318	-0.3497203644	-0.4137241473	-0.1413300718	-0.0950628698	-0.265736566909	-0.0915331601	-0.07905199757	-0.0550594117	-0.0497765191	0.040293363
2	185379	425379	RMxYJM	0.01093226796	-0.0609274413	0.0183941823	-0.0385375489408	-0.02899842319	-0.4575397995	-0.02023191917	-0.05692148793	0.02468050792	-0.3151066327	-0.24180896518	0.0917318189879	0.02276281582	-0.00644219297	-0.1362945171716	-0.04752259984	0.02453409595	-0.03174173826	0.06354556568	0.00121427814
2	185445	425445	RMxYJM	-0.000229227460000002	0.08381256955	0.06026220007	0.03119841395	0.017209657129	-0.2944043765	0.045634650327	0.00261463637	0.02073046348911	-0.18279829089	-0.11701800628	0.07749446867	0.05317820237	0.01965642516	-0.0548294737357	0.0313529522	0.012416523075	0.065580202227	0.036877455248	0.06948150683
2	185529	425529	RMxYJM	-0.06497944666	-0.0421522771	-0.06492458703	-0.05657532729	0.00785768676	-0.17068431651	0.09121294722	-0.01053539501	-0.0712534038	-0.18393012385	-0.30170743622	0.02566374433	-0.07059071699	-0.02270222214	-0.089431513857	-0.00581921276	-0.057509782343	-0.06883858491	0.01128560358	-0.00812939114
2	185894	425894	RMxYJM	0.00788279622	0.00173966792999999	0.0549725106	0.0373305978	0.02891077992	-0.152883205076	0.112968313753	0.06469680955	-0.01515075646	-0.17075703046	-0.18928186352	-0.01165626383	0.02104003137	0.01454144745	-0.03709943392	0.0405334659	-0.00854228247000001	0.00351644333999999	0.04929033759	0.01767518789
2	185957	425957	RMxYJM	0.06627756513	-0.0274395061	0.0217043255	0.0373751211	-0.000202589699999978	-0.20793411339	0.0321406804	-0.00931579739999999	-0.067350665	-0.1748505015	-0.25553351278	0.0484250054	-0.0062710051	0.0208995109	-0.0951217332	0.00323007680000001	-0.049203615	-0.0300280672	0.0467249059	0.0315577631
2	186011	426011	RMxYJM	-0.01387346201	0.08567709598	0.0112323754	-0.03581265083	0.05753594229	-0.39315327511	0.0313686049	-0.04132568286	0.0424023125	-0.319275318366	-0.31004129189	-0.0767543892	-0.0795772875	-0.00233516209999998	-0.25725677882	0.0307941155	-0.0219853366	-0.0431491026	0.0121938996	-0.03029381609
2	186256	426256	RMxYJM	0.03431527733	0.06288511023	-0.06733924644	-0.010658173326	0.051558607824	-0.17661868516	0.08388536003	0.0279362731	-0.0045430638	-0.05263250775	-0.071940152943	0.05654660311	0.02603315662	0.04844877051	-0.033599388854	0.00431976002000001	0.003719720024	0.029537676655	0.0663765882	0.06515396619
2	186325	426325	RMxYJM	0.04666325655	0.04242198083	-0.03228025592	0.09474911102	-0.0022869352	-0.158945726657	0.057417806686	0.06167507596	0.02043295922	-0.09021385356	-0.12899680017	0.11343616146	0.0253775256	-0.000154033730000003	-0.11159197152	-0.03087793482	0.001307901807	0.0792560935	0.02110215303	-0.01832872083
2	186558	426558	RMxYJM	0.06429161243	-0.05937091959	0.185108619447	0.08767398378	-0.0056778903	-0.4241324599	0.06048526385	-0.05203729589	-0.00283470848999999	-0.1784846421	-0.242361362563	0.18125859784	0.067888896608	-0.06171256877	-0.14500762565	0.00620694799999999	0.02708583063	0.06656077468	0.01425184863	0.06057297418
2	189436	429436	RMxYJM	0.1937325915	0.0127442778	0.0726235717	0.118298269	0.03651327919	-0.17837700137	0.09018443748	0.0213599786	-0.0722836729	0.1002284331	-0.00619918899999999	0.0768016352999999	0.1693541657	0.1936903476	0.1717431946	0.2129901566	0.1038290378	0.1786194754	0.1153911674	0.1570766393
2	189676	429676	RMxYJM	-0.02308674613	0.0320146449	-0.02057675218	-0.11019684525	0.02449923519	-0.22490110106	-0.03086781119	-0.049663767	-0.06425158991	-0.19654913858	-0.28320797071	0.01897274113	-0.043851781456	0.00259663274	-0.12650461423	-0.02413745229	-0.01231650935	-0.05678597046	-0.03287569418	-0.01066815281
2	189742	429742	RMxYJM	0.032858088014	-0.01536279316	-0.01148113418	-0.04428212581	0.04273518041	-0.25781805613	0.055545633819	-0.01129552742	0.040082675131	-0.121966324071	-0.17201724726	0.01080052558	0.00678694321999999	-0.01580442976	-0.10511589574	0.0063375346	0.07419143376	-0.04124288826	-0.02131422616	-0.03196207278
2	190072	430072	RMxYJM	0.136697324986	0.13736675488	0.19783109996	0.10976242306	0.12659626896	-0.22868122249	0.11518528405	0.17185377942	0.099208242413	0.0272384915	-0.06337976743	0.13834208587	0.06515689846	0.07403969806	-0.06617750229	0.015655264	0.08008378387	0.067701494087	0.073535887031	0.04343216219
2	190258	430258	RMxYJM	-0.047151366685	-0.00800684416000001	-0.0648939444458	-0.00087493485	-0.056423223213	-0.3201752883	0.00645184445	-0.049892554407	0.04323233911	-0.3275031192	-0.26712441276	0.02669627985	0.01037685152	0.03063646655	-0.040730422	-0.0171996312	0.05068069224	0.04608660615	0.01320965657	-0.02561051969
2	190311	430311	RMxYJM	0.02950270396	0.016184166411	-0.067913669547	-0.076499802252	-0.01583946694	-0.4657386524	0.0276092154	-0.11495543156	-0.14252711893	-0.20992032596	-0.23662616092	-0.08379028898	-0.04615676438	-0.08981687114	-0.15278979481	-0.0439348269	0.03945518925	-0.000249642489999993	-0.00942970897000001	-0.00335625365
2	190586	430586	RMxYJM	0.08290634611	0.2169687031	0.0864975786	-0.07819023828	0.005754957	-0.408862395	0.027676355547	-0.00918317755	0.233203306	0.1587836546	0.2196170232	0.2675622491	0.0781829404	-0.00144656599	-0.06539656676	-0.0329987759	-0.03809129006	0.02751676328	-0.0996533895	0.0070703169
2	190673	430673	RMxYJM	0.05010130448	0.012459118	0.04179805886	-0.00333395773999999	0.0056218689	-0.2294009693	-0.00137434039	0.02260592295399	-0.03329122496	-0.136483799803	-0.23863512488	0.0591098917	0.02682821081	0.01355547501	-0.07647183178	0.03959668984	0.00912476147	0.03945333684	0.01620665822	0.06582899014
2	190884	430884	RMxYJM	-0.1371474753	-0.00521991399999999	-0.1982987139	-0.15020306385	-0.02171452439	-0.4641597783	-0.04410669605	-0.11004525881	-0.21511316464	-0.3362852505	-0.4066077109	0.006704739342	-0.09539093656	-0.11940562979	-0.2672343857	-0.05212943882	-0.020646576816	-0.12784054532	-0.04736426326	-0.04903964289
2	190947	430947	RMxYJM	-0.01208615389	-0.104040922183	0.03861024541	0.03643154185	0.01444199572	-0.3946987028	0.04729047704	0.00391146499	-0.11711200218	-0.15007027008	-0.20561408244	-0.04812991199	-0.02916387311	-0.0193906566143	-0.113164791443	-0.00318888524	0.02138742349	-0.02911008217	0.02077687173	0.03872993173
2	191053	431053	RMxYJM	0.12541729039	-0.1261880305	-0.1359451528	-0.07872832834	-0.03542134785	-0.5558422271	-0.08760513203	-0.17563753267	-0.07365560525	-0.2774199113	-0.2611619265	-0.09867880545	-0.16014633681	-0.16825936397	-0.263852690488	-0.1073470666856	-0.01405499026	0.0217084577	-0.0338995664	-0.09615075908
2	191524	431524	RMxYJM	0.00392298124	0.03416614954	0.05521153085	0.01847298118	0.04499253341	-0.42413875929	0.04401874699	-0.07902447121	0.06207001575	-0.14950114511	-0.18348027421	0.08115529646	-0.00446666693	-0.05971132838	-0.166864960548	0.00445995783	-0.01582800355	0.00148424587	-0.04745821919	-0.02994277217
2	192393	432393	RMxYJM	-0.027644141	-0.0433502889	-0.1180040105	-0.0690480066	-0.00643158425000001	-0.47779200613	0.0202642257	-0.0307055046	-0.14711415723	-0.3824844181	-0.37813675079	-0.00495276710000003	0.0293054421	-0.1054072341	-0.1642850323	-0.0530197982	-0.0989788273	-0.0517098783	-0.0154469987	0.0265415469
2	192594	432594	RMxYJM	-0.04432925725	-0.12394999068	0.0191998704	-0.025221075724	-0.022257031285	-0.3598312752	-0.07925270951	-0.08245358634	-0.08533868642	-0.19249544269	-0.15228398849	-0.03239432772	-0.05386232844	-0.092335852724	-0.1852136664	-0.0403654655	-0.03901058378	-0.083649575976	-0.059960521959	-0.0582523404528
2	193383	433383	RMxYJM	0.02012147395	0.0262014166	0.0323888005	-0.0317209532	0.0230525568	-0.377752491	0.08086119779	0.05051212952	-0.07899907235	-0.31082872344	-0.21099854959	0.00447823040000001	-0.0117634788	-0.0236208709	-0.15317196828	0.0360749944	-0.0645039632	-0.0484787134	-0.0252698219	-0.0045899898
2	193401	433401	RMxYJM	-0.05530420125	-0.00914471174000001	0.0308090252	0.03421466602	-0.00148772565	-0.19114554037	0.01936880562	-0.00191467684	-0.00606476252	-0.12653026723	-0.1455726276	0.06705055337	-0.0276201163	-0.0572818002	-0.10160835629	-0.000173746000000002	0.0463431474	-0.00406428890000002	-0.0349138307	-0.05264212024
2	193453	433453	RMxYJM	0.14957382879	0.14682051911	0.115865901819	0.02391761727	0.09416944607	-0.2666886006	0.01731153717	0.046916045792	0.045500693852	-0.1737966181	-0.14393556077	0.105298251	0.09906769093	0.0039608884	-0.05862963312	0.0239469407	0.11771242418	0.06735044914	0.05976703999	0.0848130719
2	193870	433870	RMxYJM	-0.07940146645	-0.06704170796	-0.08733078789	-0.04933873433	0.00978645169	-0.2684323228	0.02983072566	-0.015435926172	-0.06860430653	-0.20807941042	-0.25135518845	-0.040037174422	-0.10749802639	-0.08198528192	-0.20315040566	-0.0665683666	-0.0228264278747	-0.073128643601	-0.031847537969	-0.00591339019999999
2	194060	434060	RMxYJM	-0.24492087375	-0.0954434255	-0.18642447275	-0.135413004809	0.02885038392	-0.6038951887	-0.03623687425	-0.11004783653	-0.10115236287	-0.45702872316	-0.4594884733	0.06535106228	-0.18417799139	-0.105536210094	-0.21818453666	-0.0804194749	-0.0660633753	-0.02079317604	-0.03248878335	-0.01155402951
2	196709	436709	RMxYJM	0.01810543282	0.0440979871	0.0372741245	0.0436420139	0.04831552595	-0.00657653581999999	0.03527431266	0.00277590999999999	0.00602195635	-0.0382654561	-0.0347651524	-2.81289000000073e-05	0.0582654008	0.0421711777	0.030059614	0.0241114613	0.033323703	0.0686465419	0.06877646221	0.04463566541
2	196915	436915	RMxYJM	-0.06761033762	0.0503160797	-0.0263873414	-0.0783810252	0.0326675701	-0.27201984585	-0.01550070279	0.0118571511	-0.0754550814	-0.1695776153	-0.361880998087	-0.0182252376	-0.0741487339	0.0368948138	-0.1139976623	0.04504947675	-0.00766418860000001	0.0414871756	0.0030487854	-0.0298314754
2	197443	437443	RMxYJM	-0.0095596462	0.000411062900000009	0.000836298809999997	0.0075693628	0.05506014367	-0.17810232509	0.02694591293	0.01833609009	-0.0690764457	-0.21672955892	-0.28448610931	0.0355284309	0.03924901207	0.012099678908	-0.11551449834	0.05683955319	0.07579655034	0.02560224044	-0.002899626795	0.018867159719
2	197463	437463	RMxYJM	-0.03454779324	0.00926806778	-0.02886860739	-0.04313036472	0.00788764075	-0.17129212033	-0.00340387596	-0.01655557258	-0.02798716512	-0.146046333232	-0.18578661894	-0.00609139666	-0.00876606829000001	-0.025421939384	-0.09228474852	-0.01589703795	0.0240024781	-0.02419686886	0.01854331398	0.01891771133
2	198113	438113	RMxYJM	-0.033721910547	-0.01766164169	-0.00184542675	-0.03754514738	0.10158367164	-0.3444370001	0.08257071808	0.039412350249	-0.06152022097	-0.27509578758	-0.3727229452	-0.02863080718	-0.039013467706	-0.0529814319	-0.16693103027	-0.0226034697	0.05333813934	0.019645158086	0.06429393811	0.01869014062
2	198286	438286	RMxYJM	-0.03387879901	-0.07859822112	-0.0500374424	-0.0585230572	-0.061176988216	-0.19153021971	-0.0223373437	-0.04280859536	-0.10911602302	-0.35677283002	-0.36324181496	-0.0536984384	-0.00132912970000001	-0.1015321777	-0.14271538535	-0.025506784257	0.0258602282	-0.0537139163	0.0155826908	-0.070353146
2	198402	438402	RMxYJM	0.04832427494	0.0678021046	-0.1333756682	0.0181872918	0.0479049744	-0.425604088071	-0.0124260551	0.0547541201	-0.06827193929	0.0240090505	0.05043097605	0.2143079627	-0.0712585698	-0.0410356667	-0.2579975636	0.0308025594	0.0601915199	0.00230347139999998	0.0766747224	-0.0544981985
2	198608	438608	RMxYJM	-0.06356300357	-0.11953760126	-0.079544701427	-0.078150028	0.019028792074	-0.2786615017	0.0181627748	0.0171194214628	-0.07477103581	-0.2467671054	-0.2687188995	-0.033021460587	-0.10991540479	-0.08375512698	-0.18483431034	-0.06270231473	-0.00753469294	-0.03294073922	-0.020901548067	-0.03449357358
2	199251	439251	RMxYJM	0.01858500204	-0.01892700457	-0.008891322997	0.00531161881	-0.00943525159	-0.11869455952	0.027038013429	-0.02012930332	-0.11626673319	-0.18868253369	-0.23696989866	0.01635540184	0.02203602955	-0.00418500181999999	-0.02918631037	0.03042856112	0.04104040519	0.03383397489	-0.02447116741	0.01736030068
2	199513	439513	RMxYJM	0.00256328421	0.0184187009	0.0134674557	-0.0244787303	0.03577874112	-0.29087420869	0.05338778565	0.00954968370000001	-0.02293158176	-0.25367052719	-0.24889092515	0.0825608978	-0.02388958523	-0.00023556700000002	-0.09468755609	-0.07192114586	-0.00626569140000001	0.0171254504	-0.0291072928	-0.0154138996
2	200162	440162	RMxYJM	0.00877724967	-0.07408939536	-0.02585499563	-0.02864715767	0.00776704949	-0.110117754009	-0.00666507474	-0.0011268465	-0.02297233541	-0.05931318436	-0.09572446875	0.03465496254	-0.03805769718	0.02194904738	-0.04300022318	-0.034824952553	0.00301192864	0.00236124051	-0.05064092164	0.030870107382
2	201479	441479	RMxYJM	-0.01610677556	-0.06432340471	0.0381250209532	-0.00976897288	0.021705241403	-0.22956087702	-0.015210827675	-0.02525578528	-0.036240121518	-0.21788305969	-0.26647627303	0.12891130011	-0.0415746367	-0.02123196086	-0.09842332093	-0.0142569864	-0.09244422136	-0.015804973889	-0.023992209975	0.028788807561
2	201614	441614	RMxYJM	0.011943134183	-0.00739262067	-0.05243893174	-0.12258109247	-0.00253787718	-0.5240298153	-0.05099686834	-0.09819457698	-0.07589971543	-0.33215444084	-0.3081415898	-0.0158409098	-0.10248480749	-0.1008494943165	-0.2634264318	-0.1611289107	-0.15836167137	-0.04429560961	-0.095588829059	-0.10002258282
2	201650	441650	RMxYJM	-0.01176473503	0.0037939714	-0.02799804038	-0.04687272942	-0.00395863611	-0.19014558747	0.00165603151	-0.08170363438	-0.01424440126	-0.25305549637	-0.17076112062	0.00176852878	-0.047827866405	-0.10250843135	-0.15456181501	-0.093834060934	-0.08857138475	-0.06199799825	-0.044748234196	-0.0563762724
2	202299	442299	RMxYJM	0.04103675556	-0.03590037484	-0.11408616252	-0.022525311065	-0.00377193039	-0.4859550589	-0.04935395798	-0.13140891347	-0.01485068024	-0.3886188815	-0.444303219	-0.0559539604	-0.01420944809	-0.022740563808	-0.2348725043	-0.08353913044	-0.15473030419	-0.05741381708	-0.00233489309000001	0.01873554919
2	202955	442955	RMxYJM	-0.08756138041	-0.04866183504	-0.16253418923	-0.08747027998	-0.03383884671	-0.4738235031	-0.06199466755	-0.07263530654	0.01135548364	-0.5250299125	-0.3849523489	-0.04966892412	-0.09117836764	-0.15268612605	-0.2448694289	-0.06239616692	-0.2001383875	-0.1197652912	-0.02004495012	-0.1071219687
2	203117	443117	RMxYJM	-0.03965754143	-0.03166883178	-0.0652288984	0.02882440252	-0.03682888172	-0.19351731567	0.000477528420000005	0.02412139088	-0.03431781954	-0.194741926	-0.22162312298	0.05548266766	-0.00594741523	0.0342827690983	-0.0868080372	-0.05250127388	-0.057189879586	0.044905754268	-0.03235246446	0.00974737485
2	203485	443485	RMxYJM	-0.1516384832	-0.1533744203	-0.1544294259	-0.1030885436	-0.05668615234	-0.35415627308	-0.01472482861	-0.06619658921	-0.0939625901	-0.1711294888	-0.2328434874	0.0196270379	-0.0805368919	-0.0951913277	-0.1274215564	-0.0554244947	-0.1106999615	-0.09468527	-0.1086383723	-0.0375638286
2	204218	444218	RMxYJM	-0.02133274356	0.11898994748	0.06759858681	0.08077849082	-0.038466039638	-0.4741420745	-0.10389245745	-0.13466346717	-0.006385749366	-0.006009833207	0.009944977536	0.1265189716	0.11207945298	-0.07011215002	-0.134468605645	-0.0680961815	-0.08030677546	0.11694577111	-0.01212534763	0.05074818629
2	204407	444407	RMxYJM	0.05421905869	0.00461506739	0.03660276132	0.07094484584	0.02185010264	-0.26135685457	-0.00342799967	0.02546081899	-0.03554748951	-0.19629207159	-0.23967940689	0.0423288427937	-0.0182693821	-0.01499551722	-0.1102759957	0.0359786665	-0.06485643823	0.05864915191	0.01260160185	-0.00612483366
2	205385	445385	RMxYJM	0.027570603368	-0.06218057157	-0.04905681016	0.02221899526	-0.00438217295	-0.16815127599	0.00325757978000001	0.00419033633	-0.0187211978	-0.161512280827	-0.14851037217	0.0439936858	-0.0664649445	-0.0510908438	-0.0893046919	-0.0468694302	-0.0892199382	-0.0454507814	-0.0347227891	0.00261012320000001
2	205463	445463	RMxYJM	-0.06419705172	-0.0140632949	-0.04932052422	-0.01992086801	-0.01724843326	-0.12208615434	-0.03312151087	-0.023501851152	-0.01569372705	-0.15493766716	-0.18808769364	-0.00690071214	0.0228826779	-0.011474148	-0.06590845716	0.00365139249999999	-0.02499523588	-0.0263870859	-0.04690155199	-0.03905276221
2	205835	445835	RMxYJM	0.012835646663	0.00391914365	0.01590566301	0.00918912533	-0.05247013524	-0.4683660879	-0.04351539719	-0.1091700229	-0.116659482866	-0.2993348879	-0.3007584955	0.03994129733	-0.03486945562	-0.01980600941	-0.112294567335	-0.0531500149	-0.04472850574	-0.00786216896	-0.0165400059	0.04105761982
2	206283	446283	RMxYJM	-0.07236333096	-0.0839369068	-0.09836165059	-0.05405219354	0.01584563138	-0.3565172527	-0.071157157991	-0.0713009068	-0.11216726844	-0.30740510673	-0.28356363122	0.09154888894	-0.01403501674	-0.0228180010821	-0.20216137361	-0.12165032282	-0.16683148848	-0.05188703178	-0.05281957011	-0.0448906505
2	206716	446716	RMxYJM	0.10335949254	0.00189916861	0.023164059202	0.13292253226	0.03248182185	-0.21505162094	0.01078822758	0.04904389954	-0.07486927286	-0.18019499918	-0.24282918459	0.20512522945	-0.0025890224	0.046864914152	-0.061017387631	0.0135587664	0.0690207668	0.03785243105	0.05655484818	0.02036951061
2	207174	447174	RMxYJM	0.001832235379	-0.024333488948	-0.05627571722	-0.03819037699	0.00424071559	-0.0794768052	0.00815097026	-0.0279091958	-0.02205536712	-0.10381081185	-0.13444627121	-0.03607342274	-0.04259106707	-0.01626446497	-0.03750880949	-0.0590233642	-0.03572353778	-0.02520897315	-0.009913013659	-0.00404580622
2	207195	447195	RMxYJM	-0.13941405184	0.0162484313	0.06755274041	-0.00738044600000001	0.084481212517	-0.4615053258	-0.020167038405	0.053417224649	-0.04765456434	-0.30808545655	-0.43319585371	0.06185791011	-0.04233916443	0.07180280892	-0.17309399728	0.005002058031	0.02964480021	0.06975881113	0.00237953429	0.04478352014
2	207564	447564	RMxYJM	-0.066315142392	-0.09707262936	-0.00550961481	0.0159551428	0.00121286892	-0.3892262703	-0.0110897193	-0.007671541197	-0.08062214331	-0.23967722946	-0.24098191683	0.08159816141	-0.025616408841	-0.02239302691	-0.15729386036	-0.08691561494	-0.02631335358	-0.033970409263	-0.05727222076	0.012133211393
2	208216	448216	RMxYJM	-0.01401400157	-0.05728423657	-0.021224780168	-0.17798914191	0.04884148906	-0.4468354124	-0.0237503629	0.01900326978	-0.15832414593	-0.27075966997	-0.3582426872	-0.04328123035	-0.08141503066	-0.05634460165	-0.21464134968	-0.03651251533	-0.15713042252	-0.15078575414	-0.07142680585	-0.03520231076
2	208577	448577	RMxYJM	-0.01031367508	-0.06848911212	-0.03657781513	-0.01997264904	-0.1645680749	-0.4529160430722	-0.27514136631	-0.19631551806	-7.026000169e-05	-0.005111982855	-0.03715922856	0.01361169631	-0.28801620149	-0.20383019523	-0.434869594372	-0.28320824186	-0.30599352213	-0.117248765442	-0.24415471955	-0.34847774151
2	208738	448738	RMxYJM	-0.03638205639	-0.01304151558	0.05320627643	0.01690304802	0.08131185865	-0.2050462361	0.035662637906	0.005768590565	-0.01607650426	-0.08426134939	-0.17806166079	0.109544662572	-0.05839096531	0.013810248979	-0.10233994462	0.067564826631	0.08830919632	0.084683830653	-0.00157370727	0.01393839627
2	209206	449206	RMxYJM	-0.04022531237	-0.12350932967	0.00337751267	-0.11072040345	-0.03294600052	-0.4887909047	-0.100850988417	-0.062142237618	-0.05170162699	-0.2133591215	-0.1938964776	0.001062428425	-0.074955161123	-0.16431782471	-0.3408678502	-0.16666752862	-0.10059716039	-0.03820936443	-0.10672354176	-0.13961841856
2	209654	449654	RMxYJM	0.0676994627853	0.08692972388	0.06768723112	0.1370066999	0.03377354118	-0.3153956827	0.06757615551	0.03403847828	0.05367982154	-0.18917286368	-0.3229120511	0.10257857128	-0.0608983778124	-0.02916871307	-0.16353522206	0.00901497449999999	-0.0231236367	-0.04065273943	-0.03177577532	0.01988115656
2	210105	450105	RMxYJM	-0.0302766279447	-0.07604271245	-0.00597486841	-0.08248807485	0.02289315268	-0.20054298195	0.02763881598	-0.04154892784	-0.02101111924	-0.14896684056	-0.15092161881	0.03848575295	-0.0848495811	-0.070505150369	-0.17790737874	-0.0191739744	-0.080591171813	-0.06596488121	-0.01442459427	-0.06329840533
2	210993	450993	RMxYJM	0.0902856556	0.1912177372	0.1156391875	0.0477674682	0.01380872011	-0.23272981274	0.01956899278	0.04677383629	0.10026476287	-0.0415020716	-0.0400261164	0.1422903301	-0.0245496953	-0.0576626367	-0.1091041965	-0.0234196767	0.0060089653	-0.0226199107	-0.000265692799999995	-0.01105056
2	211335	451335	RMxYJM	-0.004737572255	-0.029017336152	-0.051073004884	-0.05444784709	0.022631829588	-0.3167441054	0.008695840495	-0.060463330803	-0.00608003823	-0.19247911314	-0.316772328	0.00556323165	-0.06683527273	-0.03799414813	-0.19640540871	-0.0206824304	-0.03173111591	0.00135031638	-0.03983941937	0.00926425062
2	211584	451584	RMxYJM	0.07753241255	0.05005343541	-0.00870297287	-0.01892959673	0.04138413467	-0.15283244269	0.091408105932	0.12897369342	0.04473797924	-0.13295005315	-0.19134333472	-0.00527985911	-0.05778798644	-0.00596522199000001	-0.11841890218	-0.00616814860000001	0.01905797271	-0.01075183089	0.02865196143	0.0727184886
2	212641	452641	RMxYJM	0.02732119009	0.15940623391	0.07848813136	-0.05354766385	-0.034534997863	-0.4460571211	-0.20651926001	-0.068639121242	-0.006154985826	-0.09210599538	-0.1010975343	0.09478201916	0.000258242460000002	0.033808443644	-0.16719752479	-0.09392456356	-0.13758912384	0.12259038682	-0.02956476464	0.022414838657
2	213548	453548	RMxYJM	0.12343414361	-0.0332859677441	-0.07265613145	-0.03742705528	0.033458830234	-0.4532275408	0.09354370653	-0.070276725791	-0.14768089833	-0.15246113567	-0.1294059027	-0.01606865057	-0.128606077293	-0.08292823422	-0.1856047874	-0.01696971731	-0.018418291475	-0.00907006526	-0.005818885109	-0.06393575331
2	213631	453631	RMxYJM	-0.0432479669	-0.01516286145	-0.02069476445	0.03489164155	-0.014052539712	-0.4120299689	-0.07074858328	-0.07963468025	-0.12047041999	-0.3163018171	-0.4012928298	0.10340119589	0.01220136192	-0.041762922923	-0.153556475144	-0.03015030562	-0.02467551164	0.01236482856	-0.01464685656	0.02284665858
2	214193	454193	RMxYJM	-0.0223635906	0.05565360243	0.09072922255	-0.00774683217	0.007375119358	-0.36297643461	0.019512814844	-0.0407541877	-0.01325949284	-0.24729553422	-0.262229330984	0.06090031155	0.030293442054	-0.016527545993	-0.082571027097	0.02978543839	0.01157356664	0.08653202647	0.038673587477	0.03583550087
2	214442	454442	RMxYJM	-0.00570721082	0.05047057325	-0.052047571432	-0.03988835211	0.0010022346412	-0.2304707011	-0.00404780924	-0.04126614528	-0.02572526728	-0.19065986991	-0.2766999783	0.00664402867	-0.03285642394	-0.04525468117	-0.097564827423	-0.02227120712	-0.02265828744	-0.04362377092	-0.04376253806	-0.07237818325
2	214714	454714	RMxYJM	0.0623094604	0.0117929715	-0.0283384615	-0.166016819	0.089267203421	-0.8916032864	-0.01941847224	-0.023767873116	-0.119447418	-0.3821531589	-0.4339920006	-0.1338698543	-0.0942144291	-0.0030827021	-0.22105407186	0.0125187211	-0.06249693992	-0.1048162879	-0.0605130065	-0.0311530072
2	214804	454804	RMxYJM	0.03432837316	-0.04431612284	0.00215326047	-0.10787316962	0.037872192067	-0.18359140697	0.03867574471	-0.00418850539999999	-0.04414985802	-0.281664845569	-0.19540030547473	-0.08214229125	-0.07000412772	-0.041365964801	-0.15459501633	-0.0717371327	-0.02914038336	-0.09518721346	-0.040646779675	-0.132383189733
2	215019	455019	RMxYJM	0.02668484066	0.011210041886	-0.00507479443	0.00697492446	0.06581107	-0.13995682651	0.001811592116	-0.02706059458	-0.0341131081	-0.19983861684	-0.095506862546	-0.11254880357	-0.04289683535	-0.039234523994	-0.08314705042	-0.00645668392	-0.037950716913	0.054296420212	-0.02397570526	-0.01948594415
2	215184	455184	RMxYJM	0.00642489685	-0.0720377076	-0.02573047208	-0.016960325269	0.00506635632000001	-0.42152264885	0.01465136406	-0.09398554243	-0.01824726064	-0.09831889349	-0.2458129746	-0.1953965692	-0.0702430237473	-0.03352826101	-0.18110778513	-0.03512553916	-0.07990474967	-0.07512098273	-0.041784489222	0.018458522449
2	216523	456523	RMxYJM	-0.168569551987	-0.25844668308	-0.1703572742	-0.18677969255	0.02543359317	-0.461518018	-0.01959714515	0.022823669862	-0.18244318502	-0.3983838441	-0.38672356279	-0.14976104308	-0.203056471577	-0.11047132277	-0.26780016291	-0.1322771936	-0.01382952954	-0.10141246766	-0.116619665611	-0.12510498991
2	216797	456797	RMxYJM	0.03281238844	-0.019634020046	-0.024748224827	-0.00638656237	0.05759784466	-0.4124466228	0.092563950958	0.017964124619	-0.042013451712	-0.3611998403	-0.36150088304	0.03248168388	-0.058036515918	0.001072215044	-0.12145150642	0.0068016033	0.0382358947	0.06231786867	0.08407078991	-0.00553244754
2	217028	457028	RMxYJM	-0.02614440115	0.03960619424	-0.02787471616	-0.03341684537	0.08694845182	-0.23073759217	-0.0930194675	0.022377803808	0.08103435397	-0.17266094457	-0.24936833525	0.08948177613	-0.0258686863	-0.031508376208	-0.08367709576	-0.01376538505	0.10448496782	-0.010353348722	-0.01913204524	0.00565020362
2	217112	457112	RMxYJM	0.06679145939	0.02589378348	0.04037314118	0.03088342039	-0.00291281366	-0.3447648478	0.02647625227	-0.00398954785	-0.08255214974	-0.3250604965	-0.2833344702	0.046965371085	-0.01786192733	-0.00858546154000001	-0.15700626523	0.014289243	0.09213226083	0.01082848846	0.00876951004	0.00743940123
2	217777	457777	RMxYJM	0.000162349300000003	-0.0859925568	0.0165861868	0.0576637506	0.0217800012	-0.5553648867	0.0221031393	-0.05860763436	-0.11882751055	-0.307433445674	-0.11022776416	0.1889302194	-0.1015164759	-0.0339481843	-0.14844338298	0.00685045679999996	0.046332432	-0.0501459773	0.0172446743	-0.0258621104
2	218417	458417	RMxYJM	0.03347096774	0.0246456773	0.03714470853	-0.00683580122	0.085122148515	-0.3493816377	0.10245432603	0.11530569891	0.06480167921	-0.17872281941	-0.23233009835	0.17662147728	0.095112476	-0.00469933494000001	-0.13857103245	0.15064898403	0.08218525529	0.09668315711	0.03371283532	0.064787289774
2	218879	458879	RMxYJM	-0.053265626512	-0.07156864962	-0.0499430154	-0.04340833348	0.00486292946	-0.3684745677	0.0051474018	-0.032988786446	-0.076542115499	-0.27808371778	-0.38620917077	-0.072761378	-0.10078052612	-0.0544444539	-0.132858177083	-0.0262411514377	-0.03842716593	-0.01381714122	-0.01599227086	-0.02285616663
2	230381	470381	RMxYJM	0.0893323949	0.00950975006	0.04497023007	0.18518784829	0.00593031001	-0.5867328617	0.0588075312	-0.039397385073	-0.033871617849	-0.24229322287	-0.23734691528	0.11363062118	0.0737476614	0.01201387369	-0.22466117227	0.11935684335	0.09706645716	0.0732835874	0.07620983944	0.07996028919
2	232159	472159	RMxYJM	-0.12100626381	-0.03858273944	-0.09963366461	-0.12682043769	0.02863600304	-0.4762784637	-0.04049851184	-0.05211315006	-0.15765742733	-0.34497365301	-0.38549248608	-0.0347476891	-0.0479245289	-0.09104632503	-0.259974940996	-0.0571909522	-0.0326801735	-0.0295950862	-0.06096622196	-0.08663344894
2	241706	481706	RMxYJM	-0.08759419253	-0.1086245562	-0.04692823267	-0.0098546347	0.00393959274	-0.14735896989	0.00098246971999999	-0.0082614845	-0.11491340925	-0.188098544122	-0.18165931236	0.000454886230000007	-0.07497641134	-0.045702441593	-0.086765871032	-0.028091156879	0.00591629182	-0.02541065994	-0.01808769087	-0.00924677207999999
2	242055	482055	RMxYJM	0.01716527722	0.02518883832	0.035427345	-0.02929169196	0.04444096744	-0.53565164667	-0.01932719555	-0.0017079363	-0.0723230775	-0.33079984985	-0.25818035528	0.07812967837	-0.16581340865	-0.053265105458	-0.23398557702	-0.05349039947	-0.06225873988	0.0058235052966	-0.02704951434	-0.0105214319
2	245119	485119	RMxYJM	0.05851752797	0.10894959	0.04651126039	0.1517907552	-0.24704040571	-0.6888072882	-0.05057101124	-0.30607947019	0.01790399328	-0.0111333725	-0.08408092667	0.1710955918	0.07587450549	-0.12980116899	-0.28865708871	0.1152386193	0.1051648449	0.09012529989	-0.11681334514	0.1310224106
2	249401	489401	RMxYJM	-0.02496117428	0.04170856651	-0.00777972951	0.05313830634	0.03273640462	-0.5249651219	-0.02068436704	-0.04386763531	-0.05560676829	-0.21290070598	-0.3836954916	-0.0033524488	-0.09911736432	-0.000566549900000005	-0.16169952895	-0.0208539214	-0.00435995796999999	-0.04350274461	0.01291088917	-0.00931297514
2	250397	490397	RMxYJM	-0.02691553807	0.14371767912	-0.07284545823	-0.1169267907	-0.00448913652	-0.4571812554	-0.03443153487	-0.02755951516	-0.04153944315	-0.35711649916	-0.4176746947	-0.0103998626	-0.125347263615	-0.03735257601	-0.21334550693	0.0104455847	0.00348983858	-0.0886807923	-0.02002682715	-0.04698537254
2	250483	490483	RMxYJM	0.04729125493	-0.02963750791	0.04486199819	0.1576120817	0.09894624478	-0.3074632414	0.04049751074	-0.028076575402	0.04049629019	-0.20360884887	-0.2834484692	0.17978229864	-0.01701135835	-0.05196850186	-0.14473805416	0.0388149661	0.15842573555	0.07163825288	0.0604560386312	-0.04369823937
2	252130	492130	RMxYJM	-0.02529203269	-0.04920452636	-0.013709090022	-0.00124269407	-0.01284971618	-0.298942089	-0.000523734073	-0.03597864327	-0.07749792271	-0.18206434739	-0.27772168377	0.03780403875	-0.029505515548	-0.0300212843	-0.09010697997	0.00348193464	-0.00859123745	-0.01802983638	-0.01437398696	0.016449734713
2	252306	492306	RMxYJM	-0.18274134623	-0.04531950222	-0.09158293545	-0.08879621929	-0.08629917278	-0.5652762882	0.01737883161	-0.1324879348	-0.01172194625	-0.035640691	-0.0731929557	0.01330763438	-0.17983469022	-0.01447538243	-0.26244826641	-0.17959913215	-0.03655318217	-0.19080727976	-0.14187306906	0.01066585302
2	254571	494571	RMxYJM	-0.0376703264	-0.02088164508	0.02176790841	0.02530622396	0.019524963746	-0.27170991461	0.04000007151	0.029010102008	0.026366438426	-0.21798867867	-0.318653792445	0.067548532	-0.05585980088	-0.03900784702	-0.15222037727	0.04348887281	0.01189067359	-0.02859823649	0.000147953810000004	-0.0307709987
2	254638	494638	RMxYJM	0.13017648485	-0.1334412723	0.001986558354	0.02228026569	0.20819183918	0.15218732518	0.007018580897	0.01308172943	-0.01767765443	-0.06790929486	-0.02124711718	-0.08167395931	0.189206273	0.281435110093	0.209691049128	-0.1182829536	0.01805343199	0.2915870123561	0.05761853333	-0.004666991329
2	258309	498309	RMxYJM	-0.1738720375	-0.1780642393	-0.1617247587	-0.169383228	-0.0916863513	-0.2027224301	-0.1008573847	-0.1142519434	-0.2237784319	-0.1741245507	-0.1996797522	-0.2122302924	-0.1702041912	-0.1059667849	-0.1697049614	-0.1895879744	-0.1168250685	-0.0639184313	-0.0967867895	-0.1154249899
2	259282	499282	RMxYJM	-0.07508773752	-0.1207948681	-0.1169569839	-0.0756291269	-0.04338084415	-0.2646068062	-0.0343058356	-0.1393173074	-0.1637609414	-0.2057419312	-0.2590073198	0.01595488215	-0.07884556619	-0.05300570176	-0.1328051559	-0.1308375246	-0.08378638258	-0.07695373417	-0.04984722277	-0.02457432812
2	266330	506330	RMxYJM	0.01865244728	-0.06063873688	-0.02301895029	-0.022106899927	0.00947004226	-0.31649589279	0.05696007486	0.02507059748	-0.031012300955	-0.21433412587	-0.36195737575	0.00895690174	-0.03696150202	0.00543820359	-0.08983456367	0.08082009409	0.02564208618	-0.027051990725	-0.026737038043	-0.01740242756
2	273631	513631	RMxYJM	0.02821888058	0.016552156819	-0.01625955328	-0.05598042099	-0.005639336385	-0.55597694	-0.00094178981	-0.036050716412	-0.13685479505	-0.10425952138	-0.369052762	0.06092545175	-0.08344637211	0.05058605677	-0.093093272693	-0.01938928377	0.11575123332	0.00752360235	-0.03050458264	0.01303082962
2	274197	514197	RMxYJM	-0.06099971902	-0.02736081398	-0.1009523269	-0.0662753195	-0.0071663715	-0.27098882723	-0.0156320563	0.00841550838999999	-0.06382742612	-0.2388253524	-0.39611230227	-0.0594135116	-0.10825970949	0.0254995193	-0.0798527133	0.03979442336	0.0910131296	-0.0343342019	-0.071188411	-0.0922700844
2	274614	514614	RMxYJM	-0.06692318898	-0.03760246057	-0.02908642266	-0.024233604261	0.04732128851	-0.05341815655	0.022198067838	0.1209871258	0.01048674313	-0.10572766619	-0.159701827	0.022068632219	-0.02570607793	-0.05599506378	-0.069728588892	0.0322374363	0.06212187564	-0.00256487161	-0.01147947282	-0.00114135879
2	274729	514729	RMxYJM	-0.10787490805	-0.090336343163	-0.05248612567	0.01840328007	0.03769208896	-0.3645339191	0.01585707794	-0.05528806501	-0.08341394724	-0.09710087838	-0.25614906108	0.01355862289	-0.03571212662	-0.05942446948	-0.08519025625	0.01529080962	0.17272254217	-0.0287226789972	0.034636387405	0.02159449801
2	278218	518218	RMxYJM	-0.058279735481	0.05840599315	-0.025206282	-0.0452131963	-0.07430949349	-0.4844654173	-0.0773380323	-0.11144426617	-0.1295764805	-0.31549552196	-0.4810476035	0.0125182526	-0.10286589244	-0.0612065256	-0.20408776853	0.0225050322	0.19037579086	-0.0211628478	0.01462526639	0.000754427299999999
2	283573	523573	RMxYJM	0.04163550026	0.09675640979	-0.01806233207	-0.00593624059	-0.00713330019	-0.18326493318	-0.02168550316	-0.07645826594	0.10943011129	-0.20273892905	-0.18840025397	0.0576242660188	-0.06297167977	-0.07422983739	-0.04685340888	0.00457542650000001	0.08540802621	-0.033151760419	-0.017096038521	0.02677943912
2	285666	525666	RMxYJM	0.03565754996	-0.0193108011	0.01824676266	0.00719773408	0.00469515992000001	-0.29733375413	-0.02603535055	-0.0606404433	-0.04972919926	-0.13011772431	-0.24139746696	0.03991035966	-0.082359861799	-0.01527617744	-0.0997128229085	0.02194956105	0.17201348197	-0.00208628467	-0.02004272628	-0.0123267278
2	286002	526002	RMxYJM	-0.0485328354	-0.01560215864	-0.05884768383	-0.0418786481	0.01142784534	-0.3107390638	-0.003172213801	-0.0053616204929	-0.07566085715	-0.19645589995	-0.3846975501	-0.00230595396	-0.06108453081	-0.02972867257	-0.12593738026	-0.00409619650000001	0.11263801005	0.016553221221	-0.014406863551	0.015577291637
2	286036	526036	RMxYJM	-0.025919664353	-0.03669049873	-0.081023120465	-0.04413962397	-0.01167653648	-0.4122486796	-0.016483939082	-0.06182064995	-0.07147889015	-0.264415377	-0.3873230375	-0.03501390953	-0.13322623463	-0.08728077266	-0.2144223932	-0.0593994776	0.094247998706	-0.057309868158	-0.057187405972	-0.017249412218
2	286468	526468	RMxYJM	-0.02470011481	-0.00414239689	0.04117259175	0.0076511098	0.02919263198	-0.34703852	0.0179633884	0.014540690055	-0.01964738807	-0.15974007416	-0.23149979672	0.02003544238	-0.09573996224	0.00942452063	-0.1253164039	0.01094524716	0.14635433967	-0.0900615566	0.066657640765	0.00260161342
2	286894	526894	RMxYJM	-0.029010612581	0.05592517139	0.009638234551	-0.02299689175	-0.01170134835	-0.15748424403	-0.016785658376	-0.03991083671	-0.022219836973	-0.12325904689	-0.21420406058	-0.013893053399	-0.01478169273	0.006421250233	-0.10198768981	0.00974522223999999	0.05862293772	0.026626823361	-0.017878142432	-0.026432412027
2	287113	527113	RMxYJM	0.142758341355	0.162904633266	0.03929272153	0.10060626638	0.043423542369	-0.3112781207	0.03982307052	0.03229412445	0.00609250559	-0.19580026306	-0.3225455975	0.0431904937	0.04166723941	0.11399911645	-0.041548936224	0.1537261335	0.2973085514	0.09859434268	0.017885502462	0.06827197689
2	287551	527551	RMxYJM	-0.03852562094	0.02616397246	0.02851307765	-0.0553273566	-0.00489344968	-0.24208386616	-0.05114555823	-0.01658874889	-0.01386815564	-0.21645725733	-0.25462091698	0.02630323749	-0.0519342573	-0.014754469	-0.077148619743	-0.000356744810000004	0.14175638172	-0.04098864893	-0.01612715612	0.00444133243
2	288197	528197	RMxYJM	-0.018366810182	0.072207700716	-0.05133152079	-0.02248328108	0.04441978824	-0.38250541227	0.03670641909	-0.06691722743	0.08486304037	-0.1164169688	-0.0562030669	0.08432827498	-0.1361113506	0.03607203309	-0.20269877467	0.059997014005	0.26369197616	-0.06948087819	-0.02805860744	-0.0301532911
2	288303	528303	RMxYJM	-0.05658989955	-0.05505939582	-0.029725318571	0.00373892603	0.00460704215	-0.2212184769	0.00754203449	0.00529799166	0.22384100575	-0.04380497663	-0.15667433296	0.11365462672	-0.03079013473	-0.01907024725	-0.06034586762	0.0290471039	0.12411307386	0.04708898427	-0.006264186813	-0.02491569038
2	288498	528498	RMxYJM	0.0339679341	0.0205013434	-0.0170399504	-0.00316591720000001	0.01425968809	-0.24456474998	0.02593466617	-0.06236732672	-0.21403300429	-0.18432151864	-0.29966949185	0.05269013205	-0.05886070596	-0.05666348942	-0.11320631626	0.0522122457	0.13721594452	0.0217449832	0.02028857847	0.01101376843
2	288671	528671	RMxYJM	-0.0261801912	0.0303389785	-0.00075185036	-0.00144227561	-0.01261616193	-0.16000785601	0.04086165363	0.000374612299999993	-0.0448153138	-0.11251307405	-0.15220724319	-0.01793990872	-0.02238585866	-0.01411094298	-0.04308081512	0.05150922915	0.04476407277	-0.00830684585	-0.00602409441	-0.00577076007
2	288970	528970	RMxYJM	-0.05856783944	-0.17932065881	-0.06292487502	-0.0057476075	-0.08406799846	-0.5069203756	-0.147369800835	-0.17406856386	-0.1398469403	-0.32580097919	-0.326982804861	-0.0715880659	-0.1308801756392	-0.1257167681	-0.22984518586	-0.0481511169	0.06100393823	-0.15156067505	-0.09998765464	-0.123352858945
2	289101	529101	RMxYJM	-0.3447405056	-0.4660549	-0.336235258	-0.3151695476	-0.11091855503	-0.25589049676	-0.0742422177	-0.14460469857	-0.29662746357	-0.2675967458	-0.3230218289	-0.3154432038	-0.2902211446	-0.2515799962	-0.2345284719	-0.2702228567	-0.2291051315	-0.2486459435	-0.2236129302	-0.2373068177
2	289127	529127	RMxYJM	-0.0210852805	-0.0593180963	-0.01826945134	-0.02387345612	-0.009053217	-0.3826844425	0.05427644343	-0.04736040511	-0.06667334888	-0.15496452579	-0.2423446178	0.005891096049	-0.06132186237	-0.01349747003	-0.10799075505	0.0324283904	0.21319840602	-0.03642203843	0.00563124879	-0.021702172164
2	289328	529328	RMxYJM	0.08958313778	0.03989145757	0.10226790535	0.13272042811	0.07874091097	-0.3327289318	0.05833775343	0.011874870328	0.067153175	-0.054206611678	-0.16562460008	0.14150185319	-0.05550110829	0.004308300593	-0.10420444313	0.03157046293	0.2058114501	0.02373104331	0.030550328724	0.011704948888
2	289409	529409	RMxYJM	-0.37539556283	-0.4861978182	-0.1358548855	-0.1719019107	0.000802534199999996	-0.6587199382	-0.13892640983	-0.0128070723	0.0940394798	-0.30715318822	-0.1781527927	-0.0765209391	-0.25570825853	-0.25308629888	-0.198196699698	-0.0813505201	0.068231707	-0.17265765024	-0.116524489	-0.1650841242
2	291464	531464	RMxYJM	0.01829981483	0.0236621898	0.04049536824	0.02072571048	0.02025418638	-0.2096312625	0.016005032618	-0.03285738042	-0.01470499165	-0.11033608074	-0.15640473931	0.00509356597000001	0.03485719266	0.05206406325	-0.039147034	0.0595265476	0.14160372406	0.002924920628	0.00311632338	0.029350942201
2	292716	532716	RMxYJM	0.07457659732	0.02410070642	0.071599441	0.092411139028	0.05049167873	-0.170378802957	0.0316105702	0.0140595588	-0.04569869975	0.0276697912	-0.0923468409	0.07888693776	-0.04057205208	0.00581008009	-0.04373573219	0.0845571497	0.17895900778	0.07297542845	0.01807104351	0.030210945825
2	293099	533099	RMxYJM	0.06377563755	0.02137546607	0.04554746649	0.06067641657	-0.06710718639	-0.28611618289	-0.03487798954	-0.0571688447	0.03085892032	0.02551393449	0.03153782858	0.05703151552	-0.00790419325	0.03658012212	0.01777674958	0.1828900563	0.06209644176	0.18682775182	0.05958344847	-0.02344330308
2	299354	539354	RMxYJM	0.0350126285	-0.02568951811	-0.012107923	0.11510763014	-0.050414903918	-0.13313687255	0.0307230525896	0.000245425159	-0.05942358232	-0.0108170053	-0.07883763006	0.1280150796	-0.04538238517	-0.0218759918	-0.02144080371	0.06115013531	0.03936669294	0.083177811553	0.00997579116	0.03585009447
2	299708	539708	RMxYJM	0.023780892575	-0.0976621087	-0.00535041571	0.01172747199	-0.0140959748	-0.28121372875	0.03113932685	-0.06635716211	-0.13987847337	-0.09042474643	-0.19824546158	-0.025727610701	-0.13293439166	-0.047406603291	-0.10919710639	0.05203229235	-0.00940884482	0.03588927502	-0.02021779935	0.00876719362
2	299759	539759	RMxYJM	-0.061229520039	-0.17278109916	-0.06378051943	-0.082079502824	0.05332670557	-0.5005115954	0.05109674833	-0.00768794603	-0.06512716341	-0.1192850679	-0.197391048	-0.07879774794	-0.11497312951	-0.00744080392	-0.13360399666	0.10976738907	0.01306892067	-0.060141240992	-0.043793656487	-0.03897578116
2	300111	540111	RMxYJM	-0.00513884696	0.03430259789	0.06912991555	0.04845026942	-0.01450392356	-0.22101902678	-0.02318655071	-0.08143762938	-0.0235711781	-0.0201616832	-0.06497132182	0.08703065597	-0.03682694804	-0.00886892483	-0.08131091017	0.03271945749	0.01450787895	-0.04337985093	-0.01780266612	-0.00667974769
2	303446	543446	RMxYJM	-0.01062318149	-0.16891741888	-0.07541710226	-0.10018313902	0.01818851455	-0.3266096034	0.03446285151	-0.022438418544	-0.1237523315	-0.048870538597	-0.041457939501	-0.04205817029	-0.13275282529	-0.10368135779	-0.13246576309	-0.05414541075	-0.00491768011	-0.0473611234	-0.06730626602	-0.12636006066
2	304472	544472	RMxYJM	-0.00402775500000001	0.09431261881	-0.054969588345	-0.02299716767	0.01465923349	-0.29407762623	-0.03261537785	-0.01463218592	-0.11556480653	-0.22934549285	-0.29149440771	0.02385160288	-0.106019561918	-0.01429816473	-0.10527563687	-0.04946599362	0.023437754051	-0.00502640047	-0.0253718648	-0.02197030687
2	304691	544691	RMxYJM	-0.023954288821	-0.04835808906	-0.05890031693	-0.047875908762	-0.033675380026	-0.02742101455	-0.004067688925	-0.00409080751	-0.06072326264	-0.03348659947	-0.04064868598	0.023221736044	-0.04367714941	-0.023596527445	-0.03204383258	-0.02950847894	-0.04879156897	-0.061972693587	-0.023960081011	-0.01185621102
2	308097	548097	RMxYJM	-0.05767834117	-0.1358787908	-0.19297790943	-0.1105826721	-0.071147932838	-0.23742275778	-0.09676422794	-0.14064994036	-0.01966232543	-0.05959482983	-0.1482904456	-0.01625631414	-0.21676061764	-0.1717262543	-0.186074238678	-0.1572080864	-0.04478777291	-0.189230976613	-0.15002652568	-0.14824301803
2	308989	548989	RMxYJM	-0.02491713811	0.0450355834	0.0832407106	0.00403952569999999	-0.00512134967	-0.16844680973	-0.02111775369	-0.0356388441	-0.1912685889	-0.2624452668	-0.3081325842	-0.08380589269	0.0626449997	-0.0236879714	-0.07948402743	0.02977938097	0.13353083596	-0.000454884799999999	0.03807955934	0.01257843078
2	309402	549402	RMxYJM	-0.140018927945	-0.02438412542	-0.09675618029	-0.14799054098	-0.035644237079	-0.28441147319	-0.124801769993	-0.12686121283	-0.115811220143	-0.3702017823	-0.44233577149	-0.14890402008	-0.12641122194	-0.09990156566	-0.145313118065	0.0274472005	0.05790420278	-0.02042844026	-0.103639482143	-0.024207267412
2	310971	550971	RMxYJM	0.17165144234	0.33205735171	0.1315568636	0.19652803603	0.01980240654	-0.20311188307	0.00131135020000001	0.0344592971	-0.00605325670000001	-0.0240536816	-0.1025247269	0.0709020844	0.1174042042	0.10884470179	0.0238277099	0.0994020872	0.17902961794	0.13571960164	0.06378504782	0.05020527557
2	311607	551607	RMxYJM	-0.0420120219	-0.09251502686	-0.0486821889	-0.0296555289	-0.04492769563	-0.236926365923	-0.02134854989	-0.093504192	-0.12435227084	-0.16173496403	-0.2257578442	-0.0440233832	-0.0833154587	-0.0342816653	-0.06856302472	-0.00982203899	0.0199120493	-0.08651459896	-0.02782233437	-0.04371015238
2	312658	552658	RMxYJM	0.08470398541	-0.13105195881	-0.000696909839999999	0.06927570021	0.06606904777	-0.2300155784	0.050754781642	-0.09292196784	-0.12500212302	-0.02452479453	-0.09234411728	0.084545925365	-0.11072607991	-0.0546608277396	-0.11099629315	0.07664555731	0.10122410969	-0.02907296899	-0.04610603817	-0.019184644392
2	315267	555267	RMxYJM	0.05030814207	0.05585160328	0.062207272127	0.0252065657	-0.015521353832	-0.17977880747	-0.02539853311	0.009517785627	0.0102535598	-0.128357282349	-0.19301770568	0.09119203523	-0.121909507382	-0.06645410454	-0.04896074429	0.069477693757	0.0792562491	0.01958996538	-0.02232138375	-0.01393610409
2	315655	555655	RMxYJM	-0.156919921676	-0.215130832	-0.12331187784	-0.16688704122	-0.0085405844	-0.172111441944	-0.01973381532	0.0231041755	0.0324387707	-0.150683718155	-0.20367008711	-0.00640101777	-0.1920698229	-0.14158574975	-0.15489038345	-0.0640758971	0.02524691481	-0.091772937327	-0.01470776473	-0.07407323295
2	316012	556012	RMxYJM	-0.01649465016	-0.11312730523	-0.01433444569	0.04745950417	-0.04539299096	-0.25531051221	-0.03748842387	-0.13377305344	-0.103172374664	-0.12716437831	-0.197968580539	0.05041775177	-0.07463781	-0.079469176713	-0.14824039325	-0.0097591138	0.00836022206	-0.07030507506	-0.066624222539	-0.05387915242
2	316150	556150	RMxYJM	0.000438406524	0.031761564775	0.00521152266	-0.04455322796	-0.01680298695	-0.1585240312	-0.027476549684	-0.01983152803	-0.036288639	-0.08636222319	-0.09987980587	0.06193727581	-0.03818944662	-0.02432419609	-0.02956624408	-0.00520108230000002	0.01209749044	0.00955823989	0.02692601652	-0.00207648551
2	316739	556739	RMxYJM	-0.0613308464	-0.1060956864	-0.0202109105	-0.0853552089	-0.0298097111	-0.25938647066	-0.0075025427	-0.0109518107	-0.1685130894	-0.221776996	-0.2597409466	0.0268141008	-0.0841736648	-0.0599754001	-0.1122289027	-0.031008703	0.116145667	-0.0297376536	-0.00728158779999999	-0.0372381304
2	317339	557339	RMxYJM	-0.13113492718	-0.0873834633	-0.0779871047	-0.01855291969	-0.05102709622	-0.3431510512	-0.037097141011	-0.058123108352	-0.0415478822	-0.2262816309	-0.2134925704	-0.08970777137	-0.195417178125	-0.07640228359	-0.20898858522	-0.09241282012	0.0385291722	-0.07708386877	-0.08514820896	-0.087146400186
2	317522	557522	RMxYJM	-0.09223401483	-0.11816484885	-0.13342029937	-0.16804852454	-0.006459322931	-0.2964532494	-0.025423187914	-0.0398669359834	-0.22008549109	-0.23137977371	-0.3244538523	-0.01848592471	-0.13431671888	-0.13726276781	-0.19491447484	-0.04036410986	0.06050832609	-0.05600325755	-0.08877443834	-0.073940123357
2	317990	557990	RMxYJM	-0.0651826419	-0.1261398707	-0.0229689871	-0.1400965406	-0.0141901208	-0.34898368449	-0.00894737970000001	-0.1268266931	0.0447256683	0.1298025746	0.0148303333	0.00121547829999996	-0.1932773763	-0.0340566141999999	-0.234659078	0.00981154710000001	0.0539984661	-0.1335581409	-0.1180849336	-0.0711414701
2	318192	558192	RMxYJM	-0.07849614448	-0.1745435704	-0.125793612	-0.1790708618	-0.04300597942	-0.4044115489	0.0148780408	-0.0553927281	-0.172211126	-0.3089573063	-0.3014024496	-0.1731237225	-0.0553131977	-0.14572376535	-0.0492808226	0.0378276359	0.1785839833	0.030948254	-0.00452772610000002	-0.148340002399
2	318225	558225	RMxYJM	-0.0198645548	-0.0617993366	0.00216639220000001	-0.0149438855	-0.03814019614	-0.21018369868	-0.0140715802	-0.076650558	-0.07562684605	-0.1389906659	-0.21208073024	0.00537746560000002	-0.0387975124	-0.0459885115	-0.029254053	0.03090732934	0.0139049248	-0.0171912569	0.00292558040000002	-0.0433961765
2	319057	559057	RMxYJM	-0.00368778933	0.00752604530999999	0.01305931176	0.00355220452999999	-0.0262515285	-0.1788336565	0.01245571304	0.0331336557	0.0134132922	-0.10400212353	-0.16319410254	0.02930333917	-0.072128649165	-0.02028765912	-0.04981976389	0.03007183591	0.03463335392	-0.0008774691	0.00998419839	-0.04738487426
2	322479	562479	RMxYJM	-0.13130014859	0.01680417144	-0.004730225242	0.0262898073	-0.03098283047	-0.26211887702	-0.1355620291	-0.1155973562	-0.01014178573	-0.008591514624	-0.03984533324	0.1043110891	-0.05670834813	-0.0954508598	-0.19719559069	-0.064163841	-0.00561373775	-0.13716427488	-0.11346821055	-0.15433797557
2	322620	562620	RMxYJM	0.002250657611	-0.03089758265	0.01653537117	0.07487655873	-0.073583339014	-0.2752772461	-0.00392696414	-0.06680233795	-0.02989839276	-0.06439343968	-0.20367519936	0.05803097861	-0.06178944615	-0.01160992211	-0.04440005392	-0.0336012427	0.12058050062	0.00558793959	0.052558786421	0.02798961316
2	322797	562797	RMxYJM	-0.03271138861	-0.08309848582	-0.11362337028	-0.058344390787	-0.01245245847	-0.20330320253	-0.05647742979	-0.09388787118	-0.14715118992	-0.146092638267	-0.18165465443	-0.06893366921	-0.12262799523	-0.11068150781	-0.17348736927	-0.0408439055	0.04208892956	-0.08807506896	-0.05429925431	-0.0556807695
2	322869	562869	RMxYJM	-0.01553915513	-0.07205555761	-0.000562052299999997	0.01632889289	0.0078233831	-0.18999966166	0.021812035914	0.000898743603	-0.05637499039	-0.07177508989	-0.0862861543	-0.03042229657	-0.0625384408	-0.000315606999999996	-0.04679858606	-0.029773247	0.04392864899	-0.0431303497	0.00274829018999999	-0.01642278567
2	324220	564220	RMxYJM	0.0499909376	0.0237863227	0.04889479692	0.05578548635	-0.009164851106	-0.09740829331	0.000230515380000001	0.05636698843	0.0171848344	-0.01325269602	-0.02239375621	0.10301220746	0.04073539067	0.05360414556	0.01119753077	0.05371902261	0.106561082057	0.099808689146	0.044610790334	0.039125907548
2	324454	564454	RMxYJM	0.03503504465	-0.01810862958	0.02065715178	0.03268518156	0.013761113032	1.02999137178	-0.02400283141	0.000755678916999999	-0.03925965791	-0.03902965977	-0.06020545436	0.04343967851	-0.0421773334	-0.0371455619	-0.02146662632	0.0224757071	0.10260508841	-0.00983488215	0.02053112078	0.02233653819
2	324524	564524	RMxYJM	-0.09451558538	-0.037548750813	-0.0893160757	-0.100325535812	-0.04689549341	-0.40107534446	-0.03834133806	-0.17376695004	-0.05828827943	-0.06732295471	-0.002353633918	-0.1065518903	-0.0563453219	-0.13858749011	-0.16451490367	-0.14059643069	0.04049302093	-0.065426631	-0.18948757275	-0.14878735272
2	324925	564925	RMxYJM	0.015256463574	0.03727256288	0.07103121038	0.063130735032	-0.017845091678	-0.2187237289	-0.03527537248	-0.033038834591	-0.030700642	-0.06062308407	-0.12729574696	0.05682464189	-0.04923993651	0.0073397673199	-0.05718608773	0.0555456917	0.10287554989	0.03712688417	-0.04363283063	0.027828141034
2	325006	565006	RMxYJM	-0.066329243061	-0.02594808403	-0.059203220042	-0.030803901022	-0.02476196402	-0.09446783561	-0.001621909247	-0.03518308479	-0.0974508676	-0.12233435463	-0.14842253903	0.022525384514	-0.03361878747	-0.055484400176	-0.06552522525	0.01185011	0.0354075992	-0.05909116112	-0.019152021983	0.00113893427
2	325174	565174	RMxYJM	0.1365590085	0.1023567291	-0.0294916411	0.1498100752	-0.10332686722	-0.24912510775	-0.04327463399	-0.1868858942	-0.1887961815	-0.0694128231	-0.044635245	0.0534590464	-0.020228388	-0.0445911491	-0.0299785856	-0.0313452388	0.0655167629	-0.0442686299	-0.0540658968	0.05402854982
2	325549	565549	RMxYJM	-0.02872120052	-0.063521757561	-0.04973813392	0.0217803478	-0.01840437729	-0.0467754024	-0.09781806263	-0.06314157981	-0.02540576173	-0.13512173136	-0.18116466636	0.00200803816	-0.063236975685	-0.02566190657	-0.079525718877	-0.017435373792	0.1185584003704	0.00461563792	-0.09099179578	0.01199382143
2	325594	565594	RMxYJM	0.063717565516	0.00987363920000001	-0.03174874917	0.1281199804	0.016377341506	-0.2374755633	-0.04497301715	-0.06930136263	-0.1134771594	-0.04855461383	-0.19722494481	0.01312405995	-0.03858804149	-0.04731116579	-0.05565085648	0.0507424512	0.1408983237	-0.04314997052	-0.10358429268	-0.04329093882
2	325700	565700	RMxYJM	-0.02708302734	-0.00194941206	-0.02720881821	-0.04705469011	-0.085028324343	-0.2439514785	-0.01063826941	-0.09189263506	-0.17833078975	-0.10600274578	-0.10919194809	0.0274572252	-0.04539008011	-0.0478064589	-0.09477164077	-0.0048220675	0.09148471499	-0.01118648013	-0.02109056403	-0.00939975223
2	325801	565801	RMxYJM	0.01433435658	-0.000603434690000001	-0.00489908055	0.00978535447000001	-0.01171985177	-0.16055970989	0.03164433045	-0.05056098859	-0.046800681113	-0.07613043759	-0.12619368912	0.00991885345	-0.06548163479	-0.04635632899	-0.08449239812	-0.0263515958	0.088168237314	-0.01378378165	-0.000411552919999999	-0.00324236624
2	326338	566338	RMxYJM	-0.1697966456	-0.1884049233	-0.22263821427	-0.292861063493	-0.06443623908	-0.16489926684	-0.088794242842	-0.1042139146	-0.18118596065	-0.21248734928	-0.24130017367	-0.14097771273	-0.24472817278	-0.1635206640704	-0.22135430084	-0.2231167962	-0.08260153046	-0.24524295191	-0.05593526244	-0.12961186517
2	326410	566410	RMxYJM	0.043419392327	0.10643302058	0.03125443151	0.02320196315	-0.072231073933	-0.3437998335	-0.01848516657	-0.093884050806	-0.07212534397	0.07847764012	-0.04554525854	0.05537788544	0.01639805165	0.00313384146	-0.02877669605	0.03487739947	0.01549102315	0.06102739426	0.04074799939	0.01514115741
2	326591	566591	RMxYJM	-0.06380502866	-0.054640665431	-0.08691119006	-0.10053977314	-0.04758143845	-0.25627782971	-0.06642891668	-0.13837089557	-0.18663175711	-0.12908703629	-0.15788138175	-0.08635908691	-0.153877865029	0.007328186153	-0.1378392426	-0.0757516154	0.03543344134	-0.11468548164	-0.03012046209	-0.070373089248
2	327362	567362	RMxYJM	0.074608814974	-0.10645095404	0.03620926802	-0.01447830485	0.03633378915	-0.09954980474	0.013686903044	-0.024413642692	-0.00223829759999999	-0.05325419315	-0.04737623777	0.035553035174	-0.03660260063	-0.05478937527	-0.0193972440401	0.04866211431	0.05228944889	0.01834810868	0.022892211647	0.02639840852
2	327402	567402	RMxYJM	-0.02418895356	-0.00430297306	0.003293917	-0.02407139324	-0.06067699157	-0.08566149216	-0.03571034612	-0.080484102035	-0.08110652715	-0.08588135453	-0.13656839798	-0.000195836260000005	-0.055594343541	-0.03480019431	-0.042195312533	0.02794709999	0.00634255336	-0.019489617659	-0.070036751946	-0.015269585254
2	328067	568067	RMxYJM	-0.02486411099	-0.0655583941	-0.1047158821	0.00313339560000001	0.01741422251	-0.18677250147	0.01677127224	-0.07506188516	-0.098315710017	-0.154303401	-0.21100000155	0.0018873811	-0.06365768329	-0.08224331641	-0.08705404197	0.01368739914	0.09598340627	-0.05497418391	-0.08173900189	-0.04107433305
2	328178	568178	RMxYJM	-0.06138374102	-0.01254428935	0.0310154784783	-0.07213457141	-0.00533428511	-0.100365141617	-0.00271841895000001	-0.06476451853	-0.012740842878	0.01208208741	-0.077752732401	0.00567059444	0.01785934167	-0.0325486216709	-0.0548436604	0.0047714604	0.04955520176	-0.000196951940000002	0.011579358445	0.018160552987
2	328529	568529	RMxYJM	-0.04086134031	-0.01336488271	-0.043393144729	-0.01855535396	0.003712472563	-0.273747197	-0.02649850683	-0.06982791086568	-0.15587201778	-0.15220146343	-0.181855156	-0.03867255423	-0.06905916647	-0.030416374334	-0.07325839905	-0.0082894147	0.10781731924	-0.053323119	-0.0425849389	-0.01622105651
2	328555	568555	RMxYJM	-0.09695911339	-0.05433645086	-0.02428437161	0.03135098859	-0.0213701982	-0.16957480453	0.00176169377	-0.01608382239	-0.09906413206	-0.07650431225	-0.20477241696	0.09499557788	0.09521691564	0.00676901941	-0.071672488747	0.014222589231	0.07153660465	0.02655490299	-0.0453338109377	0.05945683645
2	328906	568906	RMxYJM	-0.087042817828	-0.07888580681	-0.1452312526	-0.14712008484	-0.00795026565	-0.1893192904	-0.10833822024	-0.075137974026	-0.16522936865	-0.13277013016	-0.23504230038	-0.08790965026	-0.04304721991	-0.02893163447	-0.07585206883	-0.04509316469	0.02173299393	-0.03442469979	-0.0576579717	-0.01605483094
2	329186	569186	RMxYJM	0.09268730478	0.0696355177	0.04191969597	0.04590022092	-0.028613414508	-0.11335750269	0.006420059282	-0.06893345311	-0.01897927418	0.03100202537	0.02589318647	0.06241000919	-0.01868769736	-0.00737515298000001	0.0182022205	0.0410727808	0.0200876522	0.04026853366	0.057519630715	0.00498582732
2	329581	569581	RMxYJM	0.03169856	0.03718805874	0.0279991668	-0.04186901468	-0.014576849197	-0.1356238801	0.000405294939999998	0.02995689442	-0.03693809065	-0.05469966622725	-0.11747348027	0.05760570064	-0.02995518147	-0.06307048383	-0.06864985757	0.02450908856	0.06203545796	-0.03645995721	-0.006414200095	-0.01044623716
2	331835	571835	RMxYJM	-0.0456901395	-0.08003138685	-0.13843926548	-0.09834188486	0.00212126141000001	-0.2009963339	-0.0564712308	-0.08452487013	-0.12303983052	-0.13512105283	-0.19234447955	-0.04361927814	-0.109352867	-0.09566965324	-0.12475034271	-0.050745222168	0.01937032024	-0.05531542169	-0.02206907565	-0.06227474917
2	332770	572770	RMxYJM	-0.03720752254	0.018495016	-0.036211688999	-0.0993421437	0.01726345071	-0.15005822638	-0.05734506938	-0.05197740435	-0.11943573652	-0.17794257986	-0.26894568847	-0.08489090544	-0.07488653846	-0.03156776855	-0.053044103628	-0.000101383600000005	0.033779799014	-0.030556161754	-0.00610339821	-0.05091760778
2	334214	574214	RMxYJM	0.02715803851	0.0166537397	0.0277444926	0.03886107232	-0.0203081532	-0.303896736743	-0.03439658121	-0.0216870552	-0.10633039848	-0.14041281125	-0.12414780619	0.06472832561	-0.04036226573	-0.0321186893	-0.06707993799	0.03858054251	0.04046433377	-0.03412642956	-0.02966627727	-0.05138761446
2	334230	574230	RMxYJM	-0.13715362997	-0.16819504346	-0.058742187107	-0.19197679544	-0.06671183916	-0.29113636592	-0.10708776012	-0.08935876261	-0.16755813263	-0.118545608	-0.20185133969	-0.14198890536	-0.1832950014	-0.07181244084	-0.14908347333	-0.00410271279	-0.000145050539999997	-0.008799481782	-0.11116501303	-0.067115848436
2	335359	575359	RMxYJM	0.00850334931	-0.017954683148	0.00469888906	0.083750022374	0.01681552274	-0.03502511501	-0.01507483886	-0.02502035182	-0.04515807822	-0.05128458894	-0.060386617459	0.01169405452	-0.01333997459	0.004426966252	-0.01614755008	0.060282767271	0.070915036394	0.019723268864	0.1082981301	0.0040130419919
2	335993	575993	RMxYJM	-0.183973197836	-0.2334526169	-0.191381241465	-0.16517896803	-0.055110841	-0.17665398364	-0.043816726923	-0.04221462264	-0.07943793681	-0.18000692852	-0.22094379919	-0.160229839626	-0.22199085378	-0.1768857627	-0.16992467127	-0.16172137449	-0.04943348516	-0.15113568336	-0.08628460582	-0.13995484778
2	336058	576058	RMxYJM	-0.01016298392	-0.08744747921	-0.05707670546	-0.07064159992	-0.0154851116	-0.19849442323	-0.01212789586	-0.06817391668	-0.09200054236	-0.16448764329	-0.21471640656	0.0203456202306	-0.07713284692	-0.03564597169	-0.11636321231	0.0050085141	0.0745189654	-0.03395815622	0.05320753035	0.049544630464
2	342640	582640	RMxYJM	0.000133784890000002	-0.026672195382	-0.03939393246	-0.0731854191	0.01122036924	-0.17165282994	-0.01171142123	-0.05775756977	-0.0148692522	-0.08747412423	-0.13488156087	-0.0255684714	-0.02478723934	-0.03178376524	-0.11374691122	-0.03193476205	0.04721869533	-0.01175309562	0.034477686883	-0.08201591341
2	345530	585530	RMxYJM	0.04751148289	0.11381691287	0.07294845231	0.041184278569	0.02967331975	-0.1811548894	-0.05180946759	0.00512183288	-0.10815788057	-0.02068522064	-0.066033997494	0.07369649513	0.094430260759	0.06476122363	0.07961574014	0.07061447311	0.13986588411	0.15033204295	0.021819700974	0.068544165593
2	348022	588022	RMxYJM	-0.04265763285	-0.00667744482	0.02163809458	0.01827327511	0.05138545431	-0.14562941021	-0.01248763583	-0.03369229571	-0.03708667165	-0.07149808277	-0.10389812993	0.02140943691	-0.07657695837	-0.059850672949	-0.05704476298	-0.03101307577	0.05863350424	-0.03864192154	0.00263159842999999	-0.01869326576
2	352300	592300	RMxYJM	-0.11933855218	-0.09437577624	-0.00604026621	-0.13595304949	-0.02491121831	-0.3917430682	-0.09313305996	-0.1829549972	-0.008734013872	-0.04096603595	-0.1091349053	0.03440970318	-0.21047226215	-0.056548308031	-0.1409187889	-0.21562068756	0.04757146416	-0.00187769228	-0.06827075917	-0.13662301626
2	352560	592560	RMxYJM	-0.0147182612	0.00463227920000001	0.04857820555	0.06247958617	-0.01666079202	-0.10603886607	-0.07869644945	-0.06800099163	-0.04217716776	-0.02046158003	-0.04020909214	0.0764247443	-0.0163464163	-0.05975974657	-0.03349414376	-0.0394451586	-0.0297890924	-0.0317232922	-0.05288941828	-0.03499856651
2	354750	594750	RMxYJM	0.01076078163	-0.00983402720000001	-0.0653624792	-0.1075343079	-0.03436920618	-0.164457245594	-0.00658000217	-0.05248551389	-0.1983783390644	-0.0812616829	-0.2413156304	-0.03714141855	-0.1993591488	-0.0549558116	-0.16944256604	-0.06189791152	0.0563940165	-0.00447431490000003	-0.0049106535	-0.07248365834
2	354820	594820	RMxYJM	0.05262345019	-0.1418330749	-0.0942202552	0.09848638936	-0.02516363343	-0.25582287502	-0.09527144125	-0.151061138721	-0.01521098419	0.1427365548	0.1869363827	0.202195058	-0.19235904028	-0.18557774983	-0.15879055224	-0.1069491795	0.0186945057	-0.08260211006	-0.13057836631	-0.15281517033
2	355347	595347	RMxYJM	-0.048402840962	-0.00476221982	-0.05758939648	-0.03992095896	-0.03534827844	-0.1804667442	0.01113469823	-0.0976822674	-0.10858388592	-0.11760073944	-0.16802613083	0.00575908299	-0.0178410763	-0.0248125111	-0.03537260375	-0.0132331942	0.07115784884	-0.0192480006	-0.01518377357	-0.00854691712
2	355624	595624	RMxYJM	-0.12903777313	-0.07380885671	-0.17317292889	-0.05053122245	-0.04889271327	-0.23389093358	0.05310242639	-0.13188560441	-0.12761769924	-0.12426911517	-0.18918469301	0.02111736447	-0.1559077361	-0.1811042759	-0.20392216076	-0.10018234224	-0.03562477836	-0.16375402912	-0.027159927493	-0.17221147759
2	356397	596397	RMxYJM	-0.00698746091	-0.0376472041	-0.01453548636	0.02621780724	-0.0032943661294	-0.13640627084	-0.0076584303	-0.063791942112	-0.06962372579	-0.03247121066	-0.00968961668	0.05515569956	-0.09947438252	-0.098124149286	-0.081341434235	-0.0229074564	0.02433491093	-0.01356018634	-0.02562381647	-0.00916557421999999
2	358521	598521	RMxYJM	-0.09105715062	-0.04405356743	-0.09186156404	-0.13002569052	-0.040737861777	-0.19059261167	-0.02965814343	-0.10801874257	-0.20404463481	-0.14650251735	-0.3069271706	-0.07482312261	-0.05960565045	-0.04219141922	-0.04955544847	-0.06774490524	0.028314535605	-0.07319038284	0.00203258664	-0.04742442864
2	358946	598946	RMxYJM	-0.00716078372000001	0.05089914356	0.05546589439	0.09471405265	-0.05229601725	-0.22232837191	-0.04588392292	-0.0975450733	-0.05461968238	-0.0930478793	-0.12571464793	0.06432243529	-0.08355256848	-0.06513084364	-0.06776821839	-0.04204914543	0.05966560263	-0.03110638465	-0.0264419841	0.00256550302
2	363886	603886	RMxYJM	-0.3687365127	-0.4617991334	-0.37378639224	-0.38104002025	-0.11224399875	-0.14913023128	-0.1152872369	-0.10740129392	-0.20186923068	-0.25748916336	-0.297697100108	-0.33193412538	-0.3268035894	-0.26413219193	-0.29633570351	-0.2323332813	-0.24143716823	-0.30140245345	-0.22964730008	-0.24059433042
2	363952	603952	RMxYJM	0.005346763136	-0.008272007267	-0.081060191607	-0.08972899939	-0.04639708664	-0.15386234203	-0.09506707013	-0.10467387956	-0.19927847274	-0.18565993352	-0.19923582829	-0.10470730289	-0.096523493317	-0.078772743455	-0.10853263931	-0.0712677792	0.02272137979	-0.0090747345	-0.06500364078	-0.02973417377
2	364239	604239	RMxYJM	-0.11168770908	-0.04465145306	-0.16551835973	-0.08382753633	-0.096935614651	-0.2796172308	-0.0140438464	-0.19829685263	-0.30000101293	-0.25526934342	-0.2984604391	-0.12658982393	-0.2122461697	-0.11830558933	-0.1153022992	-0.072145891	-0.04381661084	-0.06978317293	-0.12298387301	-0.09066047128
2	366934	606934	RMxYJM	-0.19064683654	-0.17974552502	-0.10054687758	-0.19209762357	-0.06848094244	-0.2311235004	-0.09769720928	-0.11185482564	-0.22626059913	-0.15284732827	-0.2596454299	-0.12752546036	-0.10090471587	-0.11451779615	-0.16757299829	-0.115007864646	-0.041343125487	-0.07731486341	-0.06166063982	-0.06815209267
2	371031	611031	RMxYJM	-0.0487932876	-0.04972548835	-0.01971906629	0.0470990016	-0.02702709549	-0.10135210074	-0.07397462275	-0.06731783196	-0.082971219054	-0.1665117595462	-0.18567516855	-0.010810473	-0.068079890287	-0.0714476321	-0.07819117669	0.000624495830000002	0.0475900535	-0.05452083009	-0.01099869627	-0.0077996788
2	371663	611663	RMxYJM	-0.096007651713	-0.026541763098	-0.02178464765	-0.03978747135	-0.081096524458	-0.30004091869	-0.0943118085	-0.19330530696	-0.26209846028	-0.16794478016	-0.21928553594	-0.09342853995	-0.05732358975	-0.03300742291	-0.066546366646	-0.0736764912	0.03645466237	-0.03802712239	-0.02123802566	-0.04831687848
2	372916	612916	RMxYJM	-0.04116042474	-0.0706905486549	-0.0425852826	0.03791627116	-0.01284550777	-0.10895439514	-0.05051371719	-0.06818329634	-0.12867673857	-0.03134250793	-0.138409447376	0.0102451866	-0.09542236885	-0.05283269923	-0.10807781593	-0.0623010376	-0.03457135111	-0.0112501592	-0.01077255617	-0.085810062019
2	373515	613515	RMxYJM	0.105461963931	-0.04082040261	-0.023725427892	-0.10970664152	-0.05686667925	-0.25237499085	0.05112630772	-0.19549973548	-0.18740525738	-0.15429757961	-0.20499588792	-0.12705587015	-0.198564010673	-0.119811628672	-0.128540410695	-0.10147523845	0.03783526833	-0.121097358407	-0.081196719484	-0.03892108135
2	375786	615786	RMxYJM	-0.098228333964	-0.23311274364	0.0035282549	-0.05563629234	0.00980692271	-0.103436221864	0.01992030999	-0.12375167837	-0.22489631847	-0.24095997373	-0.226267323	-0.04668358714	-0.10421987312	-0.03454178655	-0.10709520162	0.0137034795	0.03433315883	-0.02726353545	-0.08019202943	-0.08149298944
2	376256	616256	RMxYJM	-0.047016164462	-0.03364056406	-0.05831003385	-0.00855708469000001	-0.02147586331	-0.06925055827	0.05934906462	-0.0111065293	-0.0550353701	-0.09559429559	-0.1269833568563	-0.07896106214	-0.10180273193	-0.04620268394	-0.063143589505	0.00339479496	-0.02077978014	-0.04343632823	-0.03355340248	-0.04087401003
2	383157	623157	RMxYJM	-0.18527041914	-0.17271070581	-0.16646317882	-0.21313682765	-0.04639761152	-0.22065441017	-0.06654653181	-0.17199268484	-0.2958303876	-0.42099580918	-0.47279054212	-0.14460472211	-0.10775842538	-0.06800800568	-0.13902780714	-0.1044424056	-0.014619343	-0.0179820993	-0.15958115878	-0.138165464802
2	384216	624216	RMxYJM	-0.10060591462	-0.0444081667	-0.00228116010000001	-0.14410162934	-0.09567335888	-0.27989709956	-0.09428669676	-0.23261072774	0.04341578545	-0.08975369607	-0.09430601992	0.018591559	0.1135341026	-0.17276702709	-0.22412811443	-0.01249179396	-0.0781078648	0.0270055103	-0.112985318	-0.0954942145
2	384950	624950	RMxYJM	-0.12861794257	-0.019565531053	-0.066667760535	-0.10163009492	-0.02109997706	-0.08788092981	-0.00164109920639	-0.096687856761	-0.14761556486	-0.11548509149	-0.16934915617	-0.052837440448	-0.051445812206	0.03193854248	-0.0762676648	-0.05382446753	-0.00682976641	-0.003369237035	-0.01312453474	-0.02463508283
2	387296	627296	RMxYJM	-0.12858149649	-0.07440578988	-0.1001442229548	-0.02857709269	-0.006716649955	-0.15145216822	0.000808413987	-0.09853004014	-0.20120632975	-0.22072366894	-0.3360855556	-0.102316238479	-0.08184270273	-0.01593816088	-0.12154438606	-0.07556541425	-0.06888013243	-0.10713319383	-0.057424215438	-0.03163821656
2	388308	628308	RMxYJM	-0.07812532099	-0.07844133387	-0.0693819916	-0.0569386375	-0.003192172787	-0.05267714649	-0.05431984333	-0.105289230392	-0.063950330534	-0.070422489032	-0.16754043973	-0.034843030311	-0.14362763882	-0.11840163401	-0.12458512446	-0.07940330652	-0.055770113984	-0.09867578463	-0.06403567073	-0.10791211947
2	388682	628682	RMxYJM	-0.02053824066	-0.00810485146	-0.02436023721	-0.04619749254	-0.02345426111	-0.13288291345	-0.043330831917	-0.09978242406	-0.18382313178	-0.10711684541	-0.12513866744	-0.00490008118	-0.09522483304	-0.0312022941104	-0.09062071827	-0.0924405288	-0.03585267038	-0.0274089234	-0.06582139334	-0.015058689346
2	388764	628764	RMxYJM	-0.07034475874	-0.10159026103	-0.12157449906	-0.05696174832	-0.04312311362	-0.20502639887	-0.07980670086	-0.19846926084	-0.18579773676	-0.10923629317	-0.20099274089	-0.04600289616	-0.14417099198	-0.091591242214	-0.09865367724	-0.1196542722	-0.00490900133	-0.08319796787	-0.03335806144	-0.03909183371
2	388873	628873	RMxYJM	-0.00577332879999998	0.0339725168	0.0783121428	0.0382757516	-0.04651446425	-0.096346097212	-0.00802898811	-0.07731101036	-0.20760818499	-0.0521802573	0.00976654030000002	0.00460506490000001	-0.0332645124	-0.0747324097	-0.075771162	-0.0372686288	-0.0301913373	-0.00785637950000001	-0.08245928371	-0.0198759289
2	390132	630132	RMxYJM	-0.0505589002	-0.0470033939	-0.0919460955	-0.0891778589	-0.0400034171	-0.1938788382	-0.01777738	-0.13591527501	-0.1914861391	-0.1805572822	-0.2457806947	-0.0503952399	-0.11525060426	-0.0698535487	-0.12724283269	-0.07541008939	-0.0034257204	-0.0991812997	-0.1099374274	-0.1017856558
2	391220	631220	RMxYJM	-0.1026720575035	0.000445666379999998	-0.02947553929	-0.07092299118	-0.06408068833	-0.19289571863	-0.1144545847	-0.13774768224	-0.276938785	-0.1059107139	-0.22416912766	-0.03386770286	-0.08374061886	-0.00476495944999999	-0.06780892327	-0.0106872993	-0.02293757603	-0.03242085462	-0.078864762275	-0.074640009701
2	391344	631344	RMxYJM	-0.18779595306	-0.12249365969	-0.21574343148	-0.15703141089	-0.109717284922	-0.26902118314	-0.11362719551	-0.17583643861	-0.32854211224	-0.28631712228	-0.28354458637	-0.005258485751	-0.0844310575	0.01270899302	-0.082487098869	-0.09454594713	-0.04944471667	0.00154403075	-0.08169323246	-0.06600951399
2	391438	631438	RMxYJM	-0.03364867549	-0.02370751365	-0.11952143364	-0.1399270541	-0.067354485503	-0.17929977209	-0.0441451612	-0.16723046637	-0.335996118	-0.13484227372	-0.20787759632	-0.10986560093	-0.05128853174	-0.07656729458	-0.066099145184	-0.05402984193	-0.0516383564	0.00354576691	-0.04145270943	-0.03076431449
2	391889	631889	RMxYJM	-0.017647451516	0.08008670227	-0.13613139488	-0.09948112899	0.097694829633	0.07697417088	0.05524880772	0.0710261194102	0.05030028746	-0.0077833830063	-0.06600724586	-0.070635144631	-0.03362875578	-0.027753509131	-0.090425888766	-0.02404913049	-0.05547365847	0.014911947443	-0.06142042135	-0.07363525847
2	392129	632129	RMxYJM	-0.09677562185	-0.13487873731	-0.04162817989	-0.06213712325	-0.07680764661	-0.221452235572	-0.10634324709	-0.0961981418	-0.224058257913	-0.16330686685	-0.27159904644	0.0210035218	-0.09934895103	-0.07651845151	-0.05791956126	-0.058310539265	-0.17501000447	-0.06598918267	-0.07807844636	-0.0535022941
2	392176	632176	RMxYJM	-0.08659485321	-0.10330270826	-0.070763848768	-0.15259690834	-0.15490842443	-0.23670147595	-0.13432274925	-0.29765373148	-0.369473953	-0.3103098436	-0.3533770478	-0.18906062207	-0.1224365304018	-0.1049243468	-0.20373856511	-0.134844543243	-0.2045998975	-0.06045594492	-0.062750822328	-0.08476691652
2	392768	632768	RMxYJM	-0.08487157969	-0.23816576569	-0.1455662357	-0.07379994368	-0.09728028375	-0.26528026814	-0.052647469019	-0.19644082085	-0.30468996065	-0.20479207556	-0.3081042169	-0.16920142127	-0.2235389319	-0.07350405036	-0.10968872659	-0.12552804801	-0.2246013431	-0.045765199218	-0.15669888107	-0.18411612616
2	393264	633264	RMxYJM	-0.01481401842	-0.02267130921	-0.02569817237	0.02152314216	-0.0628426222	-0.0562740488	-0.01523635849	-0.0113091782	-0.1057494576	-0.05052525871	-0.130844775885	-0.0389936062	-0.04756648183	0.021333015487	-0.032142508426	0.0278202001	-0.06264054823	0.043087613794	-0.03167695293	0.03368954791
2	393484	633484	RMxYJM	-0.0192617225	0.04079246331	0.04363084594	0.02291985911	0.00644760197	-0.10398271947	-0.00178650586000001	-0.123305026961	-0.16271981939	-0.11009444914	-0.1692042599	0.02288210704	-0.0491804073	-0.0556908943	-0.07108611527	-0.0652581095	-0.11389274122	-0.000962415199999997	-0.01657272959	-0.00876908998999999
2	394410	634410	RMxYJM	-0.13718370157	-0.02413528504	-0.01224600376	-0.01044953847	-0.03518268432	-0.12483459771	0.02798562581	-0.07562688114	-0.11536746744	-0.0742563947818	-0.15404664071	-0.03885326166	-0.00994842577	-0.0296430601	-0.027234630441	0.011599514	-0.045840171175	-0.034494359654	-0.014407583278	-0.019822401667
2	394456	634456	RMxYJM	-0.01759762746	-0.07673129019	0.04207664493	-0.060861915	-0.04750701372	-0.11516944254	0.02498684959	-0.12526364736	-0.191162452383	-0.16533666251	-0.21619705545	0.10050796607	-0.05541435453	0.03374269973	-0.02450229237	0.0117573983	-0.00508608460000001	0.01350812486	-0.00998795388	-0.04969919826
2	394927	634927	RMxYJM	-0.040272412274	-0.02511496094	0.0139203823	0.02596465982	-0.0288753888	-0.08200343045	0.06132052281	-0.0634214206	-0.13809350112	-0.0798088008	-0.17547587645	-0.0202339792	-0.11403134165	-0.04222808798	-0.12739586521	-0.05242987201	-0.1012364732	-0.02387768786	-0.02353024664	0.01835022276
2	395212	635212	RMxYJM	-0.01771703671	-0.0851695208	-0.1497157385	-0.1394851218	-0.02407642186	-0.15960921713	-0.03038396534	-0.1744812577	-0.23235297712	-0.1585921816	-0.2424560731	-0.0471296006	-0.104507856	-0.0954493638	-0.1024417538	-0.0725954817	-0.1957902114	-0.0339365904	-0.0158153729	-0.0061723944
2	395252	635252	RMxYJM	-0.02076584017	0.0520809331	-0.0211096583	-0.03451488446	-0.04122946415	-0.03887027391	-0.05033249752	-0.02272915305	-0.03736947743	-0.0601239434	-0.07189289435	-0.07467973361	-0.05314053275	-0.0122350235	-0.01636406537	-0.04949896079	-0.05558645542	-0.06855059285	-0.03434724697	-0.00863417456000001
2	395274	635274	RMxYJM	0.008719978435	-0.07337440954	-0.1054466675	-0.1881724699	-0.10153023804	-0.25876739673	-0.14627529399	-0.2782202164	-0.07129509397	-0.1020885471	-0.0637234052	-0.09737917367	-0.1148884622	0.03579252097	-0.105305061878	-0.05018038498	0.0537434354	-0.00768444507999999	-0.04982318901	-0.06071392758
2	395600	635600	RMxYJM	0.00890746632	0.09414021509	0.16726139012	0.08273273108	0.01523941826	-0.14403327692	0.03939338392	-0.05106975986	-0.09731697809	-0.07940774333	-0.05275734148	-0.005983096868	-0.062782241153	0.03049183821	-0.0424479842	0.0613484093	-0.14210566499	0.042595032906	0.055509892501	-0.049912021399
2	396139	636139	RMxYJM	-0.0355256578	-0.06914650009	-0.061822374736	-0.0637813963842	-0.05018539861	-0.15286890019	-0.013218802923	-0.11438120022	-0.16376696244	-0.07219937169	-0.22548634492	-0.08925979881	-0.04629105232	-0.0770294155709	-0.069214357299	-0.04474512125	-0.07746727368	-0.02667109634	-0.05500472811	-0.026912938286
2	400380	640380	RMxYJM	-0.19466004152	-0.162890904	-0.14138827302	-0.08570893569	-0.0255795054	-0.24633546169	-0.11435141295	-0.17909292716	0.003759101808	0.09926862039	-0.01788547063	0.06921661868	-0.15809477968	-0.15316252553	-0.17406762517	0.00122725163	-0.15036618442	-0.21813346822	-0.01980720666	0.04299256224
2	401124	641124	RMxYJM	-0.08614654939	-0.0365372402	-0.02751442548	-0.04707750618	-0.027907947606	-0.14639992838	-0.05319877379	-0.13494762744	-0.20359714983	-0.149166598206539	-0.19962783006	-0.02550895644	-0.05654282873	-0.01191467908	-0.04803920807	-0.071377779	-0.06413467213	-0.0305117456	-0.01777784037	-0.03368999239
2	401582	641582	RMxYJM	-0.011187346803	-0.04095896455	-0.021524859115	0.09044115147	-0.024564255748	-0.14162307269	0.01941668871	-0.15925086533	-0.18286260006	-0.04412854037	-0.2316293885	-0.0114622628317	-0.13298030759	-0.12901470988	-0.14578934591	-0.10423298899	-0.23981131939	-0.104146609261	-0.1162862356	0.042112658765
2	402275	642275	RMxYJM	0.1952929522	0.1254864298	0.2252217008	0.2977961043	-0.1169111793	-0.3089622581	-0.0585516411	-0.3384649827	0.2378468587	0.3143934952	0.2382983521	0.2908831741	-0.1169149546	-0.0707372434	-0.1672553372	-0.1904861332	-0.1442707265	-0.00256335540000002	-0.0911227255	-0.0234547297
2	402422	642422	RMxYJM	-0.031300371	0.01151656513	-0.02927457246	-0.01306737661	-0.00121336915	-0.113526742976	-0.00189956477	-0.14891894467	-0.13799894868	-0.068865882218	-0.10032985592	-0.04227451511	-0.096058354147	-0.01948607674	-0.02257594847	-0.043941193674	-0.14362509964	-0.02267576733	0.00031343054	-0.01377202917
2	403275	643275	RMxYJM	-0.09520128076	-0.0326549874	-0.051983695	-0.07669896533	-0.01448020356	-0.06733426882	-0.0370348379	-0.05978932396	-0.134974441563	-0.06147232224	-0.09496789018	-0.10012587198	-0.0413523706	-0.0359921729	-0.0490654906	-0.094092383	-0.0467162491	-0.0477924149	-0.0269562863	-0.0317194833
2	403318	643318	RMxYJM	-0.1148852043	-0.1061002128	-0.1537882027	-0.08375319152	0.03113265101	-0.1503418734	-0.0323849444	-0.11490130837	-0.19010417136	-0.05793453642	-0.17972496661	-0.0606195867	-0.05610275245	-0.0250927549	-0.0321216586	-0.0406636411	-0.12476949222	-0.0719352671	-0.0321926313	-0.043770087
2	403998	643998	RMxYJM	-0.02235825098	-0.0161601955	-0.05797785729	-0.01425386453	-0.08796385682	-0.11672930928	-0.05317650411943	-0.13288481805	-0.24310409614	-0.07240405366	-0.16289870648	0.01620598155	-0.00307816069	-0.02996200249	-0.071645421222	-0.05681606506	-0.08561288385	-0.06602996177	-0.000837017860000001	-0.06712407582
2	404061	644061	RMxYJM	-0.08119601391	-0.10253585114	-0.05367692276	0.008104892	-0.13229375756	-0.16831443229	-0.06264821172	-0.167500683104	-0.2528384026	-0.21903757043	-0.12859532049	-0.06348850772	-0.1002284658	-0.039122343	-0.09486350839	-0.0948109044	-0.18429152045	-0.0084364433	-0.0506634967	-0.13889285151
2	404462	644462	RMxYJM	0.0071099859	-0.03231316811	-0.02834718935	-0.06586209183	-0.043444522646	-0.16790826232	-0.01530785341	-0.05826374932	-0.20617370559	-0.15084231072	-0.18486018702	-0.06410079815	-0.06161348933	-0.0621755057	-0.09411734396	-0.0719167436	-0.09160390727	0.00106413815999999	-0.02510385562	-0.04216413459
2	404656	644656	RMxYJM	-0.0330847222	-0.082695984	-0.03241196996	-0.000661597599999994	-0.02987320171	-0.02194389309	-0.0487275456	0.0520650047	-0.074363537752	-0.0710165068	-0.09258503256	-0.06036492695	-0.0583360039	-0.0460718612	-0.0764380648	-0.016164469	-0.10030518435	-0.0834733823	-0.09802694167	-0.07360688613
2	405116	645116	RMxYJM	-0.03546524824	-0.05800145419	0.00395987846	-0.00269512883	-0.014694759603	-0.16361848716	-0.026107894525	-0.1201487888	-0.1851492873	-0.116301845332	-0.116988735156	-0.03774702207	-0.053846503989	-0.0085298419	-0.057509716211	-0.06941350254	-0.14108582925	-0.05036755187	-0.01981725426	-0.06353911382
2	405589	645589	RMxYJM	-0.18608278137	-0.21461763516	-0.09621825625	-0.07963061048	-0.03183735896	-0.17596813201	0.00830472397	-0.16084609647	-0.3449849674	-0.19346293334	-0.18915629134	-0.13980694068	-0.172776128768	-0.0883908507	-0.14544546627	-0.11483231186	-0.14910116351	-0.0419165675	-0.034636773334	-0.0203171055
2	406051	646051	RMxYJM	-0.09001271468	0.01615304898	-0.06257683669	-0.0530323039	-0.05882853653	-0.15455042018	-0.04511423549	-0.1607551337	-0.15609114138	-0.10232472269	-0.16111090621	-0.07816910435	-0.10955353599	-0.02608064656	-0.09969792546	-0.12763095342	-0.15007258838	-0.06250100915	-0.05944712287	-0.06833214046
2	406175	646175	RMxYJM	-0.09589653159	-0.2960899948	-0.24078940913	-0.14288905483	-0.076671570405	-0.1913031129	-0.05288466278	-0.17067417445	-0.18613235566	-0.18078042536	-0.27191149893	-0.11224829363	-0.19668265062	-0.15890648855	-0.13547934897	-0.15847153808	-0.20632737941	-0.14114548605	-0.09844148514	-0.05904479048
2	406294	646294	RMxYJM	-0.127448556217	-0.19899566435	0.00518225793	0.0192815199	0.01733113815	-0.17565908589	0.00539287491	-0.21653624055	-0.13974266168	0.051326635352	-0.2292285243	-0.03484872581	-0.057269357907	-0.07124696764	0.00130945117	-0.0640544606	-0.18565860097	0.00646296824	-0.04074394023	-0.00941780781
2	407444	647444	RMxYJM	-0.1056907219	-0.13485520899	-0.15590207314	-0.06923711477	-0.0270471017	-0.15598365765	-0.13600063746	-0.0873403743	-0.19072004069	-0.127542687766	-0.17512000218	-0.08738201164	-0.16473483591	-0.10477542928	-0.11959344797	-0.12408676142	-0.20389720431	-0.13480252472	-0.11459475161	-0.14182398487
2	407639	647639	RMxYJM	-0.020734371	-0.02201692837	-0.03544836382	0.00516939594	-0.032648673889	-0.11223591652	0.031345414433	-0.13816377977	-0.17507582199	-0.14722597357	-0.13798940148	-0.0167810645	-0.08190563662	-0.04725698166	-0.08081920391	-0.0385804809	-0.14099055358	0.02355900281	-0.02174888987	-0.04658216807
2	408067	648067	RMxYJM	-0.0832555655	-0.18953231069	-0.0753274902	-0.000308739500000016	-0.09887760405	-0.233569898156	-0.04355186692	-0.245183079727	-0.31774510775	-0.179730835	-0.235786264	-0.0524570348	-0.1016865581	-0.0288776924	-0.0793556671	-0.09376282748	-0.18152996551	-0.0857414877	-0.09277977644	-0.1020023039
2	408101	648101	RMxYJM	-0.1302497815	0.0428242679	-0.03879065202	-0.14960873625	-0.14759392609	-0.17413335771	-0.064562160869	-0.16708163475	-0.1776007019	-0.2283675252	-0.4943792264	-0.13409765408	-0.139373186983	-0.0891865334335	-0.19554437621	-0.09090108104	-0.24016144672	-0.0419854969	-0.07463346116	-0.10427620759
2	408367	648367	RMxYJM	-0.00911060676	-0.091599639086	0.13973964785	-0.044682273325	0.03309039642	-0.2191353474	0.00367272552	-0.14719398519	-0.1197856299	-0.08219170971	-0.1304043393	-0.08042960657	-0.14061357975	-0.0159033644	-0.08976474734	-0.05932846015	-0.2226040583	-0.07048232959	0.06670892018	-0.05155122516
2	408427	648427	RMxYJM	-0.13061192454	0.03403031074	-0.17057233429	-0.20342376418	-0.086435315715	-0.28619225544	-0.12267425289	-0.24908675403	-0.5085516296	-0.2615454593	-0.33582092404	-0.10337274148	-0.22189167458	-0.01723493649	-0.1902855028	-0.19564429852	-0.19047434882	-0.13450768605	-0.0955079546437	-0.144625754021
2	408981	648981	RMxYJM	-0.23192894469	-0.38583050988	-0.4348632264	-0.4268689109	-0.0830121935	-0.2661362554	-0.13305863092	-0.2222726147	-0.29789789397	-0.4347716992	-0.4901148415	-0.3668499891	-0.41231520665	-0.26676228304	-0.3739949379	-0.317378998789	-0.27940884011	-0.3028663582	-0.24939345941	-0.17028949983
2	409110	649110	RMxYJM	-0.14452535096	-0.14396109046	-0.17687642834	-0.15917008208	-0.15917892745	-0.22309787862	-0.094084079154	-0.24033446601	-0.2811934733	-0.22464807837	-0.22435433439	-0.11695479738693	-0.15872793461	-0.04958660579	-0.15848904648	-0.15085641034	-0.19739277366	-0.083919605	-0.06597839911	-0.023966960712
2	409143	649143	RMxYJM	-0.10013041732	-0.20844919466	-0.2072683215	-0.10318004964	-0.0496935068	-0.18604233114	0.072597413251	-0.16529857122	-0.3344534391	-0.14064997052	-0.3797616527	-0.18039877245	-0.12924214784	-0.051042281561	-0.0968990917	-0.16801761519	-0.2088915427	-0.06935384156	-0.042177119912	-0.11251016504
2	409258	649258	RMxYJM	-0.04672409401	-0.07302177163	-0.00977767440000002	0.0297480564	-0.03148192278	-0.08426194972	-0.01039156043	-0.09301867048	-0.15602763484	-0.094905652	-0.1639496937	-0.0238096154	0.0247736468	-0.0254626097	-0.0561675244	-0.04083652398	-0.0511255272	-0.0166852702	-0.04558302681	-0.0234558486
2	409993	649993	RMxYJM	0.1200141168	0.1184184137	0.1362354861	0.0934956559	-0.000150740989999999	-0.00178302655	0.03623764392	0.04015231995	-0.0554464385	0.0237757842	0.0703242812	0.1117059474	0.0605507805	0.0955955339	0.10548398558	0.0924361389	0.04942668475	0.11973752687	0.0833945244	0.07429771457
2	410203	650203	RMxYJM	-0.03976339713	-0.08761400278	-0.18338765467	-0.13296916029	-0.07018066656	-0.1804656082	-0.0132078199729	-0.18179324171	-0.255686038	-0.17217444901	-0.21859619268	-0.12134860952	-0.17212525195	-0.15013885203	-0.18277284144	-0.14181358578	-0.21395193493	-0.15674295849	-0.063209194172	-0.12040841612
2	410540	650540	RMxYJM	-0.07695641618	0.11162183959	-0.070350750515	-0.024299587558	-0.02768481133	-0.16164005627	-0.03827357607	-0.12723713867	-0.18409511476	-0.08286606829	-0.12289435691	-0.05338797671	-0.00753585347	-0.0609608735	-0.00571184829	-0.0207805423	-0.11221982152	-0.00283406865	-0.01156763014	0.02366529772
2	411161	651161	RMxYJM	-0.08416774226	-0.07809510861	-0.07350365803	-0.1228861357	-0.00784164078	-0.22594837742	-0.00570884655	-0.12534327685	-0.04159297312	-0.03567856614	0.04417450786	-0.08744823455	-0.23768900268	-0.11446734993	-0.13772558688	-0.13153563245	-0.21261663181	-0.1181557365	-0.07899634674	-0.02267700488
2	411227	651227	RMxYJM	-0.02983599893	-0.012203755366	-0.024631005153	-0.026923973342	-0.02991430769	-0.14802400705	0.0149192753	-0.14489359159	-0.11451527106	-0.023562953882	-0.14909608552	-0.014174331103	-0.13562719811	-0.11512842445	-0.15970370747	-0.13127704608	-0.14415549954	-0.0907664555	-0.008326980347	-0.034864702567
2	412227	652227	RMxYJM	-0.141251776895	-0.09626834179	-0.3230048879	-0.1075730859	-0.2200214402	-0.22769464407	-0.07236614122	-0.31045137189	-0.1861828945	-0.03099714012	-0.01765168159	-0.1694814353	-0.22622290866	-0.079912467347	-0.2637501925	-0.2889124173	-0.28732635195	-0.145809893284	-0.1568551574	-0.11074395849
2	413142	653142	RMxYJM	-0.058482021463	-0.057749637635	-0.020247561781	-0.00152339415	-0.0441562652	-0.10931441246	0.00110346618	-0.07941832724	-0.17443455128	-0.1098503102	-0.21135607828	-0.05895117843	0.03353195776	0.033909546647	-0.042902367527	-0.05397611995	-0.06948479382	-0.034398527912	-0.043274813811	-0.06919740627
2	413315	653315	RMxYJM	0.04825650767	0.05683515791	0.06426365385	0.070854179842	0.033943204511	-0.014940285885	0.063651279582	-0.05739958985	0.06955874599	0.09039590576	0.02505284954	0.34594607358	0.069062677593	0.09773268793	0.02567430609	0.05877422319	0.026401626328	0.10260968139	0.051804070232	0.042125064955
2	413771	653771	RMxYJM	-0.11510701005	-0.10527063808	-0.09866432357	0.0121825159	0.0116883609	-0.06118870427	0.09570913792	-0.07289309204	-0.1368514452	-0.2223776677	-0.2670223125	-0.1821799163	0.0177850554	-0.0053129549	0.0870988629	0.0599532197	-0.10696976999	0.0166517413	0.08365803208	0.0319046996
2	414750	654750	RMxYJM	-0.02613745109	-0.03871037263	-0.0227841641	-0.05073377103	-0.010248199476	-0.04909137947	0.05070031047	-0.05148182696	-0.140787752898	-0.0597352333	-0.12380910005	-0.0558451112	-0.01226151881	0.00603852319000001	-0.03440878115	-0.02306276008	-0.04199849707	-0.05149433735	-0.03425451048	-0.01956398594
2	414843	654843	RMxYJM	0.04522959559	0.06965893841	0.04698113372	0.01007372287	0.00548828541	-0.09137604573	0.00512572849	-0.12157421694	-0.11136035542	-0.07505066287	-0.25352028844	0.01979477495	-0.072802597701	0.03399277582	0.000188233490000002	-0.000837692380000005	-0.080977449552	0.06742895405	0.03647058934	-0.04006225656
2	414981	654981	RMxYJM	-0.0511181787	0.0671617916	0.06924197439	-0.109038539	0.01047712794	-0.18693870979	0.02957694877	-0.15184774692	-0.08256926672	-0.0528569281	-0.1507165913	-0.1026743987	-0.10732697251	-0.036341894921	-0.04049577736	-0.0375255892	-0.14241089246	0.05745530409	0.038992147326	0.09377618392
2	415308	655308	RMxYJM	-0.05217270009	-0.00867268537	-0.18602590579	-0.16575687428	-0.00795915810000001	-0.16933689494	-0.0228014056	-0.131405646651	-0.15869270123	-0.242679179	-0.27289200911	0.0257480374	-0.11700644299	-0.11024874188	-0.10839280875	-0.0573076141251	-0.13665158111	-0.09348674039	-0.06892195628	-0.05596705328
2	415569	655569	RMxYJM	-0.19922054019	-0.30482513136	-0.17797122392	-0.360000331051	-0.147180371859	-0.09277737238	-0.12411233934	-0.1001433026589	-0.25949244755	-0.03771714981	-0.01193275383	0.0043718391494	-0.32694257975	-0.19846692951	-0.28285589151	-0.17909745473	-0.28531536845	-0.26370357007	-0.145075981871	-0.10461464664
2	416322	656322	RMxYJM	-0.08092979404	-0.14206200632	-0.11541848706	-0.16533852999	-0.0737020342101	-0.16780947655	-0.04615169486	-0.17269213502	-0.2995958906	-0.19015664824	-0.23186162979	-0.14101458199	-0.197733774947	-0.13992604251	-0.14252170358	-0.1498143133	-0.206684413627	-0.10799021616	-0.13472119343	-0.09441497931
2	416420	656420	RMxYJM	0.05155434308	0.09162476988	0.02426887377	0.0262968731	0.0172591313947	-0.02256819878	-0.025956514916	-0.0116973163	-0.04754169784	-0.01940756392	0.004496893	-0.01667217287	0.02308983263	0.034575566262	0.025353573615	0.01866812943	0.033342601116	0.11254654531	0.021347933748	0.016594564256
2	417233	657233	RMxYJM	-0.060773791909	-0.067224797042	-0.060827338515	-0.1409095585	0.000135267170000002	-0.12926770843	0.00666165441	-0.105657331176	-0.19110646178	-0.13544033003	-0.18129931067	-0.05515837448	-0.09297733055	-0.0835996003	-0.08280284206	-0.13506128871	-0.17029819264	-0.04191439936	-0.0529191327	-0.05895677149
2	417497	657497	RMxYJM	-0.07873057974	-0.044470241143	-0.09928923484	-0.0771998728	-0.099218561847	-0.23183524355	-0.08439097869	-0.21202173585	-0.4122184986	-0.2334154683	-0.2046889898	-0.15214074796	-0.1008972286	-0.09463577766	-0.0207488248	-0.0894001529	-0.17846866408	-0.1182298305	-0.0408180659	-0.03101035447
2	418017	658017	RMxYJM	-0.15104283684	-0.0724424407	-0.0707305441	-0.210519781	-0.0347396668	-0.10686185036	-0.03853618344	-0.10464804828	-0.17731441208	-0.1991364429	-0.1397368187	-0.0918212943	-0.00341727430000002	-0.0732607905	-0.0398771396	-0.0678518617	-0.1249938952	0.00984661209999999	-0.0258487487	-0.0575664957
2	418342	658342	RMxYJM	-0.14805918519	-0.09786167425	-0.10068875188	-0.12559390438	-0.05468482312	-0.22674998855	-0.09276560915	-0.22959473789	-0.2936687084	-0.18633702258	-0.183210956956	-0.08405954182	-0.10261140898	-0.06981402555	-0.06348145328	-0.14640523665	-0.21795514525	-0.07767963953	-0.090358940347	-0.06884147335
2	418377	658377	RMxYJM	-0.03187459362	-0.08871568474	-0.03056690774	-0.08366175903	-0.03786467743	-0.12856330351	-0.040937175	-0.13422907838	-0.17601648227	-0.10752191859	-0.16835759159	-0.0540949586	-0.055246556795	-0.00427285286000001	-0.0759955429	-0.072221939876	-0.0793545996	-0.04922966561	-0.01617951785	-0.0393719188
2	418518	658518	RMxYJM	-0.01508902044	-0.054359545605	-0.05214316658	-0.01978480943	-0.032177681148	-0.065151739336	-0.00785562842	-0.08887493622	-0.52396518744	-0.103395333933	-0.1415112095	-0.13385251033	-0.09530408401	-0.042484560617	-0.06741927132	-0.095324295292	-0.13909543386	-0.05875100241	-0.020909938379	-0.067434733893
2	419133	659133	RMxYJM	-0.041345563371	-0.02550236115	-0.0157801024	0.0144838159	-0.05377545426	-0.135468201399	-0.07080937295	-0.09145162674	-0.28539945323	-0.13533211755	-0.09100765617	-0.02373376294	0.00431947213	-0.01427365251	-0.06646096957	-0.08883443226	-0.05787576276	-0.022299560156	-0.058694741581	-0.066072932802
2	419955	659955	RMxYJM	-0.146506647625	-0.15667008399	-0.20156821076	-0.27731055673	-0.108269486106	-0.23971413345	-0.13576795367	-0.25900446686	-0.463598599	-0.3893768007	-0.4028115585	-0.3040182486	-0.2986335101	-0.13433306068	-0.15631742307	-0.19844058872	-0.27155807156	-0.12849865032	-0.146236273706	-0.13652745073
2	420041	660041	RMxYJM	-0.03358509272	-0.10210552459	-0.05169459717	-0.16857808605	-0.00398971924	-0.1053167967	0.01781032219	-0.12733728032	-0.201662703244	-0.0778670387	-0.186150102909	-0.10056766543	-0.24418859913	-0.10562166898	-0.107296034839	-0.07453033334	-0.13450884267	-0.08984805888	-0.06022550406	0.039749636579
2	420510	660510	RMxYJM	-0.067894877805	-0.023266061335	-0.13252803118	-0.102970065396	-0.028722138678	-0.2326172526	-0.05052211149	-0.2281096805	-0.2521431105	-0.1227534544	-0.07480258576	-0.1732050543	-0.201216174452	0.0022044283983	-0.16915753253	-0.08873103981	-0.13519319214	-0.04145798703	-0.102286896182	-0.07532556829
2	420686	660686	RMxYJM	0.0401964333341	0.12482338197	0.118226077277	0.17286826745	0.029177412335	-0.04675419583	0.09665274885	-0.14411857462	0.05013484296	0.135947571432	0.075051585958	0.16054945405	0.14575459955	0.04031998687	0.06195663844	0.0157133414	0.023746503015	0.13281327318	0.10338319954	0.08789469019
2	420714	660714	RMxYJM	-0.09247154473	-0.05556483219	-0.08892617262	-0.07448280986	-0.12140190654	-0.11405569834	-0.025271234864	-0.14531826887	-0.20557014899	-0.15796039655	-0.20834796321	-0.13048641514	-0.15110805117	-0.078800052866	-0.15602328333	-0.1133994728	-0.19212160941	-0.11664431666	-0.11265742435	-0.10857781767
2	421110	661110	RMxYJM	0.04062496752	-0.01670027536	-0.04128897037	-0.06058080882	-0.06737150641	-0.07091093038	-0.03918712667	-0.129628179	-0.150236385841	-0.05685552085	-0.1425610389	-0.08525395626	-0.07576530324	-0.054915334488	-0.04020619416	-0.09227093062	-0.16072644005	-0.03432254601	-0.04195910276	-0.032865684682
2	421568	661568	RMxYJM	-0.030192761686	-0.12107351103	-0.10020345188	-0.06338913574	-0.11677809901	-0.12520504175	-0.11933641338	-0.12544627993	-0.2760340632	-0.05039074055	-0.17966201469	-0.00976369542	-0.10793597157	-0.10202490768	-0.06366188883	-0.1190755767	-0.138603577746	-0.14319164997	-0.00743174236	-0.03756182406
2	422142	662142	RMxYJM	-0.0180669592	-0.0237632988	0.00376426899999999	0.0121275228	-0.06129154894	-0.14627308719	0.00187457596	-0.1543680265	-0.19914151534	-0.16497850433	-0.25901135064	-0.04086411166	0.02378847285	0.02004378328	-0.06417843927	-0.04345658162	-0.05774091661	0.01468101174	0.00152219379999999	-0.01354162871
2	422158	662158	RMxYJM	-0.027162136073	0.10210561166	0.04333868213	0.09312329456	-0.04242417019	-0.094156746285	-0.02080984676	0.01460572619	-0.296189029	-0.00137499066	-0.02735040791	0.24944122684	0.01922422701	0.09774931748	-0.00208943454	0.04763940217	-0.04733228531	0.08568106419	0.044350687242	-0.011366635524
2	422409	662409	RMxYJM	0.0019243354	0.00588898923	-0.01806414018	-0.00510740982	-0.03717485878	-0.14251792477	-0.06450204278	-0.081346155684	-0.142316522265	-0.13859082932	-0.09565428095	-0.04984916478	-0.03905413572	-0.09084037908	-0.04437906727	-0.06879609241	-0.10708788559	-0.02829822183	-0.035953643	-0.036232828727
2	422469	662469	RMxYJM	-0.0149383552	-0.18517125248	-0.01921489761	-0.13790949546	-0.05510468621	-0.13237590403	0.01586458772	-0.1943766937	-0.3962166704	-0.08675613554	-0.16883209512	-0.031733383259	-0.12251201471	-0.06687855528	-0.08563729588	-0.12251910846	-0.13733703735	-0.0716545407415	-0.05115322352	-0.11731107372
2	422577	662577	RMxYJM	-0.06823117924	-0.1192562701622	-0.155715107163	-0.12454696534	-0.12434276076	-0.22135234047	-0.11225760559	-0.2368212311	-0.3755734914	-0.18438202409	-0.3705063285	-0.17857640762	-0.223688491333	-0.05272922567	-0.15109993893	-0.13965928018	-0.26566639594	-0.106021207658	-0.14028301495	-0.076836652222
2	423048	663048	RMxYJM	-0.00628833385	-0.07683265748	-0.02207307668	-0.04464331671	-0.00266984296	-0.04428660383	-0.1050078969	-0.02742469633	-0.08969434875	-0.00370490822	-0.07272980698	-0.02694323369	0.13159808981	-0.01527197422	-0.02621075588	-0.022489293027	-0.02985371763	-0.037566381868	-0.06954527756	-0.01756435765
2	423258	663258	RMxYJM	-0.092191383207	-0.13648698662	-0.10329957735	-0.1809572834353	-0.00991228699	-0.2274894361	-0.070368775237	-0.2789700767	-0.23346934609	-0.09080363409	-0.30198961756	-0.06664586177	-0.1917423773793	-0.10613421241	-0.13868335835	-0.060795588758	-0.17000104923	0.030868885	-0.03134771179	-0.04158792147
2	423345	663345	RMxYJM	-0.09424404794	-0.18123327187	-0.0783445108	0.0385416711	-0.122021711576	-0.10210368549	0.0187030004	-0.06350908318	-0.296243272002	-0.0177682533	-0.15522688675	0.0270718097	-0.0679410874	-0.16071817673	-0.10099887662	-0.1002373663	-0.1623901491	-0.1460503443	-0.126157598975	-0.04185460636
2	423544	663544	RMxYJM	-0.00600656119	0.00414459180000001	-0.063018446	-0.1379608722	-0.0222743712	-0.05454306736	-0.01605903935	-0.11909493539	-0.1814647662	-0.1488462089	-0.18480715544	-0.0554938915	-0.0395452166	-0.00836367060000001	-0.048624801	-0.01492684224	-0.09630961022	-0.0506341337	-0.0446515655	-0.0269867628
2	423794	663794	RMxYJM	-0.04681138552	-0.01928821291	-0.05566785397	-0.0068174791	-0.04473499984	-0.13634721759	-0.01384963148	-0.12191544491	-0.12767670223	-0.07344694372	-0.16019850642	-0.02644245621	-0.07762770787	-0.0398464823	-0.02586599381	-0.10513164902	-0.128905807803	-0.05288739454	-0.00322579244	-0.03396585729
2	423944	663944	RMxYJM	-0.1662071248	-0.1086706784	-0.2471074194	-0.2156296823	-0.1295752809	-0.3418908299	-0.1410677376	-0.2504134177	-0.1562998834	-0.2238669299	-0.3078153687	-0.1770933107	-0.2872910088	-0.1773833474	-0.247695764	-0.1639612701	-0.2688290321	-0.2077799559	-0.1289952462	-0.1759173769
2	424340	664340	RMxYJM	-0.15550080247	-0.11053961334	-0.16498895355	-0.08455604424	-0.10962543789	-0.18330031724	-0.10471190038	-0.3029032866	-0.4006400416	-0.26911559439	-0.24028013931	-0.29346624565	-0.17535547009	-0.15517465501	-0.2256019721	-0.23413609859	-0.23242313815	-0.06930712928	-0.15498018235	-0.12893933532
2	424415	664415	RMxYJM	-0.11454385294	0.076358242	-0.15222393591	-0.10593081994	0.0026788571	-0.19393810738	-0.11582667178	-0.17449584077	-0.3431892922	-0.41347627823	-0.4268118701	-0.27543091966	-0.10090554246	-0.08877554445	-0.09179399312	-0.1653218261	-0.14367734148	-0.0795010564	-0.03645739404	-0.14265849458
2	424601	664601	RMxYJM	0.048279799	-0.083473043	-0.20684194693	-0.07566416999	-0.09800380524	-0.237922695	-0.067687301189	-0.20441171313	-0.3817287307	-0.19087296581	-0.26516827081	-0.08465061402	-0.15306308935	0.03086393241	-0.16466497831	-0.13659803708	-0.19812905165	-0.00464004517	-0.10286308379	-0.0496279076
2	424805	664805	RMxYJM	-0.076577408041	-0.10525978289	-0.08362535624	-0.057975975405	-0.041264040773	-0.20575000656	0.02963082609	-0.12648037301	-0.2820895154	-0.13013208219	-0.2502053069	-0.09188322919	-0.04445511779	0.015076753554	-0.10903469905	-0.06098101784	-0.12789504737	-0.021511789075	-0.02771521953	-0.01363201727
2	425461	665461	RMxYJM	-0.07369436419	-0.00902600498	-0.06844698375	0.03111184157	-0.011436877166	-0.11917636819	-0.021780656647	-0.13059678789	-0.19674136726	-0.06422747583	-0.12681448907	0.002327011184	-0.05637142347	-0.00830917907	-0.04574074671	-0.0309070753	-0.14352157565	0.010380727846	-0.010936872901	-0.054980733116
2	427371	667371	RMxYJM	-0.18616594219	-0.10864519457	-0.04829539019	-0.141177279277	-0.0514973661023	-0.25136401	-0.07550282387	-0.21560036767	-0.33870320445	-0.1182214096	-0.207513543	-0.1054551186	-0.15411280687	-0.04972011797	-0.11490949203	-0.13519929323	-0.23859710883	-0.11016771917	-0.116513772615	-0.11375984853
2	429089	669089	RMxYJM	-0.10812176488	-0.11508799969	-0.16841820521	-0.14542695367	-0.02864964218	-0.13838435672	-0.10402182461	-0.17708945567	-0.37824951619	-0.20216980407	-0.27478210064	-0.23584652322	-0.13419351846	-0.08715569408	-0.12962793745	-0.1416535458	-0.1499902661	-0.109171753361	-0.09641471409	-0.08282831078
2	431031	671031	RMxYJM	-0.12297516923	-0.009230983952	-0.00524398325	-0.09575399271	0.00642250417	-0.15159754893	-0.025877848385	-0.14271595192	-0.1533764087	0.01607944688	-0.03487546113	-0.05973212529	-0.08776886457	0.000159145159999999	-0.07702655574	-0.08043898883	-0.16490698383	-0.022031076193	-0.09645842214	-0.06702811016
2	431440	671440	RMxYJM	-0.16513303978	-0.083046162087	-0.03341766537	-0.16269666279	-0.064790611351	-0.19427893581	-0.10287323269	-0.18469838737	-0.3165181156	-0.146392714585	-0.25694804396	-0.15285176402	-0.14240357956	-0.084269933976	-0.15618007244	-0.08907363447	-0.21338872506	-0.09463341963	-0.090973765474	-0.14792415169
2	432518	672518	RMxYJM	0.05955435231	0.1095438092	0.09622829166	0.1141288738	-0.11013157078	-0.144292176893	-0.05863850239	-0.27852075857	-0.04196065302	0.03433360933	-0.06868256833	0.05906893722	-0.08580010082	0.02610568771	-0.09989156906	-0.1020154851	-0.18696132804	-0.08508849152	-0.00863003212	-0.01231178614
2	432854	672854	RMxYJM	-0.08777344678	0.00986789467	-0.030271789019	-0.04475708002	-0.05616379321	-0.138071642594	-0.0192419527	-0.15597503154	-0.115303690308	-0.10260985109	-0.20112401456	-0.051682495354	-0.130589925986	-0.1290850622	-0.07218345008	-0.07125744429	-0.12132541777	-0.03403702103	-0.07776910357	-0.0654104609
2	434036	674036	RMxYJM	0.01097213536	-0.0251962165	-0.05087836866	-0.05361546848	-0.05046769286	-0.11757739984	-0.07370206441	-0.2193486971	-0.12631815629	-0.081470601542	-0.16668015483	-0.05508276465	-0.09096200336	-0.067616756409	-0.11217136644	-0.07807965111	-0.14487794399	-0.06046392046	-0.10923509814	-0.05259066204
2	435195	675195	RMxYJM	-0.26713035463	-0.1388417697	-0.24795286234	-0.32142591982	-0.13287747725	-0.239143635908	-0.09529293311	-0.3141360797	-0.23365408226	-0.2259886188	-0.02291159394	-0.02307217006	-0.14478207434	-0.11928568371	-0.23021827628	-0.21433642188	-0.22135086478	-0.13396758334	-0.17304798457	-0.00950633894
2	435273	675273	RMxYJM	0.01499394532	0.000483256728	0.04099087065	0.00923724168	-0.031002683628	-0.1608473312	0.013246624851	-0.06826201134	-0.17219167223	0.02523146917	-0.10088428855	0.01001058883	-0.091907823878	0.0076915191499	-0.0831621207	-0.04322579731	0.000893538836	0.02732572134	0.015483066174	-0.02451260202
2	435385	675385	RMxYJM	-0.06757951751	-0.04713952084	-0.19311546844	-0.17532399226	-0.06924431847	-0.15928923864	-0.07688591869	-0.20544979374	-0.21834277485	-0.0882987172	-0.19538141143	-0.09102488723	-0.21022798163	-0.02493145868	-0.14202346885	-0.14382143203	-0.18131297214	-0.13872593832	-0.07346895459	-0.07156431665
2	439581	679581	RMxYJM	-0.08051882861	-0.01268086681	-0.14270210117	-0.11855387055	-0.02247306427	-0.14364074769	-0.05942150899	-0.1208390483	-0.26197365046	-0.183174306689	-0.30909854937	-0.1107555178	-0.13970318554	-0.02528743046	-0.11729984018	-0.1242942832	-0.02634563881	-0.07311133167	0.01774585614	-0.060180671424
2	439830	679830	RMxYJM	-0.10632620064	-0.14347086674	-0.13517982233	-0.12902674782	-0.08756337375	-0.216840225713	-0.03866663629	-0.16731150048	-0.22480237984	-0.19515774292	-0.227685318797	-0.13447613351	-0.17876808688	-0.04836501337	-0.159577790512	-0.0858494617	-0.22654443093	-0.09222030858	-0.00511726355999999	-0.11499109645
2	440187	680187	RMxYJM	-0.03738030254	-0.04003539788	-0.025681730038	-0.000990443069999999	-0.00842800968	-0.059175263122	0.06111900463	-0.09751815995	-0.1452367547	-0.0692097770295	-0.12664871246	-0.035553324505	-0.06936400932	-0.01889432283	-0.03113127295	-0.0738032537	0.02393126585	0.02985815978	-0.01499684675	-0.00732545419
2	441038	681038	RMxYJM	0.03984126955	0.05691185774	0.01078930252	-0.01506399838	-0.0261251606	-0.04272853042	0.02093170926	-0.08567637906	-0.05061734373	-0.03744006954	-0.05884705006	0.02656845937	0.0599145666	0.0552453688	0.01156490682	0.05623527568	0.006279747746	0.08562384402	0.0418074185	0.03244507786
2	441514	681514	RMxYJM	-0.056912058921	-0.05768571885	-0.08910632056	-0.0499038903	-0.02834741429	-0.13502558796	-0.01298482564	-0.09052679866	-0.2218351153	-0.13869829	-0.2239565945	-0.054038236687	-0.06712959189	-0.04501254564	-0.066271987889	-0.0782455795	-0.05191584893	-0.01599357861	-0.074588416355	-0.07452831262
2	441967	681967	RMxYJM	-0.13843924107	-0.222729579	-0.1020910442	-0.16739578123	-0.033717982679	-0.19717605335	0.010600139532	-0.13146987357	-0.25139185516	-0.0812496763	-0.1450755218	-0.06115358587	-0.07941626129	-0.06039823342	-0.08070450865	-0.0899482414	-0.07418804662	-0.09267033157	-0.11822984526	-0.06581492519
2	450011	690011	RMxYJM	-0.01059234917	-0.0127837926	-0.03008675043	0.01231829366	-0.00727708980000001	-0.16487436581	-0.041241077	-0.1057351682	-0.18402603928	-0.04808893232	-0.21091262292	-0.05779181998	-0.00206059593000001	0.01391620603	-0.05644436039	-0.07748181724	-0.02021688252	-0.00902363184	-0.04188721801	-0.04424159595
2	450124	690124	RMxYJM	-0.0324208678	-0.0124779843646	0.029716238889	0.00975906193	-0.02777439045	-0.044977089771	-0.01193380978	-0.05027998301	-0.18563219252	-0.08471207741	-0.16048064479	-0.04378544465	-0.04927070074	-0.030549897045	-0.074142651552	-0.0278067794	-0.04705027761	-0.02470639322	-0.02764702441	-0.01167227348
2	450279	690279	RMxYJM	-0.01606823811	-0.06635044819	-0.0385148775	0.026876957	0.01009294947	-0.05444016271	-0.000945742909999998	-0.02674120671	-0.15553026892	-0.10974680707	-0.13248763329	-0.0438871185	-0.06923359746	-0.00636209119	-0.14802608071	-0.0890511608	-0.00311872338999999	-0.00455230794	-0.01223891144	-0.01313533509
2	450613	690613	RMxYJM	-0.0234727835	-0.02511111499	-0.06589052766	-0.0320299911	-0.0066743658	-0.12497319363	-0.02857101339	-0.091322107907	-0.32237663408	-0.113287819273	-0.1640897384465	-0.08931839127	-0.15012383804	-0.027427539078	-0.07602392642	-0.149917488047	-0.01137234806	-0.11806453537	-0.0160715056	-0.0312050646
2	451436	691436	RMxYJM	-0.02879629079	-0.01680080846	-0.05829895885	-0.04767395186	-0.0026092829744	-0.05600716308	-0.04906959226	-0.10379611873	-0.26252261112	-0.16828134481	-0.17732409903	-0.14881057524	-0.07729143677	0.010271734887	-0.09268455186	-0.072514224738	-0.067905387257	-0.0112464322028	-0.025720577438	-0.02722925755
2	451581	691581	RMxYJM	-0.061018192839	-0.048255181393	-0.05634079842	-0.05965845426	-0.028673521552	-0.08109303186	-0.09815751555	-0.08206773296	-0.20372268173	-0.08570154021	-0.16471241621	-0.11740691926	-0.094622040801	-0.071069444865	-0.083154547156	-0.09443003394	-0.04875637251	-0.086717144197	-0.08156012938	-0.068823692544
2	452030	692030	RMxYJM	0.00498825773	-0.0558439029	-0.06856056796	-0.03487492312	-0.05818248017	-0.09200158206	-0.05742374117	-0.17781723761	-0.3539680933	-0.08162679116	-0.05538613319	-0.04463549259	-0.09091125492	0.00311855535	-0.05564890888	-0.1150526926	-0.09026733224	-0.05659388948	-0.02689219406	-0.04800721021
2	452939	692939	RMxYJM	-0.06987032116	-0.04576156339	-0.067007801379	-0.13485577627	-0.014220188669	-0.13373881267	-0.01293438894	-0.13316105619	-0.3710828558	-0.22112738156	-0.27590436599	-0.17005548612	-0.10310856943	-0.02242632078	-0.10306134582	-0.1423218185	-0.07836024675	-0.054576137311	-0.0148434259638	-0.06305997274
2	453550	693550	RMxYJM	-0.16950948913	-0.02851558938	0.03099080453	0.22259100842	0.014728175387	-0.05926507805	0.096664577947	-0.11031847428	-0.18680543877	0.05319568639	0.04246942858	0.08822558575	-0.094506770367	0.011665986	-0.02105640954	-0.08838719886	0.0041173476	-0.0399104223	0.00872906205	0.06842996113
2	453762	693762	RMxYJM	-0.05880982363	-0.05515290869	-0.04579345439	-0.13269437537	-0.07325364912	-0.18704402981	-0.02821422026	-0.16506845291	-0.2526289038	-0.142844472131	-0.16213087318	-0.03732674353	-0.09165404982	-0.02885936915	-0.09242912244	-0.16283360492	-0.06930267412	-0.06427516512	-0.057441385047	-0.0834161400977
2	454417	694417	RMxYJM	-0.01485817854	-0.134179736764	-0.10580953163	-0.15840185769	-0.068603641161	-0.18168771171	-0.04046331425	-0.2128931994	-0.31754079247	-0.19342006455	-0.27538853238	-0.160335184496	-0.11365650699	-0.04473167976	-0.10658010756	-0.165695501136	-0.1187799296	-0.15208300164	-0.05188506377	-0.06431539686
2	454581	694581	RMxYJM	-0.076304514561	-0.18776359502	-0.063823579114	-0.12887245259	-0.11701562949	-0.19614373832	0.09004218206	-0.25793625513	-0.2705435754	-0.065361479	-0.13486527514	-0.10321166847	-0.15189937322	-0.05929114741	-0.047914223262	-0.14843307197	-0.10568543423	-0.058156408966	-0.07939568357	-0.02625535763
2	455433	695433	RMxYJM	-0.11135174365	-0.18997697452	-0.03547015943	-0.01681858563	0.069211137571	-0.11467050779	0.09698789027	-0.085518062395	-0.03155210974	0.003278363939	0.05064652885	0.07538183806	-0.089514998774	-0.0768983625	-0.15541819343	-0.1341956454	-9.78122899999989e-05	-0.10307795646	-0.04221121422	0.00429902310999999
2	455529	695529	RMxYJM	-0.04441642745	-0.07045494083	-0.15586999883	-0.02508633335	-0.06118370986	-0.12277242542	-0.037165182334	-0.23394484941	-0.22427846023	-0.13097997346	-0.09780077341	0.00739535567000001	-0.16266064074	0.01056204816	-0.053165862275	-0.1229231224	-0.06312969931	-0.02817176457	-0.030228204935	0.00543105103
2	455823	695823	RMxYJM	-0.03608321101	-0.1222431851	-0.1502907002	-0.03593391634	-0.06727942751	-0.3212935484	-0.0886153979	-0.20472134679	-0.12411618446	-0.17387913448	-0.23553333574	-0.266884364234	-0.233605053333	-0.06110799169	-0.17490676143	-0.1580307317	-0.06643662967	-0.08910056614	-0.1079955347218	-0.110724493973
2	456252	696252	RMxYJM	-0.00683634990000001	0.0115599719	-0.0679554383	-0.0265688075	-0.0339494086	-0.14568438566	0.0257190427	-0.0781859135	-0.0485825996	-0.0296150368	-0.1905714785	-0.0257395378	-0.0943195053	0.1030592589	-0.0416438086	-0.0213811387	-0.0791109783	-0.0646308831	0.0693340584	-0.0523054908
2	456524	696524	RMxYJM	-0.04437490076	-0.01031130561	-0.05942859318	-0.07179302944	-0.02992309625	-0.05755256948	0.03008308985	-0.047503575519	-0.19159417122	-0.05195544456	-0.06948340323	-0.06288926015	-0.034400189196	0.00739010427	-0.049946450602	-0.0301186854	-0.00901550071	-0.0265539449	0.0088571477122	-0.033780830881
2	457018	697018	RMxYJM	-0.133650989364	-0.0053403574	-0.15587086591	-0.09889527265	-0.09454635848	-0.14088046161	-0.08519767174	-0.203269850559	-0.3042116819	-0.291372145	-0.1581230334	-0.2996353723	-0.30046568632	-0.005881073	-0.15330715521	-0.1619166639	-0.13575931105	-0.016774424965	-0.1005629241614	-0.12585636962
2	457321	697321	RMxYJM	-0.0393076923	-0.0055774991	-0.105247439364	-0.06820944505	-0.04456428023	-0.11998698451	-0.07090598753	-0.11919470602	-0.27099029829	-0.14675072672	-0.13364281929	-0.115309855453	-0.14926274114	-0.06646347846	-0.09762105727	-0.09620403834	-0.08182771309	-0.065587109142	-0.03338373075	-0.070763735953
2	457711	697711	RMxYJM	-0.11185578297	-0.05557726558	-0.1820064188	-0.04934372086	-0.11311546507	-0.21481894788	-0.06387811201	-0.18422591314	-0.409799567	-0.15119306517	-0.12088204741	-0.17039012233	-0.14696125407	-0.04498168033	-0.15735064182	-0.145900792714	-0.13460672522	-0.043453542077	-0.09392804965	0.00365096662
2	462323	702323	RMxYJM	0.03674344386	-0.0114352965	0.026191726811	0.05921165009	-0.02476294101	-0.12402413822	-0.06114897841	-0.16835727502	-0.15296150076	-0.0242397863289	-0.05242161824	0.04468157369	-0.15298324841	-0.03487379785	-0.0772809313	-0.07997818697	-0.025125138365	-0.042844271978	-0.02311489862	-0.008229336055
2	462498	702498	RMxYJM	-0.2259577236	-0.3551624655	-0.3782912311	-0.3964893961	-0.0698822134	-0.10111116608	-0.10220880327	-0.23071656881	-0.3470834307	-0.2388675453	-0.2543362835	-0.3127571377	-0.1016364001	-0.00216039820000002	0.0894818249	-0.1066026712	0.087974338	-0.0488795038	0.0292126855	-0.0583537351
2	462552	702552	RMxYJM	-0.06955360152	-0.0808831918	-0.0549407898	-0.0472458707	0.000171052870000007	-0.130836252782	-0.11020953771	-0.12039206161	-0.314382302294	-0.0951153116	-0.11542918479	-0.12803582981	-0.06606001062	0.0061343334	-0.07551725594	-0.06442436917	-0.04139214343	-0.02669780591	-0.05565285579	-0.04037110818
2	463001	703001	RMxYJM	-0.00510234363000001	-0.13646343221	-0.09327637262	-0.106398895662	0.011604481225	0.001275613949	0.06160244686	0.03045783594	-0.03280295693	-0.10679038726	-0.094004330532	-0.0180090969692	0.0098972702	0.01004158229	-0.01562255362	-0.01971505802	0.0023297121809	0.00176149777	-0.01400137276	-0.03391954289
2	463294	703294	RMxYJM	-0.078286813486	-0.0685401121641	-0.026668433	-0.05145181242	-0.02409682661	-0.11063577997	-0.10733854115	-0.183707435	-0.33728185102	-0.11972518446	-0.201948587227	-0.01545770152	-0.169449660223	0.0420040024	-0.0915007430177	-0.08851697468	-0.07991397268	-0.06962506875	-0.02885430746	-0.05536290085
2	463785	703785	RMxYJM	-0.022811220812	0.003974094998	-0.02870406445	0.00361723713	-0.02752419926	-0.04836412141	-0.04827602015	-0.09835391113	-0.26380800409	-0.149574333	-0.15027288497	-0.0555488831726	-0.06427435274	0.02304430775	-0.02827596459	-0.0464136823	-0.05178093431	-0.04195227967	-0.01834122345	-0.026933687144
2	464368	704368	RMxYJM	-0.04520469747	-0.03393007917	-0.01229298659	0.00965151312	-0.034169117789	-0.029600164873	-0.04578063949	0.01585141022	-0.0744228609	0.000712990690000005	-0.0185669728569	-0.012219523351	-0.059884925052	0.006392253799	0.00299651253	-0.01493907033	-0.044085561946	-0.01835601452	-0.013546922979	0.01700117502
2	464418	704418	RMxYJM	-0.02808738889	-0.10614986289	-0.05820746817	-0.000796910719999995	-0.05075362265	-0.19093545078	-0.03939632526	-0.06959735551	-0.2385115931	-0.1323641077	-0.1824825841	-0.20379243	-0.099084731619	0.0068709423	-0.14048638636	-0.0326210564	0.056519807893	-0.01046382713	-0.05310595077	-0.01549002195
2	464934	704934	RMxYJM	-0.000149832160000002	0.03182999779	-0.05900741332	-0.05031477039	-0.05371226308	-0.05042208444	0.02013962377	-0.10972858192	-0.31314369888	-0.19261560027	-0.17225400801	-0.10501218613	-0.09500629367	0.00502159527	-0.03428486203	-0.059814375945	-0.01393407906	0.04243809144	-0.00841181019999999	-0.0194948872
2	465818	705818	RMxYJM	-0.008244132685	0.01255826073	0.01471886301	0.023293910408	0.023054320932	-0.00148750978	-0.00694780568	0.01227640209	-0.02049268486	-0.01603621073	-0.001450217555	-0.014439263307	0.020473503273	-0.00473348636	-0.02131166843	0.01165122848	0.0062313344972	-0.01869074548	0.0141725417	-0.04466541479
2	467486	707486	RMxYJM	-0.070325592293	-0.149937371572	-0.11654462645	0.01741343211	-0.04912034245	-0.14461696972	0.0215112543	-0.19795385323	-0.28954032992	-0.21627509239	-0.13033829006	-0.0884773183812	-0.17949844905	0.01744844854	-0.14524358823	-0.12770850643	-0.06087456905	-0.0665950674	-0.0595423261	-0.05471762725
2	470139	710139	RMxYJM	-0.1417032701	0.0216204719	-0.02284292111	0.07443008348	-0.04945384617	-0.176475386719	-0.03818184079	-0.23709484214	-0.34958106713	-0.04440521079	-0.0878688092	0.04044036589	-0.14046582108	-0.00567147492	-0.13143933998	-0.12309600379	-0.10615534938	-0.1283903032	-0.055552184806	-0.09851842617
2	471138	711138	RMxYJM	-0.09695188846	-0.07135534001	-0.08721900838	-0.09637044404	-0.07803281195	-0.13297335586	-0.05063025403	-0.14070144	-0.272249815808	-0.24493879551	-0.15866572296	0.08111550404	-0.15366922907	-0.08583258422	-0.13270711342	-0.13038142405	-0.18374674439	-0.14834377905	-0.09893282889	-0.069793641891
2	471793	711793	RMxYJM	-0.3605236926	-0.4699702705	-0.455201334601	-0.36602962421	-0.15878316389	-0.13187292437	-0.14615044087	-0.18772438979	-0.4056043541	-0.26228373192	-0.2725528177725	-0.246348417812	-0.1957905351	-0.23483654702	-0.19288641348	-0.2327770697	-0.11647394637	-0.1920265723	-0.21824936046	-0.245833626074
2	473971	713971	RMxYJM	-0.07567375521	-0.0698784412	0.00736257334000001	-0.0225789932	0.02809986978	-0.1742860701	0.042484071297	-0.13927451101	-0.12132040465	0.03464014241	-0.01553196236	-0.0022524131	-0.1476559224	0.02130999559	-0.06190663731	-0.10355755356	0.01204469562	0.04192484997	-0.03790685511	0.00599719501
2	475697	715697	RMxYJM	-0.03010613656	-0.03100484386	0.00105998908	0.01059527202	-0.00894491755	-0.026811028532	-0.00680212277	-0.047763462464	-0.17351589794	-0.0557597694	-0.05357622662	-0.03177670889	-0.041085742126	0.01334460755	-0.01725577034	-0.0352600758	-0.03390147443	-0.00137185033	0.000400122949999998	0.01538432032
2	476726	716726	RMxYJM	0.04336520179	0.00989131594999999	-0.04256235145	0.03252819359	0.044793920129	-0.00457308442	-0.02581042708	-0.09319630959	-0.22567232529	-0.10527891597	-0.180108078089	-0.09572297982	-0.09890832195	0.03975252373	-0.044516975663	-0.05667676463	-0.03669674926	-0.01060230308	0.01830971876	0.02039030571
2	477039	717039	RMxYJM	-0.027353187298	0.02127015769	0.02058374431	-0.07750114398	-0.071044288301	-0.16425958747	-0.03755262055	-0.18758109704	-0.3047528398	-0.14060148976	-0.05292990103	-0.042483478718	-0.08689607151	0.01340020666	-0.06557860563	-0.11362034876	-0.06895550842	-0.010169174912	-0.01818238606	-0.057422820551
2	480131	720131	RMxYJM	-0.031799421271	0.03648636849	-0.06273335444	-0.22082875646	0.00368208663	-0.2272815012	-0.047693511999	-0.17052615505	-0.3092639623	-0.11426204817	-0.24432880576	-0.10898049849	-0.14719455245	-0.016563725064	-0.14190279217	-0.159346854552	-0.10647746157	-0.0454800663	-0.060911240034	-0.05500138087
2	480334	720334	RMxYJM	0.04737027927	0.03386378826	0.1287511049	0.1269664668	0.20729397002	0.00769743465	0.16690860094	-0.09671020595	-0.2468098609	0.006521475919	-0.01381072175	-0.007102524784	0.06411288452	0.22205047581	0.03834111453	-0.00330178727	0.04408107171	0.08253345523	0.05910303482	-0.00827463557
2	480668	720668	RMxYJM	-0.0802511809	-0.04000040401	-0.06420812845	-0.0228706223	-0.026942741449	-0.15448538025	-0.11822063198	-0.2698234905	-0.3697088472	-0.1015770683	-0.07612539541	-0.08818649145	-0.10564235172	-0.019882149416	-0.16191066902	-0.16472535115	-0.09552095333	-0.06642867809	-0.116521223601	-0.13865783869
2	481287	721287	RMxYJM	-0.0059564991	0.12640324951	-0.02530268355	-0.025079690178	-0.01607013868	-0.06314221059	-0.08488968515	-0.12509689247	-0.2809659896	-0.17184874858	-0.10584920314	-0.09555200555	-0.003547691861	0.09597095908	-0.01696579261	-0.06254652496	-0.04323996854	0.013749373706	-0.01409154277	-0.00501577116
2	481577	721577	RMxYJM	-0.004209843112	-0.11236620761	-0.061482162606	-0.06626157956	0.04332777936	-0.279110176	-0.02215561483	-0.21499431377	-0.30590865131	-0.11494168082	-0.10639673353	-0.06849811461	-0.14774643088	0.12334452071	-0.07974965373	-0.12757439185	-0.17241927777	-0.042800201896	-0.03396189377	-0.03479056317
2	482502	722502	RMxYJM	0.07642862761	0.04888333818	0.021328236034	0.024501077524	-0.02380903225	-0.11517876063	-0.02159512613	-0.09454163308	-0.18541136913	-0.06385848324	-0.05814915415	-0.02554341978	-0.091823542528	0.07114860198	-0.029126794831	-0.00487811945000001	-0.05565993987	-0.090957076644	-0.031125724247	0.018987172844
2	482690	722690	RMxYJM	0.00529394957	-0.15477698208	-0.080960903697	-0.21161602342	-0.09093956615	-0.17307789661	-0.13996604444	-0.14027525716	-0.20976330205	-0.04109551895	-0.03544426652	-0.1075921921	-0.112733162075	0.04546867885	-0.117267017562	-0.06314933755	-0.0657319672	-0.00211796034	0.01958662533	-0.071053356459
2	482822	722822	RMxYJM	-0.08614611023	-0.10263137866	-0.14620510997	-0.04314076927	-0.02785995713	-0.16863195803	-0.07235953294	-0.2116118326	-0.4675977616	-0.2259121634	-0.19423568083	-0.117431084949	-0.02286590346	-0.014873896231	-0.12503427777	-0.15054581677	-0.09729511641	-0.015905793492	-0.05777812363	-0.07673605715
2	483622	723622	RMxYJM	-0.0122666248	-0.1064532037	-0.0596806671	-0.143129535	-0.08549806102	-0.23531666118	0.06513412625	-0.37057328153	-0.3395868454	-0.1422510551	-0.1081878841	-0.16852484605	-0.1673755334	0.0534145831	-0.1185310941	-0.2441595598	-0.2050114335	0.0167073253	-0.0450521722	-0.1140790993
2	484225	724225	RMxYJM	-0.122095442	-0.0988553588	-0.0762160654	-0.0918579734	0.02275446279	-0.08706390395	-0.02800390898	-0.12952002858	-0.19827822068	0.15722730365	-0.0829466571	-0.0946710853	-0.1130122609	0.00621760370000002	-0.0985487846	-0.0908665207	-0.0424368362	-0.0422098149	-0.00721066510000001	-0.0426907171
2	484645	724645	RMxYJM	-0.08078190846	-0.15487400302	-0.14433531037	-0.04586222137	-0.0275680548	-0.22599304804	-0.03282390278	-0.10068325395	-0.3950676886	-0.16453237167	-0.16629909411	-0.08041471102	-0.144723672673	-0.0749084284	-0.074789815161	-0.08842054621	-0.155623770078	-0.06512205731	-0.05314305808	-0.07038686606
2	484781	724781	RMxYJM	-0.05398940284	-0.024832817782	0.0901774811	0.05745448526	0.01285833573	-0.057931475326	0.029495712043	-0.1772377523	-0.37117859696999	-0.05437205151	-0.14045435395	-0.100217721337	-0.11632254212	0.10954988784	-0.06155312021	-0.05964633509	-0.11558957362	-0.07626822535	-0.07118519089	-0.1079308978
2	485096	725096	RMxYJM	-0.00631336638	0.00300609609999999	0.01839106044	0.03210935581	0.03327436873	-0.06264854912	-0.0518343497566	-0.03220707354	-0.17608141917	-0.05069941581	-0.000251024350000004	-0.01393175961	-0.0746000701	0.07937677236	0.0082628226	0.0116182113	-0.00637333280000001	-0.0503540068	0.00301636931	-0.0016212298
2	485243	725243	RMxYJM	0.08407959626	0.06968837946	-0.01039100923	-0.00428163504	0.045053161726	-0.08019127341	-0.00387781369	-0.027736705185	-0.3275642055	-0.07435183336	-0.07464218058	-0.00995310666	-0.036907817271	0.11133682327	-0.007796699326	-0.0134941916	0.02041435685	0.10505080219	-0.006889552307	-0.00715136808
2	485546	725546	RMxYJM	-0.051838127743	0.03517273674	-0.10836304704	-0.1062501285008	-0.026517255553	-0.18804912045	-0.072143553925	-0.2858044507	-0.3068406448	-0.19667372984	-0.24998038714	-0.08608768323	-0.15545362159	0.11375749993	-0.08971415134	-0.16161272606	-0.13648682686	-0.08568904403	-0.009487292384	-0.06466965738
2	485822	725822	RMxYJM	-0.04752436921	-0.00523662637	-0.039049896	-0.0356981694	-0.07253177993	-0.14035872811	-0.08754488712	-0.23990913807	-0.4144466812	-0.19158833223	-0.15834944734	-0.1044570016	-0.12583518544	0.16175702262	-0.14524080531	-0.060979805593	-0.064358262	0.0312647856	0.0253160853	-0.0382936924
2	486398	726398	RMxYJM	-0.077696994013	-0.00173934729999999	-0.00527109456	-0.118744258969	-0.0639677973	-0.12938363863	-0.05272826834	-0.15148447085	-0.4196449214	-0.17869616796	-0.18790430109	-0.06666580746	-0.11770660609	0.070988806974	-0.06187975738	-0.1005940712	-0.063096664446	-0.08735021923	-0.05612179445	-0.086294307
2	486674	726674	RMxYJM	-0.04959948081	-0.06972261244	-0.03419624794	0.0057937811	0.00915152661	-0.0874393785	-0.036609489377	-0.095381768563	-0.3177106486	-0.08729047541	-0.084417114427	-0.02271935537	-0.10311313663	0.10308234542	-0.07107462257	-0.06124138725	-0.02907587903	-0.00762530701	-0.03652197146	-0.02281749039
2	490258	730258	RMxYJM	0.000316850949999999	0.002064945	0.078832002684	-0.003415512115	0.045501850164	-0.067037953936	0.05586923498	-0.125826029746	-0.18458849911	-0.022110389119	-0.16828214673	-0.034909479059	-0.016508328043	0.17171353617	-0.07624670223	-0.0182982185	0.01965866805	-0.00340397581	0.028742237001	0.04437862519
2	491158	731158	RMxYJM	-0.08163447679	-0.03026713007	-0.0325246103	-0.0596681105	-0.01241524224	-0.04487255265	-0.02713003912	-0.07257951078	-0.172053307924	-0.1434071025	-0.10863083438	-0.109114714	-0.0545496347	0.0118449046	-0.0112715943	-0.0577786338857	-0.0175537642	-0.0290203754	-0.0162360734	-0.0100074064
2	492997	732997	RMxYJM	-0.05631424215	-0.0309504718	-0.0285456664	-0.0574341608	-0.0144719591	-0.17070889666	-0.0136740183	-0.1451069142	-0.36041022223	-0.0988558117	-0.101203322	-0.1657020611	-0.1340659606	0.1343089642	-0.0898949707	-0.0165126516	-0.0710396189	-0.0653200433	-0.0394772465	-0.018985192
2	493530	733530	RMxYJM	0.04123236451	-0.02126840429	0.029571796901	0.06101093356	0.03182715471	-0.03388702222	0.03166050927	-0.085094241767	-0.16544498661	-0.0215844934	0.03426205484	0.0266862132294	-0.04445964612	0.10375648609	-0.04399006505	0.0161810272	-0.03990703905	0.04268545919	-0.00668646929	-0.001176971046
2	493649	733649	RMxYJM	-0.030686278449	-0.03299017303	0.06577070179	0.03502570803	-0.01785807334	-0.2114318186	-0.08169906337	-0.23264837722	-0.4842587806	-0.16284535062	-0.09335883604	-0.1700060677	-0.089631616683	0.12615604945	-0.05224725921	-0.034987708	-0.05599204551	-0.01565193219	-0.08270026013	0.00279448153
2	494358	734358	RMxYJM	-0.0180306667	0.0518254796	-0.0644195484	0.0529772783	0.018647567	0.00855670409999998	0.051409533	0.00625500110000002	-0.3030778697	0.0882556241	0.0442584762	0.0597315214	-0.0457804516	0.1317908227	-0.00228882019999999	-0.0451724955	-0.030637721	0.0324490935	0.0614353653	0.0267500834
2	494986	734986	RMxYJM	-0.01932802394	-0.15598686003	-0.06553830331	0.02382158184	-0.001114165119	-0.09378438769	-0.02618141801	-0.1001503254	-0.34673713018	-0.18041351621	-0.10295569908	-0.06623841869	-0.09921970214	0.0857656926746	-0.06116221095	-0.08848793253	-0.01168050199	-0.01147378122	-0.000405342740000002	0.01928099109
2	495802	735802	RMxYJM	0.00392256801	-0.047258310968	-0.0053458310882	0.028503979289	-0.01204426685	-0.09762065753	-0.04367972341	-0.08534511739	-0.34328238463	-0.11427049728	-0.14099684417	-0.035431770537	-0.066553942007	0.06521218748	-0.11224968624	-0.06041001723	-0.00815611251	-0.03025126549	-0.02468298201	0.00197566245
2	496214	736214	RMxYJM	-0.16128345016	-0.08674102346	-0.11814730983	0.08357256317	-0.029459973613	-0.2584628194	-0.0317996287	-0.30345569266	-0.108512551	-0.1034198127	-0.1246798542	-0.1590723141	-0.219049153581	0.0785028553	-0.15477655461	-0.2384331096	-0.29150416243	-0.1130830322165	-0.12746714426	-0.01114563567
2	496534	736534	RMxYJM	0.0081549917474	-0.04064033656	-0.01648526901	-0.07799117464	-0.014878769998	-0.13283279093	-0.05186572527	-0.12164086183	-0.30246886888	-0.19837437298	-0.04837312737	-0.056697996344	-0.13099096095	0.10681546441	-0.085829181812	-0.09887536659	-0.11769026349	-0.05423420671	-0.02493893106	-0.000791109289999998
2	497016	737016	RMxYJM	0.14616894274	0.09759312962	0.1198009868	-0.00164613129999999	0.06410092698	-0.1591991709836	-0.03186944	-0.1121918266	-0.3787391762	-0.12899765408	-0.0318519358	0.0463785053	-0.05181569998	0.223576761182	-0.0265045777	-0.0262103428	0.0249000285	0.0586520801	0.02918335247	0.09032736663
2	498626	738626	RMxYJM	0.10922244182	0.02065121862	0.09537964116	0.09718575537	0.031783315203	-0.00988298912	0.00498332862	-0.041582541085	-0.20203016905	0.042585650333	0.03037061799	0.12887638577	0.01487001865	0.15189336794	-0.036965409821	0.00106887929999999	-0.01636046147	0.09655016523	0.059102750976	0.054847311715
2	499260	739260	RMxYJM	0.1658445536	0.2525244455	0.1587388147	0.1960343413	-0.017034735426	-0.27225826504	-0.10366844801	-0.2377149514	0.03227320536	0.118575118	0.185350167	0.1484536671	-0.31650311102	0.172218808962	-0.08042367478	-0.1361652826	-0.20398620764	-0.097768738668	-0.12608399257	-0.14278144956
2	499448	739448	RMxYJM	-0.045961872801	0.0600753215	-0.0341035576612	-0.0210421649414	0.02800858344	-0.06592490039	-0.020241246145	-0.05513364184	-0.42114956472	-0.13260053727	-0.080308541768	-0.111575271112	-0.07215112721	0.0676590451	-0.04111713219	0.03545342082	-0.0444576371	0.06408749445	-0.09099841231	0.00526064928
2	500270	740270	RMxYJM	0.15248262298	0.090743980072	0.074887532269	0.1051357071	0.03859566489	0.0396769457	0.07625361712	0.07452458776	-0.14812687371	-0.03723619947	0.03017555352	0.00870928182	0.02900005874	0.15350232472	0.01406408581	0.03905918073	0.051344795081	0.062034631447	0.08064516794	0.08362999705
2	501164	741164	RMxYJM	-0.02427031211	-0.00848671363	-0.01790922859	0.00630469753	0.0144935696	-0.08039022239	-0.02898716576	-0.0416641677	-0.2841552868	-0.12171520912	-0.085886845276	-0.07009420282	-0.06951931362	0.09029445706	-0.07789110857	-0.0579982557	-0.00945892741	-0.0684532229142	-0.01277007706	-0.0212396261
2	501284	741284	RMxYJM	-0.01392521279	-0.0488155396168	-0.03433432917	-0.033604740355	-0.03213713957	-0.1235560212	0.02626060287	-0.15972655694	-0.2505393449	-0.13116027091	-0.09246498188	-0.096271471297	-0.186745935665	0.12584985307	-0.082137253273	-0.10118117644	-0.10873665307	-0.024850138836	-0.04149391568	0.00164120979
2	502015	742015	RMxYJM	-0.05486622754	-0.01403806953	0.0018476358	0.04864259285	-0.0187134443	-0.17409538927	-0.04407002651	-0.16499688495	-0.36837581249	-0.10872004633	-0.0330963319	-0.11208736649	-0.14835948746	0.15165196009	-0.0808330601	-0.07188826172	-0.11239275794	-0.09500728726	0.04204764914	-0.0258404155
2	503190	743190	RMxYJM	0.1489181752	0.1317442162	0.1873961449	0.2047007467	0.2454394358	-0.054603556336	0.03989170809	0.02138561838	-0.0934735346	0.1475474033	0.1392331117	0.1827143991	-0.000410356199999989	0.30595911005	-0.046963201	0.16225759417	-0.03529155206	0.07169027576	0.151537511945	0.0413164998
2	505634	745634	RMxYJM	-0.046765287777	-0.06241172953	-0.0181861932	-0.0360961135	-0.0961416032	-0.17266002233	-0.08356844864	-0.0654643539	-0.19750134266	-0.10518882577	-0.10685612598	-0.021920829	-0.16108993975	-0.02653198347	-0.14053340333	-0.00324575510000003	-0.12442367574	-0.12381316066	-0.115658159451	-0.17459611773
2	505685	745685	RMxYJM	0.008412095888	0.01526604846	0.1130800569	0.1457935367	0.07173122322	0.002116453779	-0.01836693952	-0.06688691966	-0.195339131	0.06755672897	0.009202811677	0.08656145616	0.0315896605	0.1749618886	0.05530375343	0.2318640051	0.05130706082	0.1256793411	0.1120491519	0.0390587399
2	506690	746690	RMxYJM	0.00825792171999999	-0.00977317749999999	-0.0106994245	-0.0387390157	-0.01691013577	-0.02815754241	-0.00421140238999999	-0.086942758	-0.240529166735	-0.10557222188	-0.08418074186	-0.0381259838	-0.0431335079	0.08849835212	-0.03363018865	-0.04403350737	-0.032777097	-0.03398181159	-0.02029087176	0.00834440488
2	507485	747485	RMxYJM	0.05999101795	0.0981512578	0.1629047274	0.13661892672	-0.0035197119	-0.05522401693	-0.02497657674	0.06441889021	-0.05401428523	0.09197614814	0.126497793988	0.13076161251	0.0272516933	0.07148171849	0.0228627925	0.1585758337	0.00925026927	0.01206156592	-0.000795192699999999	-0.03560950897
2	510436	750436	RMxYJM	0.02023402549	-0.03136765363	-0.025649289606	-0.00018723814	-0.005949935778	-0.14518809967	-0.04469636414	-0.15264338614	-0.3586184783	-0.14529852795	-0.105255209572	-0.10063071739	-0.06178740755	0.12685506173	-0.0501791139	-0.0317503966	-0.10473599465	-0.011759717561	-0.007017898833	-0.04789439749
2	514462	754462	RMxYJM	0.09575224307	-0.011588452	0.12099922122	0.07589159376	0.10054966675	-0.15754108778	-0.00631638043	-0.125586112185	-0.0950217813	-0.09459416293	-0.06082657456	0.04411944417	-0.08712868651	0.19667012946	-0.00821337337	-0.04109884565	-0.039116873677	0.06391348554	-0.01193784138	0.00680482185
2	514800	754800	RMxYJM	-0.0020426149	-0.0409747083	-0.0682108585	-0.074649347086	0.00569059343	-0.06613152803	-0.00588066494	-0.050314148609	-0.18260766223	-0.15050127777	-0.26383352894	-0.07181096329	-0.12014156428	0.01912443664	-0.1065943067	-0.07876326457	-0.0458942230636	-0.04800456203	0.00838127587	-0.057375570059
2	514836	754836	RMxYJM	-0.00673386228	0.00746386703	-0.00843450457	-0.0494479444	-0.03499637087	-0.11048034181	-0.01756708555	-0.04424597428	-0.26324405251	-0.09242889177	-0.042670803384	-0.05697604088	-0.07081591798	0.09891476323	-0.027260718917	0.02235404705	-0.033190843342	0.011801574097	-0.02898154227	-0.03623853438
2	515205	755205	RMxYJM	0.01918397977	-0.045525329506	-0.07888122056	-0.08946578871	0.05099487058	-0.09048381032	-0.01395645636	0.00139129242	-0.24065192491	-0.06198061891	-0.04371167886	-0.01708354289	-0.05717267281	0.035781094	-0.03087077827	-0.0587939725	-0.04590543108	-0.03474686747	0.04784789027	-0.01174204312
2	515363	755363	RMxYJM	0.026367819511	-0.00872888287	0.08860486143	0.09764737517	0.05372867804	-0.013204538349	0.05780950723	0.041052023602	-0.10741920491	0.05028021709	0.023421455424	0.036047073507	0.07583033987	0.18175460954	0.06761289699	0.06924174065	0.07093109989	0.14653433739	0.10618608478	0.09430891937
2	515756	755756	RMxYJM	-0.04924984085	-0.039421913311	-0.08664486645	-0.0460118451	-0.0139829566	-0.12505683636	0.000379238810000002	-0.080397676836	-0.25270322878	-0.1196717381	-0.08944152757	-0.08811264136	-0.064045620742	0.06458506978	-0.06157760759	-0.01267981657	-0.102455687216	-0.00508180539999999	-0.05735721292	-0.00679934492
2	515930	755930	RMxYJM	-0.0883116782	-0.2285173486	-0.1790641321	-0.1119210898	-0.0156055888	-0.22704686506	-0.07172016006	-0.199044434007	-0.49263193488	-0.19891392932	-0.0786232851	-0.20821110343	-0.18666387261	0.11974040211	-0.138964334726	-0.1006992525	-0.18439186031	-0.10468768613	-0.11745636494	-0.06289313684
2	516337	756337	RMxYJM	-0.02195672284	-0.00296389378	-0.021624957726	-0.08374014768	0.02261593723	-0.10730108431	-0.013084584906	-0.09658668085	-0.3261012764	-0.1805008847	-0.120496024273	-0.14816602334	-0.10219975526	0.1865826616	-0.05510150994	-0.01106790798	-0.07326949922	-0.00728953069	-0.009029329255	0.03544350719
2	516918	756918	RMxYJM	0.02877175131	-0.11668871849	-0.02699110729	-0.03547971874	0.04940384064	-0.07231756259	0.05743639623	0.01051851317	-0.2178517998	-0.08025450656	-0.09981741976	-0.06881476567	-0.14522444049	0.15938977857	-0.0268131428524	0.0146869652	-0.05850232791	-0.0303535747	-0.06328148222	-0.00766857672
2	517204	757204	RMxYJM	-0.08683416066	-0.14195287027	-0.24859267835	-0.19395980167	-0.045497122407	-0.2602970462	-0.13551872854	-0.22558830814	-0.7104943535	-0.38001628	-0.3878163818	-0.3752228366	-0.2988130915	0.09752293811	-0.21763692335	-0.18493147247	-0.20165884976	-0.09580932738	-0.10722055734	-0.19888223125
2	517404	757404	RMxYJM	-0.08975173348	-0.082072578	-0.0258356589	0.0260814014	0.0156645017	-0.1129455126	-0.0572377032	-0.1114293613	-0.27131503199	-0.1142194366	-0.04410802316	-0.0472757347	-0.1227377737	0.0953851734	-0.04469664879	-0.091680254827	-0.126287736	0.0024333445	-0.03887932948	-0.00574204904
2	517489	757489	RMxYJM	0.0102585634	-0.0526638477	-0.05115068722	0.02829760063	0.09794778144	-0.0818868791	-0.04098778275	-0.10125106357	-0.2805589484	-0.07166893906	-0.0969878829	-0.116535075054	-0.10441415141	0.18499517858	-0.046986130656	-0.06697624164	-0.10131321281	0.060636647866	0.04129693667	-0.00470432747
2	518100	758100	RMxYJM	0.01577439172	-0.02674618533	0.04166456035	0.0885535795	0.00868646468999999	-0.160985071563	-0.04693119568	-0.14452178363	-0.3622400095	-0.0914712853	-0.04611784374	-0.0822049934	-0.099512582	0.12898539823	-0.0491711028	-0.01417511163	-0.0692164014	0.00701636830000001	0.02844090169	-0.05446513064
2	518838	758838	RMxYJM	-0.06710871795	-0.02575064046	0.01958224205	-0.05563245003	0.04783400333	-0.1116095514	-0.00190122399	-0.11555208625	-0.328112634	-0.11835254391	-0.09297681295	-0.01936496247	-0.06339313989	0.13994735025	-0.07087066739	-0.037110245491	-0.08473374607	-0.00280508770000001	0.01259191236	0.01503873834
2	519311	759311	RMxYJM	0.01153515745	-0.04208957281	-0.01388251931	0.0245493517	0.02917785505	-0.087894289791	-0.07045396557	-0.12724024204	-0.3941496146	-0.27049469655	-0.188113728427	-0.0302711494	-0.1352392455	0.22920672135	-0.0295711888	-0.04469199001	-0.15187541022	-0.00951177559999998	0.04050425884	0.0172456791
2	519612	759612	RMxYJM	0.03576891327	0.00904991613	-0.02797635236	-0.00955894443	0.057558594509	-0.042024393621	0.023519122428	-0.10592684469	-0.22393852973	0.04747167607	0.09999536965	-0.00197276519999999	-0.0617578149	0.22008335683	-0.03265880986	-0.03199405483	-0.12822358547	-0.02687202271	0.03741507763	-0.00375529851
2	520286	760286	RMxYJM	-0.0920378801	-0.049000875	0.024521339	-0.1135415574	0.02545535578	-0.166685804	-0.00223365639999999	-0.12759873189	-0.2459221466	-0.16599273	-0.03982850077	-0.0966405018	0.0089140855	0.218247282	-0.0354891733	-0.0253342853	-0.0513034497	0.0628248113	-0.00698498789999999	0.04826222607
2	520531	760531	RMxYJM	0.00231008535	-0.05663083271	-0.0151013047	-0.0777008409	0.00920996353	-0.1599996345973	0.01596123725	-0.05963234281	-0.23982757008	-0.05941348446	-0.06619475863	-0.07807532933	-0.05942040225	0.0385416267	-0.08692013696	-0.00748700537	-0.08327491738	-0.05922049339	-0.05272391429	-0.05169788895
2	520743	760743	RMxYJM	-0.04621333592	-0.0286731772	0.08899740048	-0.00706620341000001	-0.04587846668	-0.19361093552	-0.152354532331	-0.17276421369	-0.1356341298	0.0573222809	0.07747101788	0.1141903375	-0.26425272969	0.14040189411	-0.0828867972	-0.01666376001	-0.16138520537	-0.0067980285	-0.01763491897	0.0156114653
2	520817	760817	RMxYJM	-0.03048563465	0.03855649338	0.00391611790000002	-0.0134014728	0.06414814169	-0.05096366084	-0.01547875479	-0.055017925	-0.26467920353	-0.09156596372	-0.07114512827	-0.0381962981	0.05713465137	0.157479789094	-0.03091710596	0.01730698193	-0.0096022427	0.03702762034	0.00430481165999999	-0.00143432589
2	520977	760977	RMxYJM	-0.08929439341	-0.05706185524	-0.06971638259	-0.07934891181	-0.023323110842	-0.138643312488	-0.01387834693	-0.12978475222	-0.38561376365	-0.1773441699795	-0.21821758249	-0.14671538027	-0.15809649932	0.05715598425	-0.139327713325	-0.0572633481	-0.16924281744	-0.11440339782	-0.120685150306	-0.07709371293
2	521107	761107	RMxYJM	-0.02835974518	0.19576674593	0.140264625729	0.16863461755	0.03303530066	-0.10392140279	-0.04030923064	-0.081003831796	-0.19785854199	-0.05078987037	-0.03936268947	0.008918905662	0.132159696	0.30239591914	0.068583440794	0.08216681885	-0.1322235992	0.14941283695	0.09405829413	0.04441941376
[truncated: 18,724 more rows]
