# Supplementary material for: Genetic Architecture of Highly Complex Chemical Resistance Traits across Four Yeast Strains
Source: PLoS Genet. 2012 Mar 15;8(3):e1002570. doi: 10.1371/journal.pgen.1002570 (PMC3305394; doi:10.1371/journal.pgen.1002570)
Supplement: File S6 — Processed log10 hybridization intensities for the RMxYPS cross. (TXT) [file pgen.1002570.s009.txt]

Chromosome	Position	GenomePosition	cross	YPD	YPD.1	YPD.2	YPD.3	NQO	Benomyl	Cadmium.chloride	Chlorpromazine	Copper.sulfate	Cycloheximide	Diamide	Hydrogen.peroxide	LY	Paraquat	Sodium.dodecyl.sulfate	Tunicamycin	Zeocin	YPD.4	YPD.5	YPD.6
1	3991	3991	RMxYPS	-0.06495264381	0.25215650582	0.0744389151367	0.16385908046	0.1164109793	0.1982244345	0.1438149097	0.09844629271	0.03912192365	0.08271676746	0.1008633886	0.1258255172	0.25114143895	0.0182788376	0.02153668198	0.07511235808	0.0161981244	0.0326546287	-0.051764663029	0.02932956505
1	4697	4697	RMxYPS	0.13603271729	0.053737906242	0.24106279438	0.11398339473	0.1484333112	0.08339578598	0.1938703043	0.1142875489	0.01975305894	0.1699764074	0.1102182478	0.1472601744	0.1100867581	0.07838188975	0.24250404534	0.3416917969	0.110344058424	0.20855928097	0.2577308278	0.26315570229
1	4950	4950	RMxYPS	0.54937176252	0.06720006063	0.26693926666	0.2680283493	0.1264905225	0.1148640608	0.150756229	0.07553536057	0.60979190976	0.1279035647	0.1589012444	0.4518633812	0.33661574878	0.55074939867	0.19968630395	-0.0250746972	0.4794058393	0.27642733507	0.19175067683	0.14376571922
1	5890	5890	RMxYPS	0.12397318432	0.30189998433	0.07116098029	0.0216740605	0.1122045743	0.3174052352	0.2689093552	0.07800153407	0.08712581989	0.0898309955	0.1124170524	0.08847323182	0.20795289439	0.07795829374	0.13904390112	0.17459552781	0.0492150435	0.16630803286	0.16481813038	0.08112117287
1	6646	6646	RMxYPS	0.1137407579	0.1982165812	0.04242857435	0.04276557651	-0.01110627328	0.01552762243	0.07124078623	0.01537828295	0.04569073952	0.08167788009	0.1298012165	0.18494894972	0.1257800264	0.1074148256	-0.01704481585	0.16478999	0.1365823891	0.2334307206	0.06868541001	0.06282230663
1	6973	6973	RMxYPS	0.0532500109	-0.00163267590000002	-0.00112612570000001	-0.0387341206	0.1316533561	0.4539759014	0.4620666017	0.15689725158	0.14043403174	0.0406442684	0.06015769345	-0.00107055209999998	0.0256109857	0.047299484	0.09442717928	0.0287240876	0.04756013786	0.09431403738	0.01519202203	0.0373334121
1	7557	7557	RMxYPS	-0.002944650452	0.03701751369	0.06662041094	0.1442798227	0.190532011	0.2209537514	0.1527031846	0.04808131021	0.04238657563	0.05014115215	-0.07584063977	0.03009237469	0.04609939356	0.1734803864	-0.05569635274	0.02287206601	0.09144762678	0.05790501422	0.01279572253	0.01298453001
1	8037	8037	RMxYPS	0.35908761276	0.24082401344	0.24658656685	0.339612245	0.07844902303	0.05231857802	0.1265340804	0.04265056297	0.02867071739	0.05771351425	0.05511845858	0.07542508696	0.01960489104	0.18699138959	0.19303543943	0.17727220075	0.1059005937	0.13791073901	0.15732643883	0.16121101817
1	8426	8426	RMxYPS	0.20392673557	0.18255493451	0.20518064269	0.2455531581	0.1610266374	0.1477016573	0.1466138467	0.07052666278	0.04127508091	0.09289102114	0.08398319714	0.09869966961	0.06702108827	0.19855532236	0.05846117264	0.25083289444	0.09858187747	0.18605251861	0.21953020373	0.11907659165
1	8940	8940	RMxYPS	0.2371242716	0.2698692588	0.1792514951	0.2839893153	0.0964226271999999	-0.0161102127	0.0977434619	0.0936287791	0.1095992813	0.0886124316	0.0798646845	0.0642313167	0.1051827905	0.055627979	0.133381374	0.0970366151	0.11922064348	-0.05065159309	0.14505102838	0.1020290092
1	9539	9539	RMxYPS	0.14305847643	-0.0370816898	0.0177363029	0.0010148206	0.1005792369	0.1436618183	0.1429345096	0.1865870481	0.09952473142	0.0176054756	0.07302150028	0.04189238155	-0.04398278488	-0.00901588507999999	-0.01170136343	0.03060960908	0.0310058833	0.0067969507	0.0303229364	0.01144737051
1	9972	9972	RMxYPS	0.0566795473	0.0092596707	-0.1368089275	0.1159278458	0.1973268217	0.2712271908	0.3789497091	0.1785019616	0.001445426948	0.165655864	0.1548184718	0.1044023436	0.05442131882	0.063166026208	-0.03091187395	-0.09071785686	-0.083215103	-0.0250839911	0.09730799846	0.1323771104
1	11371	11371	RMxYPS	0.2836044459	0.2291264028	0.3489848015	0.3450129346	0.1221230571	0.4534885386	0.498219556	0.1660504713	0.1011821967	0.08619216487	0.1050704897	0.09639814434	0.298021881	0.1695395898	0.01868453331	0.07559917438	0.15482248356	0.1718529669	0.01137473279	0.07916327584
1	11602	11602	RMxYPS	0.09505669937	0.1477865076	0.1601718384	0.116527595	0.1429875176	0.08992711681	0.05279719661	0.1314891244	-0.07420602664	0.1147803983	0.06195924759	0.1186423537	0.1431027163	0.09207674142	0.0545009611	0.0765642804	0.1232558022	0.1762090242	0.1182509567	0.1618589878
1	28404	28404	RMxYPS	-0.11719009752	-0.05537471193	-0.150348013832	-0.153423348982	-0.03289824688	-0.06374737752	-0.1489019256	-0.05979658627	-0.114943049291	-0.08158967547	0.09762226396	-0.04774124961	-0.01101748373	-0.05022509675	-0.06854365378	-0.00972347452	-0.02940525654	-0.07874164146	-0.028640629751	-0.011191190825
1	28976	28976	RMxYPS	0.1182475307	-0.05901422177	0.09045379657	0.09617736359	0.06502142995	0.1641898209	0.1767607729	0.1040944212	0.17054161157	0.06759155612	0.09372023208	0.1169363965	0.11101320211	0.127582790525	-0.02396892296	0.08781260991	0.19269561971	0.11190661998	0.09093720147	-0.01610942035
1	29375	29375	RMxYPS	0.0059680996	-0.00136590847	-0.0519777416	0.0502738514	-0.07093757675	-0.0185012881	-0.0579813905	0.0121192836	-0.0581778239	-0.00676382338000001	-0.07549069706	0.0253708489	-0.01476006421	-0.0117787016	0.00416957450000001	-0.01551835093	0.0060238517	-0.0385389024	-0.00717468367	-0.02296525164
1	30126	30126	RMxYPS	0.0912737395	0.047821721	0.1183897438	-0.00389078469999998	-0.1822275386	-0.5515842328	-0.5623979208	-0.2866049985	0.0193288224	-0.18299342806	-0.0384870759	-0.1352225446	0.1438377136	0.0273069889	-0.0725275559	0.0103038926	0.0538258774	0.0235055466	0.0464286436	0.0924903121
1	30517	30517	RMxYPS	0.022255395287	0.01389014196	0.03649296595	-0.037909772172	-0.04322447846	-0.02975558534	-0.04344609346	-0.00233787673	-0.01867493121	-0.01542617217	0.0709989903	0.06704175127	-0.06384165154	0.000477037050000004	-0.03662490092	0.0105050596174	0.02311338081	0.0204860415	0.040036452826	-0.052437681844
1	31027	31027	RMxYPS	-0.01778871122	-0.0484366244	0.0682341569	-0.0217171497	-0.1117312776	-0.1517704696	-0.1588827302	-0.1512372026	-0.06949199943	-0.02233342728	0.02535784543	-0.061127731973	0.011256226	-0.08796588389	-0.19826322917	-0.03462868352	-0.09019982841	-0.09408325784	-0.03386488111	-0.0697317225
1	31540	31540	RMxYPS	0.05524776049	0.034118441574	0.05146095072	-0.00227553071	0.04182682154	0.12308876802	0.1181598886	0.06774196912	0.02755017684	0.06763981915	0.0258721058	0.088563984834	-0.00567620409	-0.02815571669	-0.0383230379	0.00549653685	0.0494457428469	0.02280751846	-0.01600990614	-0.03938921366
1	31822	31822	RMxYPS	-0.04844017986	-0.0303210182	-0.04286463843	-0.077962016243	0.00728121436	0.0083460477	-0.1027713984	0.04120746086	-0.044087692022	-0.0053108709	0.03888100266	0.01051764153	-0.04868791548	-0.06502904638	-0.05653287917	-0.0598206279	-0.05266927351	-0.07143530697	-0.03694019823	-0.09812362162
1	32512	32512	RMxYPS	-0.10379204945	-0.10711658868	-0.11854964271	-0.14066538285	-0.13703741272	-0.09776483908	-0.19373635842	-0.06031871709	-0.10955822923	-0.08614043399	-0.05397597315	-0.02007903	-0.12588718988	-0.10686179159	-0.1640770904	-0.10241681364	-0.0732647114	-0.0386615199000001	-0.0769667311	-0.07908652564
1	33153	33153	RMxYPS	-0.06604982662	-0.13558975098	-0.071629158685	-0.047352296885	-0.10289989331	-0.11126026642	-0.123521906015	-0.14007908723	-0.12962331262	-0.163714186989	-0.10962747523	-0.07181263504	-0.08313522722	-0.10225004556	-0.2446008846	-0.08078256851	-0.0564317337	-0.0768119356	-0.14726948198	-0.078434117953
1	33349	33349	RMxYPS	-0.09691443733	-0.0535881239	-0.14278402684	-0.0130907145	-0.0793956222	-0.26009413315	-0.33650768593	-0.0636638247	-0.1775896837	-0.08941776477	-0.14477279486	-0.0520054824	-0.155801558	-0.091659669	-0.24251508558	-0.13543881574	-0.14521341866	-0.1464552541	-0.13036810162	-0.0530776668
1	33997	33997	RMxYPS	-0.0342149689	0.0392517067	0.1507984045	0.0914985832	0.06384038717	-0.0100110264	0.0369571122	0.030147246	-0.0747249739	-0.0057303376	0.0444502229	0.0269270198	-0.01061361877	-0.0229277398	-0.00174932350000001	0.0186933558	-0.0125689571	-0.0306313111	-0.0683450267	0.0699123275
1	34555	34555	RMxYPS	-0.04611861903	-0.12707702913	-0.06473273657	-0.03743573483	-0.14815597987	-0.0487350032	-0.0174624647	-0.08639019496	-0.08770659621	-0.06595160911	-0.07348659268	-0.064321261112	-0.029712057332	-0.04439890881	-0.1108246781	-0.015266288223	-0.06771932761	-0.05808983652	-0.06274160557	-0.034153264767
1	34944	34944	RMxYPS	-0.14141038815	-0.158208361755	-0.18057982685	-0.16404914961	-0.3876821634	-0.32977018204	-0.35292718345	-0.17491499536	-0.2986246675	-0.19940443496	-0.12313897779	-0.26883632315	-0.2650270104	-0.2446660773	-0.25201490048	-0.17521855878	-0.24433174793	-0.1524859908	-0.215509327579	-0.18918657677
1	35669	35669	RMxYPS	-0.0345587712	-0.0371434256	-0.03834603138	-0.04197966033	-0.0274249622	0.027682074	-0.0870455502	-0.0204660816	-0.04588634284	-0.0416246401	-0.0469027556	-0.00595413269999998	-0.0229310356	-0.0431720372	-0.10745784145	-0.0361535823	0.000311688900000023	-0.0577085493	-0.034639648	0.0129951483
1	36147	36147	RMxYPS	0.0501465749	-0.0184619552	-0.1563595446	-0.0613815811	-0.15691731289	-0.06146661645	-0.22173657709	-0.17195303231	-0.0978747458	-0.15719426975	-0.08177761927	-0.14821393035	-0.16031953102	-0.10805953354	-0.19479376829	-0.06939356851	-0.07370456839	-0.0798191345	-0.0943642833586	-0.074077674125
1	36551	36551	RMxYPS	-0.09869240058	-0.1016031309	-0.0595887888	-0.1140308789	-0.1133654397	-0.1010353093	-0.2193335986	-0.191629685083	-0.11709338304	-0.11773705075	-0.127209581225	-0.139187079273	-0.11314693637	-0.0994973049	-0.14476024334	-0.07674837459	-0.0694564111	-0.0517760506	-0.0880014181	-0.06448166815
1	37070	37070	RMxYPS	-0.0663483051	-0.0712562957	-0.07470432999	-0.0712077265	0.0511206231	-0.0708876831	-0.030097469	0.082651441	-0.07167043032	-0.0735132749	-0.000905286300000002	0.0549081779	0.03323611453	-0.06264887709	-0.06383968696	-0.01283887319	-0.01193333472	0.0244308079	0.01632178642	-0.02837860484
1	37479	37479	RMxYPS	-0.07778155759	-0.16754600713	-0.11297917695	-0.10774986419	-0.22250678145	-0.1342393473	-0.2378622001	-0.2231590429	-0.19011161355	-0.1881577383	-0.0944217916	-0.0812125155	-0.00605660260000002	-0.10753641694	-0.11632323292	-0.0995781795	-0.0370723531	-0.0979000458	-0.0712867083	-0.10861044118
1	37977	37977	RMxYPS	0.04753473424	-0.02041882	-0.0271769044	0.0136625928	-0.0417113585	0.0804884682	-0.094613437	-0.0463243986	0.0137876122	-0.0103608837	0.0605914147	-0.0137036063	-0.00860089680000001	-0.0434114521	-0.10694766309	-0.00140755229	-0.00790309049999999	0.0278158866	0.0020392487	-0.05441984578
1	38525	38525	RMxYPS	0.02152182998	-0.05439690477	0.0477137044	0.049724860061	-0.131163057315	0.0555845106	0.0017814165897	-0.01637835722	-0.01205561535	-0.04466918638	-0.000920216330000001	0.000344416370000003	0.02463637468	0.00872041871	-0.055754667813	0.00728986250000001	0.0293184261	0.0455647594	-0.0032818788	0.01098975985
1	39010	39010	RMxYPS	-0.1007406002	-0.10651576092	-0.10389535391	-0.09169512544	-0.0706645753	-0.04051658352	-0.11226177385	-0.07504085034	-0.08860703503	-0.00457698509999999	-0.04812818741	-0.0575688975	-0.06348922538	-0.0684589527	-0.15096895831	-0.05198494622	-0.0384168619	-0.0840129704	-0.06190739332	-0.08966163157
1	39382	39382	RMxYPS	-0.08203732914	-0.0667316106	-0.07269956245	-0.08690436372	-0.0686438826	-0.08674595013	-0.1911356123	-0.0553909441	-0.11389273857	-0.0614827053	-0.0224731795	-0.0240514499	-0.03817146142	-0.09083640777	-0.13883920657	-0.05094628117	-0.0576556149	-0.0740085174	0.00579940300000001	-0.02544883676
1	39902	39902	RMxYPS	-0.0283853756	-0.20229885525	-0.0780366056	-0.0902611918	-0.2624533372	-0.1263693706	-0.2077663257	-0.1749983149	-0.18108662113	-0.16660258944	0.0082539086	-0.11575578734	-0.0388252693	-0.1064228048	-0.15481438595	-0.05985143396	0.00934572180000001	-0.0377851783	-0.07815653615	-0.18657155108
1	40914	40914	RMxYPS	-0.082151378627	-0.054890275095	-0.03500165253	-0.035199668309	0.02842783351	-0.0694800252	0.05299697788	-0.04025848059	-0.039773399114	-0.03558074364	-0.000468234466	-0.07394956039	0.0206848842	-0.03514119334	-0.105565170973	-0.07771500397	-0.01116942572	-0.0693646446	-0.07638806372	-0.05114053479
1	41500	41500	RMxYPS	-0.150923195162	-0.13172180132	-0.11628750702	-0.1752321156	0.04339540735	-0.1008845971	-0.20335317087	-0.243723181154	-0.28493874481	-0.201109633849	0.01183355177	-0.17406865655	-0.18793567276	-0.19527878944	-0.19050990185	-0.116397889057	-0.12404302516	-0.2195060591138	-0.15486022614	-0.18802884289
1	41907	41907	RMxYPS	-0.057023867	-0.0535977083	-0.0664468113	-0.0932217208	-0.1115701879	0.0352727549	-0.0567698889	-0.0808205489	0.0494962953	-0.0401508724	0.14332123433	0.05122319601	-0.1090966269	-0.0115193409	-0.07295424455	-0.02687391671	0.04566222877	0.02264485253	-0.026227602545	0.05376705148
1	43138	43138	RMxYPS	-0.11816654906	-0.1040185373	-0.1417866871	-0.00127219899999997	-0.0577422895	-0.1335688876	-0.1206836646	-0.1021764665	-0.10045604084	-0.08297997667	-0.04709613551	-0.07380809303	-0.0351605674	-0.0559675604	-0.1103976138	-0.0214822405	-0.0155118481	-0.0458830019	-0.04182210435	-0.03442844202
1	43479	43479	RMxYPS	-0.1603136533	-0.1727854014	-0.1361607179	-0.0483281271	-0.0923994867	-0.00853224269999997	-0.0562012715	-0.00501150009999995	-0.058409729	-0.1125235098	-0.0398869795	-0.039836669	-0.0177683121	-0.0851272269	-0.1022869986	-0.1074478869	-0.0781827175	-0.1155894778	-0.0945008264	-0.0642401209
1	43692	43692	RMxYPS	0.0571511545	0.0164238066	0.092797123	0.07018664029	0.06661048527	0.06920796284	0.07836802913	0.132093700775	-0.0145469495	0.12057694856	0.04133976828	0.10842897034	0.05043065602	0.1201872518	0.12070356877	0.07849124751	0.0248777053	0.0157631049	0.05171734207	0.092479701158
1	44676	44676	RMxYPS	0.02271979318	-0.01804502444	0.10981565132	0.09472665133	0.2792933506	0.4083296936	0.33990126157	0.08942267623	0.153858263286	0.20902970005	0.18140916762	0.15035920273	0.09473933947	0.11170514625	-0.08575276185	0.02274731396	0.0278027002	-0.0125309205	-0.05957035938	-0.0027546332
1	45432	45432	RMxYPS	-0.00239512433	-0.0149023473	-0.01620605536	-0.00733089728	-0.13774510304	-0.04376964461	-0.01951915372	-0.02252178751	-0.08360467398	-0.13666094125	-0.00702527750000001	-0.07745860013	-0.02532860084	-0.0969560163	-0.15236536092	-0.08374639575	-0.0219805328	-0.1196960116	-0.0557835671	-0.10805920504
1	46031	46031	RMxYPS	-0.0687144902	-0.0826172052	-0.0711527514	-0.1013363598	-0.144003999	0.0225905129	-0.0795827946	-0.0590059732	-0.131730683	-0.0208638906	0.0402762468	-0.0438032082	-0.0609603297	-0.1233238899	-0.2183106669	-0.0906778626	-0.0568882556	-0.0794229135	-0.0891201837	-0.0883349751
1	46670	46670	RMxYPS	-0.0596102555	-0.0308775591	-0.0171152007	-0.00167638840000001	-0.0489914588	-0.048243932	-0.048564795	-0.0290617393	-0.0523287596	-0.0628364003	-0.04768577	-0.0262623273	-0.02848857662	-0.0424129804	-0.00331954270000001	-0.0695592427	-0.058880661	-0.0531344592	-0.0385490052	-0.0266595808
1	46895	46895	RMxYPS	-0.0782443193	-0.11618373775	-0.01139714989	-0.00716922682	-0.17964003594	-0.0350107857	-0.15561386648	-0.12933512704	-0.17455447294	-0.113749539316	-0.16835963631	-0.13941436772	-0.077476271329	-0.07044928607	-0.20907559561	-0.06204859899	-0.09429339086	-0.11885566559	-0.0797617373	-0.085508403393
1	47661	47661	RMxYPS	-0.01953448279	-0.032792172492	0.00967422878	-0.0203066515525	-0.01042645469	-0.01229440293	-0.03640373454	-0.05096810414	-0.06399868766	-0.0595503682	0.0003965228	-0.04497168945	-0.04751693207	-0.10366976947	-0.114172957011	-0.01408379067	-0.02817760381	-0.05049475874	-0.05407269809	-0.02173020009
1	47909	47909	RMxYPS	-0.09985643009	-0.14879785673	-0.14906747739	-0.1421975175	-0.1270450586	-0.09613135383	-0.1188809128	-0.008487267944	-0.1723050068	-0.01943545178	-0.02702598601	-0.17853073787	-0.10122113519	-0.13303119937	-0.22130999137	-0.08126238825	-0.132642660549	-0.17699796709	-0.16036212423	-0.11281494051
1	48527	48527	RMxYPS	-0.06311249052	-0.04336756337	-0.04381985883	-0.05337317144	-0.0305610984	0.03577909151	0.0160827355	-0.0126870835	-0.01795688839	0.00696178694000001	0.01813349638	-0.03872932665	-0.00222075147	0.01014423378	-0.050455039581	-0.02746602099	-0.01156932347	0.0309035185	-0.01759296353	-0.000349284489999997
1	48936	48936	RMxYPS	-0.034391883	-0.06760512002	-0.03492291111	-0.054694218176	-0.08067342637	-0.048490469168	-0.117942470176	-0.03771775483	0.03367525651	0.010198959873	0.10650122612	0.00491345888	-0.0057913631	-0.015101163107	-0.08439258281	0.00148992018000001	0.005254558446	0.088215559908	0.0103172188	-0.02425856805
1	49506	49506	RMxYPS	-0.1187213329	-0.0305377546	-0.0211810779	-0.0051960627	-0.09825925176	-0.147301050392	-0.10483632195	-0.02507941377	-0.09731652695	-0.0091998714	0.0150345044	-0.027726599	-0.08389567814	-0.086195424	-0.18544254967	-0.01591922308	-0.0285533328	-0.0132405372	-0.04766099514	-0.07439392062
1	50025	50025	RMxYPS	-0.20678380589	-0.09839871856	-0.18912899703	-0.24612708968	-0.24207690466	-0.2172430425	-0.3523686934	-0.20951380184	-0.20253877145	-0.155145953818	-0.1288128104	-0.1522660277	-0.24566546011	-0.24942916321	-0.23090368416	-0.1211091938	-0.16769535661	-0.0681105928	-0.10225305105	-0.15798595147
1	50433	50433	RMxYPS	0.0022914893	-0.13687671254	0.0549639045	0.1693415299	-0.09368394435	-0.1225912344	-0.2199591348	-0.09576448289	-0.16133987064	-0.15641035346	-0.02409141901	-0.105494052	-0.07135717075	-0.152305746558	0.04490814464	-0.11426325379	-0.0511782231	-0.15503560164	-0.11468901853	-0.05965709357
1	50841	50841	RMxYPS	-0.09994708231	-0.01344308321	-0.04509278355	0.04016532305	-0.136813192871	-0.14860939151	-0.12716793607	-0.08899622879	-0.12135018998	-0.061730205433	-0.04952475595	-0.0574594012	-0.05916628768	-0.06304150688	-0.04117504998	0.001183324499	-0.07643771062	-0.0431746029	-0.025097739861	-0.0342696476
1	51600	51600	RMxYPS	-0.08582836326	-0.11717150477	-0.147326264645	-0.110334522633	-0.17964856687	-0.101313821669	-0.15086682738	-0.08801109362	-0.11492999679	-0.04873056848	0.0252721431	-0.03890959407	-0.11771229481	-0.08794115216	-0.13330124619	-0.07044153932	-0.0632548743	-0.0487464239	-0.0385052282	-0.04646786655
1	52125	52125	RMxYPS	-0.0211221423	-0.0278198569	-0.0413400331	0.0259771589	-0.13564826511	-0.0909581812	-0.1563295293	-0.0840579924	-0.0316930595	-0.05563443984	-0.05213368134	-0.0826107675	-0.093944043	0.0303603963	-0.2207848903548	-0.0747516159	0.0142106375	0.022610163	-0.08477759417	-0.0492342416
1	52633	52633	RMxYPS	-0.2668757097	-0.18361834858	-0.0161910292	-0.30709202	-0.165857333	-0.1735369436	-0.2278085414	-0.2462023167	-0.3520352771	-0.1270717847	-0.04766951161	-0.04412553616	-0.28523889892	-0.17247953714	-0.250752855497	-0.04639378302	-0.13238394874	-0.09612824626	-0.15912628815	-0.15067036509
1	53168	53168	RMxYPS	-0.070461222668	-0.102265802146	-0.10645780247	-0.063441951	-0.18850430446	-0.10325705021	-0.1312021	-0.12193720437	-0.15628586308	-0.14346299376	-0.12616367838	-0.18282871588	-0.10697587017	-0.13206126029	-0.19295486273	-0.094151618654	-0.077942789	-0.0956840747	-0.09439790981	-0.12404088888
1	53543	53543	RMxYPS	-0.05787522838	-0.0917687186	-0.05223207668	-0.0122717798	-0.18471807108	0.00104356280000001	-0.12327099994	-0.11568169252	-0.13030495903	-0.05830503783	0.01053095603	-0.0423753912	-0.03736027684	-0.1032290074	-0.25180571737	-0.01817707903	-0.0228343482	0.024612274	-0.0175854705	-0.08068133509
1	53936	53936	RMxYPS	-0.09501000937	-0.06378368458	-0.0267893288	-0.09647765613	-0.3036478044	-0.2855238033	-0.20745744218	-0.117147246139	-0.16176903082	-0.17533147288	-0.053864961347	-0.153552241238	-0.11528199991	-0.189770374114	-0.2142261754	-0.03689192213	-0.10006965097	-0.03353942112	-0.04130885134	-0.13047144304
1	54662	54662	RMxYPS	-0.0162335595	-0.00227036829999999	-0.0061103901	0.0123743868	-0.0968718687	-0.000482147080000009	-0.1006512637	-0.0193385672	-0.0681973706	-0.0352656458	-0.00571860599999999	-0.018388365	0.00610919730000001	-0.0515674087	-0.0998875228	-0.028548588	-0.0233938735	-0.0544469162	-0.0449181663	-0.0121318172
1	55146	55146	RMxYPS	0.0362176497	-0.02394664957	-0.01147443951	-0.00295727309999999	-0.12709752908	0.00729793729999999	-0.0392000827	-0.03115804647	-0.09244148375	-0.0457114353	0.00909895010999999	-0.0672213034	0.03931370187	-0.07842954115	-0.14154230168	-0.046135096	-0.0179595735	-0.1134665228	-0.0702308232	-0.01584656358
1	55328	55328	RMxYPS	-0.0703922586	-0.0999498441	-0.00824904600000001	-0.0301304815	-0.0805988282	-0.0916915956	-0.0371692399	-0.0330380947	-0.13006703656	-0.0645073437	-0.0213422261	-0.00625883190000001	-0.4175551145	-0.05351997779	-0.12323377665	-0.0857560794	-0.050473835	-0.0509423279	-0.097099912	-0.00902529300000002
1	56130	56130	RMxYPS	-0.07122592454	-0.108110643709	-0.1551404611	-0.14692776231	-0.00668557257	-0.16735922202	-0.26185173167	-0.16651300885	-0.22170311824	-0.13603249179	-0.10489562204	-0.22804417921	-0.06867902793	-0.17546867623	-0.1643325052	-0.04844941047	-0.19680850548	-0.17640520022	-0.19863716605	-0.16332955605
1	56481	56481	RMxYPS	-0.0590207317	0.00260347029999999	-0.0770122589	-0.1009844468	-0.126964309446	0.1039558851	0.0209629816	-0.010173331	-0.04215070206	0.01860638426	0.12824091217	0.06268669052	-0.01246606076	-0.00635887536	-0.11193725007	0.0133325698	0.00266485899999999	-0.0103811065	0.00593558949999998	-0.08259029982
1	57042	57042	RMxYPS	-0.07781674964	-0.0757192703	-0.01822899207	-0.03740742588	-0.09423097993	-0.06667221665	-0.107560064237	-0.07311794612	-0.11057210275	-0.07646260247	-0.06223276685	-0.0267583525	-0.07497805551	-0.02391348896	0.04747759416	0.00696114297999999	-0.0197212503	0.00992727060000001	-0.02783773017	-0.00123051264
1	57670	57670	RMxYPS	-0.2090341694	-0.1429182369	-0.1687419816	-0.1905413955	-0.04231013296	-0.1758813293	-0.1209087882	-0.139275283	-0.1205089054	-0.2063499006	-0.07864010962	-0.1104386953	-0.1681043463	-0.07964585612	-0.1634311031	-0.1112376431	-0.1330507076	-0.117834033	-0.1597298744	-0.1510730666
1	58074	58074	RMxYPS	-0.06853621776	-0.0885198151	-0.00131337	0.0261737841	-0.0657036912	0.0381458604	0.05592727046	-0.01153338324	-0.042317033098	-0.03769937	-0.0086424567	-0.0343597675	-0.02519352306	-0.02640406577	-0.0371668026	-0.0357288584	-0.0179531274	-0.0670897707	-0.0632432309	-0.0739673753
1	58491	58491	RMxYPS	-0.11810541348	-0.12312618829	-0.1263010450705	-0.12724739524	-0.118970382478	-0.09519238668	-0.1862078455	-0.12278960229	-0.13630848436	-0.11806594738	-0.0705300092	-0.1099774854	-0.09198651681	-0.1031357263	-0.23637201512	-0.0930620489	-0.0728653308	-0.0789446107	-0.1006988847	-0.08066449365
1	59146	59146	RMxYPS	-0.06608372973	-0.0541845122	-0.10585899688	-0.0719938547	-0.18088046798	-0.3274585879	-0.27082770389	-0.18062418634	-0.17401987292	-0.15179197612	-0.11150282235	-0.24621408149	-0.120902132019	-0.1015374121	-0.15787891111	-0.02784188851	-0.0719489595	-0.0645064183	-0.0922232294	-0.09419043028
1	59497	59497	RMxYPS	0.0026460418	0.01738080799	0.15002724153	0.0058117548	0.05095107494	-0.1569679515	0.02774028149	0.1175633632	-0.09307775944	0.0545905841	-0.03567603522	0.05176509843	0.05891222893	-0.0772668055	0.07890122663	-0.08634465099	-0.08821539026	-0.1367349156	0.02909939364	0.06398499218
1	59980	59980	RMxYPS	-0.17023287648	-0.03478541958	-0.18179577505	-0.12993959044	-0.136325521	-0.08756734957	-0.2212439963	-0.1586559991	-0.10242400907	-0.13170467293	-0.11022604226	-0.06313824961	-0.01275850441	-0.08728641702	-0.08314125581	-0.07133241441	-0.0599727763	-0.1296312438	-0.0398261378	-0.0396631795
1	60527	60527	RMxYPS	-0.22165017107	-0.10132695533	-0.17332221123	-0.13897837267	-0.2777920962	-0.18723551285	-0.23211302811	-0.1768604909	-0.15019111865	-0.19539850282	-0.06370008569	-0.15479475452	-0.09680971755	-0.22407086484	-0.23448507544	-0.14733770407	-0.1111137988	-0.101810201	-0.1582805182	-0.18430930272
1	61120	61120	RMxYPS	-0.0297174109	-0.08848352802	-0.0554716307	-0.0156075557	-0.3050038149	-0.1974815288	-0.2802581137	-0.3162337364	-0.100929961	-0.1743890967	-0.09599763819	-0.1696007633	-0.0782644954	0.0179093726	-0.2075408213	-0.08640607227	0.0123026564	-0.0153854784	-0.079794217	0.0673014603
1	61586	61586	RMxYPS	-0.0982649613	-0.0943313436	-0.0282540229	-0.0151588468	-0.0191074236	0.0561724778	-0.0648182874	-0.0701847346	-0.0471774388	-0.00847647260000001	-0.0591485073	-0.0880570718	0.0366721235	0.0611642864	-0.2047260681	-0.0599861715	0.000993467599999964	-0.0454311429	-0.1028531354	-0.0196699998
1	61928	61928	RMxYPS	0.27594418342	0.2022393797	0.1996155443	0.192979175355	0.46161874911	0.3364091664	0.263057659219	0.20489865404	0.24986252012	0.2551294944377	0.155618143138	0.25216578186	0.19372997335	0.16128305325	0.26017515464	0.14709697301	0.18338707322	0.09930078809	0.19754163918	0.06676694746
1	62566	62566	RMxYPS	-0.04380853759	-0.11551519605	-0.08263622234	-0.09270407098	-0.09057564035	-0.06776145257	-0.09300094202	-0.1025178961	-0.11970767579	-0.08967128161	-0.03896939796	-0.06213014433	-0.014825815644	-0.03997001692	-0.09557313404	-0.03607952014	0.0125389654	-0.0470487175	-0.02957750524	-0.037587734523
1	63026	63026	RMxYPS	-0.0230834312	-0.0562781301	-0.1233928864	-0.09784142829	-0.1989525821	-0.0634276751	-0.2012141915	-0.0761502887	-0.0617044754	-0.0435137329	0.0081039634	-0.0439485064	-0.07368078497	-0.0536815031	-0.1120089693	-0.0290206394	-0.00049979280000001	0.0756720318	0.0320663253	-0.0744927562
1	63659	63659	RMxYPS	-0.07211516558	-0.08339521302	0.06005513457	0.101549216158	-0.06470249687	-0.06437117283	-0.09524073803	-0.149751091	-0.13361622366	-0.1118701344	-0.12467455975	-0.05236729213	0.0492865134	-0.0544200789	-0.1264230374	0.00780234613	-0.01493162799	-0.01954132074	-0.002318517962	-0.02105712826
1	63821	63821	RMxYPS	-0.000270809499999997	0.0196650386	-0.0245377002	-0.0356974125	-0.092016035848	-0.0826963428	-0.1073359201	-0.0440417833	-0.06983359296	-0.01639781327	-0.01798404299	-0.01108765735	-0.07696306254	-0.06893276198	-0.070503752666	-0.01691259643	-0.0342008295	-0.0055487124	-0.00457609521	-0.055922091646
1	64484	64484	RMxYPS	-0.02424308999	-0.05790964405	-0.03302534539	-0.01280675956	-0.09034597735	0.00624768683	-0.05630582436	-0.07855536151	-0.04881632937	-0.01609019288	-0.00691957099	-0.000782507750000001	-0.01596777342	-0.05749133105	-0.09743333688	-0.01608907514	-0.06986293785	-0.0392129084	-0.07706420581	-0.036719268262
1	65571	65571	RMxYPS	-0.03740728	0.04611963543	0.037591958	-0.1034759775	0.08041055575	0.143792975	0.001346707476	0.0712591531	-0.21137870855	0.06461937738	-0.02063126012	-0.23116188661	-0.03809128923	-0.09858673008	-0.174633946	-0.040426802032	-0.06264764739	-0.21083922015	-0.06623643727	-0.07696411423
1	65992	65992	RMxYPS	0.00962975921999999	-0.10060935306	-0.02876974323	-0.07371494788	-0.2429404132	-0.1099027964	-0.2429698813	-0.14248410453	-0.08430647301	-0.0995845074	-0.0678678267	-0.0813961307	-0.06557512561	-0.0679279869	-0.178053846712	-0.0544939039	-0.0720575481	-0.0598520866	-0.0711021632	-0.0495365837
1	66547	66547	RMxYPS	-0.09692510282	-0.04216336071	0.0772968672	0.0281189708	0.0043283536	-0.00602159599999999	-0.0732294919	0.0120736166	-0.08617623193	-0.000370163680000007	0.00923343060000001	-0.08929140724	0.0330769375	-0.00536243970000001	-0.0442507272	-0.05497052138	-0.0425581485	-0.0472085844	-0.04732810652	-0.00085773368
1	66949	66949	RMxYPS	-0.06912140571	-0.06192102172	-0.07301849313	-0.0713125414	0.000564320300000004	0.00819278269999998	-0.0915661367	-0.0325950765	-0.07163247191	-0.0054775618	-0.0191681517	0.000990716799999986	-0.01011368698	-0.0495231101	-0.11826251405	0.01978145007	-0.0160297983	-0.0534962779	-0.04255449595	-0.01963563192
1	67507	67507	RMxYPS	-0.12513472221	-0.11346848339	-0.13880333368	-0.13839691594	-0.1349509947	-0.02414241564	-0.126562545	-0.10839318735	-0.16991514862	-0.1117458406	-0.0369124775	-0.1270833063	-0.097223222338	-0.1027810003	-0.235844686157	-0.09891813151	-0.0976884188	-0.0756816406	-0.1054303393	-0.07847324556
1	67716	67716	RMxYPS	-0.12909628615	-0.05557223831	-0.06879317675	-0.00716325445	-0.1344355225	-0.11611100492	-0.12599630894	-0.19186239554	-0.12695977401	-0.14763100467	-0.12450217281	-0.1336520702517	-0.127799828373	-0.10574553075	-0.18171312557	-0.1149048422	-0.11722855903	-0.10373607644	-0.14002835198	-0.11396442917
1	68761	68761	RMxYPS	-0.00635379519999998	-0.0732438482	-0.032283899	-0.0323150123	-0.02391543342	0.0790632836	0.0482566573	-0.0226474587	-0.0233573069	0.0595220375	0.0149206566	0.0214089485	0.0186440291	0.0043920831	-0.0384027946	-0.00355893099999999	-0.0442474664	-0.0557397754	-0.00595761909999998	0.00155619109999999
1	68960	68960	RMxYPS	-0.0802030362	-0.10151841281	-0.0997243381	-0.1038670091	-0.1819365522	-0.1905704763	-0.2862879857	-0.177798705495	-0.23083378845	-0.0941459774	-0.0197189874	-0.1025296911	-0.0504659082	-0.0206782352	-0.0329413891	-0.0605831804	-0.0781313522	-0.0603064295	0.0570359572	0.0833072546
1	69586	69586	RMxYPS	-0.0051337622	-0.06730887034	-0.0219585645	-0.0719996273	-0.0645094491	-0.0331616771	-0.0249050204	-0.0639346436	-0.0421865279	-0.034736078	0.0102364555	-0.0526580743	-0.0623446994	-0.0465890501	-0.15256625824	-0.05282172939	-0.0231089246	-0.0732211447	-0.04665373935	-0.03298111632
1	69760	69760	RMxYPS	0.02796800773	-0.00817103525	0.08064599	0.15483105546	-0.0414568706	0.35049631849	0.166284018233	-0.0195405007	0.10289251898	-0.03264353957	-0.114843968122	0.0601607132	0.08130119353	0.05344404239	-0.0698328749	-0.04724183905	-0.00107870924	-0.07082991597	0.031991062084	-0.0500200154
1	70498	70498	RMxYPS	-0.05603634526	-0.0399378588	-0.062114835	-0.0337887167	-0.00482892809999999	-0.00915724569999998	-0.0740665049	-0.0792790415	-0.09227983855	-0.0396498154	0.00417830891	0.0373498589	0.0439297546	-0.0446474399	-0.0963731467	-0.05480743572	-0.0405629238	-0.0379236881	-0.009419037	-0.000929937499999992
1	70724	70724	RMxYPS	-0.02883340435	-0.02442300372	-0.00484606379999999	0.0354093614	-0.04923367796	0.13689499717	0.0233315711	-0.02818870737	-0.0412905651	-0.07346798131	0.032877920018	-0.04287263609	0.04665868863	-0.0360608122	-0.07078280071	-0.01047035164	-0.02672909903	0.015313260646	-0.08942991309	-0.05350242656
1	71617	71617	RMxYPS	0.0059659058	0.0591268851	0.0589430351	0.1892232472	-0.09160955873	0.09821139	0.0457880282	0.0601915119	-0.0895974552	0.0633391154	0.0187511248	0.0369763819	0.1492586445	-0.0131134281	0.0039639695	0.0206361279	-0.0405737895	-0.0325036686	0.0401554303	0.0685771401
1	72863	72863	RMxYPS	0.00538219960000001	-0.1317721177	0.0561594651	-0.0382005163	0.01813986385	-0.1763246419	-0.09591484941	-0.12628862672	-0.08565409218	-0.14493506211	-0.131750421527	-0.0154784486	-0.00713780040000001	-0.1569568594	-0.24277451761	-0.02544829558	-0.0996613762	-0.0627390148	-0.1201810169	-0.0787934604
1	72953	72953	RMxYPS	-0.02090051077	-0.0075732724	0.00720518308000001	0.0467355656	-0.000468425699999997	0.00208824990000001	-0.06019779705	0.0724506828	-0.000741961609999998	0.0072054026	0.05038674588	0.055047360376	0.00846405637000001	0.08434214578	0.08458613526	0.029477809003	0.114459150699	0.08735825829	0.10131337336	0.06422418634
1	73491	73491	RMxYPS	0.0207576992	-0.02931609318	0.0247561425	0.0550588961	-0.00229699915000001	0.0435048461	0.00820160279999999	-0.0469243163	-0.0416575354	0.00301595608999999	-0.0202706913	-0.0047292982	0.02917752992	0.0226011561	-0.045894085971	0.01502805201	0.0232791745	-0.000309317800000014	-0.00715670031	-0.03091417656
1	73872	73872	RMxYPS	-0.05943895468	-0.04222848884	-0.06463760424	-0.0723247667	-0.11659141389	-0.14174390989	-0.17880473858	-0.09609929201	-0.07633022479	-0.05611471489	-0.02477900566	-0.05341455235	-0.11911896999	-0.04194440641	-0.08681209154	-0.03708423014	-0.04185216098	0.0334304538	-0.028420356455	-0.0454160168
1	74573	74573	RMxYPS	-0.04544247653	-0.06343421335	0.06156894067	-0.05649029606	-0.02198145437	-0.06978205126	-0.09165747852	-0.12149268751	-0.06207093081	-0.049948960109	-0.00614467771	-0.01365280424	-0.02447270413	-0.02752567716	-0.04286810245	0.01528738644	-0.0134197557	-0.0134147452	-0.00495020766	-0.003783834766
1	75074	75074	RMxYPS	-0.04714791965	0.0166694873	-0.02609915248	-0.12116980302	-0.08924699139	-0.06667613545	-0.0124879526	-0.03179851299	-0.0721909356	-0.000544089259999991	-0.00550466543	-0.05175209205	-0.06975022121	-0.0114557972697	-0.019303153003	0.03264927579	-0.06250717475	0.00765996186	-0.09342066977	-0.060332388368
1	75278	75278	RMxYPS	0.0251676848	-0.0949446045	-0.0625441102	-0.01061485127	-0.04141566253	-0.0374753197	-0.152447669	-0.0194858729	-0.1193779801	-0.0259250266	-0.0615462442	0.0086294536	-0.000258996139999995	-0.0335846175	-0.13937480259	-0.04466713166	-0.028103208	-0.014217375	-0.0433524837	-0.02752589664
1	76031	76031	RMxYPS	-0.0604594901	-0.0439568007	-0.019053932	-0.0306903614	0.0174021407	-0.0171897656	-0.0537674008	0.004151499	-0.0687022501	0.0307355449	0.00454198559999999	0.0513728221	0.01070368417	-0.0131866367	-0.0840557858	-0.05802219995	-0.00878061499999999	-0.0127581202	0.0448428916	-0.0358539902
1	76457	76457	RMxYPS	-0.10022761435	-0.0781460698	-0.08783599179	-0.04634130062	-0.08627749061	-0.0096299539	-0.123383872673	-0.10858686464	-0.06891659313	-0.08350906787	-0.05289194379	-0.03201350613	-0.07404676937	-0.072442793637	-0.156467892886	-0.06710188703	-0.07284435281	-0.05382249437	-0.10323354243	-0.12849986926
1	77074	77074	RMxYPS	0.00527373810000001	-0.023515336051	-0.0428870643	-0.03856322063	0.00514300647	0.14919364394	-0.00209216873	0.1256209126	0.00432488919999999	0.0748332558	0.13030323017	0.1965726308	0.10762615297	0.04629104038	-0.051274531	0.02981058621	0.0401686628	0.035285207461	0.0485330981	0.093374924
1	77555	77555	RMxYPS	-0.098500067602	-0.06210284885	-0.12248147031	-0.12083392899	-0.080318575494	-0.22707256628	-0.18640424991	-0.0433958605	-0.09936518826	-0.01999678562	0.0153578499	-0.0075500993	-0.01684554912	-0.03471460692	-0.1051994869	0.0238683867	-0.05433011497	0.00739910804	0.0038124249	-0.0405020212
1	78272	78272	RMxYPS	-0.08302027261	-0.05168190855	-0.13147260611	-0.073035570836	-0.1261729968	-0.18864514001	-0.26931756626	-0.20456217996	-0.2351868546	-0.19367653238	-0.16959117561	-0.143906891701	-0.08312657246	-0.15823971355	-0.11793538726	-0.12334383545	-0.15640226789	-0.1606009811	-0.0786506828	-0.10250067059
1	78347	78347	RMxYPS	-0.06499098353	-0.0240439428	-0.0432468656	-0.0382621625	-0.10458804345	-0.0224963182	-0.0717209917	-0.0904060202	-0.07700593391	-0.0882915827	-0.0721823489	-0.0680365253	0.01868868096	-0.0711628305	-0.1211558524	-0.0839924193	-0.0870094549	-0.0897146696	-0.093421472	-0.06383085396
1	78561	78561	RMxYPS	-0.0615726585	-0.00487569670000002	-0.05672367785	-0.09174028373	0.0671286833	-0.0082876893	0.0221210712	0.0291463983	-0.00705892846	0.0282865513	-0.0284716885	0.0157626831	0.07070230213	0.0152651116	-0.0716809969	0.0180838494	-0.0115802684	-0.0365173704	0.0284523338	0.022349551
1	79013	79013	RMxYPS	-0.0249524484	-0.0566243254	-0.00783569491	-0.00210985570000001	-0.02110750317	0.0397764728	-0.0913378656	-0.0921868928	-0.0566222455	-0.04865792873	-0.01608362036	0.0109861651	-0.03708508634	-0.0099630022	-0.07235284338	-0.03566442746	-0.04514798	0.021249931	-0.01827613399	-0.01796102863
1	79450	79450	RMxYPS	-0.07090209817	-0.0852172617	-0.06078446017	-0.09303855177	-0.18502036312	-0.20234245565	-0.1278129420486	-0.13471236162	-0.12400728714	-0.03155449964	-0.0367024584	-0.03526518058	-0.1074580508	-0.08620723763	-0.12879343517	-0.05669532967	-0.05787084581	-0.0114494713	-0.015561709033	-0.0557145369955
1	79925	79925	RMxYPS	-0.06361444872	-0.0879495094	-0.05985979054	-0.08004590632	-0.16301166862	-0.0102513102	-0.1300403969	-0.05841112281	-0.09923902479	-0.0582143158	0.02086177578	0.02836521706	-0.0771062534	-0.02088062709	-0.1241615051937	-0.02495566937	-0.05487912879	-0.0369180709	-0.05644083475	-0.10639275831
1	80555	80555	RMxYPS	-0.12399405088	-0.20065014664	-0.23120093146	-0.214072356355	-0.1141566922	0.0007372160747	-0.08921835096	-0.0584386069	-0.03681506085	-0.07108195911	-0.02417706338	-0.04518750588	-0.07073129456	-0.29501377358	-0.21395138333	-0.20193416038	-0.17558630992	-0.18466247443	-0.29190301367	-0.19452873239
1	81263	81263	RMxYPS	-0.0316510712	-0.0323637386	-0.00836863680000002	-0.0582751392	-0.0600420087	0.000939466899999991	-0.074486891	-0.0523726959	-0.0176801826	-0.0131526274	-0.071289339	-0.0203568458	0.00755169008999999	-0.0452502706	-0.0598124803	-0.0680791878	-0.0872084972	-0.0664781186	-0.0602944919	-0.0678797516
1	81443	81443	RMxYPS	0.02635405336	0.0398114569	-0.02669962141	0.02978745965	-0.0563381373	0.0751391988	-0.0849695318	-0.0371977487	-0.03127439438	-0.0287742663	0.01634249226	0.04969373248	0.000671987499999999	-0.04842408873	-0.10506081134	-0.04040520486	-0.0216473937	0.0215096698	0.0142031174	-0.0487870812
1	82000	82000	RMxYPS	-0.0437698885	-0.0149047522	0.02650029927	-0.01550582168	-0.03993040855	0.127685655176	-0.0604865854	0.01802780694	-0.04782641979	-0.02238712291	-0.0128424078	-0.006293068	0.058671415031	-0.01372491954	-0.102996018891	-0.01008417448	0.0025728686	-0.0223317538	-0.0248676596	0.01721658384
1	82432	82432	RMxYPS	0.01449525331	0.06099557401	-0.0910042781	-0.1187060325	0.24570143376	-0.0371536156	0.0841358449	0.09880332155	-0.04101487619	0.26275710527	0.10974546749	0.06729299083	0.19425466465	-0.01781416007	0.25232286506	0.2953495882	0.1021504339	0.1806469677	0.175115675	0.11192224183
1	82712	82712	RMxYPS	-0.02278281209	-0.000328441250000002	0.053225966815	0.03183369325	-0.149675204728	0.019076128	-0.1219737756	-0.1948619357	-0.03103042496	0.008862545669	0.043148323951	-0.00145163155	-0.05096270321	-0.01678975735	-0.05950028695	-0.0679436221	-0.06152777739	-0.03728830894	-0.001421496756	-0.0408416815377
1	83904	83904	RMxYPS	-0.0714799835	0.00294963459999997	-0.0347768142	0.00804393310000001	-0.11308057486	-0.0430765543	-0.1146434765	-0.00935993809999999	-0.0698692442	-0.00715153799999999	-0.0110089919	-0.0142832168	-0.0390998457	-0.0365325749	-0.05450874239	-0.00462737530000001	-0.0902099006	-0.0260804815	-0.0512037918	-0.0125087687
1	84439	84439	RMxYPS	-0.0932669514	-0.0222020632	-0.0518435097	-0.0440156777	-0.116992319	-0.0636920074	-0.0984444215	-0.0547864954	-0.0622224834	-0.0718215568	-0.076103291	-0.00181159880000004	-0.055843524	-0.0799618644	-0.1078288227	-0.0882589008	-0.0907285283	-0.041844623	0.0222439393	-0.0423977684
1	84897	84897	RMxYPS	-0.0210554823	-0.1302011725	-0.08951451883	0.0133628815	-0.16299520593	-0.0942824408	-0.1471222632	-0.1777430805	-0.06512706421	-0.0522013404	-0.0684625268	0.0037982376	-0.02663933758	-0.0469533402	-0.08524652884	-0.15654007156	-0.1213469087	-0.0620407997	-0.119984806	-0.192974099
1	85437	85437	RMxYPS	0.09847442894	-0.0061751037	-0.005705529425	-0.00932167656	-0.05261198688	0.10630555537	0.0994225984	-0.02364653547	-0.05183149468	-0.0433736133	0.0283440641	0.03305142668	-0.034634524064	-0.01981833379	-0.21125723748	-0.05057608382	-0.07044330939	-0.000154734900000009	-0.0125401041	-0.04817183411
1	86019	86019	RMxYPS	-0.0104282972	-0.00284504360000001	-0.0189185964	-0.0468223338	-0.07048742515	-0.0933543088	-0.1591691764	-0.0532425759	-0.0637672582	0.00172252299999998	-0.0753567359	-0.0196303953	-0.05331622647	-0.0153109208	-0.0753718349	-0.07697005564	-0.0772934445	-0.0716320778	-0.0311032814	-0.033391318
1	86649	86649	RMxYPS	-0.03830334865	-0.04040650748	0.02089134243	-0.01608201901	-0.084116233063	0.01569328583	-0.04421549276	-0.07148312402	-0.06453328024	0.03098156092	-0.03193007889	0.03537912015	0.00233685206	0.00108061055	-0.08006709948	-0.05241833759	-0.02898577143	0.00524790450000001	-0.02758735264	-0.00911047838
1	86964	86964	RMxYPS	-0.01110473302	-0.11764061468	-0.10415887	-0.0378071006	-0.09863038879	0.0124787541	-0.1052831371	-0.16258199329	-0.16029963284	-0.0739926931	-0.12027457935	-0.1179314322	-0.05787882714	-0.0953533909	-0.23407051999	-0.17724998484	-0.0964041319	-0.1565816051	-0.1265438791	-0.07793107449
1	87549	87549	RMxYPS	0.009370584759	-0.00617310656	-0.01653107678	-0.02516034334	-0.03620212229	0.0319197982	0.02486822034	-0.05818297444	-0.011947362847	0.032514926327	-0.00863399768	0.0389802146	0.014841055	-0.04201088078	-0.05432401091	-0.034246005686	-0.06359857877	0.0431916188	-0.012801190769	-0.0023938514
1	88009	88009	RMxYPS	-0.08486102823	-0.05881323477	0.00389371939	0.0714308103	-0.11568139039	0.01277607819	-0.010649345	-0.07119838103	-0.099370482897	-0.000746220400000011	-0.034461948	0.0079455046	-0.020922144004	-0.04918710195	-0.0832151527027	-0.05604010711	-0.0778298174	0.0328058632	-0.06755507869	-0.07705885768
1	88783	88783	RMxYPS	0.03488956191	-0.06884764597	0.01414435316	0.07764820513	-0.13208075546	0.0214355907	-0.1021575124	-0.1022799458	-0.03621156452	-0.0214450448	-0.00251037689999999	-0.0343024001	0.02952101822	-0.02931214199	-0.10511075812	-0.0595876137	-0.0615992655	-0.0023709131	-0.0268811086	0.00874820519
1	89061	89061	RMxYPS	-0.0493144662	0.02505730795	-0.06678438005	-0.04312103431	0.0097731721	-0.013728351	-0.0189273204	-0.0120045257	-0.06632591641	-0.00351875669999999	0.00362049860000002	-0.0164195398	0.000799267960000002	-0.0566114962	-0.06088253906	-0.0325520532	-0.0809744428	-0.0376594984	0.0141022926	-0.0445908388
1	89518	89518	RMxYPS	0.0106815174	-0.0188475527	0.031248811	-0.0027586436	0.0115553665	-0.0707398254	-0.1273385508	-0.0523771869	-0.0334508059	-0.0160449235	-0.0491549913	0.0019589056	0.0142183236	0.00957512660000001	-0.1326016658	-0.050775187	-0.1426983892	-0.00519036560000002	0.0196826806	-0.00915271030000001
1	90065	90065	RMxYPS	-0.05927682104	-0.02077172771	-0.11743367357	-0.13164857716	-0.1291663712	-0.09269407507	-0.15672598042	-0.11452528516	-0.08967396006	-0.08859693103	-0.07664454772	-0.01547348325	-0.08913548257	-0.066231012387	-0.12489362004	-0.07193296502	-0.11907518407	-0.0289690756	-0.09517741022	-0.083049218405
1	90388	90388	RMxYPS	-0.00911121660000001	-0.0611750793	0.0189303765	0.0110624391	-0.03891667372	0.00300667410000005	-0.0372422675	-0.036654411	-0.09270773368	-0.0562219745	-0.0561246631	-0.04671772	-0.0028284578	-0.0365504871	-0.004273508	-0.03897739523	-0.0344229554	0.00849703269999999	-0.0125629584	-0.0158808228
1	91022	91022	RMxYPS	0.03800851619	-0.0176824961	0.00606895629999998	-0.07180112162	-0.07841181666	0.066645339	-0.1080344951	0.00582889386	-0.0905706879	-0.03160327489	0.01695114609	0.06927343014	-0.01436923293	-0.01277358495	-0.04841123386	-0.01478913572	-0.0762264875	0.00155429450000001	-0.03572398763	0.0075897875
1	91473	91473	RMxYPS	-0.1228864197	-0.005399459	-0.0457592401	-0.0334829153	-0.1288090051	-0.239997133	-0.346132985	-0.16276131848	-0.13650385001	-0.1021987271	-0.0684790185	0.0417351089	-0.00263906080000001	-0.0480071781	-0.13010036028	-0.1147841563	-0.0746413644	-0.0978465826	-0.0226776505	-0.0455654468
1	91939	91939	RMxYPS	-0.02627232507	-0.02598281307	0.00967514711	0.01786072051	-0.01211358844	0.16790822535	0.02669912146	0.06724714625	-0.04995637814	0.081184849541	0.00449785385	0.07796622947	0.0591513530809	-0.04651925867	-0.017379587379	-0.034552871314	0.0185937927	-0.0666381431	0.00137104598	1.24510459999999e-05
1	92533	92533	RMxYPS	-0.01988281805	-0.032991212	0.0346894897	-0.0100517793	-0.1349727015	-0.03380573	-0.1021691796	-0.08954126	-0.07044079781	-0.048261558	-0.06064801744	-0.02894654341	-0.0203900482	-0.01562672912	-0.07177062185	-0.0186939361	-0.02876634856	0.00366823970000002	0.00905862183	-0.0752161895
1	92984	92984	RMxYPS	-0.065911391173	-0.05225626125	-0.049562695139	-0.004112916552	0.00651154266000001	0.01525232014	-0.08595936801	-0.0120329856604	-0.16850013172	-0.10235288851	-0.08283968143	-0.05670026118	0.041263497745	-0.02060409513	-0.106048227013	-0.05117792131	-0.00300307480000001	-0.1117078664	-0.0013388365	0.05828644017
1	93564	93564	RMxYPS	0.00880317632	-0.01458839308	-0.0028920108	-0.03257582242	0.07403017956	-0.0097984743176	-0.08019544613	-0.0614763347274	-0.07879619009	-0.0701355849	-0.000342850799999989	-0.07326975215	-0.02120323569	0.0288556796	-0.08895608475	-0.0359704817	0.0779051039	0.0260885567	0.0151979386	0.04699801258
1	94415	94415	RMxYPS	0.02113167099	0.00604344509999999	-0.0122126073	-0.0418447319	-0.05937992623	-0.0118564876	0.0132950077	-0.072195654	-0.05756887296	-0.0590293132	0.0057319364	-0.0659341822	0.00646542980000001	-0.0137568528	-0.07429230492	-0.05370438107	-0.0033596209	0.0415267722	-0.00662610457	-0.04824229625
1	94579	94579	RMxYPS	-0.0493246262	-0.0474569788	-0.0773692287	-0.1103012426	-0.25009467516	-0.1743239325	-0.1893592252	-0.12061329222	-0.1771637564568	-0.12140032424	-0.15143987714	-0.10389567242	-0.1294449029	-0.1696535641	-0.21314253748	-0.16010488106	-0.0231237653	-0.11632844837	-0.11604736765	-0.10342759193
1	95019	95019	RMxYPS	-0.01135646593	-0.00487923166	0.0541929488	0.01906736195	0.013724836278	0.11685539498	0.04829919773	-0.00686900203	-0.01466232537	0.02580677713	-0.03550148647	0.00147871178999999	0.12100761992	-0.000858034879999997	-0.03815281495	-0.0414356216	0.02851061813	-0.0498565504	-0.018680352272	0.00302620745
1	96048	96048	RMxYPS	0.038376452	0.013728719	0.0649429225	-0.0387759981	-0.0244514914	-0.0228757043	-0.0176351251	-0.0096179384	-0.14665876064	-0.06581731917	-0.05554713645	-0.07214992752	0.10278583174	-0.0351469386	-0.01352983439	-0.06357701937	0.00101874870000002	-0.072641858	-0.0672804344	-0.05455402648
1	97710	97710	RMxYPS	0.00216376669999999	0.02964465	0.04928529505	0.064122022612	-0.20285995508	-0.05759959123	-0.12910338881	-0.18177561611	-0.07318258288	-0.22172328366	-0.04228880831	-0.07684601274	-0.12008741497	-0.03761251411	-0.179228837812	-0.0833562703	0.0197899702	0.00557233579999999	-0.0556017988	-0.0582786789
1	97927	97927	RMxYPS	-0.057303633	-0.0468290046	-0.10973644971	-0.0378319088	0.070722526	-0.07953331676	0.0701817698	-0.00949164730000002	-0.10345221093	-0.022025309	-0.09320227556	0.0203925558	-0.02614547733	0.0262414522	-0.10319788368	-0.06682488692	0.0616696068	0.00242875889999999	0.0414545838	-0.01754083
1	98420	98420	RMxYPS	-0.01995182665	-0.09326036858	-0.06971855815	-0.0479105861	-0.15400892684	-0.0512827401	-0.0680248944	-0.04814849626	-0.09028471878	-0.10529318749	-0.04831551816	-0.05149223779	-0.11414985761	-0.01342152228	-0.11280139108	-0.10678126631	-0.05970850529	-0.0338290254	-0.06936705457	-0.085257301515
1	98886	98886	RMxYPS	-0.0739796108	0.0364299594	-0.0491605697	0.0430927800999999	-0.0761301556	-0.1414222152	-0.1936369068	-0.0275189767	-0.142493424	-0.0450464082	-0.0961079266	-0.0164186605	0.000548208500000008	0.0564233897	-0.0918453238	-0.05087158638	-0.00379416720000003	-0.067600722	-0.0285147417	-0.0629000715
1	99441	99441	RMxYPS	-0.06297013311	-0.040652809	-0.067193130137	-0.08862636832	-0.11341777544	-0.03151933551	-0.23236905938	-0.22142615604	-0.13763291127	-0.0774217911	-0.0779350319	-0.0622710744	0.056750947523	-0.07349222166	-0.14763965793	-0.11929482433	0.00360987010000002	-0.0555542299	-0.0078458706	-0.058837362
1	100064	100064	RMxYPS	0.0198676809284	-0.03570774325	0.04184669007	-0.00855128569999999	-0.2725850838	-0.188224171669	-0.26209666338	-0.22147496698	-0.18550037502	-0.09852594368	-0.16121709212	0.014645206998	-0.18122743382	-0.03145217165	-0.09743819671	-0.05688515318	0.00946855149999998	0.016361513352	-0.02797271977	-0.02320458724
1	101178	101178	RMxYPS	-0.0555879673	-0.00858039660000001	0.0238525158	-0.0126701827	-0.0658166597	0.0896189809	-0.0216238588	-0.0511848046	-0.0672884742	-0.0278307013	-0.0192159496	0.0087751278	0.0658473271	-0.0355314155	-0.12696619031	-0.07479937474	0.0228968143	-0.034655548	0.00836087540000001	0.00339838939999998
1	101564	101564	RMxYPS	-0.05299039037	-0.092989437102	-0.04438041146	-0.04916104944	-0.11469030556	-0.01226538343	-0.0469521037	-0.12125476435	-0.0481576219	-0.0505084877	-0.06073018498	0.03434459552	-0.02118851245	-0.07470090815	-0.10083407214	-0.07949002841	-0.00199370259999999	-0.0649666995	-0.043970583957	-0.03199962552
1	101582	101582	RMxYPS	-0.056735211215	-0.02356981547	-0.05395045301	-0.0117715037	-0.11287804509	0.1147839624	0.00469925200000001	0.02649665545	-0.01863460351	0.03589698819	0.0393105561	0.04886885204	0.00635019346999999	0.01590138973	-0.030964568642	0.019568398209	0.06335571138	-0.00200505009999999	0.046413021254	-0.01206042753
1	101713	101713	RMxYPS	0.1675644042	0.0100643941	0.1269782674	0.0535477065	-0.2535253666	-0.03450150927	-0.1666050538	-0.2144988063	-0.05269844798	-0.04557754836	-0.0189551026	-0.02064373389	-0.0321991069	-0.02881816458	-0.104891434	0.13335624092	0.1109951928	0.00798498977000001	-0.0208771541	-0.0967068352
1	102487	102487	RMxYPS	-0.07452777156	-0.02881160368	-0.0406895749	-0.13573488697	-0.10955812458	-0.11227116544	-0.05814982627	-0.06414633524	-0.13232936219	-0.05457985586	-0.08655645096	0.02607580929	-0.06769459373	-0.08776831176	-0.093537038696	-0.08117438431	-0.0309052761	-0.08680082761	-0.0122417205	0.00666187943
1	103069	103069	RMxYPS	-0.01457576261	0.06587984726	0.0250723393	-0.06105919762	-0.156360546	0.09360896766	-0.0861943733	0.0370639752	-0.0532860879514	0.039086685	0.0375922424	0.12785938284	0.023419026636	-0.08582880378	-0.14024533397	-0.0675666426	-0.0163417542	-0.000115199099999991	-0.0111809529	-0.0530456938
1	103725	103725	RMxYPS	-6.97189000000153e-05	-0.0105241054	-0.0063819893	-0.00127518809999999	-0.161664808	-0.1187007253	-0.1034977785	-0.0334100134	-0.0829485525	-0.0138297542	0.0218434323	0.0234269458	-0.0795648098	-0.0458319193	-0.0598310618	-0.0492324585	-0.00707141980000003	-0.055111483	-0.0348203454	-0.0316619475
1	104043	104043	RMxYPS	-0.0247338604	-0.0218099662	-0.0784186975	-0.03078788371	-0.0920286012	-0.0406140402	-0.0325036644	-0.0366273353	-0.02945652098	-0.053042662	-0.0483999983	-0.0400478303	-0.02357127688	-0.0160508248	-0.0619634156	-0.0573684474	0.0208254323	-0.011962634	-0.0513754972	-0.0802008331
1	104470	104470	RMxYPS	-0.0979300364	-0.0726945475	-0.0722876234	-0.0428510114	-0.14558441113	-0.071061383	0.00540786820000005	-0.0235405484	-0.07388467692	0.0196938404	0.0560816226	-0.0296836574	-0.08382064852	-0.0379700094	-0.1178872034	-0.050177445	-0.0055328784	0.0121860124	-0.030322475	-0.0621522277
1	105029	105029	RMxYPS	-0.0124000207	-0.0415490132	-0.0374740292	-0.02018711801	-0.0831492006	0.0327911998	-0.0866097176	-0.0696194756	-0.09807728918	-0.0655611688	-0.0900531056	-0.0403527718	-0.10413497201	-0.0460491985	-0.13174065111	-0.0466560453	-0.0498486648	-0.0296244356	-0.0503812996	-0.09424954265
1	105133	105133	RMxYPS	0.2190820107	-0.0374454637	-0.0402154519	-0.17915628523	-0.2226442334	-0.4687730589	-0.4114890442	-0.2303344583	-0.2301896318	-0.2370090182	-0.146507125	-0.183916712	-0.1651188163	-0.1669500252	-0.1585343669	-0.0844579691	-0.1206920794	-0.0242789892	-0.1537455141	-0.102761037
1	105801	105801	RMxYPS	0.00347255704	-0.00510215950000001	-0.00178753322	0.03523982913	-0.07526768371	-0.05010201343	-0.0625705856	-0.0498481988	-0.118181985545	-0.0591342625	-0.09089808981	-0.031398768	0.03197844352	-0.05035770566	-0.05171673079	-0.0110283362	-0.00567481660000002	-0.0859692493	0.0329425457	0.0290482352
1	106582	106582	RMxYPS	-0.01978113303	-0.04906478574	-0.0618047282	-0.05098098416	-0.20244299188	-0.2035664645	-0.33278581928	-0.218054213933	-0.11652550646	-0.18936156178	-0.131897403847	-0.12736136931	-0.1287082133	-0.070850853303	-0.20796050013	-0.09236449793	-0.01382029147	-0.0066849289	-0.0606990136	-0.06306204148
1	107002	107002	RMxYPS	-0.0613994001	-0.0146761352	-0.0247871239	-0.01634863	-0.06444663647	-0.1873478305	-0.2131783015	-0.0266585871	-0.1687796169	-0.0457250629	-0.0420346854	0.0174774337	0.1104556371	-0.0756431887	-0.06834228436	-0.03284172707	-0.0013196251	-0.1417712532	0.00890802599999999	0.00625154301
1	107971	107971	RMxYPS	-0.03008582273	-0.04711426	-0.05478144371	-0.01198324505	-0.0747064726	-0.1051709718	-0.1709152953	-0.00978998742	-0.07181110745	-0.02320130283	-0.073815066353	0.03115159529	-0.001167498135	-0.00538003362	-0.05601454461	-0.049623286271	0.03474974176	-0.0603494994	0.00321696704	0.00431082584
1	108427	108427	RMxYPS	-0.008752428029	-0.02841745926	-0.029063504093	-0.00527060383	-0.0297810827029	-0.03463956374	-0.00651124628000001	-0.04499659301	-0.08695105178	-0.03976470514	-0.06911324049	-0.01073393759	0.0417748863	-0.01235753986	-0.04401014295	-0.03043297771	0.01797630706	-0.0526388465	-0.00585094873	-0.00282168801
1	108814	108814	RMxYPS	-0.0170922986	-0.0311713375	0.0174554977	0.036320039	-0.16551350104	0.0095628176	0.00927702830000005	-0.0473813568	-0.14327146737	-0.0928815469	-0.08230621951	-0.0362256743	0.0648831307	-0.011093354	-0.09964534129	-0.08716842494	0.0128850419	-0.0295311061	-0.0531531812	-0.0225019001
1	109448	109448	RMxYPS	-0.27968635321	-0.3371266244	-0.22604162969	-0.3305821756	-0.51067225743	-0.33673904054	-0.41495755212	-0.3868290399	-0.23950464606	-0.25718414034	-0.22224649846	-0.3198355734	-0.28548704704	-0.15144382948	-0.24997095851	-0.2827862466	-0.25190576945	-0.2191668685	-0.19250013806	-0.24902633853
1	110015	110015	RMxYPS	-0.05951048557	-0.0461782402	-0.08205258702	-0.03984035299	-0.1028634517	-0.0544453749	-0.1027760938	-0.0170149592	-0.09194228294	-0.0626724637	-0.04009121126	-0.0801422192	-0.04139968771	-0.0638939459	-0.14085504099	-0.11061780199	0.0087881088	-0.0533964999	-0.0484946162	-0.03108575822
1	110596	110596	RMxYPS	-0.01449114943	0.00156266697	-0.054582304258	0.046959745366	-0.0541818498	0.0869597048	-0.0593557141	-0.03975886512	-0.114725480824	-0.04282810743	0.04500832916	0.04916278827	-0.0793522501	-0.02411422411	-0.11548977064	-0.07243521864	0.02204838019	-0.0020245905	0.01569551767	-0.028606054983
1	110857	110857	RMxYPS	-0.05450935744	-0.07533807954	-0.059626474193	-0.027637478182	-0.10067564179	-0.04194270643	-0.13611825674	-0.05068499201	-0.09345676496	-0.03090666588	-0.03029365818	-0.00112274188	-0.04607247707	-0.05447495075	-0.04063872136	-0.044215448138	-0.00762419732	0.0106625856	-0.01026402573	-0.01728277048
1	111402	111402	RMxYPS	-0.08894062517	-0.0837505225	-0.0668710488	-0.1001839149	-0.21723149571	-0.15543220071	-0.0452281247	-0.12310052741	-0.1126502394	-0.2400114244	-0.1671452229	-0.0929272023	-0.05443021829	-0.1353474671	-0.17696365274	-0.18023135488	-0.0096916775	-0.1275093129	-0.1055384095	-0.182495159
1	112086	112086	RMxYPS	-0.0566642243	-0.08421467931	-0.0626531608	-0.0488708019	-0.11492462805	-0.10252191122	-0.1007312632	-0.0266449205	-0.12474142858	-0.05319912294	-0.07350035392	-0.0131601527	-0.03813699793	-0.0678301826	-0.11445813994	-0.12260253515	0.00199266779999999	-0.0373309699	-0.0921182694	-0.07521829088
1	112550	112550	RMxYPS	-0.05644223398	-0.02655669522	-0.0526812533	-0.038220278863	-0.114607365095	-0.166158087924	-0.16880564794	-0.10759341506	-0.142242389576	-0.14756475314	-0.08408091028	-0.05969279405	0.0416850864	-0.12239873313	-0.10361284235	-0.15966571261	-0.00469214139999999	-0.1138291428	-0.09614427703	-0.03053784329
1	113790	113790	RMxYPS	-0.07735106558	-0.11137009871	-0.067536351054	-0.06882157997	-0.16358996763	-0.13621780736	-0.0929981317	-0.077433021	-0.186981403378	-0.1025845023	-0.07798174277	-0.0244612167	-0.06065388564	-0.0646281796	-0.1387647681	-0.1360188004	0.0113983592	-0.1014486194	-0.0922560211	-0.053588343
1	113891	113891	RMxYPS	-0.030799627	-0.00714074449999999	-0.04364352685	-0.07530802853	-0.15837249793	-0.16796313464	-0.10043968553	0.0022191775	-0.0813412813	-0.011241129	-0.00346402370000001	0.015650637	-0.06896574866	-0.0854548817	-0.08260045998	-0.0257094936	-0.0157643777	0.0147000911	-0.0295021984	-0.0322341762
1	114590	114590	RMxYPS	-0.0383746424	-0.010899012	0.01918541353	-0.03742672548	0.04091042461	0.11735718536	0.10780900357	0.16308739478	-0.03500744517	0.169232665201	0.0920356635	0.17720517862	0.08452537733	-0.0121526913	0.12873643902	-0.053719178	0.0227094972	-0.0063652911	0.00099263220000001	-0.00365792970000001
1	114929	114929	RMxYPS	-0.053965034672	-0.04666862664	-0.03796809559	-0.055957116375	-0.11843008076	0.0310538328	-0.19434429667	-0.04957883904	-0.09344574332	-0.03884237703	-0.0479339284	0.00561638343000001	-0.02023723846	-0.03840040975	-0.10911416395	-0.11477730647	0.0152291741	-0.0103666369	-0.07902644856	-0.019740594058
1	115459	115459	RMxYPS	-0.004032027349	-0.02466659088	0.036013918818	-0.05967433878	-0.068036665985	-0.048566434999	-0.04477602241	-0.122307104339	-0.15472457484	-0.078667379122	-0.10023597179	-0.10325216924	0.01765867636	-0.06241819647	-0.09859006493	-0.09377144257	0.00346644040999999	-0.0170704847	0.00852925577000001	0.0214796026
1	115495	115495	RMxYPS	-0.04519888102	-0.07863783168	-0.00172618646	-0.05096868026	-0.0925546975	0.05094823259	-0.00844018360000001	-0.00648415092999999	-0.089111367952	0.00809550990000002	-0.06025006617	0.00833550520000001	0.06611616722	-0.0277977771	-0.097568006191	-0.04746783031	-0.0091211111	-0.0306423581	-0.02616635194	-0.04300180973
1	116549	116549	RMxYPS	-0.09596453412	-0.0388676019	-0.0893198269	-0.09877034608	-0.0271511185	0.0687412429	-0.04271367758	-0.00992953917999999	0.00239305989999999	0.0334761432	-0.00597295	0.0372147371	0.002793917683	-0.03128270435	-0.0829384425	-0.0516611687	0.0338304676	-0.0488182236	0.00744640669999999	-0.00169080659999998
1	116851	116851	RMxYPS	-0.04104513	-0.1145129074	-0.0577554293	-0.080817884	-0.159778543296	-0.0755194667	-0.20845075899	-0.13969282211	-0.15020409363	-0.149590313888	-0.18800142864	-0.11573667386	-0.0415791679377	-0.0397693008	-0.14870145872	-0.143979349523	-0.02708236091	-0.0746767716	-0.05638088154	-0.08422227888
1	117255	117255	RMxYPS	-0.417418063393	-0.37838964869	-0.69892348324	-0.75362038371	-0.6072272309	-0.7007491454	-0.75866006237	-0.60338075146	-0.50781758157	-0.41324701047	-0.35622033061	-0.523925378	-0.5002174187	-0.368857967169	-0.01867526846	0.09190251427	-0.08588819845	0.063510512	-0.20245882642	-0.29879338959
1	117601	117601	RMxYPS	-0.0229609702	-0.0185541702	-0.0527333025	-0.000460525299999986	-0.07603611925	0.1292092066	0.0702145254	0.03550967611	-0.03927520192	0.0293340858	-0.05002130154	0.01898735008	0.0226414523	-0.0287136632	0.034114294375	-0.01007207589	0.01587794605	-0.0601816093	0.02813578124	0.02019465577
1	118607	118607	RMxYPS	-0.02583983093	0.000491629599999988	-0.05130906983	-0.0247586211	-0.04831015594	-0.0487635015	-0.1255684298	-0.0775826306	-0.076039914726	-0.07404182986	-0.03286134344	0.00741901723	-0.063931349	-0.034120990081	-0.051582796833	-0.06884158703	0.001573300543	-0.00264689496	-0.00906477998	-0.039148316746
1	118998	118998	RMxYPS	-0.38100421572	-0.31108630547	0.0660985766	-0.5219926686	-0.07242535243	0.2255051474	0.05867777024	0.02641762911	0.05207399625	0.07336860738	0.1076638055	0.07771927654	0.05149151995	-0.17313993527	-0.31996650804	-0.3495101574	-0.21273862555	-0.3799253078	-0.31964710233	-0.01367848163
1	119461	119461	RMxYPS	-0.035078598	-0.0283554147	-0.0435896299	-0.0928383378	-0.1268910995	-0.0442424738	-0.2080186903	-0.041427501	-0.0407093304	-0.0623689103	-0.04571092605	0.0593052471	0.0056653422	0.0281969082	-0.07876530396	-0.09090083282	0.0575987101	0.00211963800000001	0.04297218942	-0.077210079
1	119952	119952	RMxYPS	-0.0180581562	-0.05644984996	0.0706333369	-0.0344912492	0.11596148221	0.123041859302	0.10063555397	0.156039063513	0.02611255958	0.03538193546	-0.03286537167	0.04533480227	0.110033761626	-0.01806631875	-0.04921360818	-0.0970116672	0.00242585680000001	-0.0534578822	0.00581104762	-0.00303751949
1	120819	120819	RMxYPS	-0.07040115511	-0.177070807295	-0.20097311888	-0.066606572137	-0.2570175496	-0.20793443967	-0.1161712255	-0.11396852456	-0.184390276778	-0.11060319898	-0.16777494642	-0.05139654697	-0.12202792696	-0.11634534738	-0.11800228567	-0.14020811855	-0.10289769587	-0.12241584377	-0.10526589652	-0.095476703211
1	121454	121454	RMxYPS	-0.190206502689	-0.0272971281	0.00116045570000001	-0.0916623673	0.0026497798	-0.0224194616	-0.0142358338	0.0472039333	-0.07759334919	0.0102866298	-0.15432337373	0.0303525351	-0.0285110237	-0.0249339296	-0.06526516361	-0.135558728571	-0.09184208335	0.027311656	0.00599515314	-0.0238758936
1	121958	121958	RMxYPS	-0.10832055162	-0.10535213035	-0.01912576783	-0.0464944648	-0.07130219338	-0.05176065762	-0.017490754324	0.0166508375625	-0.02259775605	-0.00222522558	-0.0116236857	-0.03851033507	0.017287176747	-0.0472487718	-0.014262390138	-0.04477936415	-0.0322809517	-0.0455712641	-0.01585927691	-4.61882999999996e-05
1	122769	122769	RMxYPS	0.0150299519	0.0420136878	-0.0431349372	0.1569621362	-0.000560677699999998	0.1203555576	0.0148669332	0.0343668591	-0.0689065085	-0.0221851686	0.00359849270000001	0.0232593651	0.015949471	-0.0833433407	0.0329082216	-0.07662282238	-0.0059020548	-0.0718826504	0.0478946974	0.0526127767
1	123009	123009	RMxYPS	-0.0179258959	-0.03018397616	-1.09940999999669e-06	-0.01390101607	-0.0278821872	0.08131651069	-0.0794756786	-0.00866421476	-0.07955306187	-0.08947542281	-0.10516255059	-0.0117772945	0.10277254582	-0.06917056442	-0.08825606271	-0.119792677779	0.0301950372	-0.1062264213	-0.06494444184	-0.02372391709
1	123429	123429	RMxYPS	0.05257246848	-0.00895047160000001	0.00436097391	-0.022031160811	-0.018028712813	0.01214256855	-0.04463682683	0.02697179077	0.04041830748	0.000759758779999994	0.01045246653	0.04621315083	0.02378502596	0.048370075833	0.02040753522	-0.04971881255	0.085019986485	0.0692435719	0.00999777802	0.029125237449
1	124002	124002	RMxYPS	0.00881567389	-0.0317390025	0.0236593055	0.000417030299999996	-0.0528646744	-0.0177166672	-0.0512138062	-0.038184179	-0.05545269705	-0.00611781679999999	0.0048501051	0.03120676287	0.02467247777	-0.02382034216	-0.04243085911	-0.0111910153	-0.0234302398	0.0045342387	-0.01429620797	-0.01893005497
1	124495	124495	RMxYPS	-0.0391749426	-0.0172723461	0.08929896142	-0.0193099033	-0.02868724021	0.1326726804	-0.0441998369	-0.00123291635	-0.09107107395	-0.04676712858	0.00052801457	-0.04930781172	0.000619172200000018	0.0308209495	-0.080331026654	-0.17219973258	-0.00963387371	-0.06881387786	-0.07659988731	-0.09063158646
1	125134	125134	RMxYPS	-0.07046381994	-0.0138513374	-0.03180284835	-0.04262013016	0.0131108136	0.05308171488	-0.0643156684	0.03383224055	-0.06513911417	-0.03525685394	-0.05992762219	-0.03768111512	0.012384577965	-0.01198703573	0.00233363421	-0.077372688143	0.008646564	-0.0448747458	-0.02164630356	-0.01521793908
1	125794	125794	RMxYPS	0.00462896131	0.0059933851	0.01071971015	0.01357775895	-0.01300532029	0.12934602851	0.0295726301	0.0017025266	0.01896510811	0.00585995513	-0.04057159042	0.07212602673	0.012753379378	0.01284219108	-0.0015591043	-0.05771623892	0.0227562478	-0.0276361106	-0.03804667348	-0.03674810352
1	126502	126502	RMxYPS	-0.11089720498	-0.0558159508	-0.087651919124	-0.17290888424	-0.30559428019	-0.2666433093	-0.3241753551	-0.28667925313	-0.286087951	-0.362901536	-0.28295332888	-0.3032090733	-0.15229257756	-0.33244289654	-0.4060794958	-0.31477363006	-0.1099010754	-0.1773843224	-0.264794191	-0.1519056368
1	127228	127228	RMxYPS	0.0638742734	-0.085963254492	0.0469209409	0.08167554847	0.0077166944	0.1188135779	0.1150196651	0.1333724829	0.0513547073	0.1169033628	0.1180252604	0.10685123639	0.1168065397	0.02553075124	0.0244193557	-0.08723137003	0.00737745821	0.0470379196	0.04894493863	0.05559136785
1	127534	127534	RMxYPS	0.0961381921	-0.0796976767	-0.0299191788	-0.0690049193	-0.1668741478	-0.4048686887	-0.2425737753	-0.166270982	-0.21393411874	-0.16760593	-0.13790590754	-0.1425372358	-0.0472104335	-0.1519833016	-0.1095147879	-0.14442315029	-0.1258958495	-0.1899161715	-0.103695451	-0.0780798466
1	127604	127604	RMxYPS	0.25938118117	0.0856337897	0.24602196503	0.12854140956	0.1656659512	0.1780908371	0.2537165863	0.217568192	0.1566501109	0.3432382059	0.2477551849	0.3097840714	0.1381902578	0.2182544735	0.2142535518	0.19572524092	0.1098184414	0.0237973716	0.3749648851	0.239001346
1	127854	127854	RMxYPS	-0.0413125176	-0.0586060988	-0.0199214744	-0.08937472837	-0.12384940145	-0.07526385026	-0.0836292907	-0.05922985746	-0.069764262	-0.0691886928	-0.1048675875	-0.0310157413	-0.04866607495	-0.0543344357	-0.11696573478	-0.156992664	-0.0204788878	-0.0508035557	-0.0918159117	-0.0729223408
1	128456	128456	RMxYPS	-0.0258993531	-0.03624850185	-0.05219326289	-0.06382811795	-0.0671612985	-0.05294409373	-0.07617152892	-0.03981293552	-0.07720130091	-0.0411047856	-0.05880248027	-0.0220366321	-0.02042587637	-0.04034913402	-0.03139128452	-0.08672353583	-0.0190129518	-0.00488057109999998	-0.00224899619999999	-0.0045927917
1	129024	129024	RMxYPS	0.0012305886	-0.0029235447	-0.01982431102	-0.06771434441	-0.03728611796	-0.02611727405	0.01453162731	-0.036679726858	-0.03464764281	0.0304072195	-0.02859762335	-0.00735357240000001	0.08367148857	-0.00360245670000001	0.07434106361	-0.0336185832	0.0615139286	0.037882135	0.0306622248	0.03426830979
1	130628	130628	RMxYPS	0.0119934146	0.1245186719	-0.0348040592	-0.0418637342	0.04133315771	0.504682941	0.4335084508	0.1286303061	-0.0216863976	0.20491253822	0.05724847441	0.15782212665	-0.00495701299999995	0.00132626960000001	0.02617950775	0.023851959389	0.0513616478	0.10320553447	0.043248815144	0.11340318698
1	130978	130978	RMxYPS	-0.13652553748	-0.1478002171	-0.011480334	-0.08170313869	-0.07322388345	-0.07857886282	-0.12196746335	-0.03320643863	-0.08236150401	-0.0214637225	-0.05383492821	0.032145714	-0.01339510381	-0.0498112638	-0.10438389382	-0.1396682276	-0.0413631228	-0.0607682853	-0.0628386608	0.03322806806
1	131542	131542	RMxYPS	-0.6311394206	-0.6194144255	-0.6503115068	-0.7520123621	-0.5868871504	-0.5235212868	-0.7115449006	-0.7943295044	-0.6178943588	-0.8037813173	-0.5181432954	-0.6334747926	-0.6150058665	-0.551725349	-0.7788195461	-0.5519045943	-0.4712179273	-0.30174097995	-0.4066334314	-0.5123400138
1	131983	131983	RMxYPS	-0.04807182798	-0.0323650566	-0.07809394832	-0.032130071	-0.16974371169	-0.08937172163	-0.16144267718	-0.07687355464	-0.04042318731	-0.1240464134	-0.07791882544	-0.0389653243	-0.07681546213	-0.07687909862	-0.0924333226574	-0.06294732819	-0.0867193672	-0.0153608693	-0.0255806364	-0.06088151509
1	133083	133083	RMxYPS	-0.10083428274	-0.08804087111	-0.13552722521	-0.09961184452	-0.12746569926	-0.01402603742	-0.10915002188	-0.13540090301	-0.08006737482	-0.11548013326	-0.13256062124	-0.017546173186	-0.0377835587	-0.06471066883	-0.11436594915	-0.14580066344	-0.004926674827	-0.0330924026	-0.05392208612	-0.10783373389
1	133618	133618	RMxYPS	-0.00277359264	-0.04235029939	-0.04415757343	0.000263885829999998	0.0139957839	0.02337650864	-0.0674601799	0.04541986678	-0.04719448991	0.04021237536	-0.01318545748	0.02611756349	0.01895132029	-0.04264802221	-0.078077378	-0.08084401864	0.00828562603999999	-0.0244562959	-0.00282504472	-0.03487395068
1	134103	134103	RMxYPS	-0.04659262205	-0.0632841249	-0.040821895845	-0.01842576101	-0.07738483856	-0.02267056818	-0.16555827013	-0.048621414905	-0.01028488037	-0.05564351699	-0.042676535815	0.00715532025	-0.00925715931000001	-0.01409330589	-0.05696545104	-0.066785519	0.01118509072	-0.0114465541	0.00109794492	-0.02609147517
1	134589	134589	RMxYPS	-0.09802145395	-0.02397359399	0.000955997330000007	-0.044166185323	-0.0024535929	0.00748769586	-0.06583982939	-0.00418917617	-0.025315004093	-0.00411874558	-0.0893825705	-0.00419150237	-0.00176623809	-0.04740901384	-0.03844541866	-0.08981245016	-0.04685228227	-0.0518977633	-0.02855478704	-0.012989891558
1	135183	135183	RMxYPS	-0.01246864392	-0.0043894329	0.04732561731	-0.02150654263	-0.05029100119	-0.0887055879	-0.0812477672	-0.0599107193	-0.03649886112	0.000455521399999992	-0.0040751607	0.0121134954	0.00919301953	-0.0032908868	-0.06381451991	-0.05268980428	-0.0132352897	-0.0269870866	-0.02940593333	-0.0117124497
1	136043	136043	RMxYPS	0.0319510413	0.02500812258	0.04836984669	0.0430174237	0.078395317847	0.21696389235	0.10155183208	0.10014709583	0.02734863776	0.02430087501	0.05130641753	0.05739924517	0.10017180995	0.0053653847	0.0121052159	-0.09213103098	0.0189758825	-0.0442041022	-0.02204048756	-0.04823017961
1	136669	136669	RMxYPS	-0.06245722223	-0.05515042054	0.009455643524	-0.056974544347	-0.139717546	-0.0316584048	-0.1250512723	0.0067700532	-0.0102112058	0.08087948656	-0.048398843016	-0.02216353117	0.0155778811	-0.003972787681	0.127403572465	-0.07548221921	0.00221790335	-0.00463987403	-0.00529994226	0.00574808932
1	137134	137134	RMxYPS	-0.0131160542	-0.04563603476	-0.07360876552	-0.0066688944	-0.0730666666	-0.00809535457	-0.000741142299999997	-0.0138549656	0.0378800713	-0.0660051169	-0.06219773425	0.08185505399	-0.01341271396	0.00814446620000001	-0.05361638205	-0.09975305474	0.0612499113	0.0072791636	0.02596259569	-0.03546378469
1	139047	139047	RMxYPS	0.032595202	-0.0519166123	-0.0174799959	-0.0620675711	-0.0422835486	0.0988530241	0.1211881819	0.0447352828	0.0141192599	-0.0336641783	-0.0960036618	-0.0159944564	0.0722180994	-0.0188098033	-0.00527081609999999	-0.08661901894	0.0314471583	-0.0268653413	0.0199416302	0.000152968199999992
1	139313	139313	RMxYPS	0.02099014594	-0.02539147474	0.0423097007	0.0727896599	0.07492079309	0.1826308053	0.178172061	0.1700491218	0.0286114058	0.01305537605	0.0309682287	0.1572334365	0.14686334334	0.0509808674	-0.07131352374	-0.08867425992	-0.0109571512	0.08496055992	0.048543672519	-0.04559428029
1	141804	141804	RMxYPS	-0.0898528782	-0.0793913893	-0.0884187655	-0.1374960297	-0.0474869198	-0.0993790438	-0.0833150788	-0.0142069133	0.0213589627	0.0451127632	-0.05844810487	0.0498028303	-0.0476846444	-0.022002767	-0.04394802727	-0.123783489793	-0.0404947846	0.025274574	0.02427883501	-0.0287375158
1	141915	141915	RMxYPS	0.1690217269	0.3412408344	0.2263242876	0.0562251649	-0.0314559105	-0.0296112385	-0.13294678	-0.0880886908	-0.02096983864	-0.0157795601	-0.0499949245	-0.02143712707	-0.0395354431	-0.07723641555	-0.0245502326	-0.0882951752	-0.0258285082	0.0078265797	-0.0346676581	-0.0526168659
1	142546	142546	RMxYPS	0.0029087398	-0.0423087666	0.0143121004	-0.1174296081	0.00993238119999998	0.0668059306	-0.0741401933	0.0122741078	-0.035546711	0.01155245742	-0.007596222	-0.00179285230000001	-0.0228751478	-0.0264552812	-0.02869750829	-0.08003693887	0.0159135362	0.00568757779999998	0.02197300883	-0.00789271513000001
1	143069	143069	RMxYPS	0.18567703576	0.0383101598	0.046810762	0.0809218254	-0.1606380162	-0.2320814174	-0.3079285562	-0.114755041	0.0498357217	-0.09316472714	-0.09052093964	-0.06719797551	-0.1338113682	-0.1616025697	-0.08068010152	-0.10379369725	0.01562517317	-0.0861906404	-0.03779922026	-0.03250096022
1	143601	143601	RMxYPS	-0.04486508869	-0.04132830528	-0.142542797117	-0.09826359628	-0.0927548192	0.08977566237	0.01071332729	0.007775469593	-0.06099793769	-0.04943787686	-0.08423155323	-0.023826966936	0.01073031911	-0.047033379401	-0.040532993025	-0.10348438086	0.016809720337	0.1450469256	0.00860064493000001	-0.06300387003
1	143808	143808	RMxYPS	-0.06869962583	-0.0160756704	-0.15227144906	-0.03258560928	-0.1968461628	0.09640916301	-0.1410004523	-0.07846250318	-0.11850641535	-0.116843913674	-0.09927277219	0.02904360474	-0.05499824013	-0.10136609256	-0.0889845618	-0.192086916602	-0.04482320285	-0.2016830922	-0.15503948138	-0.07134778573
1	145616	145616	RMxYPS	-0.0387128239	-0.0229169272	-0.0316447428	-0.0470958092	-0.13503632502	-0.0085970762	-0.1443795377	-0.0901822415	-0.0798191395	-0.1152982573	-0.10356560859	-0.0512775867	-0.03392464799	-0.0289222332	-0.06547727211	-0.10799259622	-4.77369999999921e-05	-0.0503234472	-0.0558986225	-0.06708540529
1	146740	146740	RMxYPS	0.04478720009	0.10666392865	-0.1104788436	-0.17143256685	-0.0703751695	-0.1035444097	-0.2142697818	-0.0822323939	-0.07265852016	0.024102450953	0.05449147928	0.00521607610000001	0.02798042646	-0.05744059032	-0.08667847242	-0.059637385526	-0.000681042620000002	0.0350213503	-0.051835303686	0.02519660584
1	146822	146822	RMxYPS	-0.1759748079	-0.0691940075	-0.0038957671	-0.0942606244	-0.1431559729	-0.0705007598	-0.2083369832	-0.1244836828	-0.13550928237	-0.09343522315	-0.11288526382	-0.0619722409	-0.13814660137	-0.06576861185	-0.04968929247	-0.15690282446	-0.0776691828	-0.0592122592	-0.07997054901	-0.09643657068
1	147509	147509	RMxYPS	-0.00844835460000001	0.0211535975	0.0932433577	0.03046112	-0.06100494999	0.03279904868	-0.08224142381	-0.154167409553	0.07565677459	-0.06949464388	-0.0979730173	-0.06405763488	0.00507293622	0.02678306183	-0.08486260587	-0.09457182132	-0.000897766500000008	-0.0391023688	-0.0274053059	-0.00952871146000001
1	148148	148148	RMxYPS	-0.04575927321	0.0341934651	0.06189836332	0.03570245877	-0.04012545536	0.15370125689	0.0492954397	0.0141002707	-0.03637793038	-0.00121992801	-0.0632946882	0.0080279062	0.0143276474	-0.02298585279	0.00528802219999999	-0.09827134234	-0.00557009980000001	-0.03347429029	0.0138202361	0.03321474913
1	148888	148888	RMxYPS	-0.0793169989	-0.00285382629999997	-0.0296883465	-0.0431862874	-0.1274281197	0.0349809061	-0.1133990185	-0.0725425405	-0.09152921446	-0.02098755	-0.0784587085	-0.0663039579	0.0068686419	-0.066060888	-0.0390582191	-0.0715571056	-0.0253335021	-0.0273491759	-0.0410017515	-0.0389783231
1	149564	149564	RMxYPS	-0.0835264758	0.00109226539999999	-0.100155016	-0.0836431491	-0.128986461	0.1193575993	0.0419618683	-0.0406334166	-0.000619600899999989	0.0128487179	-0.0816616	-0.0685422908	-0.0509908995	0.0251116122	-0.0020855528	-0.1362363606	-0.0580734718	-0.0179898315	0.037709282	0.0321328045
1	149975	149975	RMxYPS	-0.0204031819	-0.00528812609999998	-0.1291657214	-0.0177019824	-0.09040051988	-0.1249094255	-0.1584983381	-0.0651404338	-0.0619160102	-0.0810169941	-0.0528448308	-0.0260515987	0.0076640526	-0.0402265703	-0.0640410285	-0.0395127891	-0.036029691	-0.0002946858	-0.0165946202	-0.0678364137
1	150805	150805	RMxYPS	-0.0551671039	0.019981328	0.0172188203	-0.0136568055	-0.1036693547	0.0603861089	-0.1167795334	-0.0265598109	-0.0401269026	-0.0301054763	-0.00922300370000001	-0.0231806857	-0.03518165404	-0.0376333037	-0.018341145	-0.0948234708	0.00555253990000001	-0.0249803815	0.0142984784	-0.016009579
1	150923	150923	RMxYPS	0.0078821909	-0.02506373	-0.03793346122	-0.03204530126	-0.0537913127	0.0308148301	-0.0503171524	-0.08233020782	-0.0045711048	-0.032248322	-0.0455065101	-0.0579864509	-0.01430878416	-0.0422090311	-0.07176099096	-0.09816770311	-0.0903052192	-0.0123272721	-0.0370115241	-0.02378564521
1	151836	151836	RMxYPS	-0.000561122389999995	-0.0309486103	-0.029216308157	-0.013665970769	-0.1023016777	0.09675252018	-0.0782038941	0.06157000471	0.01015418997	0.0052888301	0.02741560023	0.0250974522	0.02623528726	-0.04535852182	-0.0370115689	-0.13953225427	-0.01653906712	-0.0129550078	-0.0162906073	-0.07579711143
1	151985	151985	RMxYPS	0.0556183167	-0.048699623	-0.00245899249999998	-0.1315227939	-0.0354581863	0.1220397424	-0.00694442770000003	0.0101673758	-0.0434352148	-0.1101330423	-0.07626893163	-0.0112964617	0.0658529575	-0.0254513916	-0.0139819902	-0.08167973803	-0.0011083861	-0.0759733727	0.01293204515	-0.0016785897
1	152711	152711	RMxYPS	-0.01517553561	-0.04808796712	-0.0345854993	0.0106760144	-0.10018987482	0.02689711146	-0.14290025728	-0.00191697072	-0.07110934929	-0.02059492806	-0.0771754784	0.000583917159	-0.08330557494	-0.044323998666	-0.055787459585	-0.11087979681	0.00484718999	-0.01101335647	-0.00671839621	-0.00149382285
1	152972	152972	RMxYPS	-0.08123223057	-0.0572911368	-0.04116578803	-0.06296337179	0.0198709186	-0.00945043130000001	-0.0491501203	0.04173095068	-0.03011760874	0.0650483788	0.00458004797	0.05546927867	-0.055927140081	-0.02327303997	0.02129471812	-0.03322512373	-0.02538468097	0.011857091	0.04106355662	-0.00461875994000001
1	153476	153476	RMxYPS	-0.0585877081	-0.1050392666	-0.0879070483	-0.00651235979999998	-0.21477647436	-0.3174316371	-0.36921223125	-0.137953201	-0.08870084743	-0.04070497502	-0.23015648103	-0.09320976789	0.0259682528	0.00308816310000001	-0.124530085641	-0.22888740234	-0.09572632499	-0.20187070429	-0.13421280951	-0.03280537256
1	154334	154334	RMxYPS	-0.03411545396	-0.0372442408	-0.06912871335	-0.09530300539	-0.159371092268	-0.08360486398	-0.24935705512	-0.08022026212	-0.04597717772	-0.12852704166	-0.05884118097	-0.00936422250000001	-0.07505402863	-0.02256836327	-0.084213513	-0.07712680689	-0.00342312179999998	0.00539582850000001	-0.01307928952	-0.087957305498
1	154505	154505	RMxYPS	-0.0772576449	-0.0486071925	-0.00419423390000001	-0.0110559982	-0.0292643959	0.060110218	0.0745044318	0.00227407359999998	0.0081502624	-0.027336514	-0.0499785455	-0.0392601377	-0.00864958469999999	-0.0737457939	-0.0549069394	-0.0997529503	-0.00151718089999997	-0.0458836456	-0.0163718305	-0.0340200971
1	155543	155543	RMxYPS	-0.059408510902	-0.046684816908	0.01061795425	0.03658181099	-0.03972588496	-0.00532068975	-0.0202491842	-0.0019553761	0.043400938136	0.054854266071	0.024731452012	0.07038029045	-0.047583262239	-0.061635275822	-0.04554947525	-0.09990467722	-0.00607980030000001	-0.00244423839999999	0.01209187741	-0.011208099656
1	156176	156176	RMxYPS	0.04101607198	-0.03183260098	-0.00623685539	-0.06061370156	-0.17389990297	0.07050003198	-0.1424348459	-0.04688388993	-0.07157522156	-0.06808047181	-0.16672125342	-0.028111306944	-0.082271704	-0.08461129983	-0.08870671615	-0.17132229789	-0.02351182203	-0.07212611229	-0.052776670797	-0.08454286342
1	156517	156517	RMxYPS	0.02691824803	0.03040284373	-0.02045252545	0.038995921802	-0.06404056401	-0.05347603804	-0.04307639858	0.022142209553	-0.09066104373	0.0078466875322	-0.089314578217	-0.01792106115	0.0283220158	0.01254561603	-0.01439461021	-0.08160582914	0.0152025816	-0.0349800955	-0.05042512283	-0.037315753504
1	157101	157101	RMxYPS	-0.04547736036	-0.07109901583	-0.08258504578	-0.03594297476	-0.133479799169	-0.04374272054	-0.09941853165	-0.04017149127	-0.06656317165	-0.117064318	-0.07947431307	-0.0362777544	-0.000917403980000002	-0.05382168617	-0.077945997607	-0.11039098345	-0.023113575	-0.0650492945	-0.0684910526	-0.03777695934
1	157464	157464	RMxYPS	0.02067475041	-0.0256040832	-0.01758603575	-0.066704428293	-0.014398302975	-0.00834001195	-0.02230451749	0.00408505028	-0.02394533693	0.01114925033	-0.00548724037000001	0.03083573275	0.00209137534	-0.03438723764	-0.01320056739	-0.07116059162	0.0432646031	0.00954501499999999	-0.00656604680000002	0.02825272461
1	157929	157929	RMxYPS	0.0262900602	-0.0540395414	-0.0298882411	-0.0364476317	0.0935412702	0.1346496757	0.1945642927	0.0572558768	0.0504719321	0.0485308824	-0.054402794	0.0927341124	0.1242268092	-0.06372613	0.0339339006	-0.08748919345	0.0468232092	0.0100364091	-0.0132624074	0.000422871600000013
1	158505	158505	RMxYPS	-0.109590944375	0.01442656299	0.02434106483	0.019908325195	-0.3014147725	-0.2931406266	-0.337996624	-0.224746802	-0.16306329781	-0.12868649794	-0.1328528012	-0.1513294068	-0.267681251862	-0.19455762574	-0.167226581672	-0.18342721134	-0.04494982523	0.0479501255	-0.06742651599	-0.1378374748
1	158972	158972	RMxYPS	-0.124886294167	-0.10462027772	-0.20279601822	-0.21307362674	-0.24136530208	-0.367640224136	-0.37488913475	-0.19313433145	-0.21950942558	-0.2144460451	-0.13818373787	-0.17500937579	-0.200817626416	-0.237939015	-0.13287188347	-0.12046192292	-0.12032155482	-0.09144581852	-0.09651550349	-0.12026972207
1	159468	159468	RMxYPS	-0.0587784875847	0.0366571853	-0.01892519548	-0.00491088220999999	-0.0581534367614	0.09245365217	-0.07715991541	0.011431616447	0.06958174458	0.04719148936	-0.05103287428	0.04049102439	0.0119911895	0.00392615682000001	-0.0121770847	-0.115444655681	0.0575548815	-0.00454902551000001	0.0072465244	-0.00266898488
1	160055	160055	RMxYPS	-0.0272282701	-0.0132627745	-0.017216778	-0.0878538892	-0.1553609485	0.1135677882	0.0685926737	-0.0268162681	-0.0796719853	-0.0905816224	-0.0102299886	0.000897068499999987	-0.0675095024	-0.0481755291	-0.0746012584	-0.1574463692	0.0676129648	-0.0724146829	-0.0655168295	-0.1004909734
1	166223	166223	RMxYPS	-0.0302214362	-0.0648655367	-0.0248225289	-0.0345340151	-0.08427042162	-0.0425044849	-0.0538148696	-0.0293810053	0.03869035455	-0.0293895785	-0.0697329174	0.0402536629	0.0330480595	0.00331499785	-0.0159294673	-0.0367376658	-0.010989122	-0.022774123	0.013000716	-0.0220234421
1	166734	166734	RMxYPS	-0.0383481566	-0.0299609746	-0.0151485452	-0.1010951889	-0.1917716377	0.00272778440000002	-0.058230764	-0.0558238521	0.00781397065	-0.0490934839	-0.00992320426	0.038136061	0.00903151047	-0.0075789134	-0.05497406633	-0.09635701294	0.0206673373	0.0700031702	-0.0164397038	0.00905417366000001
1	166932	166932	RMxYPS	0.00332529769999998	0.0294530515	-0.0904799321	-0.0330603942	-0.0448346655	0.0486262225	-0.0866861152	0.0099802611	-0.04351634131	0.007826834	0.0238114919	0.0131714709	0.03132378297	-0.05626284077	-0.00538905719999999	-0.1097578087	-0.0144671608	-0.0165001743	-0.0620424965	-0.0188091987
1	167174	167174	RMxYPS	-0.02086172285	-0.05904677928	-0.02591703377	-0.02941219977	-0.06246314411	0.10496481743	-0.11408624224	-0.00170190192000001	-0.0208133705	-0.0104710487	0.02704112117	0.04818258049	0.020175957951	0.01932877562	-0.07147161428	-0.07750087243	0.0328989547	0.0355265833	0.000213504799999986	0.00184611895
1	168168	168168	RMxYPS	0.05097502087	-0.00846127930000001	-0.01320077359	-0.06118144787	-0.05175126077	0.0586442323	-0.0146028566	0.002104203	0.0244365077	0.07968153977	0.0042722026	0.0128635371	0.0795171829	-0.00753962998	0.0287874496	-0.0757625256	-0.0198749219	-0.03442605166	0.0217166357	0.0296545147
1	168831	168831	RMxYPS	-0.02014143666	0.0205512238	0.01917413391	0.03170030316	-0.00169026987	0.10334067478	0.01382082459	0.05160735467	0.01274057841	0.04554710241	-0.0179587253	0.0175170966	0.0302116445896	-0.01487883202	-0.04439970164	-0.0812134496	0.0695491609	-0.0485432771	0.0043649516	-0.0259698591
1	169104	169104	RMxYPS	-0.20130485488	-0.2694296499	-0.2834149758	-0.3634194495	-0.2349529193	-0.3913215491	-0.3822766814	-0.1985737181	-0.1518598072	-0.04737308524	-0.08848204919	-0.09042541222	-0.1866112166	-0.1803426136	-0.162193803	-0.08236677396	-0.20524553026	-0.1388749712	-0.107239192	-0.1407007303
1	169417	169417	RMxYPS	-0.04603015479	0.01610997957	-0.0207022552	0.0303879201	-0.03539997219	-0.0442400909	-0.0530430775	-0.0127491031	-0.03274751734	0.09780406557	-0.05026970123	0.05300993301	-0.0432077389	-0.00339590474	-0.04867938354	-0.06336817601	0.039504285352	0.01694284492	0.01258839761	-0.000195771550000001
1	169987	169987	RMxYPS	-0.02170566495	0.03796780497	0.01032741546	0.03297844361	0.139234505	0.08699513743	0.01590949788	0.061406668704	-0.000825519169999997	-0.05119591201	-0.01281629748	0.08164228575	0.05343453335	0.0010871247	0.08489048678	-0.05961940132	0.02799336	-0.0374593645	0.04437390482	-0.003558742207
1	171426	171426	RMxYPS	-0.07266797803	-0.09325667329	-0.0497191311	-0.0533535376	-0.11504036116	-0.03391398296	-0.1192582285	-0.01735285986	-0.05137035467	-0.05496932426	-0.08553397284	-0.0254682794	-0.01987552739	-0.02487379517	-0.1360747342	-0.13944746605	-0.0425790023	0.00285252130000002	-0.0061183097	-0.03646138086
1	171921	171921	RMxYPS	-0.06514300727	-0.03056195344	-0.04643508304	-0.00617564970000001	-0.0682172484	0.0079427678	-0.1035795562	-0.00456193740000002	-0.0306895734	-0.0434570778	-0.05539826688	-0.00850418350000001	-0.0317854491	-0.03693803604	-0.06084326839	-0.07264043817	0.03287924525	-0.0336160562	-0.03671594076	0.03387056727
1	173025	173025	RMxYPS	0.0146043993	-0.05396088746	-0.0072656763	0.00421866239999999	-0.0335810257	-0.0130839901	0.0024678447	-0.00302983009999999	-0.0395856242	-0.06783598235	-0.06767553805	-0.0260427507	0.00840621038	0.000705320199999998	-0.0550762324	-0.09449594516	-0.00686709059999999	-0.0402300411	-0.01978697298	-0.02391295411
1	173843	173843	RMxYPS	-0.14290569814	0.00875976392	-0.03171505084	-0.07811511438	-0.08527393716	-0.07765588831	-0.12600619144	-0.0612501818	-0.13403199691	-0.13732065072	-0.08867245244	-0.08045106196	-0.06364676951	-0.0817611082	-0.13189828121	-0.13468615567	-0.0545722677	-0.0466497615	-0.0728904372	-0.0347717312
1	173958	173958	RMxYPS	-0.09713794	-0.079559979725	-0.04565731714	-0.0905443973	-0.06646097745	-0.16285703137	-0.14422841872	-0.06213092882	-0.11976218279	-0.08207705572	-0.12377470337	-0.11326569595	-0.124247791715	-0.01919533112	-0.052322794538	-0.18313192572	-0.0648364475	-0.084930977	-0.10465098521	-0.0501235440967
1	174744	174744	RMxYPS	0.03124409573	-0.03141504834	-0.00575688809000001	0.04453729104	-0.000764532089999999	0.05398338264	-0.0286495474	0.0297686506	-0.0454783313	0.0283154101	0.0244663402	0.0183791397	0.02938238183	-0.017066773	0.00208216078	0.00485298079	-0.0300727883	-0.0478300102	0.00631899029999999	0.07050619719
1	174936	174936	RMxYPS	0.0366289915	0.00361542919999999	-0.0080931521	-0.0584630874	-0.0930585972	0.0071589853	0.012736235	-0.0259655528	-0.0620229322	-0.0478808747	-0.0943157662	-0.0207997221	-0.084937483	-0.062924841	-0.0848889521	-0.1177243623	-0.0475520795	-0.0640872479	-0.109647166	-0.085235827
1	175539	175539	RMxYPS	-0.16908623846	-0.0080152564	0.0396113817	-0.10082672018	-0.2242047479	-0.2601714895	-0.2022082463	-0.1766191968	-0.1749879567	-0.2142479997	-0.1692885069	-0.1959480491	-0.1258882253	-0.1797200693	-0.1444556001	-0.23869081727	0.0142670325	-0.10108528069	-0.1507180814	-0.1455321385
1	175987	175987	RMxYPS	-0.06207735501	-0.0655103412	-0.0571587215	-0.03541431933	-0.0873708339	-0.12743918883	-0.07938403477	-0.0516115613	-0.03915414949	-0.0491006451	-0.06719204258	-0.05231578864	-0.08798152187	-0.04493598161	-0.059502506281	-0.08978634196	-0.06337142379	-0.0606762465	-0.14847408274	-0.0524358689
1	176429	176429	RMxYPS	0.034572168202	0.028151795341	0.1094297967084	0.064242945297	0.02728975435	0.05413090237	0.10656008881	0.01428964211	0.09277706241	0.05959448033	0.02058262451	0.06801746515	0.02808987336	0.083563401047	0.03149203063	0.00306585744	0.07949592861	0.04482117623	-0.02183114559	0.045253987615
1	176648	176648	RMxYPS	-0.0476047716	-0.06498128242	-0.0708978541	-0.0488264675	-0.0944765214	-0.1455926263	-0.0847620158	0.0359814346	0.01294559716	0.0309751194	-0.05649778635	0.0599716091	-0.0190049318	0.0481321674	0.03237745527	-0.02079717223	0.0246946289	0.0195950928	0.0512287781	0.03248131942
1	177854	177854	RMxYPS	-0.13782862474	-0.085499285569	-0.09289834743	-0.18714768811	-0.167706311607	-0.115173597863	-0.0620111612	-0.102602481344	-0.11578176079	-0.15625600173	-0.15805533617	-0.11655031064	-0.03056265058	-0.15088881336	-0.08537280204	-0.16824690744	-0.05909013497	-0.11912687144	-0.12948994902	-0.0689494733
1	178538	178538	RMxYPS	-0.0386972959	-0.0543226329	0.0124794669	0.0554205328	-0.1466033336	0.0265045931	0.0646441976	-0.0360940951	-0.0045167733	-0.0504070161	-0.0466305057	-0.0701603206	-0.0076418003	-0.0251591086	-0.0080520067	-0.0459625178	0.00409812170000001	-0.0526345933	-0.0516396797	-0.0281423236
1	178987	178987	RMxYPS	0.00704830669999998	-0.0894344012	-0.00499845739999999	-0.1214399671	-0.0548307302	0.0692141696	-0.00191872160000001	0.0447277277	-0.10388649394	-0.13852438084	-0.1436735038	-0.0126083145	-0.0120609699	-0.0099712297	-0.00993676609999999	-0.076804448	-0.0314737734	-0.0322257699	-0.1064006693	0.0114477278
1	179949	179949	RMxYPS	-0.15901517687	-0.08378843469	-0.15661935138	-0.0581830863	-0.07957696506	-0.3006316921	-0.147427708683	0.042882198944	-0.00924276160000001	-0.05640116977	-0.04688010136	-0.0145361214	0.02092700985	-0.0307238275	0.0218410798	-0.0590319411	-0.0786395246	-0.0632142324	0.00764604349999999	-0.02715667641
1	180011	180011	RMxYPS	-0.0560009685	-0.0344801504	-0.0395799668	-0.0922319802	-0.0791610664	-0.00713906289999999	-0.0271223047	0.00139763699999998	-0.02610325	0.0305943118	-0.0713351376	-0.0028189723	-0.0236701542	-0.000751331399999999	-0.0468191665	-0.03729344584	-0.0424735945	-0.00160952089999999	-0.00332123195	-0.06985490779
1	180507	180507	RMxYPS	-0.0536698069	-0.0660707319	-0.11889841381	-0.14303227464	-0.1396374531	-0.0308588305	-0.1238593113	0.00126354369999998	-0.03877108486	-0.1157472706	0.000537904500000019	-0.0387350035	0.01469816962	-0.0494767657	-0.038745439	-0.1115369133	-0.0526748652	-0.0389905062	-0.0468902877	0.00297030970000001
1	181007	181007	RMxYPS	0.05029250177	-0.00695188250000001	-0.0224214457	-0.12796246514	0.00377726394	-0.0798739397	-0.0606748047	-0.06717610983	-0.0120369846	0.00575789484	0.0285762111	-0.0281618501	0.000311861780000006	-0.0839926597	-0.04053899263	-0.06227204871	-0.0504329615	-0.027956213	-0.04173186221	-0.06709456013
1	181550	181550	RMxYPS	-0.10680606728	-0.06094528042	-0.03588054815	-0.05684944648	-0.07249725054	-0.0175492464	-0.0191875308	-0.04695811806	-0.0134037168	0.0143641268	-0.03542626665	0.0211117082	-0.0457679379	0.0143416917	0.03075368345	-0.09919745336	0.0179369384	-0.000434865600000001	-0.0055068207	-0.04266145188
1	182087	182087	RMxYPS	-0.028353949554	-0.10613781681	-0.115686716475	-0.18546446258	-0.22107223799	-0.12099451268	-0.23957611256	-0.12051279073	-0.08319713074	-0.16676490849	-0.0417861913147	-0.13713720779	-0.14238747089	-0.1389739614	-0.19306594914	-0.14199297759	-0.09180873917	-0.0627794602	-0.11636735966	-0.13539867223
1	182490	182490	RMxYPS	-0.0494674809	-0.03977178957	-0.0156949987	-0.0267574735	-0.0902193979	-0.0332899003	-0.0898694734	-0.0569141884	-0.0254019488	-0.040185738	-0.04860196834	-0.0180567263	-0.05998771215	-0.0290670521	-0.03697583759	-0.0466023518	0.00819505210000002	-0.0124610248	-0.02790605045	-0.04467493434
1	184444	184444	RMxYPS	0.02304127934	-0.18424776937	0.03577064654	-0.0466683279	0.03344726664	0.0800727838	0.09127770768	0.007412630902	0.01422887405	0.055776213	0.01072401138	0.03914736154	0.06037896136	0.06481847828	-0.02415746692	-0.22206566438	-0.1500960164	0.0149056904	-0.07300845218	0.01136839312
1	184642	184642	RMxYPS	0.2691252301	0.1151129693	0.2914581765	0.3477238142	0.1467090655	0.2625673864	0.3054948394	0.2748038631	0.2369979585	0.196923771	0.1553079577	0.2568786866	0.2095246406	0.2051555753	0.1165967098	0.01676397808	0.0210761175	0.0645175422	0.105233482	0.1519952486
1	185103	185103	RMxYPS	-0.04409791208	0.00302825129999999	-0.00340798672	0.02108349668	0.03604009694	0.0371301752	-0.0154383935	0.0567803717	-0.0279441641	0.05744983872	0.03637219753	0.0497890568	0.07423021684	0.0105612705	-0.00327216216	-0.03998902758	0.0415979748	0.0376462495	0.1080530992	0.01529572619
1	185497	185497	RMxYPS	0.00475585479999999	-0.0264810972	-0.0154207811	0.0136229559	-0.00275897079999998	0.1106653548	0.00598425029999999	0.0320470906	-0.0495180127	0.0170256815	-0.0376241773	0.0108557222	0.04071857602	-0.0602265303	0.0135047461	-0.07793035662	-0.00890417759999998	-0.0904102058	-0.05108315091	-0.01638517898
1	186049	186049	RMxYPS	-0.06376739889	-0.0424980495	-0.06217844207	-0.12704099357	-0.09633768419	-0.12981610766	-0.19233409946	-0.06923681359	-0.094755176117	-0.098706787108	-0.09174965145	-0.06951150836	-0.075955982143	-0.07860687933	-0.042604602665	-0.0977088218	-0.0421977467	0.00128046969999998	-0.01963917073	-0.00157301682
1	186590	186590	RMxYPS	0.04274869036	0.04163925443	-0.0239088154	0.0025475828	-0.1134655248	-0.0481174209	-0.055087152	-0.032237211	-0.0042600283	0.01573034388	-0.02001479218	0.03807141162	-0.00560252809	0.0249829565	0.022368544348	0.000780459080000002	0.0237230006	0.03273659045	0.036576336825	0.029225174746
1	186861	186861	RMxYPS	-0.15783811441	-0.0250414532	0.0787492958	-0.0128497589	-0.1237507065	-0.2202919504	-0.2790445462	-0.1726439523	-0.0237745405	-0.1011123931	-0.123165492284	-0.05671035097	0.0313364918	-0.038721853	-0.0426824176	-0.17391945037	-0.0799639816	-0.0925531544	-0.12746871409	-0.01720799847
1	188341	188341	RMxYPS	-0.0187124016	-0.0118180081	0.0515631927	0.1076420982	0.0152744647	-0.1987915756	-0.1944470323	0.0427857751	-0.0452182569	-0.08484679028	-0.11871009041	0.1029437192	-0.0238666734	0.0127324843	-0.0276368966	-0.08408759217	-0.0463396673	-0.0714284445	-0.0429720828	-0.0261636938
1	189870	189870	RMxYPS	-0.07694628886	-0.102191358185	-0.13964178883	-0.04810773227	-0.12221481083	-0.14117599073	-0.22593144	-0.1168001440815	-0.08357625813	-0.039357649721	-0.06702819567	-0.08230054009	-0.067598836512	-0.00695965049	-0.050198673188	-0.06022994157	-0.06651683838	0.0013061573	0.06874473463	-0.045859747285
1	190423	190423	RMxYPS	-0.0932993396	-0.0532833795	0.0384253559	-0.054199128	-0.27645048709	-0.1869607319	-0.3349463693	-0.294234718715	-0.1318305986	-0.1692664043	-0.15330226439	-0.0782621205	-0.0733707	-0.0897509903	-0.0501363348	-0.13988173496	-0.1339011053	-0.0844251321	-0.1281600536	0.0075180507
1	191749	191749	RMxYPS	-0.02227037737	-0.0663851439	-0.01423493022	-0.06122515834	-0.13670736395	-0.04314760139	-0.10406500917	-0.10246427814	-0.08074917406	-0.11607186921	-0.0440452941	-0.0149714273	-0.0598878869	-0.0518656518	-0.13275780613	-0.16276537204	0.00139800800000001	-0.078826823	-0.0953208212	-0.11106858715
1	191860	191860	RMxYPS	-0.0159506854	0.0301275835	0.08735156242	0.11401311151	0.1198482633	0.19715946867	0.16624867673	0.112732276	0.07741631265	0.1649259852	0.1064884891	0.08550670525	0.0669468922	0.11801392356	0.0825205926	-0.0583797485	0.0291469604	0.0601234659	0.136302341	0.0908543603
1	192612	192612	RMxYPS	0.03725977618	0.0936271721	-0.04849366286	-0.07670816595	-0.088453233	-0.27389721537	-0.2478137026	-0.01191007243	-0.12782606407	-0.0231115743	0.0867781708	-0.00709456749999998	-0.0367440703	-0.104467673943	-0.068105306	0.0574927374	-0.0487707566	0.0277573956	0.0755419577	0.0540910822
1	192948	192948	RMxYPS	-0.07574905641	-0.0119275056	-0.03702851414	0.020131312017	0.04631795671	-0.04754051145	0.04119766681	0.06315090089	0.000882092919999994	0.0536068583	-0.0694118267	-0.0212577278	-0.02577526005	-0.0782845347	-0.0448114675	-0.139814136	-0.043362349	-0.1209511455	-0.1321026889	-0.1736872307
1	193494	193494	RMxYPS	-0.04527206702	-0.08343539488	-0.034686259977	-0.0394487329	-0.1168232885	-0.06725051147	-0.011862270344	-0.0120906564704	-0.018537917379	-0.0341980299	-0.01737959683	-0.04357849281	-0.04898311345	0.00228720219	-0.02773952061	-0.0406082529	-0.0593864325	0.0370411675	-0.0112191376	-0.05615490037
1	194235	194235	RMxYPS	-0.015441968454	-0.00797122821	-0.00087957592	-0.02076994195	-0.04142570907	-0.03213180722	-0.06032609983	-0.019628064363	-0.01631234826	-0.01582499463	-0.00861561748	-0.00478484919	-0.01157616444	-0.04833578874	-0.02135990287	-0.03275129955	-0.06072913814	-0.0355179815	0.00127346172999999	-0.000136958989999998
1	194493	194493	RMxYPS	-0.008051766694	-0.02056963688	-0.0240913416337	0.013013473978	0.02631277703	0.00953919438	0.00995565875	0.014384184385	0.00255295558	-0.12249278833	-0.00902402753	-0.00439187534	0.04158914423	0.00201896136	0.075469384118	-0.03581917445	-0.000337022609999998	-0.0383272062	-0.00266666944	0.01239320115
1	194861	194861	RMxYPS	-0.09291002438	-0.06123338115	0.01510127837	-0.0692045634	0.06469907717	0.0135831855	-0.09513113538	-0.0210993112	-0.08278068903	-0.04265786623	-0.04779366724	-0.09744142362	0.01551739344	-0.07433107335	-0.05770496043	-0.11392084483	-0.1621484444	-0.15711477166	-0.092325676977	-0.0728977582065
1	195579	195579	RMxYPS	-0.008749462	-0.05100465796	0.03876395362	0.000803408380000002	0.09793924364	0.06464844675	0.12352868517	0.03641885874	0.01036036863	0.08539407452	-0.03273572747	0.05874079683	0.05335814171	0.05326937487	0.01855175259	-0.09857049164	-0.0426133017	-0.0613907792	-0.0230984292	-0.01678298487
1	196107	196107	RMxYPS	0.00756401364	-0.07963142863	-0.05391806793	-0.09306437801	-0.176328395	-0.0738507056	0.0276558762	-0.01507439104	-0.037409626363	-0.02240134527	-0.04726545584	-0.00569600814	0.0402195334	-0.03708013843	-0.008558200994	-0.08267339929	-0.07854415122	-0.00847273370000001	-0.00635376634	-0.06108414621
1	196581	196581	RMxYPS	-0.22097300945	-0.0760035856	-0.1271984992	-0.1582083651	0.2819559728	0.2257307413	0.3119044508	0.1444797404	0.00764192914	0.01259391662	-0.03230373475	0.13840972237	-0.00523963840000001	0.06049343501	-0.07451625217	-0.07721252068	0.06857974891	0.05156737865	0.10052062717	0.01221446174
1	196990	196990	RMxYPS	0.05330663615	-0.00239111822	-0.0828193483	-0.0770745615	0.04596934133	0.1201524977	0.1853819195	0.1065226736	0.02027933508	0.04289500935	0.09432647217	0.05066781527	-0.00527717009999998	0.0323801295	-0.08396787632	-0.02679015223	-0.0742444943	0.0633835464	0.02105896613	-0.0534543269
1	197453	197453	RMxYPS	-0.0299859758	-0.03767559674	-0.000934920100000014	0.0100149904	0.0474157953	0.1757046759	0.031146769	0.00457495495	0.0028149626	-0.01495842789	-0.0615205139	-0.0616578524	-0.0323378534	0.0392211352	-0.06273780558	-0.11245890056	-0.06137171654	-0.0763870253	-0.12885175705	-0.03236393054
1	198085	198085	RMxYPS	-0.0677267523	-0.1098555135	-0.0260157685	-0.037565331	-0.26168901803	-0.1119354311	-0.1513810944	-0.1803795406	-0.088989836	-0.0973860221	-0.18392557494	-0.0930165583	-0.0537324307	-0.0227914184	-0.0713244952	-0.0778642197	-0.0725515923	-0.111680091	-0.1056046318	-0.0887897711
1	198576	198576	RMxYPS	-0.2848202274	-0.33653429303	-0.3970602738	-0.3722462862	-0.177853181	-0.3035046373	-0.1108343651	-0.0323650826	-0.372960441	-0.1830983891	-0.2305153847	-0.3267166733	-0.3926566656	-0.2006575261	-0.0592698525	-0.0882775011	-0.17469604575	-0.072754188461	-0.18668405251	-0.21327795993
1	198728	198728	RMxYPS	-0.16768248388	-0.0168188215	-0.26097918513	-0.260276479783	-0.524655834	-0.241351165	-0.2667068648	-0.2671815915	-0.11943286351	-0.2506249179	-0.249256850223	-0.21724668938	-0.15825843205	-0.1582941145	-0.23701775026	-0.0972695236	-0.140223265	-0.1414456917	-0.124688395	-0.17680076072
1	202640	202640	RMxYPS	-0.0639426599	-0.0237140857	-0.00860345360000001	-0.00162004060000001	0.02064604455	0.0790039374	0.0101861961	0.0240547789	0.0180140818	0.00839000620000001	-0.0697004096	0.0107211767	0.0144978645	0.00492172329999999	-0.03156888642	-0.03055724473	0.000303648699999992	0.0196579224	-0.0434866809	0.0315711588
1	202986	202986	RMxYPS	-0.0194364378	-0.03286072027	-0.02058689395	0.0156183759	0.0185596782	-0.0330555011	-0.089316351	-0.05973647786	-0.0357345999	-0.09530464089	-0.0500029077	-0.0503146757	-0.00695166349	-0.0308267405	-0.0679901582	-0.08598146586	-0.0939705191	-0.0504820463	-0.0806785762	-0.01455012052
2	8496	248496	RMxYPS	0.016659333308	0.027146177169	0.04831726886	0.12752075622	0.01442424861	0.03359233053	0.073763663968	0.00548700105	0.02809545738	0.09041485655	0.09953423833	0.11281763416	0.000663204660000003	0.04601094371	-0.027274847858	0.04164368376	0.03119605462	0.06420702084	0.07056006802	0.024532198967
2	9541	249541	RMxYPS	0.03097887227	0.027423279037	-0.01986798568	-0.01910965221	0.03137262554	0.07612622036	0.07722905764	0.04697088931	0.06910957337	0.055774349614	0.10199046374	0.05754217503	0.02804898118	0.01228722287	-0.040336404907	0.026983238785	0.02621955542	0.07966858143	0.04775066799	0.060331935707
2	10210	250210	RMxYPS	0.04538551367	0.02014655684	-0.029203425541	-0.05943017111	-0.074180671316	-0.094344512424	-0.096757643171	-0.0108500169787	-0.02498135957	-0.04298190378	0.05676282111	0.04909784579	0.05488700675	0.00827457706	-0.07100504284	-0.00921931403	-0.01576541577	0.04704703567	0.03972169862	0.023548095259
2	10572	250572	RMxYPS	0.01107428538	0.03598550689	0.01156474223	-0.05615671411	0.08382066005	0.07926371471	0.07276239654	0.0401757277	0.00120572751	0.04510183059	0.04123142902	0.09594082004	0.05369136782	-0.00502933706	-0.01218705744	-0.03252219806	-0.00263596478	0.00651053104	0.0050579364	-0.000382346809999989
2	11072	251072	RMxYPS	-0.04853081379	-0.03752790714	0.00467563437	0.009926648804	-0.017321993051	-0.13248190262	0.020038045	-0.01415625402	-0.01723817223	0.00634937018999999	0.02880511916	0.04391887323	-0.00781381916	0.00970160572000001	-0.030267228124	-0.05500856593	-0.02867324587	-0.03227609996	0.00269898751	-0.02935920372
2	11470	251470	RMxYPS	0.06433466949	0.02283514686	0.04019840581	0.01866420605	0.01305050922	-0.04443065617	0.01008809035	-0.07308870185	-0.0123029732	0.04990074959	0.10826148482	0.05530694036	0.02424627493	0.07178545414	-0.02906879139	-0.01348680592	0.0188636655	0.067905790187	0.00688453671	-0.02513178215
2	11855	251855	RMxYPS	-0.2058247929	-0.22824887268	-0.31507259274	-0.40613352698	0.03802446727	0.1617773879	0.06625568676	0.01134869967	-0.007639921465	0.009017122019	-0.024004404	-0.009026080976	-0.28219023606	-0.17952902783	-0.17377314752	-0.128229003386	-0.19637558491	0.03545648358	-0.05950826184	-0.12700932614
2	12485	252485	RMxYPS	-0.02196143323	-0.03339376052	0.08988684851	0.122599684786	0.1388311065	0.1521380207	0.09159375347	-0.002094758869	0.03260606427	0.01393365434	0.02938184343	0.02144097837	0.08497477425	-0.1056197098	-0.02688966512	0.02109809511	-0.06906430241	-0.07696907017	-0.06835276988	0.006039624074
2	13169	253169	RMxYPS	0.03558761849	0.07934088346	0.12941328605	0.050945841704	-0.08225647062	-0.0501498564	-0.06306209724	-0.02057498179	-0.03606803252	-0.02758701446	0.00235588724999999	0.03069123147	-0.07935782897	-0.01023860687	-0.08480745147	-0.03712948872	-0.00593243379	0.013954338988	-0.02159886099	-0.001090048366
2	13609	253609	RMxYPS	0.1152571266	-0.01569382709	-0.00479941320000001	0.00176835620000002	-0.1955027961	-0.1242686907	-0.1606238861	-0.2519257704	-0.1065709106	-0.1643510093	-0.05795900131	-0.3153113092	-0.1783722544	-0.1717293643	-0.2042189582	-0.07550097249	-0.19916049099	-0.20569705287	-0.1560533335	-0.1456216349
2	14298	254298	RMxYPS	0.07070719143	0.0238139933	0.051779711751	0.068255091415	0.03740515193	-0.0077952064	-0.00781011616999999	0.06569071411	-0.018611586534	0.024864123515	0.037355532223	0.04838793794	0.013464478244	0.03250861224	0.08020973401	0.023826103468	0.021741819697	0.00796077061	0.0399949844666	0.048176051761
2	14472	254472	RMxYPS	0.18404356924	0.10890039659	0.10507712174	0.15251929154	0.17301848103	0.20404535988	0.17167307536	0.07485967598	0.20569355721	0.05769513542	0.00648905471	0.07822907377	0.13181864845	0.11392724335	0.036782294416	2.6475459999984e-06	0.14230500187	0.04036315319	0.0265796578	0.03644491804
2	15234	255234	RMxYPS	-0.02604842793	-0.01348703355	-0.0094168969	0.04613157006	-0.084721712225	0.02551648057	0.00551191709	-0.06727077872	-0.012496747925	0.05237515031	0.052793098026	0.07579010086	-0.048345218601	0.00355210204	0.065034299792	0.02894428951523	-0.000547021369000001	0.07299798571	-0.00923729491	-0.01953872689
2	15518	255518	RMxYPS	0.111657580373	-0.00541623160999999	0.10047320191	0.09238266134	0.0450858209	-0.05299825509	0.00568080992	-0.06491762155	-0.03857911823	-0.03983991033	-0.04884259105	-0.00239244357	-0.04415653444	-0.010914044546	0.0389719111	0.012682059	-0.00446171117	0.0217370166	-0.0404766099	0.04483207242
2	15830	255830	RMxYPS	0.0894697352	0.073719203245	-0.01485719904	0.0394163582627	0.06251947159	-0.01224697034	-0.00890728403	-0.03225544587	-0.005075442856	-0.0023178851	0.0494595719	0.03040676655	0.04726031428	0.05300182702	-0.05031768445	-0.06148730956	0.00283903694000001	0.03758535663	-0.0389637166	-0.02707414204
2	16530	256530	RMxYPS	-0.030090478759	0.031221239835	-0.01492259129	-0.02350368771	0.05170398578	-0.062865425378	-0.11566142944	-0.06361601684	-0.01399026962	-0.033957679065	-0.02917842147	-0.02298112906	-0.03307752385	0.02229881823	0.04262615258	0.04992573771	0.02663906182	0.00613653625	-0.01209777696	0.01549506102
2	16749	256749	RMxYPS	0.02883522261	0.03911964251	0.01670634815	-0.00453352003	0.02493130286	-0.06907607025	-0.0935123772	-0.06669897766	-0.04399487249	-0.04934190633	0.0136395938	-0.04996168811	0.0146515345	-0.0157984419953	-0.01295519312	-0.048286296719	-0.01512095335	0.02430370949	0.01387425094	0.048707245621
2	17349	257349	RMxYPS	0.02656175424	0.025133545906	0.04492013249	0.01955766006	0.014912555332	-0.03826380583	-0.00846072782	-0.01168451362	0.00366183653	0.04361442943	-0.06838379823	0.12108991231	0.060105025032	0.076379741745	0.0237498470457	0.02701998712	0.02530859682	0.0152404131	0.00936864537	0.102225577767
2	18082	258082	RMxYPS	-0.0046259292273	0.05169182286	0.01868984741	-0.01153039036	0.05210703715	0.03233363933	0.06208031568	-0.0745063686	0.03479238663	0.04614415582	0.01478152171	0.03758497967	-0.0230076165	0.02722887965	0.05217217767	-0.03445052195	-0.00413844298	-0.00770793286	-0.0887671962	-0.03834391233
2	18513	258513	RMxYPS	0.03631250035	0.0710249264	-0.00166490369	0.04091837638	0.02478564604	-0.11586247521	0.01719056152	-0.024681955884	0.01842008649	0.08587290267	0.07490708975	0.11500759586	0.059898113276	0.054751983861	-0.020529911716	0.02116033512	0.01275999541	0.08168716159	0.03593236914	-0.005063854198
2	19019	259019	RMxYPS	0.04715009488	0.05752980104	0.016247020962	0.04248339045	0.130135295912	0.0195675661	0.08005241735	-0.00456635616	-0.035560948401	0.10384706725	0.02922626093	0.08466508685	0.11355994482	0.01480064594	0.077599209249	0.04118693888	0.00332363313999999	0.00871663068999999	0.0573894409	0.03959389984
2	19470	259470	RMxYPS	0.15024504659	0.19521291951	0.10232634539	0.018155290517	0.118156271317	-0.10050716148	-0.01561020692	-0.0139249467	0.000875691999999997	-0.01683947548	0.05148068064	-0.05069415493	-0.03234770902	-0.00844745014999999	-0.03473775092	0.03572020299	0.057684737192	0.06278823751	0.05713134797	0.092012973336
2	20268	260268	RMxYPS	0.0225955028	0.0226530191	0.06432765382	0.038882042135	0.06000089954	0.0842131122	0.106800573452	0.03798895298	0.0468050918399	0.035140031504	0.04968946523	0.055623835082	0.05620306319	0.04145728246	0.03999957945	0.0466658584269	0.038860192297	0.06736024681	0.02639797229	0.05041293512
2	20520	260520	RMxYPS	0.042056350659	0.04237428211	0.04214800957	0.07759513412	0.14169888861	0.0072218999	0.0575609456	0.04526188243	0.00954541504	0.05785656089	0.0170940634	0.01960973885	0.04108893818	0.01084536923	0.074347393258	-0.01369905509	0.00790634793	0.01371793247	0.03314169672	0.07337949302
2	21325	261325	RMxYPS	0.04005130228	-0.044319489425	-0.08645664721	0.03403440841	-0.0533566348	0.0133654836	-0.06712530636	-0.10543050635	-0.03672089199	0.02746127658	-0.0434140961307	-0.08635384809	0.0954845779	-0.00183455337	-0.02297581167	-0.03159722658	0.01614353364	-0.02553317994	-0.09666791094	-0.0143441879
2	21479	261479	RMxYPS	-0.0074524052	-0.01108078804	0.03129269212	0.01539104022	-0.07135766188	-0.10029867105	-0.01969580567	0.00226692250000002	-0.06075424795	-0.060980767068	0.01550290894	-0.0075679634	0.01755886597	-0.0761978626	0.041131640967	0.013829389479	0.01228824516	0.01407431229	0.00362200481	0.02653663065
2	21880	261880	RMxYPS	0.0517322253	0.0182068068	0.0110697882	0.0500254715	0.0974920593	-0.04767272386	0.0774402427	0.0403072738	-0.00351818594	0.0275200114	0.0459595536	0.00968772952999999	0.0295047694	0.04979432756	0.05771768496	-0.0075267608	-0.03732831973	-0.06281756431	0.01051141041	0.0509925508
2	22414	262414	RMxYPS	0.09146468053	0.04783398504	0.0647509884	0.0485896691	-0.00660156667	0.0219719902	0.0392583895	0.0316842486	0.0344745485	0.001960915887	0.08038957481	0.00381399595	0.0344496908	-0.00431935949999999	-0.00371820269999999	0.05656619633	0.01905836686	0.06741918949	0.04124268672	0.00496424934
2	23440	263440	RMxYPS	-0.05602420808	-0.03449423724	-0.01521048422	0.00497544661	-0.05800708855	-0.0136711615	0.0065687384888	0.017543303	-0.00185339803	0.0305742518	0.0157018169	0.03904008195	-0.003027120872	-0.02973500874	-0.0190337458	-0.07442677277	-0.01403120227	-0.01240065128	-0.0139550355	0.0026132838
2	23961	263961	RMxYPS	0.03986093809	-0.040202855503	-0.00868463684	-0.02488871281	0.015180101398	-0.24061973027	0.029659278004	-0.0309911222	-0.07086739622	0.018193637268	0.00729992294	-0.018580795776	-0.00223245208	0.024156377531	-0.02415950327	-0.00361768796	-0.05316885152	0.012879052676	0.03760355573	0.016038235332
2	24448	264448	RMxYPS	-0.276600261894	0.03324715328	0.01527084776	0.07055710862	0.03181128631	0.05549486512	0.01446110132	0.03250700246	-0.05889853143	-0.05750875871	-0.06180835402	-0.05631968276	-0.05313862604	-0.1096256872	0.01468365642	-0.05700381092	-0.1039256785	-0.1572698144	-0.1228595608	-0.06853160794
2	24859	264859	RMxYPS	0.08005758718	0.03712157105	0.00550027861999999	0.01081585928	-0.09218742464	-0.12206778938	-0.05632838863	-0.068533544519	-0.06847948903	-0.05422317279	-0.08547466926	-0.030254902	-0.026957192294	-0.048607996161	0.0238948698	0.00355183934	-0.04921062444	-0.00934702396999999	-0.0151576759	-0.00207570109000001
2	25345	265345	RMxYPS	-0.033733770777	-0.0311211364	0.01383309381	0.01765952463	-0.052691434819	0.078071511654	-0.01472226467	-0.06697743998	-0.0495563785	-0.06602697141	-0.02123369222	-0.05035001603	-0.045382279494	-0.05741798578	-0.06870070544	-0.11463713064	-0.08845852849	-0.04791061966	-0.09056324727	-0.091217096594
2	26029	266029	RMxYPS	-0.06448215283	-0.0343221328	-0.03782106648	-0.0479542173	0.3279424507	0.0811414783	0.3201423282	0.1576192115	0.1864020574	0.1875598531	0.2497748136	0.2045577377	0.1558034293	0.0614911127	0.174914746	0.1237136359	0.0883403712	0.0814120627	0.1417713899	0.1660394345
2	26272	266272	RMxYPS	0.03597889493	0.02250158518	0.008106454	-0.01413317783	-0.0272643051	-0.22133673822	-0.04166714079	-0.0340755888	-0.087779386426	-0.0978966384953	-0.0217902547	-0.03323000416	-0.04937295063	-0.02220488395	0.02205746416	0.00435687660000002	0.0361750313	-0.03156506235	-0.0316170434	0.0182691476
2	26815	266815	RMxYPS	0.03578889591	0.0538751671	0.00204910119	0.0460104308	0.03913559713	0.1486346169	0.04707015856	0.10143537273	0.07736864618	0.039968763956	0.08651187478	0.10390635209	0.10654946349	0.01816592421	0.06014348793	0.016983460987	0.027062107111	0.00289714513	0.06416942281	-0.00286510821
2	27232	267232	RMxYPS	0.01469805868	0.01420259551	-0.01990392317	-0.01804795011	0.028305203609	-0.05766508479	0.08362738965	0.06774494477	0.02121323736	0.12085980795	0.14152390794	0.1210069412	0.03922840557	0.05354417241	-0.00549265362	0.02085320491	0.0138759749	0.08105146472	0.0367752868	0.000506375529999992
2	27850	267850	RMxYPS	-0.1994401531	-0.0671883802	-0.1544383524	-0.1667766056	-0.0691216084999999	-0.0980042592	-0.2351252589	-0.2401446472	-0.1169662099	-0.1641032179	-0.0963935476	-0.138267666	-0.2663316935	-0.1772053173	-0.2360151813	-0.1205437371	-0.16657329313	-0.09154781447	-0.1598445914	-0.1729667068
2	28538	268538	RMxYPS	0.05794490263	-0.0153590004256	0.07109808559	-0.03744708328	0.06778445152	0.00835677036	0.05268217703	0.006131622965	-0.02529802374	0.049291006638	0.031715805995	-0.00791774048	-0.003357627717	-0.01891517825	0.059773463676	-0.008338808255	0.01403757192	0.00850849049	0.013241076435	0.03135256750987
2	28957	268957	RMxYPS	0.00268747630000001	0.0429410019	0.03610955	0.00715138410000002	0.0627620895	0.0341174293	-0.0431895953	0.00683440620000003	-0.07648895697	0.037692409	0.0182670347	0.0065831254	-0.0164560366	-0.0249238091	0.0591827489	0.0287940898	-0.01181752121	-0.007112563716	0.0178564115	0.0648539904
2	29487	269487	RMxYPS	0.03060755422	0.00726768504	0.025567676358	0.072731612557	-0.02406119826	-0.0699785585	-0.01147358445	-0.013342800125	0.02180744843	0.03212374243	0.04247182077	0.04395032901	-0.02667940231	-0.00455462355	0.03377758909	0.01305189595	0.011113393	0.07267730277	0.04474531008	0.023785338232
2	35813	275813	RMxYPS	-0.03246187077	-0.00315404186	0.00519445658999999	0.1254852867	-0.05720470438	0.04693022801	0.08295199122	-0.03557960776	-0.15870853675	-0.00231177512	0.04786048606	0.03828761587	-0.01562241991	0.00275649977	0.14085674281	-0.0189510994	-0.10254348121	-0.20209596897	-0.009878981937	-0.00493470587
2	36827	276827	RMxYPS	-0.06636357048	-0.10465496311	-0.05505335189	0.000977891969999999	-0.087571100033	-0.023248147945	-0.04567963629	0.009583833698	0.040041733036	-0.01085094644	-0.01052749584	0.073334834007	0.11251160983	0.04336712907	0.02075374778	-0.04576651615	-0.02078261762	-0.06914620086	-0.01573759044	-0.026926788076
2	37421	277421	RMxYPS	0.09120631973	0.08869550076	0.0544548514	0.1222619178	0.02990591764	0.0548504336	0.10564354906	0.05743117427	0.01866509335	0.078890898024	0.085113957974	0.1302958847	0.0426743558	-0.02480145874	0.04323563761	0.00920374193	0.00203246583	0.010723512188	0.022454865888	0.0253044845
2	38078	278078	RMxYPS	-0.00231578220000001	-0.011853892929	-0.0092759200052	0.03476534082	-0.11341840704	-0.01111907657	-0.09912391774	-0.08924716806	-0.009384501435	-0.052233506729	0.047738615211	0.00145783257	-0.06292005645	0.01592069357	-0.16607360074	0.009052324909	-0.02714079266	0.10332405697	-0.06137254025	-0.14239975028
2	38270	278270	RMxYPS	0.05342096074	0.01765576875	0.01795379948	0.0347469844	-0.05477708896	-0.081363308096	-0.045754977154	-0.05323419241	0.01132610509	0.016746772801	0.04494153801	0.026078530636	0.01303292014	0.00762598597	0.01879691344	-0.030622091838	0.03522876295	0.02613037757	0.03501495702	0.02397540767
2	38797	278797	RMxYPS	0.01422303839	0.038904959797	0.015988085746	-0.00417190598	0.010909106463	0.0117049737757	0.022442371424	-0.02316141914	0.018843687371	0.02127713977	0.05199716037	0.03124048143	0.03592310558	0.00214306242	0.01825337864	0.01682262819	0.01919679827	0.06519808352	0.03621057695	-0.0215276843
2	39432	279432	RMxYPS	0.00319627221	0.036958967438	0.01932329882	0.00790291626	0.00442998668	0.00944687138	0.04681670405	0.00336454417	-0.02638907993	-0.01115701155	0.089435774001	0.0450104449	-0.02758896372	0.05299416522	0.001085476832	0.04623862593	0.0395160113	0.0560739315	0.04324251572	0.000295430629999999
2	40176	280176	RMxYPS	0.02010663234	0.03188854465	0.030120876181	0.08198177577	-0.013790804649	0.03414303191	0.04324149745	-0.021726111659	0.01694716154	0.068447813393	0.079257676444	0.04217495833	0.01942360587	0.027600027503	-0.00988508687	0.02392507029	-0.02162136573	0.05476121672	0.03521616292	0.018438331585
2	40326	280326	RMxYPS	-0.06988394996	0.07685374679	0.18110504358	-0.00404691270000002	-0.03382308509	-0.2382518428	-0.18491358075	-0.099586438314	-0.04419173905	-0.04930894850404	-0.04205543389	0.055331533232	0.1391358229	0.04610889193	0.06280996409	-0.043795241597	-0.02231501664	0.02705191411	0.03627225283	0.09469353075
2	40476	280476	RMxYPS	-0.01476212526	-0.00648897873	-0.03382096563	-0.01591691619	-0.01550745766	-0.00819829345	0.02119668707	-0.00885694167999999	-0.01601659565	0.02870448324	0.0543646561	0.06439080536	0.02017703177	-0.00241308051	-0.011526432813	-0.028567018399	-0.00868864867	0.03120054646	0.022354371596	0.020019636931
2	41043	281043	RMxYPS	0.043916623089	0.02181736264	0.0138185798	0.03967615958	-0.027498946801	-0.04369915179	-0.02882104358	0.035557157769	0.06083187171	0.04425722211	0.07500728375	0.006956681435	-0.02462131871	0.06863100459	-0.048046736163	0.01753978245	0.00302616669	0.11839321624	0.01029757639	0.0277754485
2	41503	281503	RMxYPS	-0.03597204926	0.10412187212	0.020328053718	0.034546208374	-0.10630489414	-0.07256105798	-0.01547993626	-0.06962515005	-0.07377023543	-0.070280793591	-0.03643174651	-0.00874390858	0.00563497558	-0.07399102611	0.01019838667	-0.019671180605	-0.13244504985	-0.09074723293	0.00931369957	0.008767391
2	42184	282184	RMxYPS	-0.222794948511	-0.0358983844	-0.18922640533	-0.12852677477	-0.00653059274999999	-0.38574311975	-0.2289492245	-0.3158561258	-0.2467705911	-0.28254192349	-0.2361008316	-0.1717482489	-0.10039342841	-0.12424073101	-0.0846693044	-0.17106577625	-0.1126361657	-0.16896719121	-0.0889122923	-0.12253031648
2	42435	282435	RMxYPS	0.13650984959	0.19740993993	0.0897374879	0.09525662784	0.08476289331	-0.119459846221	0.11855700804	0.06789164758	0.030466660667	0.02548646545	0.00264409526999999	0.114169399622	0.08444596098	0.054420856207	0.118059973417	0.07865970559	0.02866400552	0.00763877647	0.05833730206	0.09822424763
2	43176	283176	RMxYPS	0.0197134343	0.032303739	-0.0568070928	-0.16303215769	0.004995176332	-0.03188995092	-0.08395052244	-0.1090499642	-0.2112776997	-0.06381351658	-0.006763627013	-0.1159627652	-0.1958014642	-0.2059867105	-0.1268325863	-0.02321672158	-0.11004683758	-0.02380339026	-0.02233491128	-0.0996307963
2	43345	283345	RMxYPS	-0.00219884470999999	-0.00548443693	0.052117868063	-0.0374729242571	-0.11279770519	-0.00588163125	-0.00663184311	-0.06339738769	-0.01368864337	-0.0299816237	0.02008832806	0.03252854573	-0.02757831904	0.00236944547	-0.04206950765	-0.0117514975	-0.01677464524	-0.006962787	-0.0143819286	-0.05478615595
2	44044	284044	RMxYPS	-0.059478043957	0.07340022006	-0.07565167425	-0.03592476639	-0.00939030233	-0.1244949331	-0.11490462705	-0.04881620445	-0.3121918518	-0.025236493797	-0.00927296238	-0.2302046388	-0.13582659954	-0.2137384822	0.06027675112	0.01036103175	-0.07810876039	-0.10568154444	-0.01322302565	0.00413420683
2	45006	285006	RMxYPS	0.10179101881	0.0914185843	-0.00109111058	-0.093710700961	-0.10413926046	-0.06690366019	0.0043708291	0.04385595157	-0.031424892025	-0.021820948168	0.061817694356	0.02708193754	-0.000371251899999994	-0.00643661958	0.096009256712	0.047744901898	-0.04863228843	0.01924902117	0.08453752527	0.01356772939
2	45266	285266	RMxYPS	-0.019625997838	0.012189998191	0.01458136703	0.01651146695	-0.01446064809	-0.078075449677	-0.00963600531	-0.072634549514	6.65805699999987e-05	0.04970623704	0.04753234929	0.016900788132	0.032251557646	0.05155263942	0.029265011563	0.053673641466	-0.0372802673	0.000947894099999999	0.052346133588	0.02565955494
2	45850	285850	RMxYPS	0.02277849058	0.03630535709	0.06930206403	0.06573006545	0.00683284757	0.018481725	0.065627345822	0.002969760569	0.01269150646	0.07597834016	0.05258093921	0.065987352917	0.01556951524	0.0475627827	-0.00509908671	0.0278920455	0.011719657536	0.07978779096	0.05458737044	0.049216060406
2	46600	286600	RMxYPS	3.49430199999973e-05	0.00422844325000001	-0.02408846268	-0.0104291903	-0.04102727571	-0.11193465143	-0.021957725746	-0.04762924997	-0.040412147746	-0.02657760083	0.00538333725	-0.02015826459	-0.0292321148614	-0.034485815907	-0.08522738742	-0.01560016404	-0.01296286645	0.000307662489999999	0.01630637817	0.04616670914
2	47059	287059	RMxYPS	0.0439787611	0.133961429496	0.08317671531	0.08062906731	0.13163413562	0.0804752406	0.13542157058	0.08507037126	0.04360018189	0.1307075694	0.09728737618	0.07761878036	0.06806913777	-0.0443818825	0.0516846227	0.06135484494	0.00160093288	0.04235099739	0.02337821192	0.0223875419
2	47609	287609	RMxYPS	0.07824482871	0.04084229871	0.068323338705	0.08010336012	0.00369830053	-0.0279633297	0.032700637105	0.02637128805	-0.01931919488	0.04744343041	0.0777527952	0.0546015201	-0.0247604224	0.03288816283	0.07102765498	0.02243702436	0.0196392307	0.08347557499	0.09314133413	0.06085492579
2	47968	287968	RMxYPS	0.00633350915	-0.01009344343	0.02649938867	0.04231589245	-0.0818726738	-0.236699505	-0.2558488276	-0.13317219051	-0.09523308683	-0.02725746124	-0.0305484989	-0.02281824042	-0.00183881859999999	-0.06094177035	-0.06325171735	-0.00858014310000001	-0.068252499507	-0.03646796018	-0.06384890216	-0.0216418901
2	48693	288693	RMxYPS	0.12562290583	0.0515705853	0.04156659312	0.04878200703	0.03540858525	0.0655324248	0.0558956702	0.01808634131	0.02219737693	0.05095424903	0.03909649537	0.10835228539	0.0497538474	-0.02359236301	0.07354307253	0.02992239531	-0.01543834524	0.01764190285	0.06342937092	0.0404670174
2	48759	288759	RMxYPS	-0.00558840556	0.022813391514	-0.01975108649	0.018882740149	-0.12135621114	-0.158683477444	-0.10117101814	-0.086814579503	-0.050205363909	-0.00214702132	0.00504445897	0.015822963868	-0.055206609625	-0.03034787799	-0.07841045637	0.007215436624	-0.00908279106	0.058914935136	-0.000662294639999998	-0.040985502812
2	49786	289786	RMxYPS	0.06451043449	0.06469150222	0.105364983954	0.08204697285	0.02397849167	-0.0226569849	0.0978987753	-0.02060467163	-0.01809850489	-0.02296904963	-0.00386890381	0.02745723605	0.0411311389	-0.016655841388	-0.017159804846	-0.03423327538	-0.06010792514	-0.02443167554	0.00101298412	0.00376943231077
2	49996	289996	RMxYPS	0.00261102987	-0.01222768989	-0.02875139605	-0.01491103044	-0.00464988682	-0.10114598344	0.05266560015	-0.0015658266	0.000377901680000001	-0.01318078274	-0.00727878009000001	-0.03257228027	0.01480899267	-0.00845204766	-0.04745842749	-0.02822468633	-0.0332634879	-0.01406580084	-0.00977450022	-0.01697380589
2	50566	290566	RMxYPS	0.06583230921	0.08459827226	0.07020795483	0.166176361768	0.02097143443	0.082511465386	0.120150981996	0.05927146822	0.05507270762	0.11748909433	0.088504794633	0.09559705199	0.0831251437	-0.01079761942	0.05145947622	0.012035339723	-0.05169874542	0.04181320665	0.01858229048	0.045814276176
2	50912	290912	RMxYPS	0.01715937028	0.06599474646	0.05265310207	0.02614416734	0.01426433137	-0.02486997257	0.08514424542	-0.007820762157	0.0155231916	0.07087127234	0.11019151962	0.07203498144	0.023037057036	0.00281151293	0.02402925852	0.02263111869	0.009393361553	0.02995157106	0.07256604425	0.03157021177
2	51313	291313	RMxYPS	-0.00131937511000001	0.03877125143	0.054530298114	0.066210979232	-0.04921255362	0.01986809511	0.029182275525	0.02473873025	0.00132480846	0.00491366490000002	-0.02775493761	0.04892879347	-0.01451888485	-0.031423969997	-0.11579961786	-0.144646157	-0.09642981316	-0.12204489504	-0.055442426	0.01165710089
2	52080	292080	RMxYPS	0.06381571698	0.032805314626	0.02045510742	0.00756842097	-0.034618123125	-0.0166767116	0.01099786849	0.003578702696	-0.01782057508	0.065744789336	0.074251552074	0.02042972858	0.02555231628	0.000485466414	0.048337635048	0.019665177881	-0.025326133673	-0.00294363348	0.017797183251	0.009072973515
2	52324	292324	RMxYPS	-0.04504294735	0.062051251255	-0.04057639024	0.0435127087	-0.10731636983	-0.04297364197	-0.10766782672	-0.06708029085	-0.08969217787	0.055586349492	0.09040724271	0.027536745929	-0.00470201045	-0.1104977155	0.04238738282	0.03282287272	-0.04973876812	-0.01844556143	-0.00863917215	0.02175872207
2	53034	293034	RMxYPS	0.012621429646	0.1426776817	0.00322037348	0.03280909543	0.0399218434	-0.0439180511	-0.0639173644	-0.0194548597	0.1224362674	-0.0250227803	-0.00718068920000001	0.08973733746	-0.03030498196	-0.06728644084	0.045236953	-0.023390354	-0.08589197855	-0.04456209823	0.0712031237	0.01119678289
2	53509	293509	RMxYPS	0.03554974615	0.02160217458	-0.01989992767	0.03601331505	-0.000668353719999994	-0.031470664905	0.03711254988	-0.07065553767	0.0112481044	0.04681045932	0.02954403199	0.00323602469999999	0.03989367705	-0.03532234205	0.04545121054	-0.02598510661	-0.02304536565	-0.0195059553	-0.0172793872	-0.00314947760000001
2	54604	294604	RMxYPS	0.0012334136	0.031134576162	-0.09333237828	-0.02936816651	0.01264557641	-0.2418314043	-0.02116466583	-0.11490766166	-0.11392221104	-0.01386191783	-0.07193297872	-0.02400981526	0.02282464863	0.00063362798	-0.013240487324	-0.03777996399	-0.0827695891	0.01311836018	0.0087341514	-0.024948505565
2	54985	294985	RMxYPS	0.01329832321	0.049524856854	-0.06798649314	-0.0327974299	0.02215855399	-0.0340106582	0.0986627356	-0.01704425932	0.01466818913	0.1466538107	0.06917548096	0.106873339159	0.05293454912	-0.05757922346	0.01519768654	-0.00900028421999999	-0.069330290687	0.037060209158	0.02301781683	-0.02960121834
2	55534	295534	RMxYPS	0.03340312123	0.009306439781	0.07207244897	0.03112088466	0.02701397247	-0.063255934157	0.08560322527	-0.01348162581	-0.03962012187	0.04422390849	0.07776604013	0.0728165686	0.06987151455	0.000276456300000005	0.0702724077452	0.04054091428	-0.03423076147	0.000426424489999994	0.0403440079	0.01526093632
2	56047	296047	RMxYPS	-0.04437866338	0.00191682119	-0.09886340353	0.01851113977	-0.07773619195	0.02658924615	0.0755994193	-0.01820219785	-0.04039993169	0.022299369486	0.0660782229554	0.02813261577	0.00812881999999999	-0.06745426374	0.017739220193	-0.02603088207	-0.01976613122	0.00564773847	-0.02191885132	0.0235780183178
2	56572	296572	RMxYPS	0.05781211468	0.01267765523	0.0482032867	0.000211899949999997	-0.04261274887	0.08008193447	0.02618341264	-0.019607631705	-0.025899883338	0.039721649862	0.075682120791	0.07589275309	-0.03074346307	-0.02473541797	0.01397502604	-0.00929917728	-0.00632090495	0.00663481802	0.00811399316	0.00923235408999999
2	56939	296939	RMxYPS	0.054428893536	-0.02859905906	0.04223880006	0.041016135281	-0.00247488397999999	-0.02958367434	0.018591594201	-0.01144822563	0.0432928735366	-0.00903705084	-0.0079416069	0.06300589582	0.01166353909	0.00316339068	-0.02423769727	-0.07020637588	-0.03691210485	0.002660992	-0.07709383673	-0.05263411526
2	57672	297672	RMxYPS	0.0153331851	0.0167079410009	-0.05153999602	0.12460701972	-0.06928240655	-0.24280308491	-0.16473053588	-0.05958823553	-0.10365972245	-0.06734299856	-0.05185204875	-0.047520832249	-0.09212502291	-0.05119940783	0.02391085509	-0.05916647083	-0.06688541389	0.033911608548	0.02850530035	-0.04291758244
2	58109	298109	RMxYPS	0.033061676025	0.000680710219999998	0.045504649059	0.027032639398	0.0211897867733	0.01806457158	0.02493152876	-0.00666701118	0.01467924096	0.05033030954	0.070130386493	0.06748898287	0.014508041941	-0.01226410239	0.0285564367	-0.000871571734	-0.020255724156	0.01272299314	-0.01805448588	-0.00370514706
2	58493	298493	RMxYPS	0.00368322157999999	-0.01467794957	-0.070711007311	-0.05226510483	-0.08684529813	-0.1299780961	-0.0468189196	-0.084572505	-0.01835004638	-0.07232421556	-0.03978714899	-0.00863485880000001	-0.04101101074	-0.09130767307	-0.06419634118	-0.082791140175	-0.02744074385	0.0137700635	-0.05435065617	-0.083630520661
2	59043	299043	RMxYPS	0.05280565976	0.04125687504	0.07004347933	0.01084609143	-0.03132405063	0.00763715525000001	0.06061535844	-0.01393523534	-0.04303779591	0.079173146381	0.07459177322	0.07378640283	0.05084075654	0.038758272351	0.00320336237	0.04335620149	-0.04699095213	0.07033125498	0.05219642642	0.05135851295
2	59521	299521	RMxYPS	0.039601349057	0.09388956406	-0.002958719601	0.02695157003	0.03688274346	-0.1128482302	0.05295046668	0.03015750795	-0.00784641188	0.02034991851	0.17311829369	0.089936202501	0.05323585099	0.06110613721	0.02189330813	0.06754215812	0.01836199981	0.09125309522	0.10153568695	0.06383331826
2	60382	300382	RMxYPS	-0.14177030963	0.068606230303	0.05346832036	-0.03971851356	0.061324386651	-0.30897466415	-0.08797525574	-0.106488481028	-0.072350075	0.08509776458	-0.03794280937	-0.04755207581	-0.07275610031	-0.0090048407	0.07275570293	0.05642106621	-0.04071279869	-0.03276592875	0.015756914291	0.012543884061
2	61373	301373	RMxYPS	-0.06357214789	0.02768290788	0.07793127666	0.05453554947	-0.065318903521	-0.17639911676	-0.05971846918	-0.07799708955	-0.10257103045	-0.032791273194	0.005251062847	0.0011510539	-0.058022714372	-0.03341607845	0.03129007738	-0.0264368410357	-0.05031358026	-0.07468011868	0.06858091314	-0.010103618307
2	61997	301997	RMxYPS	0.02240674748	0.02132045504	0.0186820885	-0.0117156163	-0.10074140575	-0.1092022787	-0.07676891311	-0.09529256028	-0.04537908693	-0.003982217179	0.02582356859	0.03444582321	0.0164725399	-0.000341184199999997	-0.02983188025	0.012228293798	-0.05189776996	0.08541871009	0.03365151071	0.003533866296
2	62916	302916	RMxYPS	0.04209786463	-0.03737557229	0.08332402444	0.00180081876	-0.04403213748	-0.17350790856	-0.14194707056	-0.128708479241	-0.04704721725	-0.06315793697	-0.06804472709	0.04501426584	0.046130575795	-0.032188899625	0.04955033152	-0.0351143857	-0.050816815036	-0.0318779902	0.03365752889	0.03167194191
2	63135	303135	RMxYPS	0.022398182706	0.02645306537	0.003773632527	0.01893925277	-0.0032906011	-0.05918718284	0.041793487369	-0.030920163775	-0.047667471401	0.07646446998	-0.01501158048	0.05363097946	0.07847107169	0.01753081963	-0.01601118502	-0.02464345414	-0.04918511925	0.014429761865	0.0257573356	0.103377508517
2	64136	304136	RMxYPS	-0.0830234017	0.0447337888	0.0112222847	0.0507997473	0.3637834512	0.2541402316	0.3959010219	0.333024494	-0.1283738511	0.1955040126	0.1666077276	0.2150997164	0.088589829	-0.1083129657	0.13044796269	-0.09619918553	-0.1280089733	-0.15136416416	-0.10849599908	-0.010132056
2	64288	304288	RMxYPS	-0.04009778544	-0.02459138017	-0.04721169736	-0.07523981808	-0.15201934941	-0.23666548509	-0.08927685997	-0.128589936823	-0.167101433518	-0.09416651188	-0.07555741535	0.03884188711	-0.08345450304	-0.089650278429	-0.01078752641	-0.048653510094	-0.09864264301	-0.00475705538	-0.04369964243	-0.04517425322
2	65142	305142	RMxYPS	-0.02572613432	-0.03583620493	-0.0062740068	-0.0224520144	0.018089495778	-0.1735901677	-0.0563570902	-0.14390624861	-0.06865872451	-0.049619689436	-0.04660573426	-0.02537283956	-0.02230149159	-0.0216663044	0.01766248531	-0.01865421972	-0.05583217719	0.040720779504	0.007934834975	0.03528681211
2	65465	305465	RMxYPS	0.01050116191	0.01589864775	0.00219305280000001	0.05317606643	0.01793488367	-0.03538627574	0.032671156	0.03057719025	0.0167185771	0.0312151495116	0.04938253799	0.042196500448	0.01483850586	-0.05023408291	0.02854885884	-0.006401253232	-0.0605308124	0.0061011144889	0.04013699197	0.09364352395
2	66049	306049	RMxYPS	0.017493011867	-0.022076966664	-0.00457774994	-0.01668570665	0.054137640667	-0.0914511092339	0.016262162188	0.00220856618000001	-0.063260862707	0.00092755013	0.04804538926	0.01061750667	0.018869454867	-0.01868848473	0.08969245584	0.01400357815	-0.0083385747	0.052501374017	0.03390198688	0.02349240936
2	66563	306563	RMxYPS	-0.0247693633265	-0.02670433127	0.04419390674	-0.04732066065	0.00511241297999999	-0.03261885637	0.01519076581	-0.016309850215	0.02265311591	0.05461438585	0.043009300847	0.04953415471	0.0231224431	-0.008237934667	0.012690181446	0.00377691518	-0.053130412216	0.015418087661	0.021039415937	0.068506628597
2	67253	307253	RMxYPS	0.011767235931	0.03448820721	0.019506214554	-0.03890145616	0.03981099273	-0.049176324257	0.02334023443	0.01675176424	-0.087406779363	0.01998739382	-0.02747277216	-0.00645355676	0.02108465378	-0.04214460117	0.020020622094	-0.023973080474	0.00157079471	-0.02996971139	0.0804923668	0.0577042407953
2	67840	307840	RMxYPS	0.05758815304	0.03111683186	0.04501701159	0.03109041111	0.044291887543	-0.03121524099	0.08554886133	0.037692879117	0.01940102628	0.04977548469	0.12490991126	0.1204851581217	-0.01070907335	-0.0391835907	-0.004278071987	0.02871297022	0.01030224619	0.08667717236	0.04262005604	0.007505330716
2	69125	309125	RMxYPS	0.031834431	0.013524045	0.0896197808	0.1198822212	-0.0072980963	-0.0492309243	0.0631076673	-0.0731905048	-0.0168241137	-0.0397863823	-0.0134915041	-0.0126531368	0.084089082	-0.05971241084	0.0577037215	-0.00570561709999999	-0.04700536842	-0.13300603045	-0.02832060589	0.0441142335
2	69645	309645	RMxYPS	0.030881916698	0.05546066351	0.05828516613	0.03705289663	0.02863593989	0.1191370763	0.09606412991	-0.04473231857	-0.05744053484	0.10461571198	0.1264780159	0.07989360666	0.0884899939	-0.0203680492	0.08879766368	0.010175941767	-0.090234911642	-0.01820196947	0.06194084656	0.055855767838
2	69898	309898	RMxYPS	-0.00185363248	0.04339327683	-0.01450304584	0.06375968177	0.043318243974	-0.07864508295	0.06944436859	-0.02433327513	-0.1155102956	-0.02514149807	-0.02131695412	0.04663425982	-0.042070669292	-0.03405163421	0.004299528754	-0.06854830311	-0.073170726104	-0.04028245254	-0.00208002808	0.00530866945
2	70522	310522	RMxYPS	0.04475811063	-0.00149003463	-0.00680916982	0.06524658991	-0.10172327882	-0.0082806904	0.02707959023	-0.03735590343	-0.10479857677	-0.0583152461	-0.0514698582	-0.023025084	-0.00799940158000001	-0.04802749989	-0.05116107633	-0.07099666099	-0.13663693434	-0.0315890358	-0.0627063469	-0.02194389015
2	70635	310635	RMxYPS	-0.0105100605	-0.0003052298314	0.02314542998	0.016904368381	0.07566538265	-0.0602242862	0.05488526582	0.00288547081	-0.04253552111	0.01243531749	0.1161053204696	0.167170901378	0.030174789432	0.01565607531	0.00919647366	0.02253575182	-0.00586543869	0.04541962518	0.0560433716	0.10670325821
2	71491	311491	RMxYPS	-0.02360596805	-0.0181929403	-0.00604967809	-0.11561998025	-0.095286616939	-0.10482432186	-0.0721352651	-0.10875100103	-0.01905464635	0.045727222873	-0.01758294808	-0.00294900969	-0.0171353115	-0.00712052795	-0.07712803044	-0.03367094605	-0.03789019823	0.06273994038	0.030547861061	-0.05399618783
2	72093	312093	RMxYPS	-0.0899682116	-0.19775902757	-0.0238149263	0.0297626783	-0.31106811506	-0.1688534511	-0.0127925311	-0.1845061297	-0.2033671347	-0.23043327416	-0.1531567598	-0.0844093967	-0.14313854535	-0.154623501	-0.4681575853	-0.5440898278	-0.31295065284	-0.33737630966	-0.17794924962	-0.17582308693
2	72519	312519	RMxYPS	0.09160978106	0.00946050767	-0.01961721967	-0.016597849832	0.02088164484	0.00240654327999999	0.00315764421	-0.03309480188	-0.015910458068	0.03247585482	0.0748383185	0.015834283244	0.05052852817	-0.028195453283	0.03820316369	-0.00561946124	-0.01920567911	0.014991729996	0.0818373589	0.03225344291
2	72591	312591	RMxYPS	0.09479116763	0.044988712578	0.18708407384	0.23149530548	-0.0192276658	-0.00784900640000002	0.1223905172	0.0294833784	0.01859692128	-0.052756309243	0.00345104728	0.06420428717	0.00176437779999999	0.086911192401	-0.03595449044	-0.19836172473	-0.10522884463	-0.1784964937	-0.09772259793	-0.008635302122
2	73356	313356	RMxYPS	0.09784235318	0.081174601751	0.00348267981	-0.0544383074	0.064392086223	-0.1238840079399	-0.12428960129	-0.1492129489	-0.04172180437	0.01575529758	0.10059605934	0.10424848288	0.03691639284	0.00274666039	0.0043588618	0.05328383959	0.02549539308	0.09222764504	0.09181932479	0.05670876387
2	74099	314099	RMxYPS	0.00163387149999999	0.01490224396	0.00486770119999999	0.03555259007	0.02428833417	-0.019062099889	0.0668149271	0.0496086167	-0.01464336398	0.05998137222	0.03949648108	0.07771299774	0.02930806497	-0.02175894487	0.0335235628	0.01613277333	0.0348700776	7.7134099999987e-06	0.0121045825	0.04964267166
2	74685	314685	RMxYPS	0.05470901296	0.05040920032	0.03912430008	0.0299674146	-0.0215491851	-0.0362391819	1.88070000000096e-05	0.02416061073	-0.0079036903	0.08389637715	0.09035088307	0.07445968644	-0.0102213575	0.00214703108000001	0.01955255441	0.07999010813	0.065616921216	0.11798988881	0.043981603	-0.01138880609
2	74960	314960	RMxYPS	0.00151141743	-0.00568195045	-0.02704859477	0.00569662796000001	-0.02956979781	-0.17510742391	-0.092078836858	-0.11072432279	-0.05368504238	0.0290042678035	0.0402049462336	0.0728971953	-0.02731493408	-0.05456584356	-0.05091573985	-0.02804551138	0.00389043873	0.04682137327	0.04435635867	0.03021723177
2	76184	316184	RMxYPS	-0.017615150971	-0.04430393859	-0.03523784265	-0.00787241316999999	-0.04650718653	-0.08545946877	-0.02296826460546	-0.153966731426	-0.070377024329	0.02604163698	0.03929298812	0.03626981803	-0.03976139963	-0.09333327379	-0.066304453114	-0.03586777786	-0.08291383668	0.0289550336	-0.02442925054	-0.05015689234
2	76467	316467	RMxYPS	-0.00618184584	-0.03983807724	-0.04325673172	-0.02434366046	-0.08689864472	0.0100939794	-0.10046541074	-0.1206000096	-0.09734464278	-0.03520632087	-0.02385884095	-0.09070977441	-0.07942860724	-0.094553652035	-0.0424396533854	-0.03723659501	-0.08511769331	-0.0165258419	-0.00106070051	-0.03285563915
2	76821	316821	RMxYPS	-0.05614576677	-0.04431811982	0.01556876478	-0.04596288583	-0.08869033509	-0.12047325427	-0.04217230986	-0.15524595621	-0.0582035682	-0.09119780734	-0.08902075211	-0.04872860716	-0.065858334288	-0.05197081908	-0.02469689525	-0.07678578379	-0.0759243479	-0.02544544203	0.00992578757	-0.0351563004
2	76944	316944	RMxYPS	-0.07909693485	0.03881828351	-0.01693158918	-0.034042591612	-0.234195497	-0.0421270982	0.1072414544	0.07620633471	-0.08284782929	0.03774221119	-0.03314282654	0.06024641816	-0.00331049794	-0.08950660101	0.11954768718	0.0399859990707	-0.057641652378	-0.025947365788	0.023144629387	0.00199229044
2	77574	317574	RMxYPS	0.000868497239999995	0.015750871505	0.0018558378	-0.03512024154	-0.041677603276	-0.13548962856	0.022556886218	0.000500028120000003	-0.09323785211	0.027648587574	-0.03286136875	0.03628327121	-0.01721061569	-0.0633552089	0.06952296579	0.01225194039	-0.033896872974	0.00733346268	0.003763589546	0.022050684811
2	78679	318679	RMxYPS	0.04869150665	0.03558398741	-0.018616512516	-0.04454661318	-0.20182530316	-0.06667179081	-0.18335802318	-0.143523653262	-0.043441274362	-0.07457401586	0.00191420672	0.06234947161	-0.05072691856	-0.0731659324	0.012581331055	0.01813166627	-0.022040997	-0.023609842937	0.03944879925	0.00742169943
2	79038	319038	RMxYPS	0.02137319565	0.0298317949	0.04639963898	0.07338240158	-0.044364197142	-0.1177960699	0.06294941602	-0.06162217717	-0.120184495934	0.03433480684	-0.06409623289	0.0016492379	-0.0307369322	-0.06616318331	0.00944504116	-0.03333372742	-0.0146838703	-0.00307379942	0.03626808132	0.03710045465
2	79461	319461	RMxYPS	0.00691373080000002	-0.01352889986	0.0192264519	-0.0525533413	-0.012700172162	-0.04069346618	-0.03314373479	-0.0608459357	0.01931232303	0.073069375683	0.01512325417	0.08763092444	-0.02845619698	0.0050807073	-0.04058244682	0.01715801162	-0.06171741933	0.0476091367	0.02227483916	0.02320100399
2	79834	319834	RMxYPS	0.014697860278	0.04789235291	0.01699635616	-0.0276332092	-0.08951184355	-0.12649058892	-0.01909448582	-0.02022937558	-0.16173066304	0.07428945741	-0.08131684441	-0.02308527295	-0.0161432272	-0.17337759593	-0.063662073379	-0.026608883107	-0.05142057197	0.03497910534	0.051400991273	0.02319435727
2	81499	321499	RMxYPS	-0.035493623912	0.09662804685	-0.00729390866	-0.00806524957	0.17293881543	0.03562552813	0.19023542126	0.08124305457	-0.09362550507	0.074596561505	-0.02099630172	0.0261425446156	0.057695774938	-0.1362581291	-0.02498910026	-0.00851210186	-0.03611791984	-0.01752427353	-0.03433151751	-0.04056259838
2	81995	321995	RMxYPS	-0.026689485343	-0.048267006502	-0.02686383041	-0.024000845352	0.11228212013	-0.0042874768	-0.053480980935	0.121795656698	0.04477960662	0.12778201085	0.09300383338	0.1093674946	0.0905378461	0.1433877962	-0.001998135019	0.049527367502	0.04638667863	0.08639859039	0.019419989107	0.06096685307
2	82571	322571	RMxYPS	0.000443156490000006	0.00701853548	0.038199669144	-0.017823570733	0.011962614085	-0.13072122482	0.009879185974	-0.09218950394	-0.06727619687	-0.02583797358	-0.034881027316	0.04457386321	-0.009960402538	-0.02965347785	-0.038917653905	-0.05237528159	-0.08679350331	0.008629544812	-0.0027856528	0.0206896312
2	83150	323150	RMxYPS	0.00616980104	0.01358311357	0.02340604206	-0.00634554427	-0.04755992996	0.05271650329	0.04258872025	-0.07856233151	-0.03228086144	0.03205404168	-0.02378694281	0.0371550834	-0.04063723349	-0.069008889169	-0.0625979949	-0.04648878352	-0.03846679384	-0.04708056053	-0.0345672664	0.04444144342
2	83468	323468	RMxYPS	0.05402412396	-0.0105800994	0.0835661553	-0.0375560965	-0.1715718518	-0.07727258969	-0.1591397484	-0.1145127686	-0.14507345823	0.058585575744	-0.11863064398	0.10357504943	0.0596975184	-0.094051173616	-0.025242595335	-0.05832762715	-0.051730903816	-0.04209572527	-0.01434044379	0.03408626088
2	83942	323942	RMxYPS	0.06363126639	0.03461976299	-0.03860321557	0.02404686895	0.09321180629	-0.05139053655	-0.00806945756999999	-0.17143096806	-0.09229102378	0.04155958458	0.01854856213	-0.03498581573	-0.00864474064	-0.07724171138	-0.09827118119	0.0022222157	-0.07630310436	0.08800550724	-0.054279218421	0.00249187422
2	84629	324629	RMxYPS	-0.031436558	0.1488714627	0.08951208792	0.04904885496	0.0045841964	-0.11666532415	0.1284746558	0.0152625637	-0.03760667911	0.116906583	-0.0548715465	0.0472606297	0.08676110639	-0.09489766629	0.0519681906	-0.0261424721	-0.0573886069	-0.03910221779	-0.00886262190000001	0.032598618
2	84983	324983	RMxYPS	-0.10832692701	-0.00822264563	-0.00847027183	-0.005336925828	-0.0064072249663	-0.03568738194	-0.092303401058	0.02033239083	-0.01928936072	0.03268491344	0.01560072571	0.04607349793	-0.0183476340579	-0.048196801028	-0.10969623457	0.01095422173	-0.06216634556	-0.00229839434	0.0023385948	-0.01239445276
2	85502	325502	RMxYPS	0.0411610255	0.12234988084	0.03894351465	0.12771745249	-0.08676685407	-0.19676829752	0.1096039232	-0.0241250983	-0.0963382936	-0.00190998109	0.0085853624	-0.0470272922	-0.02097576039	-0.03756675158	-0.01892060483	-0.01685307065	-0.06145797701	-0.00401651001000001	0.02956874524	0.06904052825
2	86105	326105	RMxYPS	-0.02526628545	-0.09086487704	-0.01234555639	-0.03885202419	-0.008894823613	0.06160196208	-0.02355734566	-0.07842474272	-0.04189142191	0.01089003415	0.0170230869	-0.02528270146	-0.02850310843	-0.01449441589	-0.05146018236	-0.04897938305	-0.01546144583	0.01464633363	-0.07871511488	-0.02527817608
2	86487	326487	RMxYPS	0.015789828368	0.0356780255	-0.0054995915	0.06805104148	-0.02549734989	-0.21350038137	0.00822372023	-0.08561487525	-0.1867278943	-0.07754200746	-0.0891374342	-0.01508833529	-0.03025195998	-0.05337794403	0.05896906816	-0.042548520231	-0.00277845646	0.04007616093	-0.05468624476	0.00074418884
2	87014	327014	RMxYPS	0.1418022893	0.01981255738	-0.09179900805	-0.07503947562	0.156359443931	-0.17358914192	0.05478356386	0.00270134529	-0.03718285019	0.17657262396	0.034717534651	0.05512519611	-0.00269057267	-0.00524737555	0.155254219102	-0.00918152732	-0.07026192582	0.0627099241	0.08086904202	0.08048635432
2	87524	327524	RMxYPS	-0.01580375586	0.00580290086	-0.02758782977	0.02865385023	-0.01746022425	-0.09902972557	-0.00462372696	-0.03609448357	-0.04545169624	0.048776645274	0.02638960649	0.0328754962	-0.01835097943	-0.04383802101	-0.0112171742507	-0.002290164299	-0.03659086515	0.0268840987	0.00581329925	-0.03661903604
2	88044	328044	RMxYPS	0.09801502185	0.03974262687	0.08341467189	0.036348400012	-0.0030206169	0.00687420341	0.13367097296	0.03000483103	0.024323543461	0.05170339194	0.0951442484	0.08875152879	-0.02171354303	-0.00284157806	0.001154207582	0.03104026	0.0111377029	0.09892632636	0.039350925823	0.06143180854
2	88389	328389	RMxYPS	-0.017099363376	-0.03680611557	-0.01018308438	-0.08689893636	-0.10115274292	-0.2959386831	-0.28001952941	-0.18550375265	-0.16705576645	-0.16225172119	-0.205853589077	-0.14989008386	-0.11182611176	-0.10983594068	-0.09585287835	-0.04630335909	-0.1415684507	-0.12853884309	-0.05535408875	0.00754470696
2	89302	329302	RMxYPS	0.034796066199	0.00674207591	0.02903418692	0.023181002847	0.05686034987	-0.04543231787	-0.00020516441	-0.02428892703	-0.02537728688	0.01850135558	-0.00481270771	0.04009911217	0.01586553508	-0.049326244327	-0.0004439912	0.01071306327	-0.090553791465	0.0273826539	0.01085866739	0.00921483916
2	89783	329783	RMxYPS	-0.02083826502	-0.05516346423	0.032526606905	0.01624125167	-0.00280066896	0.06292618576	0.00812392378	-0.02237167067	-0.002557082961	0.035394430311	0.052250702597	0.08547074199	-0.0094388571	-0.04299307729	-0.038376052129	0.006227964924	-0.00091663926	0.036109502883	0.00853923557	-0.01812982949
2	90383	330383	RMxYPS	0.00594995697	0.01978646203	-0.05818566461	-0.03802314594	-0.0747816224	-0.100487190387	-0.0483496197	-0.10296414528	-0.09596175044	0.03794972065	0.06210135701	0.0079101873	0.0186093714	-0.10206079309	-0.00772395577	-0.01970701552	-0.09443801171	0.00927639692	-0.03992606983	0.03955562823
2	90713	330713	RMxYPS	-0.01174682912	0.07513847678	0.01088051621	0.064214506353	0.16343274343	0.03271335385	0.08508549198	0.11944605685	0.00210216221	0.17604789941	0.00603299992	0.14669868324	0.02486565158	0.06127259051	0.055409448891	0.00604899925	-0.033080500029	0.0717538373	0.04293721702	0.074364609186
2	91800	331800	RMxYPS	0.07891914831	0.01184517741	0.049466772037	0.09044591816	-0.00657590042	-0.150787946688	0.01519176982	-0.03100391488	-0.11630362429	-0.0497166773	-0.04153235648	0.01971242478	0.010225417609	-0.08295940153	-0.03029416343	-0.03500268268	-0.07743509553	0.01622420526	-0.002567711871	0.01920905405
2	92360	332360	RMxYPS	0.0167245598	0.02799856765	-0.0260649617	-0.0383085974	-0.12535904182	-0.19340847163	-0.08794068755	-0.13978571753	-0.13352725792	-0.07735194002	-0.07901518342	-0.02717563156	-0.04454526589	-0.0717849556	-0.10510306018	-0.036653856695	-0.09031422566	-0.01220458031	0.019329203829	-0.03248404713
2	93101	333101	RMxYPS	0.08425451717	-7.01452900000003e-05	0.0052674589144	-0.027330974097	-0.02028908425	-0.11132055731	0.09470221562	-0.03289815581	-0.02204865419	0.04139258245	0.02376286774	0.02877781406	-0.025016621288	-0.03412664525	-0.051319910767	0.005869697532	-0.02158985689	0.00951342647	-0.0142065539	-0.05698734321
2	93389	333389	RMxYPS	0.033862367699	-0.02536722588	-0.02353204015	-0.02640429607	-0.02816175644	-0.1460327394	-0.0590293572	-0.03703060247	-0.06845304046	-0.06761229239	-0.05971131247	0.06576123074	-0.024148240259	-0.04323708759	-0.10819239178	-0.0485120089	-0.05165088892	0.00532449434000001	0.019832945842	-0.04873827221
2	93983	333983	RMxYPS	0.01906525813	0.00281122902	0.00512380375	-0.0290005014	0.07718884245	-0.00014379984	0.04952748898	0.042541685	-0.01758852868	0.04013588452	-0.0405388523	0.080851984	0.06258568648	0.00600428707	-0.01884468919	-0.03483458901	-0.04213271774	0.01548811398	0.02588449829	0.01774808839
2	95095	335095	RMxYPS	0.07807948731	-0.00817957566999999	0.0112032132	0.0227877772	0.04271572004	-0.00871709950000002	-0.028026757	-0.02316578411	-0.01758361703	0.0489648608548	-0.031519737408	0.05185600317	0.04569142094	0.01073329465	0.00772153126	0.05591584787	-0.01380744867	0.00286695671	0.019140172401	0.02346338903
2	95612	335612	RMxYPS	0.12619618264	0.126121734012	0.01752920878	0.01902906889	0.03212895882	-0.01254167499	0.02285615	0.01377618095	0.0900868767	0.06396600539	0.009676149267	0.09200177313	0.05545755065	0.06354203308	0.02003035248	0.09947777265	-0.02270974302	0.21639383447	0.07468665537	0.02300056993
2	96330	336330	RMxYPS	0.0245450929369	-0.017766604215	0.02975532564	-0.030221094693	-0.0131443068	-0.07768691014	0.05039804518	0.02474882724	-0.054128892717	0.09309559973	0.06905511714	0.07454028761	0.00109245237000001	-0.05558248533	-0.00419793469	0.01922915311	-0.02945426856	0.03443934047	0.05522400845	0.0068160454752
2	96374	336374	RMxYPS	0.00327044098	-0.00283763835999999	0.07851629587	-0.03478942276	-0.09148932589	-0.21288067619	-0.15543986921	-0.19094456436	-0.09195416216	-0.18259589972	-0.1179478664	-0.09550374132	-0.12427781727	-0.17338423323	-0.06609905164	-0.10304849877	-0.14924116165	-0.03788874484	-0.0765965437	-0.08628009258
2	96791	336791	RMxYPS	0.07925008038	0.05024432947	0.06975796019	0.05722783912	0.05573819818	0.046419657473	0.091241625452	0.00260869769	-0.06228944166	0.01144709212	0.00805819579	0.044706549526	0.08526335576	-0.10352472249	0.016836448127	0.034464107	-0.07196517964	-0.04571910803	-0.001257682125	0.04651857501
2	97886	337886	RMxYPS	0.00620857319	0.05372726842	0.04407305332	0.01206155114	0.041223957645	-0.10720798591	-0.07905704934	-0.05789195551	-0.06674815429	-0.095329726503	-0.08844676526	-0.02774536652	-0.051354848755	-0.06079481377	-0.02812700734	0.020511768516	-0.09143229326	0.11669460756	-0.03772236141	-0.02094034827
2	98864	338864	RMxYPS	0.03487014774	0.0476473363607	0.02930363142	0.00148625372	-0.01785763367	-0.088041430598	-0.00701865356	-0.08605092139	-0.07628311535	-0.0382602198	-0.03928594252	-0.01533983011	-0.08536583905	-0.0845552988	-0.01056842512	-0.01510083805	-0.07201238491	0.00875243514	0.03019173827	0.01315023485
2	98942	338942	RMxYPS	0.05872400014	0.04434579661	0.06145796595	0.09134185297	0.04480125887	-0.0701126609	0.03649380318	-0.00843744588999999	0.0046269805482	0.039680627507	-0.08961079459	0.08551041817	0.00794317572	-0.01343385217	-0.05111959426	-0.04039160716	-0.04426010312	0.02529017238	0.007583369164	-0.00067292679
2	99466	339466	RMxYPS	0.1509440815	0.04564501581	0.03243282111	-0.07983659661	0.05017786375	-0.1294975885	0.05329038319	0.1175034635	-0.05086795824	-0.02019856792	-0.04498875848	-0.06417395488	-0.02437997521	-0.02267499129	0.05496613313	0.08635845462	-0.13358038565	0.07885423593	-0.05008123943	-0.0001210220541
2	100155	340155	RMxYPS	-0.0010071763167	0.002028828088	0.0676630802	0.03435228009	-0.045814314388	-0.12145497408	0.03836114189	-0.029948765469	-0.040205721946	-0.01075984846	-0.045389949687	-0.01306701747	-0.05260320046	-0.0376716443174	-0.08008019978	-0.018408631371	-0.05757194056	0.00810116343	-0.000642224189999999	-0.0162234723957
2	100415	340415	RMxYPS	0.07131823131	0.0581340021	0.1135921846	0.08553085169	-0.018358247	-0.08342020404	-0.0380200511	-0.1026573743	0.00773364507	0.027597562898	0.01812887774	0.075258819229	-0.03317516252	-0.028617561374	-0.01381639612	0.00364511679	0.00425040759	0.01149711508	0.031038259281	0.05848519384
2	101105	341105	RMxYPS	0.0543552862	-0.01070584082	-0.01004298157	0.00869646397	-0.03969118804	-0.00121062152	-0.03921906702	-0.01725319039	0.01071268466	0.03360159064	-0.02130115448	0.04498246468	-0.0324421119	-0.03203659514	-0.05642740167	-0.035677646838	-0.05608209647	-0.00239667294	0.005970403068	0.005044794136
2	101509	341509	RMxYPS	-0.01232659197	0.03002284865	-0.06054122972	-0.02548091082	-0.03202494812	-0.15233535142	0.04008184768	-0.01387314049	-0.10136582603	-0.007645214614	0.010962455082	0.0535362404	0.01209910871	-0.07080425467	-0.03193731562	-0.09491777556	-0.09760719537	-0.001126937966	-7.902737e-05	0.004680634314
2	101583	341583	RMxYPS	-0.020867681748	0.033793159077	0.04370285101	0.03235229953	-0.00504955447	-0.0070044061	0.04037353417	-0.01555929381	-0.00691862437	0.04949363727	-0.00685312815	0.0324708634	-0.011531441413	-0.07272325548	-0.026094790374	0.01281981108	-0.04212103388	0.04082335145	0.01865490414	0.04089292975
2	102142	342142	RMxYPS	-0.01820687815	-0.05411176789	0.036735645018	0.04169780444	0.015034154492	-0.05384480903	0.01656744545	0.002200723398	-0.08734936902	0.05507145674	-0.100693231844	0.0712043368	0.01275644789	-0.09385416089	0.032970978838	-0.00979868726	-0.1254815933	-0.05497340087	-0.00736106155	0.056595869953
2	102949	342949	RMxYPS	-0.02316410168	0.000691219940000001	-0.0131291135	0.00245645585	-0.1125394315	-0.1845949708	-0.04974524066	-0.06629521911	-0.05865089195	0.02979122791	-0.04152645901	-0.02173812396	-0.06094306939	-0.06432048455	-0.06703380701	-0.07017470387	-0.1304417086	0.03833237244	-0.0704695786	-0.06341984342
2	103190	343190	RMxYPS	0.03238983929	0.035385756072	0.04439554913	-0.0139565912	-0.16936074114	-0.26862713488	0.0294495466	-0.1621176855	-0.109570419319	-0.0159003736	0.0145698615	0.0176656662	0.0427851671	-0.06334643397	-0.05843202808	0.0303669882	-0.0857684468	-0.00551427170000002	0.00821409829999997	0.0490904111
2	103588	343588	RMxYPS	-0.01611953001	0.02479537359	0.02981720755	0.06766803582	-0.03184520223	-0.088968585978	0.0573053355	-0.09477559387	-0.048840168968	0.017026629335	-0.05736780527	0.058592959391	-0.00949763164	-0.025576576574	0.00220100303	0.0162206282197	-0.05159761068	0.05135639995	0.02481885401	0.02063771714
2	103654	343654	RMxYPS	-0.1071649684	-0.02162627864	-0.1344063806	-0.14126270436	0.09322341303	0.1252675669	0.1370239995	0.09429965439	-0.04620142993	0.07313055837	0.06841668425	0.1199401797	-0.1716835322	-0.25325520872	-0.0562835093	-0.27418794145	-0.16955411392	-0.19699850873	-0.11963377153	-0.11229937648
2	104385	344385	RMxYPS	0.00699455277	0.03993758505	-0.01196388269	-0.02013610581	-0.02714145232	-0.177306418403	-0.02327939556	-0.08295514559	-0.08662394869	-0.03464494898	-0.08657915171	0.01979367069	-0.0272175129	-0.11302800569	-0.04176664724	-1.72078499999992e-05	-0.1187185372	0.02358740412	0.04633735747	-0.00550855827999999
2	104955	344955	RMxYPS	0.00158650806	0.037882304613	0.06330518616	0.152391192606	-0.043245858661	0.00370174745	0.06814901237	-0.040708592508	-0.06951433962	-0.097329937791	-0.16792041299	-0.04706024029	0.05457715764	-0.085211951607	-0.06752389678	-0.0498458689	-0.11310421683	-0.05020895879	-0.02916290763	-0.0368326102
2	105451	345451	RMxYPS	-0.02993750558	0.04572692571	-0.01951050434	0.00127708344	-0.04807702201	-0.12000645238	-0.12295857615	-0.03643131488	-0.026986360775	0.02728797608	0.02445455021	0.07422166366	-0.012700005373	0.012150275804	-0.05438346909	-0.02636912512	-0.03900161495717	0.02823460918	-0.00644742184	-0.03557740748
2	105975	345975	RMxYPS	-0.09799473603	-0.18206320331	-0.029840182884	-0.145122239631	0.03822732211	0.07807575407	0.0008945592	-0.08955958123	-0.015126982733	0.1075379646	0.02389115344	0.1390736849	-0.14815261836	-0.09533263427	-0.1169895447	-0.07745387135	-0.17570743464	-0.1088293119	-0.16302569592	-0.09035287201
2	106548	346548	RMxYPS	0.00605635962999999	0.00585304709	0.04402185562	-0.02623098929	-0.03394754291	-0.17304773535	0.069288642	0.00316100389999999	-0.10184464395	-0.06734645675	0.0187783242	0.0351386649	-0.01202801005	-0.07908146415	-0.06377022358	0.09646715466	-0.10059333415	-0.03537271934	0.0216195354	-0.0620585085
2	106653	346653	RMxYPS	0.04125193434	0.1331127914	0.1115756782	0.2300460804	0.07719000661	0.01460212817	0.02763790649	0.02339110068	-0.02397226471	0.0284895829	0.06829447242	0.1023609413	0.2000943901	-0.0683570372	0.2589151522	0.1827436577	0.003207867302	-0.1761961612	0.2063913706	0.1883789318
2	107328	347328	RMxYPS	0.07321704722	0.05345675098	0.17449830402	0.2050395136	0.2696182101	0.0388870338	0.0845623291	0.05298966735	-0.09857570659	0.0098479866	-0.06901043543	0.12575340846	0.0210890331	-0.0580433724	0.0613320086	-0.00840779866	-0.067283605138	-0.0389919335	-0.0021406676932	0.0348823312
2	108116	348116	RMxYPS	-0.08129924177	-0.000207914599999998	0.047130692755	-0.02428093049	-0.02030793104	-0.15027187356	0.08979734131	0.0155303079	-0.33222376604	-0.13262129361	-0.24964054532	-0.1171813524	-0.11669413923	-0.12415526271	-0.08963555577	-0.07350011564	-0.14145518249	-0.05748574066	-0.05251582546	-0.03401726963
2	108512	348512	RMxYPS	0.01417974969	-2.59968000000041e-05	0.0018201389	-0.05223849307	0.04901578196	-0.08612772327	-0.03419880597	-0.03802105877	-0.064234381605	0.019783271276	0.030785365176	0.029176106252	-0.03399877401	-0.04546577447	-0.040031260975	0.00267935843	-0.04382015702	0.030309016073	-0.02729936429	-0.00166307305
2	109096	349096	RMxYPS	0.016430936849	-0.021960857508	-0.01092290246	0.00963679331	0.10824829737	-0.18428591855	-0.01808871127	-0.1227103092	-0.13698981307	-0.16008042536	-0.072886960728	-0.08426329453	-0.055010606723	-0.11541337024	-0.11555672377	-0.0770029377	-0.118986009994	-0.10933901439	-0.07135991559	-0.110602052276
2	109484	349484	RMxYPS	0.018250534738	0.05787528618	0.0571440774	0.088403063952	0.0034512519944	0.0603619115	0.03180166827	0.04636192982	-0.06250171597	0.05789525324	0.02753166306	0.04732285828	-0.008134218663	-0.08664376969	-0.03066704361	0.04315441717	-0.10016460935	-0.01139322342	0.0452795655	0.02295340901
2	110030	350030	RMxYPS	0.04740579059	-0.02299216695	0.00574242023	-0.04399626126	-0.04231368824	-0.14804071077	-0.05085858187	-0.05766786188	-0.00988856964	0.07266332217	-0.01036053045	0.07490126376	-0.04743058375	-0.03834996199	-0.0325016534	0.0148869525	-0.04901622654	0.07787225891	0.0683750059	0.03202571545
2	110552	350552	RMxYPS	0.00103864022	0.00905853904000001	0.04072553572	0.01861003603	0.024253558133	0.018577816002	0.03811319164	0.013523412142	-0.03188627868	0.0430294860705	-0.03787525196	0.00401862185	0.04611250329	-0.0600842100504	0.00283326423000001	0.01523249669	-0.02823399106	-0.00215750232	0.01761586654	0.06431050541
2	111117	351117	RMxYPS	0.04168057011	0.03034802846	-0.0231759461	0.04988373353	0.12718703122	-0.17344496001	0.09243402685	-0.00582100874	-0.08256193083	0.083750510904	-0.04315867729	-0.0136919363	0.0311349314	-0.04699338143	0.04186765163	0.05032049365	-0.0538291172	0.01741355142	0.01506290419	0.04019740871
2	111308	351308	RMxYPS	0.06246424385	0.07468347386	0.00665588908999999	0.09586952392	0.045328648444	-0.05076948031	0.0363827461	0.01352790382	-0.01478535616	0.0454990601489	-0.02143465117	0.0664655572	-0.01450195363	-0.042774907965	-0.03330849157	0.01124748932	-0.020535841343	0.038517798968	0.03588472821	0.01929167857
2	112020	352020	RMxYPS	0.02244105696	0.11477307934	0.08570001366	0.05857970948	0.10619185038	-0.0180763399	0.08960814763	0.06221457315	-0.03369459648	0.04677221986	-0.00321257375	0.09818872426	0.036974112741	-0.016603136468	0.015682554095	0.0566620586332	-0.049139472093	0.03318172307	0.0194821101	0.09171920136
2	112529	352529	RMxYPS	0.03955687228	0.02320396315	0.06136996137	0.067017882361	-0.04790791979	-0.06249594277	0.020563377416	-0.028718668481	-0.03995860486	0.00257394062	-0.03994346154	0.02974518921	0.01890367066	-0.02105202297	-0.0215407455	-0.07361719995	-0.06919559873	-0.01891077741	-0.04598007925	-0.0384303249
2	113238	353238	RMxYPS	0.000235753710000002	-0.014282123	-0.03721441782	-0.00411669251	-0.0291958778	-0.12095284201	0.014480657581	-0.047666278668	-0.0370561009	-0.05563096503	-0.09855672723	-0.04763887437	-0.020838082081	0.01695834344	-0.02839067776	-0.04233044409	-0.03321095282	-0.00801524123	-0.01766709601	-0.04119147643
2	113455	353455	RMxYPS	-0.01307419821	0.03915417032	0.00283401728	-0.030704211	0.05865777837	-0.0520370648	-0.0880762858	0.040756708939	-0.13299210297	0.03403481816	-0.027658843885	0.00672179446	0.029451042514	-0.13647584513	-0.00810733975	0.03417492953	-0.07351736901	-0.04593669996	0.03085319607	0.06745742141
2	113642	353642	RMxYPS	0.0056652361	0.05919689207	-0.00562173052	0.02865166944	-0.00636664919999999	-0.21883025052	-0.004179160232	-0.04405851371	-0.08467375332	-0.00775850987	-0.0578984361888	-0.02281223646	-0.0071282271	-0.11061853676	-0.05454319598	-0.040929319	-0.049212925724	-0.01412462209	0.05703911436	0.05486612731
2	114679	354679	RMxYPS	0.10408699437	0.013249630172	-0.00948836359999999	0.1316445912	-0.02634242304	-0.023731545	0.11208402489	-0.00360789216999999	-0.0010080703	0.03316928526	-0.000195654579999999	0.03467940454	0.0320854668	-0.0171561829	0.019146505447	-0.02577256322	-0.0256101746	0.07423885922	-0.00115157773	0.011596258313
2	115244	355244	RMxYPS	-0.00627406923	-0.06667126802	0.05490769136	-0.012169186993	0.00346208587	-0.099873143604	0.0320222893	-0.08495964105	-0.05874926856	-0.0077004325682	-0.019780156449	0.00167938817	-0.03422378176	0.02933334988	-0.03742012529	-0.02692786502	-0.070626885036	0.04269486817	-0.03085547765	-0.03111887807
2	115638	355638	RMxYPS	0.03244899913	0.005325535989	0.052332165052	-0.00637501023999999	0.09825573757	-0.102892841	0.05015900739	-0.02938241433	-0.075620896373	0.03764920275	-0.03721299186	0.05885559728	0.040301184655	-0.08622866987	-0.000650425581	-0.021328774477	-0.076819130415	-0.03357591814	-0.00019955776000001	0.0937041114784
2	116087	356087	RMxYPS	0.01474626796	-0.05975483677	-0.07072929083	0.0085240024	-0.03655260769	-0.15681398774	-0.0972596011	-0.0477164486	-0.07042859356	0.04102500724	-0.0710125192	0.03696679603	-0.04526392086	-0.05428014433	-0.01815737898	-0.03673872689	-0.07592776195	0.01035146437	0.01500247554	0.00648557981
2	116479	356479	RMxYPS	0.05615646066	0.09322636124	0.03318920694	0.12918045696	0.14578159569	0.0942309584	0.16546466859	-0.01503661826	0.060557713972	0.06384855828	0.07409941888	0.20876789844	0.10168772463	-0.04660854087	0.00980146833	0.014015429741	-0.00496370225	0.063769715187	0.02308384031	0.03383260592
2	116835	356835	RMxYPS	-0.020699545	-0.04977351635	-0.13741666964	-0.07827738632	0.0293138666	-0.1746221145	0.0973031305	0.0664787211	-0.09306717992	0.11858508871	-0.0430364185	0.02349437962	-0.000237534900000003	-0.04768331503	0.09863571797	-0.01318647017	-0.05552567164	-0.00334296145	0.02603314503	-0.0342913296
2	117249	357249	RMxYPS	0.00730069249	-0.000564202940000001	-0.03011375346	0.00630072202	-0.04129096648	-0.120369822975	-0.03458983731	-0.062108452653	-0.093369866558	-0.03674987636	-0.05171663625	0.00028589572	-0.06896386783	-0.05984283517	-0.03322276493	0.00269792887	-0.05908085293	-0.014282318021	0.022747191541	-0.00638295555
2	117789	357789	RMxYPS	0.07392111615	0.07921963774	0.09334935231	0.06934610814	0.06242728657	-0.0588781086	-0.00456577499999999	-0.03876902524	-0.03479459211	0.07694737973	0.0122642465	0.04733824101	-0.0600118887	0.01926495831	0.02231794405	0.040711316144	0.025080535198	0.015674787851	0.08170697303	0.06593754261
2	118460	358460	RMxYPS	0.02023815974	0.019819873591	0.01808389084	0.01135739605	-0.0021609278	-0.07182429088	-0.00186981914	-0.005280052574	-0.0131728287	0.06864172954	-0.000135551709999999	0.04994077705	-0.00627893743000001	-0.0216676601	-0.029467129558	0.01064947796	-0.0443574421	0.012615352689	0.05510379073	0.0181708909815
2	119106	359106	RMxYPS	0.03506547328	0.04493438826	0.00542622142	0.04526277744	-0.00685642784	-0.14383213743	0.05221269545	0.00998428711	-0.11852806962	-0.04959898364	-0.05930399721	0.05735860444	0.05107012453	-0.12668650794	0.00627974670999999	0.0690857428	-0.0416650935	0.000103263580000006	0.02000633326	0.10822331669
2	119742	359742	RMxYPS	-0.0362528285	0.154001275317	-0.1756823258	-0.1311540483	0.1793697876	0.3065743613	0.3117413732	0.1669325666	0.1477072185	0.08614666893	0.01013955345	0.09076572671	0.2099754915	0.08246159056	0.07226871738	0.02846345045	-0.17855810772	0.0134717639	0.03040974717	0.0659981854
2	120093	360093	RMxYPS	-0.000623202939999998	-0.07028870995	-0.00757534811999999	-0.06418448318	-0.08035437927	-0.22211542457	-0.0073536013	-0.12555776658	-0.02930995453	0.033988758066	0.03341284063408	0.07511208016	-0.07963976192	0.06381964543	-0.07555813134	0.0305717306	0.00827642916	0.17027917898	0.06593581999	-0.0297184364
2	120704	360704	RMxYPS	0.12410988344	0.06839122753	0.13517116327	0.14175272649	-0.01906043837	0.024822234	0.08965661363	0.0656770891	0.044104631276	-0.01887977142	-0.1475932785	-0.00523527406	0.099088403411	0.010741827222	0.0610318217	0.01196967744	-0.00238899921	0.008361129549	0.02232606186	0.04955818671
2	121104	361104	RMxYPS	0.03593635251	-0.00442072465999999	-0.02998085546	0.00416551898	0.01920923427	-0.03067922615	0.03361573192	0.02301694	-0.00443845264	0.012968652246	0.0097996689	0.02283921425	0.0399542601	-0.0460937697	-0.00806705305	0.001632817264	-0.00201474423	0.00266122622	-0.0061389864	0.06778025135
2	121544	361544	RMxYPS	0.0430474034	0.093343038849	0.10588700983	0.17511708396	0.12392784572	0.0689776472	0.17613170089	0.09785238338	-0.08574701388	0.118010338779	-0.0743830831	0.0761231137	0.18819031568	-0.080443783484	0.10218900544	0.01238748634	-0.00589002699999999	0.02293410962	0.02812983978	0.06249694755
2	121812	361812	RMxYPS	-0.05326831074	-0.028615603879	0.01822854708	0.047425426437	0.14168682898	-0.05664258411	0.13525303268	0.00427073788	-0.01721018099	0.09337955628	-0.04608748695	0.051576551755	-0.01220200457	0.10227613878	0.11758690481	-0.0392304081	0.02455542799	0.06635633645	0.08766306472	0.04918441201
2	121851	361851	RMxYPS	-0.01140793933	0.0739861288	0.02544202922	0.0302604702	0.00161903517	0.00795485048	0.01424272271	0.03745289212	-0.04171645699	0.01375323837	-0.01852596613	0.01215693508	0.00262996403999999	0.00168282268	0.02105807679	0.0463830537	-0.02297263809	-0.0129263732	0.00218785744000001	-0.0061846338
2	122708	362708	RMxYPS	0.02813812212	0.06802644008	-0.01255219103	0.09123276442	0.11233975842	-0.04784884377	0.0118220085	0.03400706045	0.06307785866	0.05477689152	-0.064568393652	0.03814783318	0.05402179975	-0.030119232488172	0.044275727951	0.12417187179	0.0487437727	0.06497752228	0.02725491706	0.14765916217
2	123026	363026	RMxYPS	0.1130506846	0.08315063863	0.071713656	0.0771770038	0.00827857888	-0.0107718142	0.0939076164	0.0295972259	-0.0302558507	0.0526253434	0.08879039218	0.06993084184	0.0370548292	-0.0205492217	0.0301821299	0.01613537307	-0.0195993875	0.06516159637	0.03948459569	0.0333764264
2	123342	363342	RMxYPS	0.0027644508	-0.0038895593	0.03266794455	0.07045341744	-0.01557083643	-0.0672492157	0.00677791266	0.00849651877	-0.00575578711	0.04014975338	0.008541461526	0.065453763151	-0.00240910941	-0.021847570867	-0.01088460331	0.03289793792	0.00141142607	0.069353645278	0.07259130209	0.0264569720449
2	124118	364118	RMxYPS	0.16730077464	0.01675407868	0.08694487382	0.12219265932	-0.05979282422	-0.1491879461	-0.02592462804	-0.00440883441	-0.1135176033	-0.0160027622	-0.15052308243	0.0623339681	0.019590005551	-0.1029075715	-0.01068759197	-0.00796460148	-0.05414907045	-0.0508893853	0.05344462782	0.00717820539
2	124459	364459	RMxYPS	0.05180189348	0.04678999153	0.00363208413	0.03055406951	0.1261142904	-0.217817588246	-0.06261835777	-0.05087819745	-0.10922558038	0.09699624836	-0.10323025615	0.058415786051	0.0126743059008	-0.01698262433	0.036299591642	0.012278011584	-0.03152268344	-0.0285618131	0.07213004051	0.03089233984
2	124969	364969	RMxYPS	-0.022020322048	0.0700486815264	-0.00776008708	-0.00310766068	0.05204144931	-0.10150962235	0.007700456783	0.02343940848	-0.082390603275	0.000497576600000001	-0.0542679417	0.02090926911	0.04837101922275	-0.08002871803	-0.029110903277	0.01875856558	-0.0617657123169	-0.027030863054	0.017922147999	0.034780097832
2	125789	365789	RMxYPS	0.114825224276	0.111107075962	0.01017489183	0.0173143151	0.0022058137	-0.1048551309	-0.03311462613	0.0100170765	-0.04344121522	-0.0273830810458	-0.03619557675	0.02450832166	0.04506953909	-0.04700895671	-0.00909382478	-0.00812476573	0.01027915851	0.0390287260908	0.03310422856	0.015831666227
2	126083	366083	RMxYPS	-0.014572261938	-0.026751475899	0.10976822837	-0.13773593642	-0.02558887744	-0.14216830461	-0.07716029396	0.0054402169185	-0.03172960744	0.05968849316	-0.00728375255	0.100183248419	-0.05403376767	-0.079091534039	-0.07240098462	0.08068383141	0.000479307620000001	0.104648423	0.07157187701	0.11437435084
2	126338	366338	RMxYPS	0.01650831969	0.04492424832	0.03245011333	-0.0089182516	-0.0480783098	-0.12771571468	0.07381916491	-0.04361614631	-0.05783987304	0.0205749424	-0.00274558284	0.089777476459	-0.00739337899999999	-0.04247937123	-0.034211821646	0.00911054483	-0.031195370537	0.00357056513	0.02591976248	-0.01435310916
2	127028	367028	RMxYPS	0.069410157	-0.000719948700000028	0.0781110981	0.0181548405	0.0781880716	0.0924887985	-0.0779249004	-0.0757912783	-0.0269227704	-0.1001200502	0.0479312432	-0.0481883954	0.0276169933	-0.00305887430000001	-0.028567315	-0.084608912	-0.06495727475	0.017463652524	-0.0708166617	-0.0301175798
2	127608	367608	RMxYPS	0.037669321	0.03564506093	0.06361819657	0.0128155773	-0.04698004339	-0.09515307062	0.14061982738	0.0011781869	-0.0819753525	0.0131271936	-0.0324781618	0.0044858155	0.0661737901	-0.0459247297	0.00506767029999999	-0.010627155	-0.05232796178	0.03772479476	0.04191924327	-0.0310278874
2	127967	367967	RMxYPS	0.096961070955	0.06792963742	-0.01429767497	0.0421881822	0.11656601046	-0.06674465476	0.07079716444	0.048478651199	-0.11177501058	0.030211759512	-0.0459201219	0.013470651168	0.02569138812	-0.05681944525	-0.02875567724	-0.00174504810000001	-0.07391896164	0.00362983929	-0.01054884081	0.00658491949000001
2	128518	368518	RMxYPS	0.0274944385	0.0568789057	0.0423749583	0.07074276	0.1065688295	0.0600170878	0.1522599941	0.04034492603	-0.0146218166	0.1266650031573	0.02426006171	0.11363246933	0.10353845395	0.0027367928	0.02904470278	0.000566189219999999	0.03524216124	0.04436069741	0.07194592423	0.10525429402
2	128938	368938	RMxYPS	-0.029625675011	-0.0313736994	0.06467034425	0.05423907857	-0.03495992077	-0.07450738044	-0.04359772547	-0.0701750533	0.00799048002	-0.0682296624	-0.03924594019	0.000916775469999999	-0.03563408602	0.01325364527	-0.067283691205	0.010727653874	0.00947880803	0.06367779466	-0.030439170176	0.00662020501
2	129440	369440	RMxYPS	0.04838345603	0.04341643399	0.0242136643	0.0371782507	0.01405538206	-0.1059726301	-0.05934094568	-0.0643622959	-0.06735993059	-0.01788728391	-0.0245135382	0.04579375996	-0.07901945916	-0.00995922808999999	-0.0177416536	-0.01412650786	-0.056470638851	0.01226154715	-0.0280735956	-0.053173211759
2	130043	370043	RMxYPS	0.04807506852	0.09768111073	0.07655577519	0.08614895617	0.09494314584	0.00524360604	0.074094336002	-0.00547996779	-0.1113622630771	0.005294263371	-0.059065633327	-0.03554054668	0.01975968657	-0.06472984957	0.04110194782	0.0221148712	-0.02813622021	-0.04370479718	-0.019738499192	0.04310008829
2	130772	370772	RMxYPS	0.0124423237	0.0542568558	0.10547286155	0.07225136659	0.020045231007	0.06556896955	0.110072730118	0.04474631291	0.05523259598	0.04913647433	0.01542879883	0.05940858166	0.03935107621	-0.01890896416	0.02873408587	-0.00874377529999999	-0.01619212636	0.01385517502	0.01018905044	0.0047360006
2	130979	370979	RMxYPS	0.00298944745	0.0016602431409	0.02067147401	0.00623183332	0.01811560819	-0.10057286053	-0.04457875216	-0.09641039647	-0.015398857214	-0.01704115839	-0.025540481571	0.02779569617	-0.00076435054	-0.020155158019	-0.0259984478	-0.00158984181	-0.03085471651	0.045985893857	0.02186497312	0.00315811027999999
2	131786	371786	RMxYPS	0.02491157572	-0.01772638155	-0.01688783762	0.000916236500000001	-0.01963523367	-0.0114056464	0.01990898508	-0.028270486067	-0.07971589296	0.007278875216	-0.035407396319	0.035942465375	-0.023107892	-0.04895614658	-0.08499076588	-0.05377526911	-0.082091614529	0.0251867549	-0.047697643862	-0.00892101581
2	131843	371843	RMxYPS	0.05538170647	0.04629832364	0.0478790051	0.09490462472	-0.055710446677	-0.09059341564	0.02477015667	-0.11718309618	-0.12682548828	-0.02492177451	-0.12565255755	-0.027361025319	-0.00257579059	-0.049612733601	0.0133234303	-0.00322465467	-0.05233182174	-0.06234284452	-0.02879321302	0.045614280837
2	132202	372202	RMxYPS	0.05373107842	0.04563630377	0.12781856256	0.13193221498	0.12876405262	-0.0821883849	0.1344129417	-0.00839573739999999	-0.0178613212	0.08181299683	-0.0630327316	0.0478941523	0.0918170023	0.0023904542	0.07540361856	0.05655926	0.0158603511	0.00746507210000001	0.0943929002	0.11239455159
2	132567	372567	RMxYPS	0.045042689131	0.03487773508	-0.01147516024283	0.0418041157939	0.022999173485	-0.16451528303	-0.00417209989	0.00697208724	-0.08625170447	-0.00286452826	-0.00206065136	0.05954218227	-0.03481160192	-0.00848320919	-0.00947385459	0.03687729421	-0.0229818854	0.060983239574	0.04172614281	0.059943824667
2	133242	373242	RMxYPS	0.07192989498	0.1064607344	0.08690622565	0.11174033888	-0.0255335845	0.1032998388	0.05635937765	0.04941297663	0.04137726933	0.09951983124	0.11781937548	0.09878160002	0.014279932	0.0388182477	0.04878835227	0.082284321892	-0.0605541214	0.04428874436	0.05312800895	0.04277754639
2	133358	373358	RMxYPS	0.0767246928	0.00487837720000001	-0.0301178813	-0.05087628	0.2374801658	0.10019908	0.1428232284	0.204319062	-0.1383292783	-0.1095421761	-0.0798947996	-0.1174211066	0.0116871407	-0.1364733686	-0.02191969863	-0.0362659681	-0.20604531437	-0.11691676127	-0.0660755815	-0.04677573007
2	133745	373745	RMxYPS	0.0409206071	0.04761108884	-0.0338446346	0.0679154396	0.03015853519	-0.0512979426	0.024306956	-0.01162892823	-0.03346940144	0.01234452837	-0.04965224144	0.01581905964	-0.01923694477	-0.01839446701	0.0135401816	0.01856932649	-0.0770582332	0.01729896071	0.03519352031	0.01882054119
2	134488	374488	RMxYPS	0.00575140102	0.02730642118	0.08304759488	0.069878416885	0.08291765886	-0.12690778329	0.1105470008	0.00738080943	-0.173446652	-0.05041273233	-0.12764384977	-0.03446434064	-0.06908472169	-0.078759097234	-0.01024782008	-0.06133136186	-0.20209173916	-0.09229046445	-0.05495854286	0.00948288892
2	135186	375186	RMxYPS	-0.06542278086	-0.0596750416	-0.0133345838	0.01754682143	-0.0834198407	-0.1748267649	-0.0298934772	0.00162713508000001	-0.07681167946491	-0.09328497315	-0.082598940263	-0.0167444105	-0.0274576063	-0.00746262911	-0.01465020856	-0.0349410496	-0.10535524142	0.011016886354	0.0233652714	-0.026646251
2	135405	375405	RMxYPS	0.05382749895	0.04457706958	0.02125572967	0.0223951904	0.01545410589	0.07106810681	-0.058381816378	-0.00437774013	-0.01172274246	0.02141501728	0.00222300434	0.0368502695	0.00495281932	-0.0101865419	-0.0128801269	0.03161575068	-0.04862549538	0.032348453227	0.02244069456	0.0098178389
2	135926	375926	RMxYPS	-0.0384441937	-0.03141614151	-0.11862571758	-0.14011657036	-0.21966118169	-0.40890216912	-0.4337671576	-0.20689406073	-0.20921867653	-0.163741534353	-0.13892188433	-0.14737246523	-0.2765916489	-0.20144465726	-0.1943808934098	-0.07073120658	-0.2121760648	0.06346933998	-0.06263129629	-0.12180844167
2	136585	376585	RMxYPS	-0.00248281786	0.01499280482	0.0058936613	0.0701669059	-0.00519269303999999	-0.020812206603	-0.000465485109999997	-0.01193917248	-0.06392486774	0.08936013911	-0.066847049631	0.04037522323	0.01538408569	-0.03831870552	-0.00578552448	0.03671001543	-0.07264491097	0.02118488757	0.021303260763	0.04389314044
2	137235	377235	RMxYPS	0.02801704819	0.01399826799	0.073209461465	0.02629075369	0.08286533983	-0.00402192904	0.06447542975	0.093862337559	0.01855414006	0.10139703494	-0.04216311615	0.11468811551	0.026266284252	-0.04524275272	0.04317078583	0.09979566985	-0.07011154229	0.03420171173	0.04653243967	0.107472661619
2	137620	377620	RMxYPS	-0.044527834674	0.14487867429	0.0630458436	0.0147039825	-0.1209934426	0.2398116324	0.3172240606	0.008152469269	0.0811728754	-0.1010171636	-0.1077990441	-0.05129894771	0.1470271426	0.036480750009	0.10655035499	0.17206878789	0.05083938277	0.1683982209	0.198305621	0.07720620171
2	138071	378071	RMxYPS	-0.011945318394	0.068154536	0.08466621547	0.05639082669	-0.00969087917	-0.09884693249	-0.09386922485	-0.0554251868	-0.15368432753	-0.08545894629	-0.18859337227	-0.05201692863	-0.12226800141	-0.15438626226	0.04353684805	-0.096519489009	-0.19969988902	-0.08181999999	-0.03241712329	-0.14230774266
2	138321	378321	RMxYPS	0.00258595415	-0.0860906722	0.05026519608	-0.0068910096394	-0.05141446827	-0.05296205041	-0.06255116004	-0.02548598153	-0.17634999627	0.0001384640221	-0.01489717378	0.04573609552	-0.02729908926	-0.02003427255	0.01328757935	-0.03941705774	-0.12269451028	0.02292252316	-0.06244009605	0.06645170948
2	139118	379118	RMxYPS	-0.02647045617	0.06499414493	0.07015002742	0.0270538034	0.01646107963	-0.0505868684	0.13113420331	0.0347510942	0.008913571	0.19860618503	0.0322218035	0.12918068444	0.10437931901	-0.00103030809999999	0.07448191328	0.04618436552	-0.05640162291	0.109625617777	0.11462120327	0.12429707026
2	139731	379731	RMxYPS	0.0312704237	0.095825948	0.00879255109999999	0.02733449303	-0.00400319461	-0.21821476559	0.06748573336	-0.08587837092	-0.15027034632	-0.1003888271	-0.10687600659	-0.0377153124	-0.04502798173	-0.09532440768	-0.07962158588	-0.01980459414	-0.16751191139	-0.03997724786	-0.0331517686	0.0203435188
2	140177	380177	RMxYPS	0.027963747588	-0.01334524394	-0.020045196235	0.011087424506	-0.082656119637	-0.07091938482	0.00166296087	-0.07871649253	-0.06090140574	-0.029816536783	-0.07235980063	0.001675346838	-0.03410712163	-0.02509904384	-0.043159480472	-0.00738444366	-0.062049175595	-0.00936264443	-0.0031583102488	-0.022209922806
2	140386	380386	RMxYPS	0.0093216034	-0.02514792107	0.005913138	0.02158746441	-0.03352411911	-0.21520038941	0.08228069834	-0.064016570989	-0.062106721255	-0.00835501042	-0.0293271892	-0.02667891258	-0.01078740409	0.00968109061	0.000658769159999989	0.04501360325	-0.02263300301	0.09791172751	0.07282404208	0.04434308774
2	141295	381295	RMxYPS	0.026923488788	0.09913134539	-0.01275402551	0.014654953558	-0.009392871166	-0.09256140716	-0.000169521225	0.00320613317	-0.039593461714	0.08270000694	-0.02593751378	0.05562704612	-0.01313130407	-0.04074180764	0.016742801233	0.03913515099	-0.13224778077	0.03511303526	0.06590259029	0.054275039578
2	141582	381582	RMxYPS	-0.105231233166	0.01038101405	0.01652043661	-0.041852084289	-0.009604267581	-0.0621430801	-0.045048744162	-0.000949870450000001	-0.07527657535	0.08324859891	0.06650520858	0.05371386322	-0.03492233025	0.02607113851	-0.06074761921	0.06262387174	-0.01830156084	0.072731540706	0.02239234895	0.00272574002000001
2	142136	382136	RMxYPS	0.05307322233	0.0292801898	-0.045758817	-0.1010063315	0.04284819527	-0.09214111136	-0.0581287111	-0.11099369214	-0.08131591441	-0.03986884587	-0.04759315979	0.02555420003	0.0907609871	-0.04683837332	-0.0427815114	0.08768791368	-0.12865508403	0.03654931147	0.00974566023	0.00571423255999999
2	142511	382511	RMxYPS	0.00327493728	-0.00181853483	-0.014901357119	-0.0102662937468	-0.021549963882	-0.13016901178	-0.02948651509	-0.03433094219	-0.0637039955	-0.012082824105	-0.05755213644	0.00848301906	-0.02033827911	-0.04902439315	-0.05620383821	0.02550961575	-0.09360848539	0.027786838514	-0.01736738781	-0.0142321108
2	142983	382983	RMxYPS	0.07820007897	-0.01989626974	0.11298777067	0.1421402992	0.1652200305	-0.07487531411	0.09660260369	0.1482455702	0.11579676817	0.05521955454	-0.02364284164	-0.009409588146	-0.01620860493	-0.042360420733	-0.01388321716	0.09588394548	-0.06007698749	0.10734577805	0.03536779108	0.08344814751
2	143390	383390	RMxYPS	-0.02360984515	0.005042775383	-0.01433107041	-0.02117964465	-0.000136967799999999	-0.203287698849	-0.08624213995	-0.06776535998	-0.16877292994	-0.0501648967095	-0.10560450713	-0.042353966175	-0.044952058255	-0.097061824018	-0.02117790636	-0.01948014579	-0.15777969665	-0.05481942009	-0.02274106727	-0.052226195
2	144040	384040	RMxYPS	-0.02928356164	0.03832025318	-0.03240853082	-0.41487119833	-0.002978128516	0.04123132446	-0.04895927092	0.05448180722	-0.04563821733	0.0301104302	0.06936904028	0.09605006885	-0.01093171181	-0.05891529782	0.02402468289	-0.09568781248	0.02862471419	-0.04433746006	0.06132720731	0.02934871289
2	144451	384451	RMxYPS	0.00125196823	0.00278148821	0.0517893642	-0.0273539409	0.031844219279	-0.11586012871	0.1104420595	-0.01638025105	-0.0479427998	-0.03535047144	-0.11421459522	0.01082474313	0.10474054869	0.00523082643999999	-0.04177645605	0.02263740425	-0.03466921394	0.00100632727	0.00659969988	0.02425169813
2	145111	385111	RMxYPS	-0.0413749251412	-0.02714510213	-0.005782055182	0.0527857201	0.035679213635	-0.1515878798	0.07469972057	-0.02400020016	-0.07355743772	0.044461601563	-0.1658981043	0.000196980630000003	0.04364194759	-0.046727675548	-0.006984974775	-0.02641909968	-0.16720532255	0.02930124463	0.02367476592	-0.03353171594
2	145738	385738	RMxYPS	0.07388132711	-0.07787557307	-0.00269843427	0.04311761691	0.00605160757999999	-0.09038627654	-0.00407838050000001	-0.04543493424	-0.02337857981	0.005640670613	-0.05242208295	0.06632226857	0.01757764355	0.01354574555	-0.02564349813	-0.00369482945	-0.09341297391	0.00870382475	0.02549392188	0.016584054828
2	145983	385983	RMxYPS	-0.01623140934	-0.05560956285	-0.05304670588	-0.01083097985	-0.03226901407	-0.13296636935	-0.06523838969	-0.07096259217	-0.00292201742	0.02341750458	-0.02891251888	0.07164560625	-0.089008879602	0.031885526746	-0.01315594321	0.03012934803	-0.08535550242	0.070223040292	0.03607375799	-0.01610483791
2	146132	386132	RMxYPS	0.036629516768	-0.03910978526	0.01080552287	0.0338323983	-0.04384677457	-0.11713712978	-0.01106356577	-0.01352245903	-0.01259999115	0.11480659051	-0.07684677745	0.10094457098	-0.02383564265	-0.02187614945	0.04459886763	0.017577774507	-0.13924272529	0.08473481385	0.07278811548	0.06798803019
2	146995	386995	RMxYPS	0.048860979857	0.08779114813	0.10531351858	0.01707301932	-0.010358524318	-0.06088883791	0.04871807824	0.015274449322	-0.00878582481	0.0367500921392	-0.01968785763	0.05974412954	0.00419658572000001	-0.03439772176	-0.00908472125	0.04242897021	-0.10332602347	0.049303705159	0.03982510759	0.02277936961
2	147146	387146	RMxYPS	-0.0554221298	0.01727193764	0.00649496459000001	-0.012833812	-0.0124457134267	-0.10697780676	0.000614364614000001	-0.027240656661	-0.06179208044	0.0251365614313	-0.050778430817	0.02801988335	-0.04711948422	-0.01310852927	-0.04206894466	0.0097643466	-0.11422390145	0.007961429698	0.02216742579	0.01509812137
2	147949	387949	RMxYPS	0.01277752694	0.03999834206	0.024292528729	0.01392893655	0.00695814864000001	-0.15285759744	-0.01584517019	-0.063279098207	-0.11748253549	0.04332458155	-0.15323230126	-0.0175131145	-0.02104324037	-0.031303842589	-0.05020086842	0.049135826588	-0.14019488808	0.05942998184	0.03885586183	0.05928166739
2	148558	388558	RMxYPS	0.00387428458	0.016100129931	-0.009002116725	-0.00941524895	-0.080731893704	-0.07962906652	-0.00598217434999999	-0.04091344357	-0.07127604907	-0.043832771268	-0.048138160437	0.021292762239	-0.03507398102	-0.04662890684	-0.042593336939	-0.00599016733	-0.09998321846	-0.01109294237	-0.01143343177	-0.03973500275
2	149062	389062	RMxYPS	0.034040555281	-0.06876540549	0.12870564943	0.08362340306	-0.03071416551	0.11856544476	0.3004326255	0.09580609504	0.11653241698	0.00660300909	0.026414978427	0.06573878876	0.0892012963	0.14159584261	0.071172739778	0.00319486597	0.03961393508	-0.00415597141	0.00154210174	0.04900215845
2	149403	389403	RMxYPS	-0.0037535596	-0.05898882341	0.005663126901	0.03259735924	-0.09971990992	-0.15217578197	0.03331694481	-0.067466392925	-0.14612781194	-0.1460134054047	-0.16719124289	0.03075632391	-0.094124023121	-0.078547201501	-0.10439215168	-0.05262595449	-0.2356555222	-0.047645573857	-0.080996693518	-0.04149252456
2	150203	390203	RMxYPS	0.0129404608	-0.0070490676	0.07899825289	0.06116744187	0.05244807733	-0.1367594949	0.14055554226	-0.09351852005	-0.21677160974	-0.0406862747	-0.2248906536	0.03588543217	0.04537307919	-0.10632917917	-0.06301761415	-0.00322145509999999	-0.18371315931	0.01916796033	-0.02433515647	0.05974930257
2	150516	390516	RMxYPS	0.02148602492	-0.01973586674	-0.03622442498	0.0163996283	-0.02095582271	-0.08338415613	-0.00878899413	-0.00194674359999999	-0.05092493232	-0.03165427196	-0.03068541547	0.0096241862	-0.02813469228	-0.02143583877	-0.02518554862	0.00421080622	-0.05110152665	-0.004333278849	-0.00408773675	0.01207031113
2	150812	390812	RMxYPS	0.08024264892	0.10208182052	0.13151082188	0.06609068338	0.15557651614	0.01878236216	0.20457004875	0.00746902228	-0.011390485737	0.07983935428	0.0202561712	0.087133308223	0.06815979236	0.032209511823	0.02657912886	0.01379485069	-0.0973675164361	0.08444091965	0.07756713388	0.02248891941
2	151577	391577	RMxYPS	0.006918601831	-0.02251056494	0.04742798756	0.070555804603	-0.07856657264	-0.12346599916	0.051606271558	-0.01418546846	-0.08924879422	-0.01074911945	-0.101347036542	0.0259204265	0.00741220118	-0.05923421383	-0.063191088489	0.02337243795	-0.20539795038	0.0182355341	0.03422790268	0.01299947797
2	151949	391949	RMxYPS	0.0682625212871	0.09120123702	-0.01335505632	0.0639236253	-0.02628458427	-0.193485305452	0.0263528435	0.00496558004	-0.04488564269	0.02460769683	-0.14457630092	0.10977047694	0.02664879749	-0.022298290969	0.05956588389	0.01702336206	-0.05756288779	-0.00464163179	0.11456070566	0.06949484072
2	152024	392024	RMxYPS	-0.18343289513	-0.02695129584	-0.01499406043	-0.00245421199	-0.10138560646	-0.1326777553	-0.06191125049	0.02136395219	-0.11190766857	0.04602802736	-0.051008784619	-0.0122834039	-0.05407886766	-0.04763462139	-0.01346783993	0.05199020525	-0.11670262064	-0.01910123133	0.05795942431	0.06520156767
2	152076	392076	RMxYPS	-0.01163672473	-0.0274006987	0.03036502495	0.05951491277	0.09597943721	-0.03251284089	0.12363063686	0.00524411429999999	-0.05097612681	0.04785362245	-0.084511773	0.10063539415	0.00877562142999999	-0.00567709366	0.03889112757	-0.02166972514	-0.07739288385	0.011918467131	0.01904881939	-0.00285489182
2	152454	392454	RMxYPS	0.01369751506	0.000848324499999997	-0.01477504508	0.0329649039	-0.01801814288	-0.18785035714	0.03225910852	0.01827248443	-0.091279193883	0.00614559185999999	-0.12260019744	-0.01847587029	-0.027446183399	-0.069785497432	-0.0272507293	-0.03044166869	-0.18259243173	-0.034815468077	0.00815839560000001	-0.00544625093
2	153038	393038	RMxYPS	-0.00467512851	0.02310991312	0.0110487148	-0.04098484704	-0.00764555179000001	-0.1615636667	-0.06489597864	-0.02899937616	-0.09884529169	-0.05748018836	-0.06899397658	-0.04703517979	-0.04064903281	-0.13205600941	-0.12490266032	-0.07717900808	-0.15735249325	-0.07860566889	-0.11811369005	-0.09772674664
2	153458	393458	RMxYPS	0.071068013957	0.13450802775	0.02712289915	0.08657419559	0.12168901901	-0.13649591668	0.096290283	-0.00459974585999999	-0.07571602316	0.10712338929	-0.040661117959	0.127806931645	0.0442596453291	0.000966470400000002	0.11456408648	0.13232337105	-0.06730190547	0.1358768351	0.15792426972	0.17157279905
2	154004	394004	RMxYPS	0.09879866492	0.06281167393	0.05206336579	0.0707696453704	-0.0212586668657	-0.27346838478	0.01631565668	-0.026674321549	-0.07525154697	0.049755040586	-0.06363585047	-0.070442701851	0.02251682022	-0.011920509228	0.00946076528	0.00674404224	-0.16156850719	0.07326718647	0.004790493615	0.054391496813
2	154145	394145	RMxYPS	0.05856391976	0.02960693956	-0.04126760572	0.00608903672	0.1305512546	-0.1181899739	0.1942857755	0.1388213143	-0.05935011666	0.02963166611	0.0317835279	0.05187826472	-0.1928672846	-0.05094120238	0.08169977581	-0.004038687679	-0.17913700864	-0.06355512851	-0.035932575459	-0.01494712752
2	155213	395213	RMxYPS	-0.03619875981	0.02486099897	-0.03193877802	0.01837312943	0.10832041998	-0.23394280413	-0.050494156926	-0.02647740993	-0.05773519918	0.051115379717	-0.14521757091	0.013984007729	-0.00985133973	-0.081143842192	0.063913072077	0.05261137324	-0.12551379882	0.0437693926	0.0465993152	0.08425143645
2	155635	395635	RMxYPS	0.01976882865	0.06810459441	0.00999688526	-0.04460705505	0.00263290346	-0.138589816119	0.05336658925	0.00701683138999999	-0.09325243133	0.03654004079	-0.00944873033	0.04666472427	-0.01359246035	-0.04481225996	0.003907503756	0.040731704724	-0.14688198343	0.0199735852	0.06435465406	0.01207891649
2	155975	395975	RMxYPS	0.1126557369	0.02815266537	0.0311723475	0.0153374394	0.12669430749	-0.1114861576	0.080775038	0.0345508798	-0.08044299794	-0.01206860606	-0.03905628268	0.09683712906	-0.00508501850000001	0.00474717809	-0.02535391246	0.00296353540000001	-0.07727512396	0.01468238232	0.02795006247	0.02674827217
2	156536	396536	RMxYPS	0.08111451966	0.0908818725728	0.06113366563	0.04959836894	0.12379387865	-0.00414961129999999	0.06730261716	0.06863673255	-0.0406864212	0.10803554073	0.0064954275	0.04947876253	0.037418264816	-0.05553588695	0.03332315847	0.0624790838	-0.07788395612	-0.00578537426	0.00315998825	0.00689156209
2	157273	397273	RMxYPS	0.03209718688	-0.01876117192	0.02033501795	0.05792909442	0.006376826253	-0.034847435	-0.02856649807	-0.020235575388	-0.040311744568	0.00677551312	-0.13043735429	0.02720652268	-0.00844855815	-0.02857433338	-0.053860572371	-0.00175264839	-0.095035237069	0.00751245697	-0.04651277032	-0.03256635517
2	157334	397334	RMxYPS	-0.00956180180000001	0.027240601954	0.0373300754	-0.0519220968	0.02195302854	-0.059284411536	0.04802457108	0.0136630512	-0.037176230967	0.04681198252	-0.0126593596	0.06022449797	0.00263109091	-0.06413353568	-0.0125049565	0.0445925749362	-0.08153616517	0.024882861	0.042657158116	0.02530397309
2	157766	397766	RMxYPS	-0.00513686691	-0.04004350809	-0.02370466079	-0.07215204975	-0.05244477315	-0.05602971939	0.0411591628	-0.0547845716	-0.0303148354	0.0188115703	-0.1213762635	0.0430821607	-0.0289143017	-0.0526157341	-0.02995681218	-0.04652558808	-0.09530911122	-0.02125149956	-0.01067195946	0.0039924507
2	158956	398956	RMxYPS	0.036129516407	0.024202843752	0.04600772054	-0.03639132385	-0.06761618816	-0.1051084905	0.05663709149	-0.043167533803	-0.08885666967	-0.06037479379	-0.0621101785574	-0.02446925976	-0.05904734302	-0.09499683503	-0.103663086362	0.027189731824	-0.12343551511	-0.00514580783	0.02562210199	-0.049891188084
2	159082	399082	RMxYPS	0.0186008343	0.03799043865	0.06354818082	0.053443451336	-0.01158393594	-0.14435350086	0.02509283191	-0.0251737754	-0.11019085617	0.0308881777	-0.061482616	0.0677580531	0.02182880984	-0.0359832286	0.00778088020000001	-0.000610959200000011	-0.1396432449	0.00824684219999999	0.0738094618	0.0579994055
2	159430	399430	RMxYPS	-0.02449377199	0.00418468380999999	0.00563316112	0.035083812493	0.00658449257999999	-0.00979127567	0.11769109975	-0.03091541959	-0.08940055281	-0.0156720673	-0.0965109349	0.000906505799999985	-0.03230806824	-0.10392880264	-0.07302481636	-0.03391742935	-0.15298632496	-0.0061487177	-0.0418067449	-0.05007945715
2	160621	400621	RMxYPS	0.2200943812	0.1793332612	-0.1098706679	0.2505199583	0.2551001515	0.2618354529	0.2614360188	0.2231014243	0.1804720227	0.2165846348	0.1648960649	0.1848882179	0.1843291869	0.09553180143	0.08290258944	0.1396874509	-0.197754192879	0.145201062508	0.1196050019	0.1896772842
2	161068	401068	RMxYPS	0.12301947398	0.08795491674	0.00865628868	0.05897986349	0.08008039143	-0.16199109759	0.06319632049	0.02803322368	-0.01028069874	0.1193126242	-0.03920715202	0.15045356256	0.03268261007	-0.0192534531	-0.06582749834	0.02512037242	-0.10886361	0.08537831308	0.086350173254	0.039768510789
2	161300	401300	RMxYPS	-0.017909550646	-0.0173308056	-0.02944244055	-0.02353645579	-0.01425008966	0.036928386073	-0.005856178827	-0.051368942823	-0.08577592815	0.01250238198	-0.120960130939	-0.01782491505	-0.027542041157	-0.06880222546	-0.00934944334	-0.00841148018000001	-0.145174134395	0.01394655156	0.0101499288	0.02075356684
2	161843	401843	RMxYPS	0.100298704866	0.142572288272	0.17058252114	0.15774332333	0.0361216737876	-0.1175340991	-0.03203726944	0.00194512143	-0.1700235904482	0.011291621	-0.1779410043	-0.0526840359	0.02149732131	-0.09483559192	-0.03517997739	0.02030464587	-0.2009988081	0.02061162063	-0.0095111024	0.02023106358
2	162699	402699	RMxYPS	0.30231801223	0.00577943382	0.00809222772	-0.01306995975	-0.04860912814	-0.1551938423	-0.1015731652	-0.0879409454	-0.13953853069	-0.13496795057	-0.11205502633	-0.08372707715	-0.117662841862	-0.03400732778	-0.11392762887	-0.07644636524	-0.18622402467	-0.03576498502	-0.00946772915	0.00297317677
2	163083	403083	RMxYPS	0.00403644271	0.00969754486	0.02772698594	0.028826427433	0.033943067776	-0.06506692131	-0.0166511061197	0.03622816271	-0.039166658771	0.05471247416	-0.04138804467	0.03746311616	-0.02056337723	-0.041052997699	0.00322179649	0.0142205506	-0.06192115547	0.03918614058	0.0123876167	0.03159247517
2	163352	403352	RMxYPS	0.0157048521	0.05102667348	-0.0199882328	0.05646807832	0.07558306432	-0.094661287	0.04434030839	0.0356809062	-0.06431339677	0.02323269837	-0.0507997553	0.06146941065	0.00577331338999999	-0.02241864617	0.05137926286	0.06283842078	-0.09428396935	0.03134195845	0.02836501575	0.03119071466
2	163790	403790	RMxYPS	0.00575289720000001	-0.05313370404	-0.0238580356	-0.00996714480999999	0.05866655605	-0.20994156738	-0.1390919008	-0.10990659526	-0.084182061178	0.0269129302	-0.23130023734	-0.0376923483	-0.02535360246	-0.02850228211	-0.03618228606	-0.0375004459	-0.165259543899	0.05989893514	0.0355320717	-0.01239703477
2	164381	404381	RMxYPS	0.0444240817	0.04600815892	0.03279254842	0.0242316907	0.015271279538	-0.09256032695	-0.0713880032	0.056241032	-0.08263523814	0.022780872895	-0.09512396667	0.00308802065	0.025126421	-0.03811164557	-0.04710055795	0.02064714743	-0.11552543855	0.01033524888	0.02216594466	-0.0453787453
2	165110	405110	RMxYPS	-0.1585119048	-0.0991230888	0.0176364489	0.0350242645	-0.4616945978	-0.3980782834	-0.4312156454	-0.2630689846	-0.1870669713	-0.3051764744	-0.1446642959	-0.181129644	-0.3607027272	-0.1415098297	-0.3216055229	-0.1260575794	-0.07414409108	0.1517505847	-0.08026126307	-0.2060918468
2	165589	405589	RMxYPS	-0.0215488249	0.0311000396	0.00500230540000002	0.0383166212	0.00606947249	-0.16183219333	-0.04355027542	-0.03779017467	-0.12518459599	-0.021172574071	-0.12181154512	-0.00666104788	0.01903217756	-0.07053823757	-0.00680849393	0.06024360554	-0.10812431809	0.00920242325	0.02556176319	-0.01670677038
2	166463	406463	RMxYPS	0.066340415649	0.10324987434	0.08602480256	0.11851762839	-0.0611893069	-0.17509337461	-0.0159646353	0.000861295380000002	-0.10564829558	0.00570889372	-0.15078602366	0.02858801155	-0.04240734226	-0.04911282619	-0.03453992759	0.03420297621	-0.11010041754	-0.000422367239999999	-0.05685176959	0.02302709787
2	166547	406547	RMxYPS	0.06133299399	0.01650089649	-0.0020096936	0.03793202764	0.01238971914	-0.0698014902	0.007062403269	-0.01734984934	-0.0323581404944	0.00536120591	-0.04314803616	0.0074002343	-0.02046345818	-0.03544189022	0.03602169252	0.00592111431	-0.01834254865	0.03522902016	-0.00882286261	-0.0104530216
2	166912	406912	RMxYPS	-0.033853427686	-0.02021286605	-0.06511028415	-0.04332801981	-0.004415929792	-0.17944617398	-0.13741518707	-0.06232810793	-0.0906968265	0.028829282329	-0.083069452775	0.009109371811	-0.05423672124	-0.073718355387	-0.051299990877	0.00834249214	-0.11112436907	0.047160571612	0.09645399684	-0.02481560185
2	167400	407400	RMxYPS	0.07177253069	0.08605368145	0.0891360058	0.147017529	0.0243879511	-0.1370214586	0.0991769734	0.10458976216	-0.00839865544	0.12261601995	-0.029292793803	0.10684539767	0.0204844622	0.00192862313	-0.00212086246	0.02303551413	-0.09018626783	0.05294731754	0.0708219593	0.05594409725
2	168065	408065	RMxYPS	-0.04750037786	-0.03755249776	-0.0413472677	-0.0010370032	-0.00882972434	-0.17376559243	-0.09068106626	-0.00927518315	-0.11375368507	-0.02751773096	-0.13410281466	0.02410198335	-0.0707021136	-0.118084764939	-0.02198465225	0.0187716724	-0.06478548039	-0.0076510534	0.047822276283	0.0328054791
2	168457	408457	RMxYPS	0.07703738823	0.02116570513	0.12934593148	0.05953387747	0.11419865316	-0.11215791743	0.06711271657	0.01614052472	-0.072675301	0.06179186922	-0.078154752868	0.088014143645	0.00972521729999999	-0.08662622846	-0.09409307773	0.04267620627	-0.0634948582	0.09105001812	0.04515962547	0.01564515608
2	168662	408662	RMxYPS	0.06542511164	0.02235051363	0.09737639686	0.08133562689	-0.10188404036	-0.1912070797	-0.1332275054	-0.02509505483	-0.17581737485	0.00464128906	-0.1310098406	0.09747374071	-0.04080097539	-0.05130351565	0.113991840986	0.08011910285	-0.075497027732	0.01336448083	0.0295096056887	0.11641723273
2	169569	409569	RMxYPS	-0.02105449136	0.01140444136	-0.01433423642	0.01251757413	-0.030320140357	-0.1099373671	0.04564325747	-0.01246522562	-0.081915629042	0.020244428083	-0.1138270055	0.0477232942	-0.01830051743	-0.08408554772	0.024126139077	0.01515526306	-0.08274210206	-0.04576024206	0.04026688177	0.03133195862
2	170155	410155	RMxYPS	-0.31976756974	-0.34204878915	-0.21933000905	-0.373437451	-0.07462101577	-0.4176054597	-0.2512355091	-0.07971794637	-0.40744326002	-0.06291572818	-0.03966991731	-0.0903880052	-0.5461581606	-0.30457886778	-0.26054731749	-0.15139899921	-0.22924037975	-0.1531503988	-0.21592816129	-0.33021658808
2	170323	410323	RMxYPS	0.061781196271	-0.06610252188	0.09457533046	0.04493174778	0.03643529081	-0.05068568687	-0.04102545212	-0.05473077115	-0.2729980539	-0.02380045422	-0.09329794401	-0.0352212669	-0.124144118	-0.29881077841	-0.046713421799	-0.05341296678	-0.3966000184	-0.14190100924	-0.1326987762	-0.023763568765
2	171186	411186	RMxYPS	0.06116389851	0.04434561514	0.02209163901	0.03183113734	0.01951866137	-0.15994030489	0.0068738005	0.03749679103	-0.085665363261	0.00222908493	-0.115144201275	0.02303753574	-0.02647587505	-0.054560294228	-0.027376861158	0.00976633847	-0.06450161664	0.031056116634	0.012407497704	-0.01411249657
2	171681	411681	RMxYPS	-0.02523733266	0.0057263481	-0.111535104348	-0.09427436636	0.1433673319	0.1065820377	0.2006548412	0.1035056191	-0.02319473874	0.1318341618	0.073702053	0.08830953188	0.02851984044	-0.042077204559	0.0722881168	-0.18632492838	-0.09958779575	0.07810524775	0.02226850407	0.1060863658
2	172304	412304	RMxYPS	-0.00127231674	0.01079351268	-0.02434242285	-0.10655384371	0.05266244213	-0.02053181924	0.0057368032	0.0564197179	-0.04754664677	0.09813571194	0.03533840082	0.135769791	0.0183379569	-0.01669499841	-0.030342179527	0.01871851572	-0.048276781837	0.00166986890000001	0.01621307045	0.04540968447
2	172497	412497	RMxYPS	0.06073248468	0.05213433282	0.09294616798	0.0441479475	0.08256917215	0.0568842904	0.0655400885	0.03633688921	-0.0531510688	0.05065628683	-0.07945083329	0.04984745388	0.0816058167	-0.0401409688	-0.02642809726	0.06047912945	-0.09092859152	0.01545162848	0.05287747283	0.04800247641
2	172660	412660	RMxYPS	0.031751805064	0.063910704466	0.13715136702	0.03074391875	-0.14818197874	0.06262599099	0.03235861561	0.04938757289	-0.010581914593	0.1338121843	0.03994214249	0.135604688543	-0.06881172018	-0.05208207186	-0.00217338549	0.070506157946	-0.09330954234	0.05764055365	-0.02631477362	0.02061542289
2	172965	412965	RMxYPS	0.03229583931	0.01888437615	0.08395883722	0.0546709007	-0.03581570345	-0.137867570808	-0.02801766186	-0.084149815701	-0.091638579377	0.0019530327044	-0.12090016392	-0.00247568179	-0.007162040813	-0.03422248798	-0.04508200737	-0.01285766481	-0.08110265467	0.02158774671	-0.00527600312	-0.00680545163
2	173388	413388	RMxYPS	-0.01475616303	0.07956190737	0.04721382147	0.06258591052	0.03844330031	-0.0239747775	0.034521138155	-0.016060942282	-0.07021093656	-0.02237675991	-0.1034445177	0.00810948108	0.04099910996	-0.041618600797	-0.02904275428	0.03354590872	-0.064463920674	0.01224778893	-0.02369641646	-0.00363308649000001
2	174558	414558	RMxYPS	0.00649588046000001	-0.01445321176	-0.0376430643	-0.0461575226	-0.06270552042	-0.1434411136	-0.0678578461	-0.04254542871	-0.12595143918	-0.10205199941	-0.121725127706	-0.02292225871	-0.11839209182	-0.06026679849	-0.136016926377	-0.033091171557	-0.13699511482	0.00138109744	-0.102846157235	-0.06230538328
2	175057	415057	RMxYPS	0.01644312257	-0.00972265	0.02965060247	0.0366474175	-0.05344641644	-0.1357529506904	0.02833971527	0.017147658132	-0.13489296749	-0.08457565773	-0.260383508345	-0.01525924078	-0.027192823777	-0.07797416213	-0.00327927158	0.02110500515	-0.10519286961	-0.0456976441	-0.00886360729999999	0.03012688727
2	175319	415319	RMxYPS	0.06242133294	-0.02910686223	-0.000861706599999998	0.04362543162	0.12522329207	-0.169056767175	-0.0078022531262	0.04953279625	-0.07252765394	-0.02865190581	-0.15908744642	-0.053748519311	0.03901967062	-0.068488498644	-0.03989870576	0.02810151276	-0.13269275802	0.02552696604	-0.02523207805	0.057621071207
2	176012	416012	RMxYPS	0.07864340294	0.10636623295	-0.10016945827	0.08812403442	-0.05907181896	-0.1445276562	-0.01527756886	0.04552159031	0.03164357031	0.0610181338	0.005091469869	0.1413308009	0.07416139486	0.03528986445	0.05009548599	0.09271993801	-0.15825536578	0.0686269254	0.10064969356	0.1023509612
2	176687	416687	RMxYPS	-0.016918020654	0.001713851743	0.00266320522	0.01846585552	0.11383656989	-0.23693602774	-0.00835017085999999	-0.0675917622	-0.10003231025	0.00802121105	-0.15019903605	0.01230253947	-0.05168422615	-0.07771446394	-0.01611120286	0.04233129895	-0.12443719564	0.056234747088	-0.00470558736	0.06232198876
2	178354	418354	RMxYPS	0.022534200746	0.029503879169	0.033393355742	0.003690521955	-0.011790007347	-0.090400271338	0.03782130547	0.049426803444	-0.03751943389	0.057236235262	-0.06061589913	0.070885996234	-0.0276708379954	-0.016766813281	0.03022001538	0.01716157789	-0.043019869351	0.02540978732121	0.02754132618	0.016200157754
2	178534	418534	RMxYPS	-0.07034071456	-0.0193924449	-0.02837943887	-0.00829934610999999	0.1066784214	0.09825667617	0.05986527087	0.03719925794	-0.01541708335	-0.02651416211	-0.0515618493	-0.009470463079	-0.004351939166	-0.20110206814	-0.07669522494	-0.02933193198	-0.21689688368	-0.16926544011	0.0203129521	-0.01783366076
2	179086	419086	RMxYPS	0.04060980863	0.032611962288	0.00955984627999999	0.05250820426	0.04869869011701	-0.01447559878	0.080617340986	0.05683915255	0.00633786974	0.10654935859	-0.0717115192	0.05915014837	0.00925254127	-0.031265052488	-0.03099667334	0.05701829864	-0.033380539286	0.068911046904	0.05769919561	0.04354241804
2	179413	419413	RMxYPS	0.06319669315	0.04585498854	0.00889461567	0.01183661188	-0.051069067751	-0.1134126164	-0.0091740439	-0.04025173301	-0.11336130372	-0.05059304329	-0.10908972482	-0.02394247167	-0.07537801921	-0.061702420743	-0.05640357244	0.04367430775	-0.083927130125	0.01579926223	-0.0101211257	-0.03045497697
2	180103	420103	RMxYPS	-0.0187513411	0.00884314889	-0.02022211556	0.00614759744	0.07655308323	-0.12675304604	0.01447239656	0.000519262789999989	-0.04875938024	0.01292754648	-0.06277996244	0.03324781515	-0.066320800064	-0.02387190766	-0.02909134024	0.03710802888	-0.09447392684	0.03666206636	0.02876158554	0.00333276821
2	180610	420610	RMxYPS	0.08726893921	0.09775791949	0.14981877451	0.12119766187	0.21763751895	0.0227449993	0.09546304311	0.07869389264	-0.0068729255874	0.153880891365	-0.05355049313	0.15152680476	0.03542377594	0.01124732063	0.03739680806	0.07716465209	-0.011192849267	0.01949002601	0.0266083093	0.10002069179
2	181305	421305	RMxYPS	0.00224158374	-0.02989710431	-0.01331447469	-0.0845034389	0.03822836964	-0.05956216058	0.072613868047	0.01540539988	-0.03004169495	-0.013594458258	-0.11843068533	0.02904202228	-0.09306895271	-0.02174559694	-0.02758889793	-0.03680383446	-0.11337227208	0.01109711533	-0.02094735173	-0.048971735765
2	182326	422326	RMxYPS	-0.0477428047	0.01431145618	-0.03457856669	0.00404749766	0.03481856014	-0.17548255675	0.03547455384	0.06110707391	-0.06207744097	0.02757458971	-0.10672851717	0.06592362047	-0.015887434	-0.070756911058	-0.00995627411	0.07068310002	-0.10818144512	0.00565662403	0.080340930326	0.06106847861
2	182363	422363	RMxYPS	0.02733332951	0.00811643338	0.0065206371	0.000916512200000011	-0.040631411655	-0.15698043478	-0.00169461266	-0.02072709104	-0.06379735577	0.04802580087	-0.15396077959	0.03425149054	-0.03471748602	-0.065781015244	-0.03746362063	0.02823730494	-0.088373059117	0.05308675587	0.043809564586	0.0183629532
2	183120	423120	RMxYPS	0.051142606802	0.0940054968	0.04476747517	0.06159869206	0.05361769895	-0.06642787988	-0.01002016533	0.034775541586	-0.07378529654	0.05178869858	-0.13274537755	0.120767930645	-0.07046519579	-0.06171122241	0.00567452543999999	0.0359352454087	-0.11749614084	0.06289411699	0.000353667300000006	-0.02915306677
2	183396	423396	RMxYPS	0.078065406768	0.029152411859	0.01357589333	0.079367555553	0.061988982721	-0.05167371543	0.019597011681	0.01727010305	-0.026353876588	0.0514378766	-0.08953742959	0.11363950397	-0.02045422362	-0.0173395748326	-0.004475922286	0.022928306064	-0.050371482625	0.035870864596	0.02724646784	0.0241242762191
2	184023	424023	RMxYPS	-0.000739339429999999	0.00163137809	-0.01006705252	0.13467641026	0.08336188752	-0.09525587568	-0.02693275029	0.07383148248	-0.16289517517	-0.02497601404	-0.13587982948	0.04869535157	-0.06098106691	0.01364610284	-0.00979843615	0.01235273382	-0.14825151871	0.00849984555	-0.03762339391	0.03567611733
2	184391	424391	RMxYPS	0.013937928709	0.0932587534	-0.003756230989	0.004960290241	0.06128648538	-0.11577323594	-0.01186571783	0.01653606395	-0.065341809869	0.06401145201	-0.077337930527	0.04740155976	-0.018386655405	-0.032845103331	0.01403069948	0.021200340248	-0.045333098772	0.03566782964	0.06414064035	0.01815357607
2	184750	424750	RMxYPS	-0.0212256811	0.0960531732	0.04129448823	0.04860367616	0.05374393194	-0.0601518977	0.05105487075	0.04317279784	-0.05556036152	0.06651840858	-0.09002569438	0.0786479215	0.0418724627	0.031193978367	0.10418846757	0.05062425965	-0.09610814082	0.0259822607	0.108699235	0.071812538144
2	185495	425495	RMxYPS	0.05766736169	0.070247565488	0.06905486109	0.037166491045	0.06701530716	-0.019216701251	0.10531897392	0.1388211653	-0.013931229403	0.1287176392	-0.08428349192	0.10059440181	0.01923124994	0.009954585994	0.08346382822	0.03544873189	-0.07215913353	0.07462376829	0.10036945575	0.15496891324
2	186528	426528	RMxYPS	-0.07773349616	0.048020475	-0.00609752450000001	-0.11002023878	-0.1154042913	-0.21716214	-0.09202044532	-0.1171183322	-0.2607573118	-0.1660699752	-0.239107068	-0.1047192625	-0.08783418256	-0.095012708821	0.0687598981	0.0169846778	-0.20362663566	-0.068261450082	0.0210062373	0.09884230058
2	187160	427160	RMxYPS	0.0354523407	-0.01776982506	0.02351358244	0.0352624056	-0.1010479415	-0.2035392987	-0.1639077101	-0.1303518387	-0.07925901876	-0.14272629713	-0.2180935768	-0.0013119412	-0.0719871771	-0.089894857173	-0.15971501628	-0.06546061482	-0.1413484450109	-0.00928366467	-0.01250390694	-0.098916738622
2	187555	427555	RMxYPS	0.08416661707	0.074967288717	-0.04217533671	-0.04240523345	0.06924155023	-0.2628263205	-0.05714127926	-0.01960438859	-0.20605138643	-0.12321867692	-0.2408327584	-0.05733516889	-0.00488209384	-0.17389675418	-0.082814533787	0.03226487969	-0.09844017636	-0.02525311403	-0.021239625691	0.00910813327
2	188080	428080	RMxYPS	-0.013110978759	0.067503009094	0.05660841244	0.07922852915	-0.0955218187	0.03055086923	0.02238214181	-0.000231660660000001	-0.064490017701	-0.090776351139	-0.20406123228	0.03315352888	-0.085326753932	-0.05878377396	0.024471375385	0.04240117872	-0.17095494928	-0.08656003514	-0.04261841801	0.00723465729
2	188194	428194	RMxYPS	0.05942600894	0.10762962043	0.04518909774	0.123221266459	0.01058856096	-0.0155890798	0.00734697769	0.0329848235	-0.0195777824	0.0377727113441	-0.1490365004	0.05768143537	0.26941488891	-0.05961498947	0.036185813166	0.07180569609	-0.05700981054	0.11766686664	0.0400339265	0.04280027322
2	189676	429676	RMxYPS	-0.10076620381	-0.0494588492	0.02141577085	-0.00676760578	-0.03818640944	0.01416500648	0.07517245167	0.0203870617	-0.14805118778	-0.1049880232	-0.1345635717	-0.08980510778	-0.08247842422	-0.05538641816	-0.027182288	-0.0473278986	-0.05368845608	-0.13251066744	-0.0563709254	0.009778804
2	190258	430258	RMxYPS	0.00803204214999999	0.043121953867	0.01010202457	0.04360799942	0.0491958153	-0.154495025158	-0.100816851122	-0.08017744937	-0.12297862994	0.020184539887	-0.16358727593	0.0071255375822	-0.062121804921	-0.039135131171	-0.0497009572	0.0035184473481	-0.04033962094	0.05290804241	0.0385764234	0.003982053
2	190586	430586	RMxYPS	-0.0113804513	0.04395395562	-0.03662540669	0.25785669085	0.2895610774	0.3213663572	0.3903132534	0.3134335046	0.076304886	0.2274180783	0.01654921577	0.1507871957	0.1299095689	-0.12151997077	0.265999225	0.1153351714	-0.099007896198	-0.17913810184	-0.01272834792	0.22732596964
2	190983	430983	RMxYPS	0.01342400842	0.02991846004	0.05401513194	0.06457310633	0.091894328989	-0.04943944054	0.0216293411	-0.04719071043	-0.08865392829	0.03307311352	-0.167983000306	0.07842085835	-0.01230222994	-0.10835862036	-0.05611169735	0.06293838917	-0.13842308019	-0.000185116756	-0.01863520752	-0.0301341624
2	191524	431524	RMxYPS	0.0679085813	0.09778434052	0.04178975669	0.0820432093	0.134615156385	-0.07444874953	0.02323171269	0.06145986976	-0.04327037145	0.07217602818	-0.20590514877	0.13429971815	-0.14028994188	-0.03984491589	0.04883913617	0.04289194773	-0.12297140999	0.0166659419	-0.04066257698	0.07885316613
2	192088	432088	RMxYPS	-0.03077233292	0.048260654804	0.0886388978	0.086468891002	0.02906045743	-0.0758058094	-0.06214637749	-0.08372348786	-0.15733733453	-0.04374901024	-0.17725179547	-0.00877832338	-0.07630331411	-0.11709995114	-0.01716791652	-0.017824222989	-0.16466365481	0.01103899364	0.020579910052	0.01714195208
2	192393	432393	RMxYPS	0.09510113371	0.1858746383	0.1517969403	0.0235831164	0.0518930055	-0.2014141956	-0.1920458059	0.0206564908	-0.18683864733	-0.07860020312	-0.24865675556	0.02492999325	-0.1551822455	-0.08833861286	-0.0405889191	-0.021973547231	-0.10220984662	0.041822083944	0.001062475832	-0.03501819877
2	193125	433125	RMxYPS	-0.6235686861	-0.4394298856	-0.63528284467	-0.63793086467	-0.477707229639	-0.612638647731	-0.55175707416	-0.5082428388	-0.5934125376	-0.4217965796	-0.32931686075	-0.5102964017	-0.64923105532	-0.5253822518	-0.5747780699	-0.29925710828	-0.3492694035	-0.19745664908	-0.2881791163	-0.4094518684
2	193453	433453	RMxYPS	0.08906653719	0.15141696552	0.09130199564	0.07892742629	0.17471886588	-0.0345678765	0.10138646976	0.22751957934	-0.01571398728	0.100948767959	-0.07682829865	0.19861340028	0.11303268501	0.07570685023	0.080894713011	0.13315584897	-0.073753799615	0.0687041103	0.10560775322	0.11873666137
2	193870	433870	RMxYPS	0.061155644	0.12169184887	0.01761891437	0.08933597617	0.19078978151	-0.061867532313	-0.06228167932	0.10737345319	0.0962005196	0.0938921405	0.00862980940000002	0.16171145081	-0.00374822631000001	-0.0168257514	0.11635667121	0.1560804079	0.0262292443	0.1828440564	0.17612056904	0.13208979937
2	194060	434060	RMxYPS	0.0132826426	0.00719931402	0.0189342118	0.0137506372	-0.0487879358	-0.21588676957	-0.11376379561	-0.00748261127	-0.15996735457	0.00253746745	-0.24215434521	-0.010042342931	0.016297027332	-0.07006115936	-0.08467639214	0.01960355475	-0.1131648085	0.04564850332	0.041695024353	0.02312280329
2	195012	435012	RMxYPS	0.0878197905	0.02428613094	0.0341529278	-0.0076338376	0.02178747309	-0.049372664	-0.000989602800000017	0.0265490504	-0.1027796743	0.00301968499999999	-0.1306747514	0.0183553146	-0.04606889893	-0.0722063241	-0.0195394229	0.01092037249	-0.0774694831	0.0194485449	0.0236303084	0.0432980709
2	195701	435701	RMxYPS	-0.06336101169	-0.03745394837	-0.07027519798	-0.02485169361	-0.014546402469	-0.19954379431	-0.15941645481	-0.01727744353	-0.109933223228	-0.0313877239409	-0.1660496498	-0.00275169559	-0.051053808812	-0.10742323221	-0.03244057405	-0.02299583792	-0.15533395891	-0.02284645954	-0.01646861102	0.01406940701
2	196158	436158	RMxYPS	0.00182495037000001	0.01057789878	0.01097347186	-0.002848637	0.09509396513	-0.012905886744	0.20204976871	0.07818236474	0.02976309774	0.11721259488	-0.06193352492	0.099349393384	0.08417644287	0.01815827489	0.09543944575	-0.00154967831	-0.04889776226	-0.0021933245	0.05937131219	0.03969292379
2	196636	436636	RMxYPS	0.011688900663	0.00049114988	-0.020714761382	-0.00100055137	-0.00148838414	-0.13339176856	-0.03844147494	-0.01333889019	-0.07468799096	0.001372186185	-0.12987574275	0.021913407071	-0.09799329049	-0.06205487603	-0.01993417042	-0.01462330428	-0.05943579356	-0.01837350569	0.01814818456	0.0242196068386
2	196915	436915	RMxYPS	0.00156290042	-0.0245710861	-0.02615905732	-0.02353648773	-0.0351965665	0.0753201482	0.0408194505	0.0501158389	-0.12061055448	0.0551115096	-0.11072269938	-0.02509117471	-0.0104427058	-0.06643248418	-0.0024415351	0.00981572520000001	-0.06013499159	-0.034203912229	-0.0834313252	-0.0084509475
2	197443	437443	RMxYPS	0.037993673226	0.012700298127	0.07642832955	0.078616514	0.0436640347	-0.09930803694	0.02229050815	0.01391685626	-0.05481793519	0.02093369159	-0.170401026334	0.04805809867	0.01145408553	0.002790526387	0.012435133826	0.027890472772	-0.0950718921	0.002368519004	0.0006933354632	-0.0100391518467
2	198286	438286	RMxYPS	0.07693444915	0.04911381271	-0.01243665722	0.07971201817	0.03226805655	-0.16325533637	-0.00961904349999998	0.02975135394	-0.14940995383	0.016659517312	-0.2027350937	-0.01312837601	0.0194892642	-0.0520111631	0.011334116069	0.07461023784	-0.07302138366	-0.0032849303416	-0.033638447854	0.013902099868
2	198608	438608	RMxYPS	0.03369130809	0.06838091788	0.027733238673	-0.000512675969999999	-0.05441079783	-0.200984513761	-0.058773641214	0.041538875892	-0.07434584888	0.04113883761	-0.11711020729	0.05346930671	-0.12015851747	-0.0305052996491	-0.08353068913	0.040597750694	-0.029648243875	0.0897860619361	0.00694477532	0.01608603988
2	199076	439076	RMxYPS	-0.17477029256	-0.12411948023	-0.2476877737	-0.2633150874	-0.2211416048	-0.0927083011	-0.0728997678	-0.2832718544	-0.2135772008	-0.29843906711	-0.15740677789	-0.25384644717	-0.2217784353	-0.1722205291	-0.2281531919	-0.183997883402	-0.26607648205	-0.117938954157	-0.17256840004	-0.2171284672
2	199393	439393	RMxYPS	0.006925352	0.0042674696273	0.09074948785	0.051132415367	0.019460538883	-0.070511655196	0.00162431342	-0.01424862896	-0.05741738611	0.00668598604	-0.1098638388	0.030296180915	0.03167703448	-0.03235457804	-0.00960666627	0.02719168552	-0.03296417066	-0.00278182252	-0.02773795363	0.09545914241
2	200011	440011	RMxYPS	-0.0669636481	0.0398892888	-0.0298681926	0.00572858610000002	-0.0269132504	-0.18112791427	-0.22236440638	-0.0224678986	-0.11080963083	0.0221199664	-0.15246548491	0.0201353821	-0.03396435039	-0.06648495442	0.0108002515	0.0371050004	-0.14336120249	-0.04091961792	0.0350120373	-0.0279769403
2	200971	440971	RMxYPS	-0.14732416427	-0.02084364824	-0.20253714265	-0.2280235925	-0.23157975173	-0.45952003659	-0.2656009842	-0.1796678821	-0.24610835854	-0.15364320068	-0.23741396673	-0.09393894339	-0.3339314377	-0.24410669588	-0.2293475048	-0.06117133906	-0.18035376202	-0.0298925615	-0.10396807055	-0.14454827269
2	201066	441066	RMxYPS	-0.010095160467	-0.0154993798124	-0.01693163157	-0.0220971592	-0.017715961437	-0.03688579823	-0.03110902874	-0.01886037862	-0.05791972345	-0.00325479848	-0.15322700596	0.05850039424	-0.07984096898	-0.049065933786	-0.00722749555	0.013698653589	-0.0866981449	0.038608477809	0.01465235263	-0.0507364349
2	201479	441479	RMxYPS	0.02942570841	-0.03577168082	-0.02215270918	0.03365349183	0.10154488689	-0.00454131532	-0.020563866558	0.08249940721	-0.031109778435	-0.01216757819	-0.16284143403	0.07278066539	-0.01070302695	-0.0270767758	0.00737697562999999	0.00716726149	-0.04259926732	0.01183288286	0.0094695836	0.05393835121
2	201882	441882	RMxYPS	-0.01679072891	-0.0131556679	-0.071002216624	0.024815730221	0.0029993582	-0.2699448933	-0.1693204023	0.032817357	-0.012535409551	0.0924130278	-0.0797383745	0.0338943588	-0.05124310597	-0.060659090312	-0.0040655245	0.12141388635	-0.11129987553	0.0930626248	0.0330368298	0.0727541572
2	203117	443117	RMxYPS	-0.00365695379	0.01618085772	-0.04623884894	-0.03904288102	-0.01638865093	-0.12753160695	0.01504733534	0.0154289889	-0.08346740711	0.05399398919	-0.10737955487	0.0236676287	0.01193013714	-0.04163514032	0.00534983662000001	0.000387289700000001	-0.08677553304	-0.00133609330000001	-0.0578593878	0.02598427607
2	204218	444218	RMxYPS	-0.00015943798000001	0.027797780999	0.0830865487	-0.0143739521	0.00645721169999999	0.13076060186	0.06834709563	0.01107447661	-0.05208784446	-0.06989239114	-0.09859428649	0.01555248166	0.06580602015	-0.04958648361	0.00515631682	-0.009809417556	-0.09816592412	-0.05596963769	-0.07998167374	0.0998166873
2	204518	444518	RMxYPS	-0.0532784995	-0.0216558209	-0.0810628561	-0.0156521199	-0.00626843630000001	-0.2079023628	-0.1420504361	-0.0953019436	-0.18666868899	-0.0247083859	-0.24959763526	-0.00892798544999999	0.0235065784	-0.04950324609	-0.01048614392	-0.01582428185	-0.144522223495	-0.036079636	0.0021274075	0.04564719276
2	205082	445082	RMxYPS	0.0573901294	0.03761842	-0.0395165028	0.0101415785	-0.0085773331	-0.22427040711	-0.00957332730000002	-0.00761793489999998	-0.05011659649	0.01998892388	-0.14019960547	0.0179239169	-0.0418986345	-0.01684681105	-0.04085986877	0.0348405378	-0.05399754174	0.02653298065	0.04757549559	0.0165125382
2	205385	445385	RMxYPS	-0.06276428777	-0.01458000555	-0.06293777029	-0.06397623782	-0.038965204497	-0.14158871348	-0.04215915489	-0.0267504306	-0.0325909853	-0.03685854492	-0.08668216591	0.0429807041	-0.06178665759	-0.09160439792	-0.0351331124	-0.02722746939	-0.065483441	0.0611592881	-0.0201805839	-0.04055044689
2	205858	445858	RMxYPS	0.073306768535	0.044140402044	0.02061109318	0.00326564968	0.2633881621	-0.03268002007	-0.018491556182	0.011791419392	-0.01659292536	0.04737690886	-0.01593867244	0.07063743464	-0.00351825367	-0.00548594166000001	0.000170599257999999	0.06282139239	-0.05275049327	0.02723489768	0.01732601741	0.02811871767
2	206372	446372	RMxYPS	0.13364135477	0.01181793342	-0.07570740902	-0.23040992	-0.08822635329	-0.009568287251	-0.05140219926	0.02805504081	-0.197427523	-0.1448918275	-0.1785246576	-0.09274096127	-0.04956071158	-0.1348254958	-0.1606072237	0.03202525333	-0.17465060325	-0.06461888631	-0.106123732	-0.04376239509
2	207174	447174	RMxYPS	0.06042835981	0.0462060678	-0.004616831686	-0.03691435564	0.0408821669	-0.08960624469	-0.019258107559	0.04549395697	-0.03119889574	0.0547027333	-0.0042204814	0.07471797522	0.00194765569999999	0.013645071941	0.0095352424	0.00372412550000001	0.00216701429999999	0.1043284167	0.1127867411	0.0718976794
2	207195	447195	RMxYPS	0.01654886023	0.10873442443	0.14977990175	-0.000692771099999989	-0.11929993898	-0.36119741144	-0.1031867188	0.08387826262	-0.07363565109	0.08239198917	-0.19959241741	0.0027058381507	0.05402116865	0.021668333668	0.03148971222	0.08034976247	-0.12824744623	0.0472612407	0.05915759205	0.13068417143
2	207926	447926	RMxYPS	0.04611145996	0.02360925822	0.03255158276	-0.03033159438	-0.0678679001	-0.0544954427	-0.087339311	-0.0168201499	0.0425455367	-0.01159284892	-0.05776125456	0.10152524314	-0.0585016292	0.000974134199999976	-0.0368566955	-0.00344210967	0.0155097785	0.09528745875	0.03518952481	0.04437810037
2	208474	448474	RMxYPS	-0.05571034918	-0.02011198274	0.057336526357	0.05339438375	0.00777861478	-0.051463476	-0.07450058586	-0.1624034664	-0.061223258576	0.03250296559	-0.3176629604	-0.01708996922	-0.12964858258	-0.060309234542	-0.10169413942	-0.08744408382	-0.1464338891	0.04066672582	-0.00261899313	0.0500866204
2	208966	448966	RMxYPS	-0.04902599089	-0.02555421975	-0.01200268124	0.0163204559446	-0.12255750499	-0.21070742952	-0.05973235902	0.00646163277	-0.149758471952	-0.06638362786	-0.30620441903	-0.01331684309	-0.02533753712	-0.05554577145	-0.179482421586	-0.0382568895	-0.1466076331	-0.00877339035999999	0.018667549	-0.02938339161
2	209376	449376	RMxYPS	9.09811657e-05	-0.01879659872	0.007673702813	-0.057043575585	-0.1418120044	-0.1393860238	-0.1734981559	-0.0796520962	-0.16076351978	-0.0247520914	-0.140909057254	-0.03234043754	-0.28206328349	-0.14680646799	-0.09207304123	-0.00158199813	-0.11766499963	0.06913546527	0.0284371367	-0.02616120413
2	210105	450105	RMxYPS	-0.000945646090000002	0.10769497999	0.000824186259999998	0.03430579907	-0.00225254776	-0.0686469724	-0.10852044004	-0.03565169029	-0.05793113049	-0.0216102729	-0.17280243041	0.04079576223	-0.12466924684	-0.09342258836	-0.08666659637	0.01780436335	-0.192712982281	0.06165226116	-0.02785727788	-0.08749721506
2	210993	450993	RMxYPS	0.00695262237000001	0.073538376701	0.0630612144	0.0448972324	-0.000223146600000002	-0.0481698637	-0.0761555406	0.0536599337	0.0018852254	0.00187875795	-0.06764848696	0.08290823487	-0.0763630338	-0.06304338423	-0.10843601852	0.034742723362	-0.11277510495	0.0559690205	0.05462923942	0.06145349369
2	211584	451584	RMxYPS	0.07165088472	0.06362830563	0.047289053967	0.03874555812	-0.031024053587	-0.13771628895	-0.06013150511	0.07798875728	-0.06031495477	0.094090018076	-0.14669104241	0.08036851991	-0.038465294146	-0.11524392583	-0.02848293483	0.0814142907	-0.08166144739	0.07923718844	-0.00943423572	-0.03146081818
2	212641	452641	RMxYPS	0.10162699209	0.14670354937	0.10569241836	0.15353448659	0.1105491286	0.1728349776	0.09703208219	0.06561940363	-0.16053089858	-0.08609208	-0.34571714909	0.00475207891	-0.06892792294	-0.08461117746	-0.00537945887	-0.03547313174	-0.18114229561	-0.11246222815	-0.10299234366	0.03295747733
2	213548	453548	RMxYPS	0.05891057171	0.02598732319	0.06563693693	0.08760213528	0.01862809984	-0.14989393827	-0.16843531762	-0.085531103674	-0.14821464264	0.10002961739	-0.23269374738	-0.03486570488	-0.01928345408	-0.0826605221	-0.10810673861	-0.00197603521999999	-0.12344028488	0.08297296755	0.0041318025	-0.0125532373
2	214193	454193	RMxYPS	-0.00216979468	0.017088007917	-0.01684884846	0.02395987883	0.04749017969	-0.065797050559	0.03243696269	0.0580089797	-0.081987825108	0.04368189452	-0.21721681809	0.013389398265	0.06610351133	0.000428204402999999	0.05872637926	0.06277433713	-0.06273931529	-0.0055997131	0.06384925874	0.06165528277
2	214442	454442	RMxYPS	-0.00139500104	0.06280722756	0.019794149594	0.011778705203	0.08210845017	-0.0785241051	0.024288961699	0.04693976197	-0.080488147983	0.026105715578	-0.18809013379	-0.013254727884	0.02960389002	-0.05387704183	0.01489796971	0.03412573991	-0.07770063742	-0.012802504183	-0.00793697171	0.04874172423
2	215019	455019	RMxYPS	0.07369099933	0.06557297057	0.0257465865	-0.005395334	0.10340228345	-0.056747310288	-0.0111036885	0.06451087733	-0.0320863762	0.03742113927	-0.14702918687	0.11047039619	0.032209847194	-0.02331878556	0.08980941066	0.028459847034	-0.08330585841	0.04229468192	0.0557840729	0.03797343403
2	215470	455470	RMxYPS	0.09012973004	0.10727305655	0.10172325723	0.08967648155	0.10028827743	-0.12819343179	0.05325659952	-0.02850157145	-0.04533911885	0.10864889951	-0.20269350038	0.06143917718	-0.03508030533	0.04096860005	0.04315218338	0.0331352771	-0.06181698375	0.05872908191	0.0457739245	0.0564275164
2	215596	455596	RMxYPS	0.28371887802	-0.00025151642	-0.19042695789	0.08819758564	-0.02003226426	-0.1150350065	-0.004108291191	0.01103396407	0.07611851334	0.08253783567	-0.05137866812	0.06071133372	-0.05844176617	0.02447085154	-0.00558147745	0.03774382862	-0.14689384638	0.11503418389	-0.05431940975	-0.03977840577
2	216523	456523	RMxYPS	0.0112287299	0.034101628833	0.00968973516	-0.00486512429	-0.1052517516	-0.1349688755	-0.17928647838	-0.12502616348	-0.24714123884	-0.18454663958	-0.3237652344	-0.1056460637	-0.15725505536	-0.15850387311	-0.07445673813	0.01654684726	-0.19360351823	-0.0238140328	-0.02481007342	0.01277700082
2	217085	457085	RMxYPS	0.14922572908	0.1057579765	0.1660423848	0.17501415584	-0.09804849789	-0.1822044844	-0.06107168665	-0.01948161608	0.02209851759	0.02422784285	-0.06250985168	0.04783040391	-0.08026451072	0.003456250783	-0.02097338292	0.24871951249	-0.00432728784	0.28698324819	0.0829554705	0.01023342981
2	217639	457639	RMxYPS	0.10425888552	0.06405462526	0.07275650782	0.1095675071	0.08785786227	-0.0876812468	0.09196763667	0.097772485573	-0.0378119616	0.12264671584	-0.15571488332	0.12572807088	0.03290084699	0.026240928853	0.03949978579	0.08458199187	-0.05188061162	0.09075401134	0.10860172651	0.119838703978
2	218510	458510	RMxYPS	-0.06217542315	-0.016908918048	-0.05077158902	-0.04199291677	-0.0336287994	0.04844678993	0.01672555786	0.02694352518	-0.19403656277	-0.14798181984	-0.4281557854	0.02151568032	-0.072942829129	-0.062997462864	0.04506583885	-0.05799571462	-0.16446409428	-0.04959336697	-0.02982396378	-0.012607605216
2	218879	458879	RMxYPS	0.06822774373	0.04691369858	0.00413516733	0.01410057022	-0.000543574450000001	-0.17145985543	-0.05916626724	0.01461419396	-0.11363036006	-0.00362951386	-0.22532454564	0.04525174065	-0.05514665788	-0.03146837334	0.000838603090000001	0.0516541992606	-0.111449398339	0.04966098438	0.032023924246	-0.000595857919999998
2	220219	460219	RMxYPS	0.00521641447	0.06614794743	-0.000465301970000002	0.02156770701	0.09748137411	-0.18757229131	-0.0964833144	-0.08695983913	-0.126964180159	0.00694567888	-0.27805617777	0.02883012703	-0.08268370802	-0.02241050465	-0.02107251614	0.05270647743	-0.14528941591	0.0312884075	-0.01152646565	-0.00054853564
2	220427	460427	RMxYPS	-0.1340479727	-0.1585299347	-0.0794965767	-0.1375117851	-0.1671279712	-0.269119907	-0.2016982308	-0.1684711663	-0.16603969817	-0.1871978009	-0.378120520779	-0.0903730201	-0.1562270478	-0.09334830924	-0.1585678414	-0.07991618	-0.22532382095	-0.08612404868	-0.11335333858	-0.1248721591
2	220986	460986	RMxYPS	0.05458133204	0.120123875266	-0.03931114203	0.05164651986	-0.08304300508	-0.09204569782	-0.1349086033	-0.1017669785	-0.1922951938	-0.08695857736	-0.4412678071	0.01472410371	-0.0619319217	0.0008672192	-0.00406345952	-0.013589381314	-0.18724901959	-0.04534328392	-0.054986501202	0.01711697152
2	227204	467204	RMxYPS	0.015804364098	0.05520255662	0.042875166424	0.02345259319	0.15789488872	-0.0447314245	0.02631601888	0.16704970662	-0.03135372231	0.10391616195	-0.12230937008	0.18670215458	0.04019084461	0.010486519451	0.05654852558	0.09675665927	-0.072124704185	0.02610017885	0.08103679272	0.10709092935
2	227390	467390	RMxYPS	0.02556875737	0.028439760343	0.02406881565	0.02693664435	-0.00115110524	-0.16506936419	-0.09396367283	0.03814589862	-0.04210416992	0.02261094859	-0.157812151578	0.03691498818	-0.02313431237	-0.0132125467	-0.014481695981	0.08075034621	-0.06822903492	0.10634484377	0.08028439148	-0.01064470953
2	228115	468115	RMxYPS	-0.0772507871	-0.0487205743	-0.11669389495	-0.06240850005	0.0473321505	-0.33462457026	-0.0685935175	-0.1144337271	-0.21331346458	0.08859117281	-0.22201444899	0.07604982927	-0.1343085333	-0.034767330578	0.0572431168	0.08477603276	-0.23287091715	-0.002834529767	0.06465257855	-0.0078621123
2	228554	468554	RMxYPS	-0.00893254595	0.06194283395	0.00842482756	-0.00505540685	-0.03274501857	-0.108994123017	-0.05235669777	0.03852018198	-0.11590610405	0.06948680732	-0.21139701866	0.00593886202	-0.000414086019999999	-0.026690857608	-0.03875270122	0.04791203758	-0.11553114652	0.07599983256	0.01245335016	0.01235589688
2	229780	469780	RMxYPS	0.0361512772	-0.04102953165	0.0770114751	0.0856873159	-0.069920316505	-0.140250991703	-0.12733291198	-0.1161401444	-0.11471735307	-0.1494451462	-0.2532825849889	-0.04566666717	-0.06627039825	-0.10962775881	-0.07393988238	-0.00121172359999999	-0.14938363591	-0.01315619044	-0.05944896949	-0.0052103238
2	230258	470258	RMxYPS	0.05363228707	-0.07686966121	-0.1009027229	0.02488792123	0.05838324698	-0.01289498224	-0.0135358683	0.02818508393	-0.05159081763	0.060660061836	-0.155535202	0.0092100062	0.00405557012	-0.07082597531	-0.01705406725	0.02457830731	-0.18983745357	0.08433900479	-0.02667660648	0.02270874411
2	230381	470381	RMxYPS	0.201583043565	0.07214345755	0.1375760644	0.15815758569	0.0882531552	-0.07338708898	0.12544658578	0.16565370928	-0.06655360572	0.06824249035	-0.23895317916	0.07923169499	0.0397733839	-0.0535783863	0.06394698701	0.09704832474	-0.19313085319	0.13953242409	0.135523917681	0.11739814985
2	230852	470852	RMxYPS	0.06313900594	0.0917173335083	0.09467081038	0.093152422334	-0.0207868476	-0.119497210473	0.00986340058	0.01476419602	-0.0763945502976	0.03028196712	-0.21882853474	0.07523724459	-0.035756034184	-0.000620830108	-0.02481270231	0.07924815174	-0.17931098557	0.0237021614	0.05959491766	0.04529694941
2	231617	471617	RMxYPS	0.13639784402	0.06154744827	0.05372980275	0.04037190656	-0.05369353882	-0.13127953509	-0.0367919387	0.06835387725	-0.06112084826	-0.06994968815	-0.168283433366	0.02957545427	-0.0244964848	-0.045132418624	0.06431781456	0.04091768892	-0.11104803424	-0.00995739205	-0.00205496473	0.06300725298
2	232159	472159	RMxYPS	0.01545433175	0.05439122916	0.01533034	0.03640498048	-0.00134854331000001	-0.2156180921	-0.0795737541	-0.0174047441	-0.15563402059	-0.01469299281	-0.23848362186	0.07049928242	-0.0360130971	-0.04203860944	-0.0560309949	0.07225898114	-0.2389189738	0.0277543519199	0.042846007	0.01215331891
2	232534	472534	RMxYPS	-0.01316307011	0.03310051058	0.01913879636	0.07421712785	0.11496524041	-0.15884299209	0.006403857507	0.06014515571	-0.115207335146	0.014662732631	-0.2966883871	0.076281651941	-0.06019231035	-0.022342252199	0.01789752986	0.022710782624	-0.19328982909	0.015764989756	0.060444445438	0.035356279749
2	232718	472718	RMxYPS	0.05011276989	0.00468431461	0.05446088385	0.09071640319	0.0646228266	-0.15730917086	-0.06269397045	0.00101286840000001	-0.0554922221	-0.0243150584	-0.27842254953	0.07264759147	-0.0523912004	-0.04057406844	-0.02182463368	0.05358207121	-0.14593081158	0.10041917491	0.0149985782	0.02403643336
2	233408	473408	RMxYPS	0.0438459419	-0.0339887117	0.09947711122	-0.0146805752	0.04919047364	-0.04115733912	0.0306567824	0.02618482351	-0.064010875135	0.1173245747271	-0.10394882436	0.1513442946	-0.0538059609	-0.020294954055	-0.022991172246	0.12565190463	-0.1415552733	0.10469591098	0.10447489577	0.010067191493
2	234168	474168	RMxYPS	-0.02675310034	0.03465767376	-0.01747686796	-0.01502072199	-0.01622811151	-0.22923889266	-0.13434193486	-0.03073714381	-0.16852466424	-0.055154893923	-0.29277663032	0.01239616797	-0.12698680601	-0.06342753464	-0.08588993684	0.01447135977	-0.20560802331	0.02879253028	-0.01705975409	0.02050860137
2	234388	474388	RMxYPS	0.054223330205	0.06770073543	0.10098326641	0.12349268394	0.048565104149	0.02390721774	0.12024105456	0.1136874889	-0.01730999694	0.10939332094	-0.141662424013	0.11035839432	0.055761514217	-0.020015677981	-0.02274286009	-0.00685102421	-0.11562324702	0.00973024003	0.0383521334	0.03222367904
2	234859	474859	RMxYPS	0.05779354667	0.0337405688	0.06473827091	0.02672907499	0.09514942602	-0.18143559499	0.013381786246	0.00697562559	-0.09629815832	0.05289447392	-0.20899706511	0.08272399537	-0.041916382634	0.00475783418999999	0.034878771	0.100524331998	-0.19651183956	0.07964649854	0.07115882984	0.06669011104
2	236492	476492	RMxYPS	0.03837983258	0.03699138234	0.01662806913	0.02723448193	0.02568957714	-0.0881970371	-0.0102280157798	0.022322504157	-0.06333412346	-0.0118759657	-0.13318913918	0.06137101902	-0.031448803642	-0.03014684901	-0.049475398501	0.0372232884	-0.17473303585	0.02085351263	-0.00449680909	-0.00611019147000001
2	237153	477153	RMxYPS	0.03706987503	0.0034962784	0.00330650010000001	0.02716654879	-0.00419803269999999	-0.077167376966	0.0331424398	-0.00779830779999999	-0.07777985006	0.02055343165	-0.11907084555	0.01003060759	-0.10625179968	-0.048761221346	-0.04080197539	-0.00317795389999999	-0.09252915895	0.02169980152	0.04508543232	-0.01519067175
2	237543	477543	RMxYPS	0.06122566246	0.03551724996	0.04772244975	-0.01670345237	0.09903574022	-0.17720118248	-0.00952068401	0.02270919138	-0.07130596879	0.05665213929	-0.19924907815	0.0923576528	-0.020975501542	0.00885385975	0.01327476702	0.058504327116	-0.13769100796	0.044621796719	0.02938035645	0.03954868866
2	238113	478113	RMxYPS	0.04197651953	0.02843528165	0.03634438601	-0.07340016269	0.0007182687998	-0.1136598626	-0.01924559624	0.09046180709	0.08219533802	0.08076014351	0.06031397834	0.1565449313	-0.07548987386	0.06295376796	0.07678421834	0.1260149949	-0.24369671882	0.10519687603	0.2751953138	0.07727535269
2	238611	478611	RMxYPS	0.002900714232	-0.0928032954	0.02162582697	0.003822336108	0.1294044455	0.2499636139	0.1459529005	0.154768439	0.06945406147	0.2008684186	0.1354772803	0.09581941028	-0.002828394473	0.03184124396	0.09479782119	-0.169178623	-0.21880591321	0.01829975521	0.1345232199	0.07606370134
2	239099	479099	RMxYPS	-0.016431379718	-0.04028157835	-0.06799535548	-0.0462017235	-0.24738770851	-0.1740663663	-0.2715822347	-0.25676253362	-0.13597737365	-0.15342038387	-0.25508262848	-0.097110725975	-0.20053535421	-0.095112893209	-0.17570035343	-0.002929611262	-0.19356441497	0.03772057811	0.0152574143	-0.029788585929
2	239436	479436	RMxYPS	0.05684328638	0.08016327768	0.10005165796	0.10022121351	-0.01520270829	-0.10314518467	0.0288686402	0.05694166807	-0.08785853609	-0.00732863081	-0.25054708499	0.07469390263	-0.092183973508	-0.00630850796999999	-0.14824806294	0.057765901399	-0.22119374718	-0.01975700418	-0.00215196215000001	-0.03929115806
2	239957	479957	RMxYPS	0.04426360479	0.06309099151	0.064144740664	0.10985669944	0.03732196571	-0.0360898974	0.05553199908	0.04473501357	-0.03951624892	-0.01022258593	-0.19388783176	0.09009386298	-0.00983688227	-0.021884789356	0.07130966706	0.04588792031	-0.13380819874	0.063674473926	0.029129714719	0.02727572588
2	240544	480544	RMxYPS	0.06843782195	0.01401728675	-0.07748568138	0.05001323438	-0.01884419019	-0.2281139867	-0.1989900396	-0.08958399117	-0.22892478035	0.05332633481	-0.3682496663	0.11556608929	-0.15345568894	-0.08827780531	0.10931569617	0.15257993404	-0.20254466607	0.05194053974	0.03551209796	0.01628941266
2	240965	480965	RMxYPS	0.10057350995	0.068352589597	0.02656808763	0.07252268641	-0.03015578198	-0.08015335354	0.00506338806999999	0.0395175492	-0.09718948008	0.10067072898	-0.29391028253	0.095977182	-0.0320709815	-0.02322359714	0.00525511982	0.09915662682	-0.12887059569	0.0144398713	0.0508117039	0.04745828136
2	241198	481198	RMxYPS	0.0762318873	0.0969454764	0.0707976831	0.0166583401	-0.1292390232	-0.2369463286	-0.2484430386	-0.2308198759	-0.22471582109	-0.2414886936	-0.3610699969	-0.196615753	-0.2145706337	-0.011808347	-0.2132710079	-0.000160750200000004	-0.1042738982	-0.16560260599	-0.2161490982	-0.1776313858
2	241411	481411	RMxYPS	0.026872693444	0.08864733041	0.042044717722	0.08578358653	0.15124371936	-0.0571101274	0.07865386253	0.141803525367	-0.0725404568	0.09325902482	-0.2368210875	0.22693799226	0.0385090591	0.025704346731	0.07363610674	0.1187385397	-0.0864121406	0.01557318315	0.079985173356	0.08999948663
2	242040	482040	RMxYPS	0.0691660959	0.0988156102	-0.0236084285	0.17229492962	-0.03890982326	-0.238282727	-0.2090606614	-0.1906107475	-0.22238009748	-0.02660667639	-0.2317999734	-0.1231144783	-0.1284146834	-0.14905551064	0.0415881148	0.05279173545	-0.11656737182	-0.031889162399	0.1603742754	0.0026067124
2	242436	482436	RMxYPS	-0.12762464936	-0.14450333808	-0.11419086615	-0.12794196808	-0.27213316285	-0.02428705428	-0.2137156172	-0.2023915385	-0.08987880292	-0.2661238371	-0.133519019473	-0.21353309546	-0.12742261148	-0.03169252522	-0.21043073504	-0.091160369	-0.04396757347	-0.05863686001	-0.13057003734	-0.0944419358
2	243438	483438	RMxYPS	0.009033067586	0.00828035498	0.019629467474	-0.00447797451	0.009247783813	0.02879821443	-0.02091860496	0.013482048241	-0.0405144691	0.108642671539	-0.23912857632	0.14153088079	-0.03499730197	-0.00809893575	0.000348626513	0.075048224744	-0.1659466459	0.0232159842	0.035743867278	0.011477178129
2	243497	483497	RMxYPS	0.04950245685	0.0678024701	0.091482362997	0.11836875145	0.05297343969	-0.05442903086	-0.04745412941	0.08203376635	-0.00540137106	0.064560632455	-0.10766872917	0.078849630023	0.036524704496	0.02980709811	0.03377841656	0.06683030847	-0.06502574963	0.023100681154	0.0844156291842	0.05823147502
2	244013	484013	RMxYPS	0.02889816206	0.0598066796	0.051730113924	0.06321985277	-0.01274083728	-0.199018634891	-0.0466681338	-0.01798989731	-0.11565871227	-0.00183653174	-0.2705480745	0.09351881545	-0.07184446635	0.01241698691	0.00516936892	0.080713435	-0.1882996911	0.01687999229	0.01106828743	0.04638659207
2	244734	484734	RMxYPS	0.10524851306	0.0454073828	0.07828532388	0.0844232803	0.1078240307	-0.083061251339	-0.0117678863	0.08032078457	0.00492711829999999	0.0832274475	-0.15815583359	0.13940695703	0.00948076810000001	0.0317544605	0.05086756877	0.10176693751	-0.083288292	0.10429746049	0.19335039731	0.10098888609
2	244910	484910	RMxYPS	0.0088076629	0.08365651678	0.10769222531	0.11481514978	0.15508470972	0.04010826654	0.10878571314	0.120121283798	0.03007131101	0.12754109728	-0.08227809306	0.168347126689	0.0354611193	0.00479984677	0.01865848007	0.103968293178	-0.10561488276	0.02184542915	0.07563404882	0.06857737185
2	245749	485749	RMxYPS	0.0545613491	0.08751549924	-0.1269949077	0.1921558776	-0.1993355566	-0.2780087084	-0.2943972317	-0.2140276047	-0.1470638861	-0.08240493209	-0.259814474	-0.1367346422	-0.4676243367	-0.1476417059	-0.12324285367	0.0392256719	-0.25304554096	-0.12440585042	0.01393088238	-0.12809441339
2	246061	486061	RMxYPS	0.006764024348	0.045722861154	-0.04893239156	-0.01178991394	0.01545330473	-0.089066127185	-0.02355343611	-0.02441175082	-0.02921751776	0.017019499955	-0.1075408420126	0.027582705165	-0.00522732635	0.04183539651	0.022305933578	0.05955913518	-0.17521958644	-0.01106922708	0.037875235867	0.041615126531
2	246333	486333	RMxYPS	-0.00552032699	0.03699686688	0.06977690425	0.079891288668	0.07061743265	-0.13964924581	0.01094344646	-0.03391025089	-0.07789467506	0.06861557374	-0.188285428604	0.05441240846	-0.04138692708	-0.007846992249	-0.0531998296	0.04903202093	-0.169951303818	0.05402073188	0.0524229437	0.04132343202
2	247071	487071	RMxYPS	0.04146850705	-0.00148559534000001	-0.0101398568	-0.0190605413	0.01526782396	-0.15275488476	-0.0345722689	0.0015051048	-0.109763995118	0.02022097959	-0.25705489104	0.08076697023	-0.0251248324	-0.00734146226	0.00482938834	0.05840018498	-0.13846404275	0.032253076141	0.05639453012	0.073697826924
2	247401	487401	RMxYPS	0.15352695121	0.16066688756	0.23528873572	0.26821263324	0.09126084365	0.0600263615	0.15261928115	0.09353564158	0.146779342448	0.13733517007	-0.04742481085	0.21293637	0.09847678496	0.103078479777	0.18325456096	0.14500800879	0.007138727245	0.10866958326	0.15474145363	0.10722725038
2	247995	487995	RMxYPS	0.039547618466	0.049589448235	0.05290969439	0.04868932672	0.052967707382	-0.03654697817	-0.00565197648	0.07672047979	-0.05328115223	0.07024121405	-0.15840430745	0.15273234765	-0.03842364484	-0.02697028114	-0.004683088432	0.041646813531	-0.132719448482	0.08109302582	0.06543727256	-0.002419289231
2	248214	488214	RMxYPS	-0.01557447329	0.06349609789	0.05094999446	0.08355497619	0.06535692115	-0.09713583772	0.0363916498	0.0689788734	-0.02318176883	0.1014562758	-0.149072794327	0.09008527254	0.08766449802	0.04931017087	0.05652501469	0.06994176897	-0.05319802891	0.059019756645	0.01553145956	0.04392937431
2	249074	489074	RMxYPS	0.0617777476	0.0779304062	0.0848003893	0.1005095333	0.1435391598	-0.0305218274	0.0642978413	0.07718218451	-0.0513111981	0.0898665997	-0.1806063138	0.1030854162	0.060609586	0.074196954	0.1035022523	0.0954063598	-0.1216022011	0.00250336649999999	0.0475729283	0.0674732598
2	249534	489534	RMxYPS	0.00299414184	0.039109061448	-0.01583694459	-0.0507344283	-0.04227110449	-0.21395670959	-0.11595561704	0.00742111724	-0.14782051203	0.02691217523	-0.23259265385	0.009018436709	-0.07009273943	-0.034931394973	-0.003446256372	0.023082740761	-0.25174387078	0.00817523484	0.01840425603	0.027310295236
2	249998	489998	RMxYPS	0.08820990076	0.05537989386	0.13439637946	0.11112671407	0.11185407516	-0.10243814791	-0.005115483665	0.09415938549	-0.077059357316	0.0797800179	-0.18906701808	0.103112431115	0.06236074689	-0.00740494402	0.02561186618	0.11268189397	-0.14920060749	0.031310962205	0.06552353341	0.09489233512
2	250483	490483	RMxYPS	0.02444079144	0.088112358759	0.047597624977	0.07985148948	0.028794357214	-0.08420449858	-0.00695680739	0.10723550233	0.02350218491	0.07422134732	-0.20285296949	0.09432456744	-0.005086970216	0.03959446758	-0.04013334336	0.004431935	-0.13587621049	0.08897584045	0.03471388668	0.08649533257
2	251106	491106	RMxYPS	0.05877632053	0.07660696599	0.162335502608	0.069231443189	0.14746711543	-0.052488001695	0.046768268851	-0.04844496658	-0.02273742787	0.031857158213	-0.2197260271	0.10173567333	-0.0676636164	-0.01715231129	0.0196644518	0.04633786348	-0.104221551072	0.03316550354	0.05041561218	0.019097703874
2	251834	491834	RMxYPS	0.1118563481	0.1034272198	0.137033638	0.1319282191	0.12517778421	-0.06519581	0.0214762929	0.0845476469	-0.0370167893	0.1016380771	-0.16224343196	0.1514501979	0.0909897184	0.0960680667	0.0839434667	0.09662848666	-0.14289882583	0.11387249371	0.111392734	0.13134016405
2	252104	492104	RMxYPS	0.067251889627	0.07868062949	0.07513135922	0.09565110986	0.02391629381	-0.08956131097	-0.05514390169	0.05615600626	-0.0510805905	0.044561380219	-0.23672354746	0.115543515972	-0.01991010753	0.010061624957	0.029285582773	0.095323437076	-0.16412448268	0.06469872014	0.09826577064	0.07592302625
2	252500	492500	RMxYPS	0.01560686824	0.02118794526	0.06785381417	0.03250034241	0.007834369377	0.01673030214	0.08727218694	0.006041641261	-0.03655928918	0.12934595974	-0.24723749995	0.219913457	-0.09639247386	-0.00695793975	0.027825761403	0.1090220487838	-0.2922295218	0.094451372353	0.03300410678	0.06410552483
2	252793	492793	RMxYPS	0.17674017405	0.126452674652	0.07345549498	0.08762748186	0.2162388997	-0.04544567367	0.04264359166	0.08138726057	-0.19371625112	0.003704670868	-0.1948516443	0.0547306467	0.00150708576	-0.07817326631	-0.03223078333	0.1017312430121	-0.32418609131	0.16675363494	0.10111423851	0.02337764148
2	253710	493710	RMxYPS	0.03436710242	0.097255379059	0.0835566156	0.0756716372	0.10440953416	-0.10005780231	0.00664335478	0.08591790556	-0.01688361006	0.06463393323	-0.22536491921	0.11146728105	-0.00372615699000001	0.01134390382	0.01641114015	0.05757001522	-0.09605502761	0.07956006906	0.035864792737	0.05692701747
2	254065	494065	RMxYPS	0.06789054921	0.05942858464	0.02509049478	0.01870549751	0.048506941193	-0.087845819968	-0.00530064241	0.01563291221	-0.0798250956	0.03313135397	-0.1038729563	0.10335049541	0.020392969227	-0.008939660673	-0.020900711387	0.00439340698	-0.078650555916	0.045241435686	0.00454410403	0.026110341457
2	254571	494571	RMxYPS	-0.0176405378	0.03791956515	0.08206855665	0.04150174967	-0.0474456295	-0.11178065664	-0.07573311101	-0.0148983948	-0.0628850647	0.00897640519999998	-0.24755547943	0.08489153841	-0.0717627599	-0.0292643825	-0.0416937581	0.0304447919	-0.12720054762	0.08237234062	-0.0103269509	-0.0201674132
2	255125	495125	RMxYPS	0.06104181857	0.037530455152	0.03967549768	0.04580586966	0.05275457762	-0.14232840789	-0.031966466107	0.0308522069856	-0.12909276467	0.01542128978	-0.3320977134	0.03952472232	-0.00762410844	-0.0582939131332	-0.0486718870291	0.07434591526	-0.24913202036	0.016878628912	0.03863355642	0.057499960417
2	255826	495826	RMxYPS	-0.01938681727	-0.00767752876	-0.20367710459	-0.06214133039	0.1399352111	0.1428351822	-0.2140779264	-0.326494658415	-0.23085310232	-0.34973011885	-0.2088783262355	-0.0943273077	-0.2885996041	-0.24813438635	-0.32712671739	-0.01713776364	-0.17448404745	-0.059520676617	-0.0539887625	-0.15091465514
2	256923	496923	RMxYPS	0.06760658082	0.06887908135	0.03555362938	0.13181905068	0.08171203407	-0.00960492139999999	0.0364941478	0.124276350985	-0.0483985081	0.16468267245	-0.22125589484	0.12406110951	0.00446352010000001	0.0778670495	0.046462952028	0.06615199303	-0.166371510425	-0.00675181707	0.01955129244	0.09318592528
2	257428	497428	RMxYPS	-0.04715785362	-0.01186163324	-0.01583692947	-0.011345029219	-0.04969021721	-0.16711207422	-0.171577953915	-0.028274271023	-0.16863283179	-0.03809802651	-0.23856993434	-0.0338725597	-0.14841810431	-0.077558532275	-0.10152746897	0.00367805891	-0.17282740191	-0.0624478422	-0.0508474203	0.00385370676999999
2	258151	498151	RMxYPS	-0.0020144973	0.01413892548	0.0609196938	0.0967205248	0.02856993734	-0.10810799126	-0.0584915603	0.03970748255	-0.0775249888	-0.01428502636	-0.28013494934	0.10416814974	-0.0048617088	0.013840144	-0.01495379687	0.02690308709	-0.18693250262	-0.00623175196999999	0.03925341377	0.05846975888
2	258660	498660	RMxYPS	0.02355178875	0.0427979884	0.0103731454	0.0540443433	0.02703657357	-0.11507906277	-0.05429181185	0.03906053466	-0.09187972755	0.00212046402	-0.24491187032	0.07463132821	-0.0474360805	-0.02877650966	0.04176327721	0.05008540745	-0.10521276831	-0.01151593755	0.0277257064441	0.03214062361
2	259156	499156	RMxYPS	-0.03790715574	-0.01337141145	0.0796158129931	0.09118080728	0.07230122452	-0.13947801548	0.03796732326	0.087603387411	-0.08569187583	0.06408830138	-0.26301859212	0.10573151318	0.00189872611	0.026211964928	0.07581959178	0.08097638463	-0.10887726718	-0.02484285694	0.0426583413	0.14139518634
2	259541	499541	RMxYPS	-0.0251913981	0.07576896284	-0.0341850997	0.0295438409	0.15422373522	-0.11385941666	-0.0543633629	0.00401501200000001	-0.14147065231	0.08090787864	-0.25282749526	0.0556819387	-0.0274557488	-0.07489623713	0.0304049187	0.12981795016	-0.21492688952	-0.00700989599	0.07961488714	0.11020781687
2	265773	505773	RMxYPS	0.000283834270000005	-0.01756697546	-0.02805064487	0.01476104583	0.0460694419	-0.19594569406	-0.11160504784	0.0215023513	-0.11730245512	0.08353803001	-0.31826503649	0.0486006145	-0.08423539775	-0.00456072795	-0.03118764647	0.05084598962	-0.166076612911	0.05105601762	0.01341033637	0.03636491631
2	266107	506107	RMxYPS	-0.00623189669999999	0.0803859712	0.0224958543	0.1535152982	-0.04443073804	-0.0995190528	-0.0704052558	-0.0616324978	-0.03664187926	0.05221254617	-0.1300508921	-0.0108341195	0.0146415093	0.024088550233	0.01792166411	0.059579776702	-0.07694519572	0.01647581577	0.05901456363	-0.02205620483
2	266478	506478	RMxYPS	0.10315458598	0.05821131665	0.12536301887	0.10217934441	0.085799690249	0.01015875443	-0.0380426971	-0.02092750176	-0.06805981852	0.05916355034	-0.097218348895	0.10694075552	-0.00692361081	-0.0010387095	-0.0348785518	0.08885304727	-0.0274938511	0.02682954135	0.11272593238	0.06112214023
2	266952	506952	RMxYPS	0.02412544672	0.06455266916	-0.08173500775	-0.04093700356	-0.1828763274	-0.1943920519	-0.2326051452	-0.1000980553	-0.1664350713	-0.0704038304	-0.2254933526	-0.05648538336	-0.1537856774	-0.1664940145	-0.1337073436	-0.07040477229	-0.3391399574	-0.1090661144	-0.1100475397	-0.121172936
2	267051	507051	RMxYPS	-0.04683985146	-0.00576656078	-0.004454766449	0.0388324421076	0.05440396498	-0.051857809	-0.03444802785	0.01625974673	-0.06819938074	0.06519649198	-0.216866907377	0.01573299402	-0.05675791134	-0.049066688664	9.91238399999997e-05	0.10144042261	-0.21711584705	-0.00868545368	0.01843366199	0.01370140782
2	268100	508100	RMxYPS	0.025537462573	-0.01418780733	0.02539641468	0.044884237405	-0.00538654254	-0.17828315854	-0.12316100162	-0.07545168983	-0.23675688408	-0.02346233866	-0.4114123021	0.04706915441	0.04967666773	-0.11206916326	0.0679521378	0.07632388748	-0.28653567233	-0.02304107663	0.0476681373	0.17286755378
2	268398	508398	RMxYPS	0.07114369135	0.056694670664	0.07415937939	0.08356716653	0.02727372844	-0.0965859058	-0.20896019002	0.005253959836	-0.09635552812	0.06533463936	-0.17247905664	0.03216589107	-0.07557133034	0.010648120136	0.00921880736	0.139423034246	-0.11501203999	0.01993416926	0.06605611444	0.05291201731
2	268895	508895	RMxYPS	-0.03017624982	-0.01872837961	-0.029865636981	-0.002720347254	0.04053605066	-0.11015237696	-0.09579988226	-0.03757046904	-0.12244510812	-0.01740898646	-0.23011774424	0.0225550456	-0.05122477142	-0.01930784408	0.01317854783	0.09640986333	-0.1848620078	0.04778618554	0.0359321925	0.01424869028
2	268949	508949	RMxYPS	0.0164691518	0.03239307218	-0.03852045129	-0.06378209789	0.06825902241	-0.07980541395	-0.075880103896	0.0422095875	-0.05698271851	0.02615319829	-0.12778827763	0.04701791482	-0.04407126959	0.01290640425	0.03302203203	0.05343624431	-0.09463254622	0.19545547186	0.0523913365	0.01778970032
2	269578	509578	RMxYPS	-0.0405679785	-0.06560935752	-0.06885059611	-0.09474650024	0.05487395775	-0.0424489362	-0.0269876655	-0.0589535516	-0.12304476265	0.0105118885	-0.19904035767	-0.0265900239	-0.03632969838	-0.0976306745	-0.0810722191	-0.0020727328	-0.25441892034	-0.00466845662	-0.0426407135	-0.07004895729
2	270164	510164	RMxYPS	-0.11842669101	-0.081055260922	-0.18760448496	-0.26399894917	-0.46177472767	-0.300232380947	-0.28585353025	-0.22683104896	-0.24185668605	-0.11886400111	-0.20555471425	-0.13196654791	-0.17668163073	-0.13888626919	-0.22669608183	0.01270752673	-0.25955480555	0.03384762936	-0.09757656306	-0.15035770378
2	270207	510207	RMxYPS	0.055273255418	0.0921313327	0.052108698967	0.054686566237	-0.08315667951	-0.07043022389	-0.10266782594	-0.00184644151	-0.08785860139	0.07539777165	-0.19903534025	0.139639333779	-0.03033484235	0.06326370867	-0.018946575	0.11615812119	-0.16070806814	0.0674623277	0.02149776234	-0.02782743725
2	271006	511006	RMxYPS	0.01541469118	0.03141209124	-0.01430086355	-0.00273158421	0.04285277377	-0.07518958411	-0.056521504	0.06924103606	-0.08723548182	0.05187563721	-0.114812844708	0.09575830066	-0.04134472301	-0.01976827682	0.01328625753	0.04294184185	-0.14644995205	0.08041676873	0.04023305131	0.05439111221
2	271598	511598	RMxYPS	-0.00932162840999999	-0.07776945944	-0.0129551946	-0.00907936980000001	0.1096349982	0.1116665451	-0.04809781995	0.06004588461	-0.20659893578	0.06917478193	-0.1221136298	-0.02302505773	-0.15820297731	-0.0872731298	-0.075026876783	0.02396862729	-0.3145438536	-0.06544576467	-0.044583652422	0.00552973835
2	271912	511912	RMxYPS	0.034270956816	0.01773822032	0.02640807497	0.0195009437	-0.0276863656	-0.0887414514	-0.05830673686	-0.03035426731	-0.083798320997	-0.04370393716	-0.21732314418	0.05209344109	-0.09676030138	0.000755102219999998	0.02470880189	0.05268350363	-0.20605618662	-0.030490475346	0.024528525551	0.0888623576945
2	272471	512471	RMxYPS	0.079690849098	0.06307477569	0.085639167494	0.00525707691	0.14102548933	-0.1285986693	-0.09682489478	0.01459815086	-0.08766631035	0.02956413467	-0.2595892482	0.10951669635	-0.03887931378	0.01141524808	0.02225617993	0.077572294542	-0.129935089499	0.022225126628	0.03201742574	0.03164917206
2	272858	512858	RMxYPS	0.04607521243	0.09861331483	0.00652055945999999	0.067032966874	-0.04192362661	-0.28780278372	-0.0193991527993	-0.0528607234444	-0.17635013972	-0.14222230783	-0.4124455838	-0.056952791872	-0.22058975619	-0.06151903544	-0.1106124088	-0.01138469004	-0.23934560107	-0.03019634817	-0.08366560949	0.00181413971
2	273404	513404	RMxYPS	0.00566722675	0.02296722667	0.016670709312	0.04648937221	0.0070348483	-0.165803028093	0.000332327389999998	0.01720049149	-0.1057172084	-0.03502905935	-0.238520589999	0.06820806434	-0.065086933763	-0.00113743072	-0.0078908154	0.09482754946	-0.19242845966	0.0689500281	0.0692334344	0.05306311424
2	274076	514076	RMxYPS	0.1150375607	0.104010466738	0.15480040294	0.09014863884	0.08569486989	-0.00533489895	0.04300441017	0.0573660293	-0.1092565456	-0.02638050642	-0.3840492961	0.07896630993	0.01438244691	0.03102430977	0.01821426262	0.10510184313	-0.27183859557	-0.00401880969	0.000578540999999988	0.077027056243
2	274460	514460	RMxYPS	0.00584345603	0.01160530361	0.0582617761585	0.019733109143	0.00196034249999999	0.00602378827000001	-0.08494460506	0.01151303554	-0.031965661	0.010196792891	-0.086549005032	0.030040817115	-0.02064660488	0.016112667482	-0.052612302096	0.00944776338	-0.03448882306	-0.02328366395	0.02813668347	0.03106674053
2	274729	514729	RMxYPS	-0.14885357787	0.07033516351	0.01796760072	0.056741323028	-0.13129061038	-0.18128758639	0.04416596409	-0.09967166169	-0.13573853948	0.01945494918	-0.24599634618	0.015991332487	-0.07315452314	-0.04762762073	-0.055114276224	0.04124685913	-0.21075296158	0.045112183268	0.03504749726	0.01306112584
2	275968	515968	RMxYPS	0.016492481972	0.06004660273	-0.032318621	-0.0322991824	-0.08634471149	-0.1690819002	-0.079427532722	0.02679782248	-0.13961032532	0.00381830397999999	-0.18127326874	0.04555036388	-0.02764421882	-0.11211336594	-0.028696091484	0.10365099865	-0.17466269927	0.08473970479	0.108628228583	0.064047416171
2	276052	516052	RMxYPS	-0.03139420122	-0.02350624282	-0.03668819896	-0.01116038456	0.05468538992	-0.15079232536	-0.13982977891	-0.00314985719999999	-0.103744581947	-0.00533510484999999	-0.25359706584	0.07020167691	-0.06540903909	0.03848728786	-0.027037444462	0.01057277858	-0.14627823462	0.03888439258	-0.66909376612	0.04838248605
2	276526	516526	RMxYPS	0.04180590993	0.15714411277	0.08872870367	0.038922644742	0.017383477848	-0.0777125372	-0.06606914801	0.06658109329	-0.06596225957	0.035169098889	-0.17100455149	0.0907363322	-0.06421571946	0.03122780491	-0.021823199767	0.13856273612	-0.28883269271	0.07781896259	-0.148457816723	0.00869520918
2	276799	516799	RMxYPS	0.02083505866	0.13343935496	0.0657960432	0.07753111502	0.026340021669	-0.09705604192	0.00256494616	0.0593276029	-0.10616066349	0.06716358698	-0.219504630739	0.06844880316	-0.0697978733191	0.018359401142	0.0163013409	0.09568783862	-0.26578941701	0.04264088593	0.07355764388	0.03708798477
2	277566	517566	RMxYPS	0.01928362213	0.004424068492	-0.00766280733	-0.01767357682	-0.07175564799	-0.1612098423	-0.05962880082	-0.03663073865	-0.04705599101	0.007700561524	-0.1261685194	0.07063144157	-0.02028376578	0.03135146935	0.01293247975	0.01963002817	-0.05011671061	0.02797632345	0.03265269227	-0.007508606039
2	278176	518176	RMxYPS	0.07323007389	0.06045876536	0.01686024309	0.04611733431	0.092053542006	-0.12939829903	-0.0225267784	0.00533443281	-0.06165385032	0.05480488389	-0.194820524053	0.10419958027	0.02794293915	0.02524836668	0.031327738004	0.1197164358	-0.23371837059	0.06728994501	0.065727637062	0.131314914934
2	278218	518218	RMxYPS	0.06613915733	0.03668946926	0.0783055452	0.0538706422	0.04890231533	-0.119169536	-0.0079200666	0.00103206171	-0.14500327568	0.00871148062	-0.3198549325	0.1062666385	-0.07362964761	0.00263703034	0.01513755177	0.07439261865	-0.30300999909	0.032678109162	0.03049490307	0.08062319983
2	279623	519623	RMxYPS	0.09406375402	0.11309468735	0.08936309507	0.07861061294	0.08447971773	0.004543689863	0.020550319825	0.077716372864	-0.06318837908	0.07458958973	-0.20537422308	0.10668993937	-0.00831380474	0.06972527118	0.04631452091	0.119204632154	-0.163231291466	0.08967184607	0.09293030164	0.02768668698
2	280109	520109	RMxYPS	-0.00707688432	0.07392747508	-0.04228291895	-0.0650983298	0.12439680981	-0.12439826089	-0.22490464661	0.10423238572	-0.05881444708	0.073326003156	-0.25667098134	0.09806491324	-0.08245982965	-0.04561692245	0.0573451607	0.08887627196	-0.12653013229	0.025558511619	-0.02297604543	-0.01383348332
2	280684	520684	RMxYPS	0.04322995998	0.07220363833	0.107845513846	0.02922768314	0.02740666892	-0.04842548176	-0.1045189688	-0.07836523168	-0.159333416614	-0.04847282121	-0.36195491125	0.05067362815	-0.21604920495	-0.01489108585	-0.03973371452	0.04305989984	-0.2506122839	-0.00768978428	0.059508834406	-0.038642676685
2	280810	520810	RMxYPS	-0.02370376234	-0.0617189438	-0.032490887366	-0.05454272356	-0.05778302515	-0.11650099442	-0.1156210916	-0.03392795375	-0.066181632326	-0.08845979924	-0.16741462713	0.0458839638143	-0.11380748985	-0.0302238691	-0.17876164877	0.02685759817	-0.11394674672	0.071550761958	-0.027597992893	-0.08579221779
2	281281	521281	RMxYPS	0.01235556885	0.021920348515	0.019000462641	-0.05505132049	0.06033594182	-0.0208861412	-0.0267718475	0.00429653442	-0.10804782289	0.03974203584	-0.23119901504	0.09001617325	-0.0186021777	-0.0376823667	0.018088855952	0.07083590073	-0.19795918526	-0.02551455673	0.02566122699	0.0475503035
2	282128	522128	RMxYPS	0.01265625528	-0.04054910928	0.02149216428	-0.07047304456	0.03461630443	-0.15218388697	-0.08407921072	-0.01107461995	-0.126530467119	-0.000156450882	-0.19428341875	0.07254395438	-0.05533408649	-0.01804315654	-0.01168673171	0.019107277142	-0.2147818108	0.03836979165	0.02511099778	-0.009930276376
2	282738	522738	RMxYPS	0.015253818715	0.03765476524	0.00164511648	0.00694352555	-0.0241545442723	-0.16103982998	-0.12725237898	-0.063460478931	-0.10526508077	0.00379339149	-0.24295509108	0.03197344651	-0.11762284713	0.01120360564	-0.0541786063739	0.059884465902	-0.1787888086	0.058880639984	-0.00597614642000001	0.00628637949
2	283018	523018	RMxYPS	0.018550568381	0.061216685333	0.01193683843	0.0271149013	0.02200451248	-0.14133553245	-0.08050260729	0.013472257403	-0.14776522381	0.02579635584	-0.2841148934	0.05135009226	-0.064107789577	-0.03944169921	-0.00994811363000001	0.07306770828	-0.2847148634	0.0262870031	0.0145659853	0.00759978851
2	283561	523561	RMxYPS	0.14154260689	0.04007405202	0.1149852986	0.09880487901	0.02174716909	-0.04821039077	-0.050085306633	0.070181140064	-0.0683826688	0.008059084069	-0.2524225889	0.07876625287	0.01721717843	0.06962877612	0.01056712953	0.07736582994	-0.18525751598	0.05727000284	-0.01448556914	-0.01230057435
2	283880	523880	RMxYPS	0.12333697932	0.01356165792	0.00381986075	-0.02228937085	0.02152489329	0.13260273621	-0.09816958328	0.00112756856672	-0.14131321899	-0.01349745726	-0.25463481307	0.06586795463	-0.06549497689	-0.0714164864	0.0267516827	0.115459529301	-0.16962548165	0.02935539066	0.0496503088	-0.013763567093
2	284437	524437	RMxYPS	0.18669893344	0.08188423645	0.11995685744	0.06940270041	0.1734390717	-0.0903732326	-0.03189494184	0.06815722485	-0.10166166088	-0.0278328756991	-0.3096105685	-0.00339465948	-0.07114898099	0.06129168662	-0.025793812768	-0.01147472188	-0.16323645134	0.045451126994	-0.042041381588	0.07105788908
2	284893	524893	RMxYPS	0.062059566735	0.06326737918	0.01300190197	0.06896271081	0.07557700558	-0.07848479604	-0.02115832118	0.06792965641	-0.065482051575	0.06697045451163	-0.18228258558	0.13105472685	-0.03910717966	0.031106905202	0.02246187404	0.10988377136	-0.12966870658	0.07358176557	0.05561794558	0.03643648496
2	285666	525666	RMxYPS	0.0406323203	0.04751333853	0.0151677511	0.0211608105	-0.0296089286	-0.06537838182	-0.09644016917	-0.00451930819999999	-0.07295770009	0.000869355699999991	-0.2260689427746	0.0401631833	-0.05373146851	-0.03790729745	-0.01885823072	0.07843072381	-0.168125836009	0.01397485325	0.04457994609	6.25177700000062e-05
2	286036	526036	RMxYPS	0.0108219983	0.02789872647	-0.00239443936	-0.01213174733	0.06629507412	-0.157378971521	-0.11961900382	-0.02742067073	-0.18407516406	-0.01189126635	-0.2989002672	-0.00347265593	-0.15826113181	-0.034528038546	-0.083622229122	0.00771244165	-0.3050464407	0.03954444579	-0.04293445477	-0.0774437297
2	286468	526468	RMxYPS	0.0853684103	0.1271215708026	0.12736072099	0.137764196128	0.15555486333	-0.14091736033	0.04855758413	0.04334910075	-0.072520411618	0.10243015908	-0.159588452815	0.16405107074	-0.019093236517	0.064660499414	0.05680612728	0.09937969839	-0.17170746852	0.0998942155	0.10622767926	0.13190756179
2	287113	527113	RMxYPS	0.0809731998	0.08055236071	0.17286416353	0.17916928148	0.08069529748	-0.1121741717	-0.05108046378	0.08951803037	-0.08584808306	-0.00875756969	-0.2824608378	0.058306407634	0.01057875744	0.04567912253	0.07735365916	0.11424284256	-0.18925693898	-0.05907421645	0.02730700585	0.05847545976
2	287551	527551	RMxYPS	-0.05127767186	-0.04779780255	-0.02723299696	0.00602211320000001	0.01153508053	-0.15906994007	-0.094344401561	-0.01545703808	-0.156531259277	0.001523185	-0.2103673006	0.0334612508	-0.061069515238	-0.051772912976	0.00161104803	0.05710278367	-0.253444114198	0.000634860930000002	-0.03510258931	-0.03049279787
2	288081	528081	RMxYPS	-0.03819025523	0.065590160654	0.05509787397	0.04289525289	-0.031231052463	-0.09284935838	-0.04413785273	-0.02715167456	-0.06907189747	0.022208508251	-0.17763290103	-0.0166832670715	-0.11187070303	-0.050490560316	-0.06651669039	0.02028721159	-0.13934788868	0.051036236225	-0.04873042097	0.005758426294
2	288498	528498	RMxYPS	0.0516200188	0.0251126403	-0.0181063964	0.0581480084	0.00719975936	-0.06824486662	-0.1704728377	0.0423270728	-0.04595627317	-0.0183276063	-0.24456525909	0.04151874142	-0.10625168311	0.03992254315	-0.01508065844	0.0157402543	-0.18240863963	-0.00515418544	-0.00904338619	-0.04319161476
2	289069	529069	RMxYPS	0.16597615959	0.10852784924	0.070640075467	0.06083042815	0.1619649532	-0.133049146005	0.05491389981	0.1316972829	-0.09327218368	0.0790096502	-0.2690199053	0.14539593654	-0.035248391322	-0.09249285817	0.051408553193	0.17913199317	-0.0898806419	0.127858081147	0.14278381517	0.03299076665
2	290197	530197	RMxYPS	0.06805217817	0.021203240269	-0.00707901816	0.10678257043	0.07385554659	-0.13858422292	-0.045249601353	0.0166285866302	-0.086374382421	-0.041544512409	-0.3183514451	0.00957413535	-0.043227608199	0.10706580642	0.0415409062	0.09051705336	-0.29213224209	-0.03228645763	0.064531225857	0.06626897312
2	290233	530233	RMxYPS	-0.01206883924	0.05042618664	0.00472461768	0.02560824099	-0.0198521333	-0.14168658033	-0.13451431866	0.0452977477	-0.10512218218	0.05881380017	-0.14794098438	0.0526055019	-0.07740750372	0.004293776852	0.00923892472	0.0681160483	-0.16929597191	0.07555187747	0.03129482765	0.05233908927
2	290804	530804	RMxYPS	0.13604933633	0.19064164435	0.243397055352	0.1089895507	0.03461621324	0.1126987434	-0.1379524142	-0.02816783999	-0.15337899728	0.04083223424	-0.1082080149	0.06786221442	-0.04605149686	0.01250153783	0.03340690431	0.08028263217	-0.2341062899	-0.01009598797	0.02407457826	0.02623640312
2	291464	531464	RMxYPS	0.00188681601	0.03822696943	-0.01375558155	0.059822462319	0.0930412077	0.0369043201	0.10312401222	0.07220151059	-0.004613387444	0.0782818188415	-0.15151827921	0.0908601494	-0.00967648645999999	0.044832153027	0.01226245464	0.053870808826	-0.17042884182	0.04506011685	-0.01045210731	0.01763066023
2	291976	531976	RMxYPS	-0.03888078693	-0.084361051213	0.0372419555	0.0693982666	-0.032675052263	0.0670620945	0.1018843743	-0.06708621127	-0.13866817325	-0.01451499072	-0.27483033804	0.00992565844	0.00750075829999999	0.06080442759	-0.08972426138	-0.01746726698	-0.2405396679	-0.03462745003	-0.16890951385	-0.07175341946
2	292578	532578	RMxYPS	-0.0688939517	-0.1130950172	-0.0734180543	-0.05592273853	-0.0758399746676	-0.37808666936	-0.33020615467	-0.07511608057	-0.2435396975	-0.05114677113	-0.3536565164	-0.00411964549	-0.16069083013	-0.03214174104	-0.0729197540841	0.02459949335	-0.3645718008	-0.047151361041	-0.03578257579	-0.09216492528
2	293099	533099	RMxYPS	-0.03729281388	-0.06262136814	0.15110911386	0.09228145795	0.01185050324	0.06618883379	-0.05496748585	-0.07025474626	0.03941352308	-0.02477971236	-0.2207347898	0.01832241747	-0.09505194835	0.07059381349	-0.1014174231	0.03973738188	-0.21248143428	-0.027911565706	-0.06913298727	-0.09239005089
2	293504	533504	RMxYPS	0.009837208109	-0.13838011637	0.0230503677	0.05627014037	0.1014000197	-0.1282744399	-0.0311824164	-0.03498200516	-0.145244158	0.03551124084	-0.1206437895	-0.03962767251	-0.0330397864	-0.03051897823	-0.04380093511	0.09303419108	-0.25641432086	0.03353148315	0.01161125058	0.05237732832
2	294230	534230	RMxYPS	0.06717835383	0.0773245903	0.02910582913	0.0892945455	0.07447818082	-0.061107052083	-0.05111653674	0.04176155092	-0.04268396593	0.107868694118	-0.23842754958	0.10674448492	0.01541603688	0.11069252483	0.050590988596	0.12867042616	-0.20019979891	0.063255445303	0.097192369092	0.09716317982
2	295631	535631	RMxYPS	0.06932281062	0.10113830637	0.11464054289	0.11772657037	0.04849213996	-0.08504048858	-0.10720407077	0.002096260798	-0.20576714222	-0.022743805015	-0.2673841275	0.06721571592	-0.090870752688	-0.02111295231	0.0865212926	0.114294775829	-0.3088775594	0.00984940281	0.03179327115	0.12475393713
2	296073	536073	RMxYPS	0.14687872149	0.1721092709	0.17267159106	0.19255773136	0.08770651854	-0.09606388606	-0.01681170725	0.1145095109	0.077705782783	0.03878201087	-0.02734887083	0.18110371619	-0.0502220235	0.048398355863	0.08238493231	0.241845194	-0.12029888978	0.17634700689	0.10630008366	0.05393913529
2	296774	536774	RMxYPS	-0.02375873966	0.01482408337	0.02201318262	0.03472877674	0.07141231919	-0.08897476991	-0.0577793206	0.045500632407	-0.0760970454	0.07575031844	-0.18741374627	0.07405712718	-0.005671840804	0.03525915538	0.020745184947	0.09433457286	-0.14241924118	0.08196967078	0.05254926325	0.047715115776
2	297266	537266	RMxYPS	0.05643226564	0.01124312278	0.03970805914	0.035897287229	0.10501916712	-0.0372620975	0.09746817694	0.07851850498	-0.05086955358	0.075136991581	-0.1514319675	0.07689190897	0.00396175611	0.09824705129	0.059273522878	0.07361473978	-0.12536556567	-0.01077398007	0.01174071614	0.024942065437
2	297515	537515	RMxYPS	0.18967011118	0.10656552328	0.13062663909	0.07953537563	0.0422326354	-0.16646790645	0.02995770419	0.08467036709	-0.097557567647	0.07343875319	-0.19997052384	0.076161025621	0.03153266858	-0.01096105972	0.04654087948	0.103886832925	-0.22259213508	0.08217525641	0.10634604349	0.04701637204
2	298438	538438	RMxYPS	-0.28806867246	-0.28018548135	0.004908319489	-0.01231896062	0.01761705806	0.01990187217	-0.0955204361	-0.01651813742	0.01749859587	0.04455484961	0.07192768481	0.06789692168	0.01431316033	-0.02335350099	-0.22974255675	-0.15404062244	-0.07215138433	-0.02397085563	-0.0742553507	-0.14956621103
2	299050	539050	RMxYPS	0.03762831294	0.04070840185	0.04729609811	0.039260720365	0.03567655112	-0.20613261828	-0.05605211348	0.04793020817	-0.12712957473	-0.01373181283	-0.22445957054	0.05358295916	-0.02238353093	0.05546492157	0.07821824131	0.08696860677	-0.26262917938	0.0078197245	0.05031179361	0.06932374596
2	299505	539505	RMxYPS	-0.08121124187	0.01524172557	0.01075858911	0.01713192911	0.05766145603	-0.06397970866	-0.00232437615	0.041961635152	-0.05033355586	0.07248738905	-0.15056933065	0.14769380658	-0.07599588149	0.07684646319	0.01837994257	0.04632725152	-0.15452075726	0.01621317992	0.02215114504	0.00910217381
2	299708	539708	RMxYPS	-0.00436528461	0.024490427766	-0.030301259685	-0.03419034167	0.072055831184	0.0197849598	-0.001029996687	0.0150171325	-0.04227050076	0.05202928039	-0.170356934068	0.101149122157	0.008674616371	0.07397944538	-0.032054438	0.076734559699	-0.22072136462	0.00277681379	0.01516888171	0.037922457623
2	301324	541324	RMxYPS	0.10068931702	0.03663300807	0.0401334642	0.0128051893	-0.02453506754	-0.1962070294	-0.1373685943	-0.05304434897	-0.15365941432	0.05416710628	-0.2320379959	-0.01077933415	-0.17039424289	-0.09597227161	-0.03133150361	0.08817594712	-0.4172756217	-0.03520209792	0.10288367877	0.06909745395
2	301549	541549	RMxYPS	0.03136655674	0.03893507557	-0.000983805439999999	0.02586464647	-0.01544051937	-0.0828017008	-0.10441835641	0.00100468506	-0.11851138687	0.01324382823	-0.17440275023	0.055269781804	-0.0647711248	0.0410190454	-0.03497714777	0.098568191529	-0.18098311912	0.10057903321	0.0440312682	0.00238507044
2	301570	541570	RMxYPS	0.03167617845	0.0316579153	0.000520150660000003	0.05271351197	-0.0046026722	-0.09032255316	-0.06052802122	-0.0128859366	-0.13478920604	0.02168711911	-0.18608183577	0.00268357546	-0.0419720674182	-0.01258472667	-0.02144421989	0.01132719925	-0.16700813023	-0.05518893758	-0.04668287018	-0.01606979836
2	302192	542192	RMxYPS	0.100642513	0.07363518749	0.05175390972	0.000374296602999999	0.00021022976	-0.09078906573	-0.08296471403	-0.04145983035	-0.06405966766	0.01872961581	-0.18128587841	0.054718200025	-0.07554451208	0.037759525844	0.010267373257	0.07770368689	-0.124270072	0.06022990787	0.07385209657	0.01587080425
2	302559	542559	RMxYPS	0.009171590004	0.02033669768	0.05151037097	-0.000668939790000003	0.06910103797	-0.0639536859	-0.00550149219999999	0.01870589526	-0.15356998831	0.01897933588	-0.2267091335	0.014690017005	-0.04976071747	-0.0080809900376	0.048989516533	0.11309551443	-0.2762049433	0.02568399569	0.052690919761	0.05109200284
2	303125	543125	RMxYPS	0.01762631189	-0.00233083912	-0.029425149537	0.023230697328	0.02637844039	-0.18328906736	-0.11189397269	0.019429893101	-0.16223304014	0.06249406539	-0.11524946675	0.09539762904	-0.08703005422	-0.028529173625	-0.0512778119847	0.0632621089	-0.15881531684	0.00989447121	0.07556738691	0.0371436566
2	303540	543540	RMxYPS	0.086054457456	0.09559762898	0.09918584285	0.15192462744	0.1126387925	0.16957035871	0.17147654247	0.13287943798	-0.07491765927	0.117039716042	-0.14095227767	0.06925761816	0.05706505689	0.07824886444	0.06440956403	0.07342874276	-0.23722292052	0.01907859335	0.012751982901	0.07845457827
2	304081	544081	RMxYPS	0.10095087438	0.06708122477	0.1489773712	0.16457925195	0.14413474551	0.04976179537	-0.0014504266	0.12966703296	-0.1103648767	0.12405333065	-0.200983039946	0.20417185606	0.0223226568	0.13629071579	0.09100736347	0.13405433904	-0.24494175663	0.06422808141	0.085489087291	0.11239475262
2	304691	544691	RMxYPS	-0.0240049304	-0.01382607396	-0.03617159575	-0.046987241361	-0.04387628924	-0.027607123358	-0.025646657692	-0.0088760522	-0.02822940864	-0.00891630436	0.004967149	-0.00225745450000001	-0.03073972568	0.00220189580000001	-0.0143699714	-0.0032173593	-0.00544539799999999	0.08562469006	0.00500682740000001	-0.0241924889
2	304737	544737	RMxYPS	0.06899083108	0.07111321336	0.10049206795	0.03179978738	-0.02416029854	-0.12575989542	-0.17327111991	-0.034551482243	-0.1500525377	0.01240748822	-0.3334007771	0.04642511276	-0.05629187811	0.02592635472	-0.090897475305	0.05346257952	-0.2315325506	-0.02827124737	-0.0086301915	-0.00738610856
2	306376	546376	RMxYPS	0.189464665349	0.07534534105	0.095390830196	0.08505331916	0.22847343813	-0.13008932802	-0.07263080539	0.00158283840000001	-0.13356724353	-0.00381179569	-0.2353596124	0.159215042836	-0.0043303709995	0.09791208693	0.09281333132	0.137036514985	-0.25152194733	0.0598506437	0.134589619951	0.15352921989
2	306980	546980	RMxYPS	0.10940903941	0.01765105831	-0.02040599306	0.104356950591	0.0507630977	-0.0311459117	-0.03284479466	0.02379749888	-0.09632935871	0.032824411526	-0.18767176224	0.08529934813	-0.05281171852	0.025328232157	-0.00067821681	0.080367332451	-0.19497584111	0.043080313102	0.021464778542	-0.03292271182
2	307537	547537	RMxYPS	-0.13851650637	-0.07783910261	-0.12707033124	-0.00788990341	-0.03477187357	-0.16125305102	-0.14405406535	-0.01367025269	-0.22561174638	-0.10847172647	-0.4109806039	-0.111351877976	-0.0570217079	-0.003869571537	-0.037001301428	0.000686751229999999	-0.2983476314	-0.0260883432	-0.0201577928	-0.041428151081
2	308205	548205	RMxYPS	0.10934253637	0.01113750337	0.06087731236	-0.01188823278	0.090546134501	0.02908557068	-0.054451083158	0.01679761624368	0.00428252759	0.05635161426	-0.09922650342	0.06236231006	-0.01808872908	0.044048000565	-0.062455366903	0.06539079835	-0.1540444144	0.08979626803	0.01213117454	0.00401910445
2	308477	548477	RMxYPS	0.15535891318	0.18568939823	0.09913394454	0.130768669189	0.0929729075	0.0203626302	-0.0517542913	0.0917947257	-0.0619723783	0.0549599243	-0.08258852258	0.10545656482	0.0486982531	0.09063594432	0.05842550781	0.187737571418	-0.1463543663	0.06662278024	0.27742680751	0.11613945575
2	308989	548989	RMxYPS	0.004503874164	-0.06363282836	-0.031074625533	-0.06301325587	-0.06178496967	-0.1223619283	-0.2256983169	-0.080469306488	-0.11465977286	-0.03004019586	-0.3497154666	-0.0949124135	0.03619659307	0.01360150649	-0.01641549235	0.03609513457	-0.21161388519	-0.0592232604	-0.01986359971	-0.016374982117
2	309402	549402	RMxYPS	-0.03317926597	0.04164763474	0.0104198357	-0.0046079892	-0.02264684437	-0.1300118134	-0.12193376824	-0.04772158688	-0.158786007935	-0.0261753712	-0.32597163447	-0.02791149837	-0.160477222514	0.02039103972	-0.045229772467	0.03354081763	-0.28293911167	0.03519809653	0.04600182417	-0.00333960911
2	310088	550088	RMxYPS	0.05670151976	0.08334396572	0.12642347792	0.14482893567	0.01832523018	-0.00361096417	-0.06205144503	-0.00763859434999999	-0.148504518	0.04871265122	-0.169364886521	0.00620938501000001	0.01662369242	-0.0610594602	-0.03093653154	0.03446073809	-0.22934972146	-0.0478476395	-0.0353696612	0.01216240895
2	310381	550381	RMxYPS	0.04590606066	0.07888378768	0.003092079868	-0.027929126893	0.03734504818	-0.08858707447	-0.00462892023	0.03054205329	-0.06007802564	0.08490492512	-0.10267717344	0.08674948651	-0.004483437	0.04891007731	0.02804099045	0.11985131547	-0.11692283553	0.1310461144	0.07291294926	0.03214709368
2	311266	551266	RMxYPS	0.015274008435	0.02362564338	0.009649755131	-0.021738528419	0.04473349945	-0.10692005378	-0.07392605012	0.07862898004	-0.17935476288	0.05393548125	-0.198197808644	0.03554335112	0.007717255182	0.0105990546	-0.00332188448	0.1580799307	-0.22446774504	-0.01648470964	0.0323377711	0.07079836567
2	311365	551365	RMxYPS	0.10205495823	0.12141942728	0.1644567614	0.09447360117	0.20271767349	-0.0163391065	0.01231481617	0.2192411896	-0.05161672063	0.0884229652	-0.13353973604	0.18119681169	0.11189384786	0.09976329313	0.06325824308	0.15649244963	-0.17261236252	0.01922662855	0.197679113079	0.12819116822
2	312028	552028	RMxYPS	0.03669996964	0.0297630973187	0.01582529266	0.092964193537	0.04794915595	-0.1076057633	-0.18219668969	-0.01916107595	-0.17059948031	0.02472045582	-0.23188434953	0.06296838117	0.00105819958	0.05119905228	0.01656860542	0.11922296839	-0.23322375987	0.031131265	0.04944277245	0.13475442135
2	312595	552595	RMxYPS	0.0819131031	0.0206627441	0.0520742243	0.0780762466	0.06522797655	-0.0835594309	-0.0584865672	-0.0166162635	-0.17921416996	-0.0594604629	-0.26395037793	0.0163127128	-0.0390673725	0.03491797539	0.04064363206	0.08140347846	-0.229924094403	0.01008541866	0.02715053751	0.03439691242
2	312859	552859	RMxYPS	0.01883907342	0.02507674061	0.02337102314	-0.00130972594000001	0.09423525907	-0.092473002791	-0.06581134935	0.03183008913	-0.120647196969	0.07044617479	-0.12912031153	0.10115486243	-0.023379194029	0.04163828699	-0.00471303589	0.12476598808	-0.14638054756	0.06846894483	0.055430449528	0.026365059886
2	313426	553426	RMxYPS	0.04300465163	-0.0253538544	-0.00510694109999998	-0.0172038832	-0.00360902568	-0.0904531938	-0.0815851548	0.00267891670000001	-0.06523928349	-0.02113851637	-0.1267692179341	-0.0242282413	-0.05967975988	0.000125844100000008	-0.00602175256	0.03445662178	-0.07007809193	0.00628333974	0.00800651716	-0.02103342817
2	314008	554008	RMxYPS	-0.070872006	0.00688933871	-0.071766902	-0.1108272031	0.0159191432	0.0955048818	-0.0729306541	-0.0510420642	-0.05712064198	-0.025892042	-0.05179741265	-0.0354696882	0.0118534868	-0.026378461	-0.0482989984	0.00946399403000001	-0.12942903793	0.09477525363	0.02828251229	-0.015699063
2	314329	554329	RMxYPS	0.074768655416	-0.025070851	0.0218273182	0.09650059913	0.00297787891	-0.22163971301	-0.1131849677	0.0228954568	-0.20929117082	-0.04038791033	-0.2892585028	0.0147764919421	-0.17973212505	-0.07194849889	-0.12605451163	0.030013010513	-0.3061001629	-0.12325813753	-0.090144040598	0.01710813931
2	315177	555177	RMxYPS	0.021945037449	0.08020280277	-0.015014020133	-0.0125939031331	0.19789591777	0.0835149594	0.13676649748	0.13892069199	-0.08428962383	0.14752371332	-0.09939765438	0.12815598282	0.07152797513	0.02912490611	0.11378042983	0.13045010022	-0.1889048429	0.04558882495	0.06996614059	0.10349099059
2	315524	555524	RMxYPS	0.085919841708	0.09011178191	0.08587403117	0.04091717805	0.06094971873	-0.26318240153	-0.08294111074	0.08104548425	-0.14747216092	0.00350373208	-0.24251151742	0.0152699197	-0.09644991236	0.0262547646	-0.05071953861	0.12469451635	-0.23049672265	0.03200138088	0.0196302326	0.04816880826
2	316012	556012	RMxYPS	0.075069745505	0.039489992384	0.04356475911	-0.009995909733	0.0159912585	-0.088906648951	-0.10059516608	0.000564865220000002	-0.12201857913	0.013874870475	-0.20565468977	0.10546652999	-0.06800684479	0.0070985428959	0.000114390119999998	0.08329770086	-0.20019189183	0.04069320758	0.00615039557	-0.055181722861
2	316739	556739	RMxYPS	-0.0696134668	0.0160977713	0.0506029822	0.00865708920000002	-0.00468179889999998	-0.2436999542	-0.162247505	0.03499669527	-0.15475392169	0.0510383019	-0.23494252343	0.06094895257	-0.0706231092	0.0522736734	-0.03006622928	0.0541130007	-0.237405999	-0.00694757799999998	-0.01160847489	-0.0234531254
2	317339	557339	RMxYPS	0.1056090742	0.1493699767	0.2360255627	0.0699998608	-0.2345143876	-0.07378815909	-0.1245736288	-0.1486893111	-0.136492577091	0.06862901861	-0.23054423215	0.06607054383	0.0142553034	0.036232131107	0.01848323956	0.13287751675	-0.3270456493	0.02748013944	-0.05505157335	-0.02750270345
2	318192	558192	RMxYPS	0.25625862898	0.115447186958	0.26949355965	0.2778567585	0.02096607124	-0.1970348109	-0.2674295419	-0.03492339673	-0.19680269229	0.08286258944	-0.3728359902	0.06397112521	-0.120371267	0.078138984909	0.05173469882	0.082345244617	-0.2601890573	-0.08947552655	-0.0115591704	0.048147351876
2	318225	558225	RMxYPS	0.0144489657	0.000407593160000004	0.05669633953	0.0273134822	0.0420785467	-0.03620912359	0.0035123846	0.02537089913	-0.07282582402	0.0700196233	-0.13783605888	0.10645246295	0.03141158119	0.06064563344	0.0336944916	0.09231187884	-0.12409610626	0.0448669916	0.0841097889	0.0032261625
2	318817	558817	RMxYPS	0.08795302267	0.05860535431	0.05048221385	0.04359167838	0.04226733598	-0.09752520219	-0.05835564866	0.04073133786	-0.03994227011	0.08715709737	-0.03145773391	0.04725294993	-0.014257886917	-0.01444346124	0.00353034553	0.05694877752	-0.04281383191	0.00533061813	0.02186363254	0.02449177499
2	319416	559416	RMxYPS	0.00396921274000001	0.04288056594	0.02229944628	-0.01026997009	-0.00964842245	-0.05241175815	-0.060370743428	0.05503215205	-0.06805123764	0.07052920048	-0.20890346837	0.087181941012	-0.04586340964	0.01355400994	0.03652897312	0.13770435311	-0.17869320398	0.07899927341	0.049913476762	0.09339424555
2	320491	560491	RMxYPS	-0.06791085055	0.02328367964	0.14789793446	0.27206819636	0.0784988056	-0.08956457284	-0.1424489527	0.02197055551	-0.13864635172	-0.0108276629	-0.26064278227	0.0054294049	-0.07594683311	0.00534033997	-0.00202861566	0.12853513904	-0.27292188275	-0.11445541371	0.0729287359	0.03161124988
2	320988	560988	RMxYPS	0.011318707692	0.11571924286	0.06577940479	0.096561831548	0.08037707737	-0.00785377500000001	-0.05813720045	0.02254130078	-0.085698930252	0.07514094904	-0.07322152972	0.09679934468	0.00104990587	0.051889155304	0.04296438624	0.10948971934	-0.12993999649	0.09689212225	0.08853884762	0.01833439499
2	321438	561438	RMxYPS	0.028777102058	0.03122062802	-0.16171592313	0.0410028868	-0.09707696128	-0.1324685792	-0.08405885341	0.00886213134	-0.20332292903	0.01844643182	-0.29575340266	0.02179145146	-0.14319180356	0.047716537598	-0.045633328587	0.11266329765	-0.2439477209	0.00136235546	-0.03168317919	-0.0129406173
2	322122	562122	RMxYPS	0.03979156521	0.03642151989	-0.095223383316	-0.1632784385425	-0.1162990853	0.16202125164	0.04625774288	-0.0341817156	-0.17918309354	-0.002818854397	-0.1656398136	-0.04052232596	-0.12235021808	0.08135009592	0.0510083776	0.08336803534	-0.23310292669	-0.0755408968	0.15423629908	0.00768796710000001
2	322479	562479	RMxYPS	-0.02586997482	-0.0264314094	0.01446759318	0.03917909715	0.2305690627	0.1401434334	-0.0172627565	0.07860464329	-0.23272817006	-0.0208621692	-0.07225361166	0.0109727108	-0.16741190981	0.02476280966	-0.09470455955	0.00740280359999998	-0.3693838824	-0.0601271182	0.00794676290000002	-0.0081036196
2	322955	562955	RMxYPS	-0.04594030431	0.23266313801	-0.06508705227	0.33564123783	0.18976170502	-0.0538871632	-0.07081554175	-0.02654583862	-0.02558447744	0.16249956854	-0.006855126812	0.02994687521	0.11042786234	-0.01810134342	0.22426897051	0.15033875181	0.02234751551	-0.07505038486	0.100722693157	0.15818649892
2	323184	563184	RMxYPS	-0.08772141489	-0.01132151597	0.01199663978	0.01479922621	0.07464574717	0.10061193409	0.01199159686	0.138863865639	0.05278237438	0.19647231544	0.00446752684	0.162295151473	0.09332553894	0.11076836557	0.06204333554	0.11371453421	-0.085782866848	0.03314033648	0.112227543038	0.09249600466
2	324454	564454	RMxYPS	0.073772181035	0.01402331907	0.081112037699	0.07543184674	0.09210108458	-0.0041254483	-0.102384419786	0.00244335046	-0.04812238674	0.07538779112	-0.10559426954	0.093389265135	0.01879727242	0.02074535533	0.03342421554	0.10751640627	-0.16222017066	0.06300405262	0.03338196363	0.03999169737
2	324524	564524	RMxYPS	0.04248585773	-0.01184976155	0.04015527587	-0.0592298598	0.16528738751	-0.13349403416	-0.06561215653	-0.0285482338	-0.19214530509	0.11500071907	-0.324512475156	0.08381820425	-0.16029014005	0.02487869501	-0.0233495487	0.14184795722	-0.30662575493	0.01309021188	0.0372700277	-0.03405099
2	325006	565006	RMxYPS	0.0045565745153	0.03961801945	0.05568352876	0.0320361057	0.01976089117	-0.0339400138	-0.05907533372	-0.002351659516	-0.064162088035	0.03539529384	-0.112163829434	0.08333722103	-0.00451452825	0.066069736375	-0.00691742249	0.068004095858	-0.101030824774	0.02754479261	0.03368763974	0.00556510629
2	325480	565480	RMxYPS	0.06522845898	0.0772005792	0.0421733819	0.0499126358	-0.01943241115	-0.05396003462	-0.12518909016	-0.0189788104	-0.10634000233	0.1046780193	-0.21440620899	0.20122795782	-0.05085463252	0.20101407407	0.0361765621	0.14321628323	-0.16079747288	0.15567994704	0.1317154044	0.0656582848
2	326410	566410	RMxYPS	0.01221634635	0.06008089069	0.068158610066	0.06091379586	0.0251098561	0.04446046	0.00807499424	0.11405681725	-0.120801414957	0.01601969195	-0.10465712856	0.07584022943	0.00322592808	0.00756454439	-0.000771976862	0.10733779663	-0.21591943216	-6.19130400000001e-05	0.09403041959	0.040681588875
2	327004	567004	RMxYPS	0.008819785301	0.101516840266	0.04584796061	0.0516397085	0.0160838067	-0.09930462574	-0.22484756828	-0.00916651815	-0.11346249245	0.039580062378	-0.2389308373	0.058044357083	-0.07599849556	0.026298956649	-0.045631358371	0.03833920383	-0.22502564734	0.06091095612	0.04450205638	-0.017213350811
2	327510	567510	RMxYPS	-0.03226109098	-0.00860279938	-0.00877221977	-0.003517750087	0.0902166808	-0.1731128421	-0.12112127816	-0.0186132225	-0.14116538869	0.0252107094587	-0.26304921905	0.05229692452	-0.09236837454	0.05252476717	-0.08220505851	0.05169290265	-0.20324606679	-0.012724753259	0.012315436551	0.00671653032
2	328000	568000	RMxYPS	0.00159351083999999	0.0886391843152	0.02197346357	0.039526333882	0.02510708851	-0.15458130241	-0.12262979009	-0.00768746470000001	-0.148528013172	0.09083098131	-0.20342646405	0.02848942043	-0.03119545023	0.05600871549	-0.06861797667	0.081460531114	-0.26517277608	0.07875551532	0.02981517504	0.06289070041
2	328529	568529	RMxYPS	0.03534006494	-0.02537383202	0.052054148611	-0.01819838633	-0.01961377087	-0.08514297069	-0.00206620405999999	0.01767110976	-0.0808176883876	-0.03430886247	-0.21305404687	0.03471679938	-0.03348008762	0.00133853391	-0.0595605293	0.05184356993	-0.13297618109	-0.01406001325	0.02205454426	0.0211040787
2	329119	569119	RMxYPS	0.080812091152	-0.01892526464	-0.02694223935	0.03638551432	-0.03131357226	-0.23809885564	-0.2262354877	-0.0353009305	-0.196909884554	-0.022695609671	-0.2978340245	-0.07756474965	-0.07074021014	0.02721698971	0.01686182435	0.116538144	-0.217919248	0.04505051613	0.05433671844	0.08165761921
2	329652	569652	RMxYPS	0.0553326335	0.11447228152	-0.00373030490000001	0.0187678145	-0.0141553552	-0.11669413613	-0.0877375049	0.0168627225	-0.1281682775	0.0349236306	-0.14791892074	0.0115074126	-0.1370701331	0.0144328618	-0.1128253273	-0.0401236816	-0.17905285762	0.0689705636	-0.0609195696	-0.0621683387
2	329974	569974	RMxYPS	-0.02131953977	-0.00569119747	0.00961139578	0.055390108944	-0.06985836102	-0.1791131133	-0.16855251393	-0.07601287838	-0.25554759186	0.02908992864	-0.32597162927	0.03088776182	-0.14742916314	0.0345858709	-0.10275970558	0.103813612486	-0.3281763491	-0.02042330236	-0.02223815497	-0.044114252745
2	330645	570645	RMxYPS	0.04759490226	0.04118178405	0.06098340921	-0.02819180833	0.06766545326	0.0053112193	-0.0372395752	0.02150829896	-0.1062617234	0.05543309272	-0.12926611507	-0.04260628597	-0.05767006855	-0.04201338836	-0.05820806624	0.0279532516	-0.1054230842	-0.00380707092	0.00422140781000001	0.01034941249
2	330862	570862	RMxYPS	0.079884825558	0.01914859408	0.07680921954	0.07071019219	0.12063571261	-0.0232942532	-0.06625077467	0.02655337433	-0.087239634122	0.10864393116	-0.076615850893	0.02705497984	0.00528489310000001	0.06041434284	0.01766240544	0.06984548258	-0.12875640773	0.0222759352	0.032134971593	0.08257625854
2	331525	571525	RMxYPS	0.16948285056	0.08790384903	0.14090080477	0.10473129722	-0.009787191894	0.00898763150000001	0.02592138174	-0.01314665567	0.04521008233	0.03567053207	-0.086438415742	0.05219095567	0.05060392515	0.17321828971	0.06783241546	0.08785136665	-0.04666697117	0.15876980891	0.09541423958	0.07352473017
2	331971	571971	RMxYPS	-0.00923253071	0.051168075981	-0.00721340414	-0.00758530142	-0.0929074482	-0.223354536114	-0.157221852244	-0.03774292304	-0.25512471532	-0.07667052914	-0.3012802327	-0.04402641116	-0.10730607685	0.01480553706	-0.063784804288	0.04091084808	-0.3257886721	-0.00904755602	0.007473360994	-0.0353158140862
2	332469	572469	RMxYPS	0.073542489374	0.05326390638	0.01807814778	0.03407275683	-0.0484104486	-0.1169939837134	-0.1005901482	0.05716537012	-0.15173588497	0.00617837728	-0.16987140049	0.04123202833	-0.0203683009	0.02954980063	0.016801106342	0.10039941947	-0.20652966318	0.05093415578	0.016854682996	-0.00428328842
2	333233	573233	RMxYPS	0.11265030325	0.05615676052	0.09144515222	0.10441584875	0.08563264027	0.01618007775	0.01526478833	0.045850863043	-0.080747829754	0.09444949713	-0.11491945501	0.09780138901	-0.0146494972878	0.034991516546	0.0493183224756	0.08563831475	-0.1735944207	0.0771100552573	0.06179722918	0.0140571949
2	334068	574068	RMxYPS	0.09508905459	0.06780394412	0.0470838498037	0.09998613436	0.12488458813	-0.09797881216	-0.09917215558	0.06939461706	-0.05877227773	0.07753858996399	-0.11097328299	0.112061516782	0.01644291925	0.100780600122	0.03714489863	0.10751799251	-0.2355466594	0.0752156548	0.09799634497	0.12242885844
2	334450	574450	RMxYPS	-0.019911735068	0.01983356457	0.09297204659	0.11209666216	0.0507612349	-0.10314752753	-0.17009368	-0.04730110092	-0.12482147953	0.01483366905	-0.10411679975	0.04845658936	-0.0676001645	0.000812079639999998	-0.02092062902	0.03146897628	-0.15499152227	-0.03301420551	0.00726338577999999	0.00505282021
2	336058	576058	RMxYPS	-0.02568360959	0.06168586697	-0.00264504471	0.048437643505	0.01677744943	-0.0229809919	-0.13181911614	-0.01172954076	-0.08823156543	0.09417215018	-0.15280264836	0.06558184257	-0.020054963592	0.1132908982	-0.01043313531	0.1267074354	-0.2811463044	0.12234085429	0.04369602316	0.03132088296
2	336490	576490	RMxYPS	0.04031874915	0.066769891639	-0.0103502152	0.13380920515	-0.02751509066	-0.07647933996	-0.1292504759	0.04915746932	-0.17326229425	-0.01319661801	-0.16683407673	0.0298823342	0.01628956678	0.09164889652	-0.01991620727	0.15094066677	-0.26878706869	0.01742154552	-0.02998503667	0.02337301472
2	337073	577073	RMxYPS	0.00750966198	0.109277334247	0.05613290676	-0.00779162312	0.08358466592	0.0182467295	-0.09725201598	0.05291550056	-0.12996895509	-0.0277059048	-0.15823986108	0.0233058316	-0.08223282999	0.1015571457	-0.1116930335	0.1299453469	-0.29646150672	0.0512421281	0.00338040410000001	-0.0289481096
2	337524	577524	RMxYPS	0.006383347	0.00879325310000001	0.071080546	0.05891558952	0.00510136630000001	-0.15043162218	-0.055648471	0.0306343596	-0.12574136591	-0.016689322	-0.13595363147	0.0449537538	-0.00790802605	0.05368808084	-0.0212798793	0.09706659079	-0.14273827326	0.01526056928	0.0768410766	0.0445989579
2	337625	577625	RMxYPS	-0.00689042255	0.01846197527	0.09373220123	0.049068017925	-0.0587977294	-0.06009894728	-0.13329264653	0.03628300085	-0.13019644692	0.04263174047	-0.17387629855715	0.07565204839	-0.008702810229	0.03858101612	-0.02183300955	0.07887482047	-0.25434536051	0.04447346826	0.0593763732	0.05084618362
2	338666	578666	RMxYPS	0.04313685714	-0.0253489452	-0.0057346890285	0.0649654546301	0.073055625866	-0.03094400959	-0.05503393397	0.01221321249	-0.088648178624	0.03069281957	-0.09147104152	0.050453222072	0.032352922	0.07508675846	-0.021587643398	0.08669508871	-0.06746448897	0.03801850211	0.04765198606	0.03731956117
2	339324	579324	RMxYPS	0.023836291796	0.049289250372	0.00611865681	0.049715492595	0.04677711363	-0.13603520468	-0.16117686895	-0.060079890495	-0.2519342104	-0.04044426084	-0.22029432769	0.08131856179	-0.00945063872	-8.80349700000047e-05	0.0021119091	0.06427265604	-0.24231865033	0.052899372398	0.02281543742	0.00866808363
2	339540	579540	RMxYPS	0.08001115642	0.04195767044	0.01637903771	0.046000391683	0.08925875474	-0.03064974103	-0.11908899167	0.04944437795	-0.03411333405	0.10037643001	-0.17048976548	0.0805659989	-0.01326416957	0.10099236801	-0.00507037889	0.11106718721	-0.15871418929	0.103215541525	0.11262810929	0.0562061946
2	340018	580018	RMxYPS	0.060528265334	0.02975302402	0.02845024085	0.05202712133045	0.01067827235	-0.12993828543	-0.20325708195	0.00904301798	-0.087743675	0.036496982554	-0.15560159152	0.03778859282	-0.028899930043	0.0601923188453	-0.019056379226	0.10381684833	-0.16263541093	0.0495572624	0.03455034146	0.010980429691
2	340498	580498	RMxYPS	-0.0184175747	-0.02633269089	-0.08292464801	0.02240137637	-0.17913219426	-0.18788464158	-0.09618131355	0.08175558668	-0.1697295152	-0.00947643237000001	-0.16237230257	0.08716912433	0.01605747468	0.09855131482	-0.01442394838	0.0602104822	-0.26115594919	-0.0346075519	0.0357699496	-0.02133978463
2	341036	581036	RMxYPS	0.011356192	0.0407758244	-0.00867943800000001	-0.0129137475	0.000342458800000001	-0.09217555283	-0.1238294927	-0.00442193169999999	-0.10477786883	-0.0124946527	-0.08750740663	0.05887411166	-0.0605003019	0.09734878866	-0.07546212334	0.13246842942	-0.15843280408	0.10098024004	0.02205588892	-0.01014966582
2	341214	581214	RMxYPS	0.08020813706	0.09415927408	0.0724459648	0.1534730384	0.099572881675	0.04128999965	0.011225828617	0.042086203168	-0.06708264254	0.01505892519	-0.107726039008	0.16543988993	0.02899725283	0.04221887013	-0.0070389964912	0.052693708509	-0.13203800382	0.0345381329	0.027528334715	0.04877002611
2	342640	582640	RMxYPS	0.0309707679242	0.08327193259	-0.01319276885	-0.00645445389	0.14829852844	-0.22252014715	-0.18034213221	0.03625213883	-0.136941220622	0.098701269105	-0.099369788301	0.10392335847	0.01197139108	0.06737258132	0.0491093364	0.14116217284	-0.16711408474	0.09390663261	0.09267073784	0.07323517213
2	343404	583404	RMxYPS	0.088126460405	0.063692941266	0.04673573287	0.09649321669	0.02411426118	0.05762381335	-0.106674490111	0.02834344877	0.00589927787	0.03899250674	-0.112798824055	0.06831201206	0.04620935883	0.04665508753	-0.052235619655	0.1298132279	-0.127317803352	0.12707584077	0.0659998979	0.09404296433
2	343968	583968	RMxYPS	0.08631310685	0.14660027854	0.16305945135	0.23151815777	0.3606392948	0.21543439843	0.15136990271	-0.00124662513	0.0463989054	0.132916291699	-0.01677637898	0.06524097383	0.14744505879	0.06937705685	0.09685280851	0.0775354527	-0.120805643822	0.00602784905999999	0.02350226621	0.07726169482
2	344708	584708	RMxYPS	0.03284679959	0.08972725991	0.04998196833	0.06792576254	0.0586230091	-0.0374329404	-0.04906434278	0.017708282664	-0.12606294688	0.080336562268	-0.1159979479	0.04936528358	-0.000197851570000004	0.09015451647	0.01936574577	0.04723714649	-0.13487807458	0.012184355628	0.015359624931	0.0228596304
2	345170	585170	RMxYPS	0.18805418195	0.06923034099	0.1584501463	0.0436798103	0.1553163697	-0.07769376691	-0.1306329921	-0.0471965398	-0.07335792348	0.10489267591	-0.16330751483	0.1454445388	0.0290856348	0.08150140924	0.01200239152	0.125752252	-0.20999697047	0.092680074743	0.11432386948	0.0923751042
2	345607	585607	RMxYPS	0.05508801516	0.03370675865	0.0589294821	0.043504851048	0.0125240574	-0.14487634299	-0.09912495929	0.04272939512	-0.11595988203	0.103675961291	-0.173735768741	0.09697220984	-0.038821111434	0.12831744926	-0.06264677161	0.155468767269	-0.20250699761	0.073168419733	0.09101509898	0.01178159164
2	346080	586080	RMxYPS	-0.24722064348	-0.083713189693	0.13573239865	-0.18891785738	0.02725331189	-0.03698715895	-0.1378779885	0.03997905489	-0.1467100678	-0.009126164144	-0.1039977416	0.01707699308	-0.08983406551	-0.06104631515	-0.03287002972	-0.1010383942	-0.3946328328	-0.07119912365	-0.05405908364	-0.03060633643
2	346361	586361	RMxYPS	0.2332507191	-0.00563501	0.0660219652	0.11593153032	-0.1080975849	-0.07374956746	-0.222361062	-0.1246290088	-0.23054504816	-0.1058332687	-0.1589661353	-0.07534077945	-0.18996244305	0.0082897463	-0.09564984179	-0.03872337171	-0.282594747	-0.003175356296	-0.0030042415	-0.05060746477
2	347018	587018	RMxYPS	0.008734010515	0.08801713701	0.062291418	0.06704363859	0.03382358044	0.07236933876	-0.07251972331	-0.00395211694	-0.10674999463	0.0101785901	-0.12695182034	0.05799763212	-0.041652344	0.05418712414	-0.03624813068	0.08563206439	-0.19916764	0.029290808951	-0.03171098533	0.03794414689
2	347438	587438	RMxYPS	-0.01941613893	-0.06947657711	0.02487455797	-0.00668453152000001	-0.05172562962	-0.03861743099	-0.0577748667	-0.0001864871575	-0.21994587492	-0.06993156778	-0.150166881442	0.0172270247	0.08895575057	0.123959005366	-0.15451622335	0.060146394259	-0.21982758839	-0.01356989407	-0.00766800941	0.044392510209
2	347801	587801	RMxYPS	-0.05932081565	0.0256216317	0.015210648	-0.0418033124	0.008491917	-0.08318404757	-0.144188564	0.0943064035	-0.12315877533	0.0302670779	-0.23580521607	0.0195747436	-0.0376500747	0.13293457287	0.02194129	0.11469273316	-0.26338593372	-0.03742503026	0.0010694087	0.00806832660000001
2	348623	588623	RMxYPS	-0.00166936149999999	-0.0180251062	0.00104427060000001	-0.0010014891	-0.00589591619999999	-0.08315743078	-0.14336804689	-0.0665302651	-0.1492166401	0.01773726093	-0.18491794252	0.04827064436	-0.0474085884	0.05792914805	-0.01552106357	0.06997759157	-0.18012119421	0.03765927372	-0.01005887597	-0.000154850240000004
2	349504	589504	RMxYPS	0.14540015074	0.18229875986	0.1303042461	0.06273771725	0.05398994188	0.03731006448	0.07943357784	0.04830000059	0.00905239783	0.09792383151	-0.07079513962	0.1085802023	-0.02722102176	0.22752786643	-0.044108704242	0.19448778996	-0.22723505685	0.19288486771	0.19826870674	0.023299548498
2	350079	590079	RMxYPS	0.06319238299	0.06009771539	-0.000839821953	0.05380434649	0.00109797439	-0.13179001581	-0.15925924457	-0.01828126892	-0.15741062674	0.0391211659	-0.17431421978	0.08445099641	-0.028391254272	0.06228664344	-0.02380649767	0.12675537272	-0.18273306022	0.03787022355	0.06712148575	-0.00996274486
2	350561	590561	RMxYPS	0.06697842721	0.060323007608	0.07693237362	0.01921864237	0.064393716824	-0.088414224717	-0.11229478674	-0.04198477816	-0.16716644654	-0.055730759204	-0.2812733493	0.062646469314	-0.041701982524	0.055589309699	-0.089490263291	0.09988804631	-0.2244491192	-0.01877294479	0.00903184303	0.05868384681
2	350898	590898	RMxYPS	0.022087320412	-0.08643931421	-0.0207058899	0.0280734485	0.1028577636013	-0.01740121998	-0.0813211971	0.02053910593	-0.050445796619	0.09403786824	-0.11309162452	0.12071158058	0.054879038	0.06637195399	-0.00795365146	0.09953263541	-0.09483936616	0.06497256967	0.04066060794	0.02387614333
2	351997	591997	RMxYPS	0.12027326362	0.04174860516	0.01458668338	0.09464100189	0.00185955854	-0.077985453034	-0.116338982364	-0.06263819767	-0.18650234403	-0.02869585177	-0.3323269201	-0.02177964943	-0.06219879177	0.070218077822	-0.000107581199999998	0.07146553409	-0.26631005446	-0.06225953517	0.01313125687	-0.02812582159
2	352560	592560	RMxYPS	0.06885209583	0.0661594155	0.05468870958	0.06167170872	-0.0073397254	-0.029834233	-0.07408004702	0.00684799462000001	-0.02143769124	-0.0283864739	-0.15044596366	0.034076436739	0.00556894519999999	0.00753133039999998	-0.063971386935	-0.0130012573	-0.10997453994	-0.055291806111	-0.13213296527	-0.06694281707
2	352779	592779	RMxYPS	0.14030841119	0.08239358736	0.10064544951	0.12413801769	0.05056449145	0.04161799267	0.02742737251	0.02162143552	-0.085908814045	0.067156480069	-0.11251559104	0.03997308698	0.0839548776	0.071047120915	-0.08642983357	0.13697522282	-0.188103273163	0.11662762577	0.02434798959	0.10626985674
2	353808	593808	RMxYPS	-0.03035016341	-0.06806634438	0.06865655399	0.043248307999	0.041979281984	-0.10253906382	-0.1131848617	-0.014388117152	-0.106036797911	-0.072663703	-0.20485334529	0.0541299454917	-0.10385027879	0.07851101231	-0.05115180582	0.00595195615	-0.20557780945	-0.00572671904	0.025447243626	-0.02604628449
2	354091	594091	RMxYPS	0.05922305381	0.00115304475	0.08825463275	0.05855352469	0.08043062222	0.10458340516	-0.0174341056	-0.00497695171	-0.05814700277	0.13069152482	-0.08095416352	0.03429910825	0.06275916848	0.08183750102	0.00742810533	0.11860764631	-0.18859467664	0.027648488	0.02841931764	0.04520385034
2	354702	594702	RMxYPS	0.2119855015	0.29986509285	0.26598680117	0.1754169291	0.3258722101	0.1064613758	0.0968842202	0.2436400262	0.0947799547	0.24872241867	0.0900531675	0.2500317557	0.032569418	0.0567551731	0.1055529052	0.26025684972	-0.0686493773	0.1702216959	0.24572324527	0.1614887281
2	355032	595032	RMxYPS	0.00834106259	0.02499629762	0.0628706112	-0.04677547817	0.0166878497	-0.131886024475	-0.14804265675	-0.0701231619	-0.107480958149	-0.024259418	-0.193774714814	0.01228727078	-0.05915123965	0.07143536626	-0.0210644066	0.0430358711	-0.162285029063	0.03740227759	0.02323968388	-0.0194626994
2	355404	595404	RMxYPS	0.03160762666	-0.0075289134	0.021810419	0.06708849117	0.06678827453	-0.2255891258	-0.0936788085	-0.04719311369	-0.20217246766	0.02676362196	-0.2732060384	0.0159159133	-0.06339955991	0.06869427419	0.01762556337	0.07290142159	-0.28087769553	0.01905345273	-0.020925260235	-0.00486491987
2	356058	596058	RMxYPS	0.04512256423	0.03101662572	0.04761847056	-0.01171394953	0.08409669278	-0.07347484721	-0.13522644619	-0.04331240946	-0.101345873785	0.06561912332	-0.10565935666	0.08839328081	-0.10887337677	0.12556025985	-0.02568519192	0.05256085887	-0.19184458736	0.05519613129	0.01906200461	-0.03891168346
2	356460	596460	RMxYPS	0.00131292412	0.0313816361	0.05564098252	0.0982500446	0.03298579172	-0.0194338632	-0.12015827673	0.07170579772	-0.12685432481	0.10952192857	-0.17491804342	0.06266394553	-0.0229247994483	0.0912983762924	-0.00372080516	0.096747703874	-0.3047013936	0.03848499947	0.04153622052	0.03062625742
2	356918	596918	RMxYPS	0.035984313598	0.13453042813	0.03121113948	0.00958849049999999	0.16757175978	0.0673864259	0.0810885808	0.125828404499	-0.035018886797	0.17988388038	-0.00129273605	0.01818277852	0.06107646819	-0.01687690639	0.15493439592	0.1132618287	-0.01033998329	0.05847639999	0.01384048513	0.0633150724
2	357534	597534	RMxYPS	0.13854077679	0.07157487038	0.16653465541	0.0945993832	0.0395500977	-0.03132779276	0.1288941743	0.1243557918	0.07300146045	0.1546747543	-0.1289021901	0.1699370425	0.03200549783	0.0907331579	0.0139262754	0.22629779835	-0.08662409649	0.11928102353	0.076194449	0.0466308201
2	358227	598227	RMxYPS	0.07757244652	0.06643793474	0.16370377834	0.1311750281	0.1390108983	0.0690943195	0.0399564967	-0.0143462148	-0.08366467792	0.06855849136	-0.00554014459	0.05698548822	0.1429453909	0.11397831577	0.06408349105	0.0740877375028	-0.1320966757	0.000201122290000001	0.06682185431976	0.16104810281
2	358275	598275	RMxYPS	0.01144638177	0.02240661805	0.02610368932	0.03326339545	0.06440185618	-0.1348817768	-0.26632078676	-0.13183369353	-0.149509422662	-0.00111923159999999	-0.26415583633	-0.03026625356	-0.0947864736	0.07809637183	-0.0226397852	0.0548844195	-0.20559370497	0.01731717109	0.0168344048	-0.0274760469
2	359004	599004	RMxYPS	0.0752083869	0.023482793988	0.0820630853	0.06493504289	-0.02715669654	-0.03708426258	-0.17855654787	-0.07020143888	-0.09834043132	0.03489687431	-0.254923563302	0.04224213084	-0.07734793252	0.08905148404	-0.16086355013	0.05329958049	-0.242433975185	0.01225825977	-0.03131071405	-0.075086011
2	359469	599469	RMxYPS	0.08496986262	0.083629347224	0.030758244963	0.04258795564	0.00168446172	-0.09166877474	-0.20629779063	0.07325625942	-0.11648911563	0.06945202556	-0.17845594917	0.044174285832	-0.14447133212	0.066778132664	-0.02985643901	0.0970881443	-0.2563462349	0.054705297938	0.08523667369	0.011389351163
2	359955	599955	RMxYPS	0.029327567	0.08163171129	-0.00868521110000001	-0.0260587978	0.000421311469999998	-0.0958029846	-0.1508331508	-0.0199729742	-0.1662935791	-0.01823417314	-0.15122882917	0.0290451943	-0.0574477168	0.0529216615	-0.03649922891	0.06250849397	-0.22166219593	0.03426141245	0.02486626145	0.0052419522
2	360860	600860	RMxYPS	0.0033708801291	-0.057949191982	0.01429463129	-0.00262754001	0.03132563234	-0.12583169832	-0.19956969286	-0.007110870272	-0.19857404693	-0.02981837348	-0.21563586632	0.01684952004	-0.10959966757	0.03500892022	-0.05555015259	0.0845280955	-0.33611464409	0.00777426393	0.03862737879	0.00404690832
2	361313	601313	RMxYPS	0.02815190866	0.06160689633	0.06896337834	0.107709186	-0.039857177847	-0.082318793782	-0.11352639965	-0.00511663627999999	-0.153828643973	-0.011298349084	-0.24354695858	0.02563640087	-0.04538157214	0.01311277073	-0.0634261124	0.04847002914	-0.24794079965	0.01141612792	0.016259056457	0.021988577
2	361352	601352	RMxYPS	0.03253599229	-0.021617022718	0.0272742908388	-0.04653396755	0.09068834896	-0.05857002602	-0.114738204974	-0.005227003039	-0.1942506196	-0.030321927244	-0.3329140172	0.014219481062	-0.06051787346	0.03316218446	-0.0715802437474	0.08758385315	-0.30246355095	-0.0348224191694	0.017666575335	0.02502660587
2	362080	602080	RMxYPS	0.08438734542	0.06036556816	0.0645260159	0.07668871801	0.02965500921	-0.0561548888	-0.0927777798	-0.05705374363	-0.07313146944	-0.00476829842	-0.10368974077	0.0228558147	0.023662105	0.0440340839	-0.0230527586	0.08439702379	-0.08302636307	0.01943800794	0.02471801002	0.0272961201
2	362746	602746	RMxYPS	0.18158702341	0.0106175919	0.0995271629	0.20545935636	0.04675780455	0.06948886433	-0.0973657878	-0.06540421887	-0.184346645945	-0.00175563956	-0.30597472886	0.0128370289	0.09362236282	0.16729787455	-0.03128839233	0.07779395913	-0.24769397712	0.0282474581822	0.02254530045	-0.01840320517
2	363089	603089	RMxYPS	0.04358074313	-0.000430672940000001	0.01651048523	0.00548251857	-0.000527721190000004	-0.08937008535	-0.18002364168	-0.04171264308	-0.11630054937	-0.00233706568	-0.183194206	0.037382154806	-0.068001323882	0.06944573928	-0.07790129884	0.08342280744	-0.17566784926	0.051231101297	0.04843610045	-0.00034190509
2	363384	603384	RMxYPS	0.042886047401	0.06125902207	0.041632470811	0.05170570751	0.0074312611	-0.097038204844	-0.15889380894	0.02117634499	-0.133737876054	0.03565151444	-0.17700528803	0.101858666409	-0.06863577397	0.08866728763	-0.0301349586022	0.12985251627	-0.18113868619	0.10464794615	0.030988493267	0.055072101186
2	363952	603952	RMxYPS	0.01308868854	0.03167332746	0.02886372729	0.05137865083	-0.004850365555	-0.13191350441	-0.17732566453	-0.0206790212	-0.18815700702	0.01079807138	-0.17115663449	0.03957055791	-0.06475022629	0.068154337372	-0.04688217507	0.06179833452	-0.20252558051	-0.02346910513	0.01849520055	-0.02400223196
2	364371	604371	RMxYPS	0.02496276486	0.05331712955	0.04694974794	0.06553012307	0.00611862333	0.0265005697	-0.0057292104	0.11442200728	-0.05779439452	0.08088332755	-0.06544241818	0.06811354844	0.04283509229	0.067165530334	-0.02887118112	0.08149725076	-0.15738207537	0.06434984774	0.05413155102	0.04829287216
2	364680	604680	RMxYPS	0.074530952446	0.06916936623	0.05249086861	0.07613764348	0.09390073496	-0.10011144349	-0.0059416105	-0.04194840575	-0.10494441016	-0.00109103279	-0.16799868015	0.04435474509	-0.10920214424	0.049765987221	0.000694248339999995	0.1241605763	-0.14615928068	0.04914255003	0.0203526216	0.028310317525
2	365304	605304	RMxYPS	0.06513703014	0.06289751468	0.07042386918	0.028443582666	-0.00992127197	-0.08646204215	-0.100912786387	0.03984536081	-0.09871167721	-0.00451753797	-0.10295297106	0.028502166632	-0.055613671873	0.02963608651	-0.0148242202	0.05594772889	-0.15652574826	0.01605509865	0.00864151044	0.00763727443
2	366045	606045	RMxYPS	0.03285961089	0.05994638509	0.02485721063	0.06016788784	0.050458533702	-0.02270619016	-0.0335173951131	0.03758906544702	-0.035705280688	0.043015310149	-0.05882147906	0.07460376141	0.030859596776	0.05136019668	-0.014001349059	0.06435841255	-0.021082452636	0.03947011843	0.053929135878	0.05555979811
2	366455	606455	RMxYPS	0.10511659092	0.07862666367	0.04749685034	0.02269332199	0.18121204461	-0.07538868008	-0.14168526853	0.0902713772	-0.1211361383	0.1623537635	-0.19644391787	0.0824964874	-0.08849395297	0.098399387925	-0.0193983365	0.07371302	-0.21833725522	0.05237774147	0.0942319739	0.0521860791
2	367198	607198	RMxYPS	-0.0239139685	0.00465074750000001	0.0186582896	0.0410038297	0.00998482979999998	-0.1272690406	-0.1192878238	0.00206668899999998	-0.1050479127	-0.0296484978	-0.1079846133	0.115417759	0.0335441259	0.064117173	0.0612811834	0.096631198	-0.17532664842	0.07068688417	0.0855089278	-0.00488422749999998
2	368049	608049	RMxYPS	-0.01473787502	-0.00283237276	0.04326610451	0.03892944282	-0.10023749597	-0.12323242736	-0.1118468029	-0.09574156096	-0.1551476401	0.03058012274	-0.120124169789	0.0386318082907	0.05184907348	0.0874579836	0.000140516100000015	0.1088638094	-0.16202721425	0.062082835819	0.07994343527	-0.0269094545
2	368534	608534	RMxYPS	0.04169115334	0.02477211154	0.050392288009	0.07532325853	0.14398134082	-0.01009084325	-0.100917276516	0.02120959525	-0.05160457442	0.08778557624	-0.12419663344	0.03056781558	0.064064639645	0.093334598594	0.08730304107	0.09356725031	-0.02756970516	0.07137733744	0.08954426247	0.06937432327
2	369023	609023	RMxYPS	0.08067059065	0.009600252165	0.078507581946	0.04020706131	-0.05327125167	-0.15031873908	-0.13728339735	-0.04151123629	-0.1172813582	0.03198396726	-0.19879451867	0.06339815169	-0.03019409511	0.07556190999	-0.03694910186	0.09824465675	-0.235173869933	0.05312251463	0.05773340784	0.03791259007
2	369655	609655	RMxYPS	-0.047453765586	-0.01817426567	0.06627904211	0.00309696068000001	0.061001809284	0.0814691171	-0.08195654779	-0.03624456677	-0.08675914244	-0.02524625671	-0.10218465196	-0.06504317839	-0.034657169174	0.01531829261	-0.09430412147	0.00335359849	-0.0711450343	-0.00926295269	-0.16447743466	-0.10232949429
2	369845	609845	RMxYPS	-0.06215556447	0.022931106393	-0.11654204707	-0.109719521325	0.009493203823	-0.170651943639	-0.05619544545	-0.01632902541	-0.3455893132	-0.05916517631	-0.3532769159	-0.11173991636	-0.17446114501	0.0054675543	-0.06762051138	0.03303842972	-0.3860400728	-0.076385034401	-0.0332708088	-0.06699850791
2	371144	611144	RMxYPS	0.03071280572	0.0508518681	0.02415438169	-0.02223933384	-0.000145213180000006	-0.0443492791	-0.17508134638	-0.01848339024	-0.10208105628	-0.02688219202	-0.13023880651	0.05386825056	-0.08506816323	0.11090136686	-0.03078676501	0.1173483774	-0.190794990172	0.09967599013	0.04622750462	0.01038059452
2	371552	611552	RMxYPS	-0.00539041816	0.07877079685	0.020340441781	0.01456363695	0.08148587502	0.043253537872	0.04502617074	0.05824954392	-0.04338058434	0.07756631853	-0.07520085817	0.06093058989	-0.04082234297	0.0548270516	-0.03717937968	0.102474008637	-0.08673654238	0.04949194686	0.03523142266	0.01438464738
2	371938	611938	RMxYPS	-0.000239522020000001	0.070115081213	0.00874672743	0.03209365872	0.08956980822	-0.04755963825	-0.0638847176	0.032643283514	-0.08534503146	0.012442246492	-0.13373724009	0.077136568888	0.07916907675	0.05918424158	0.016917927014	0.07625708234	-0.15766613594	0.06632075696	0.058184226536	0.038960902649
2	372478	612478	RMxYPS	0.0072372903302	0.03967538352	0.05791330103	0.08145483024	-0.06065654946	-0.0130469443	-0.20463208861	-0.08403633945	-0.14778973353	-0.05145946604	-0.29091352233	0.04447425022	-0.00659559168	0.08915263632	-0.01841780121	0.04447041282	-0.16026127091	0.024619659899	0.01348628952	-0.011478453134
2	372916	612916	RMxYPS	0.10844412975	-0.01651563351	0.05554755087	0.0330557709	-0.02851485343	-0.048368066	-0.10355391204	0.05119390391	-0.14195653557	0.06835130244	-0.11550288766	0.11249480364	-0.0860341616	0.11199438743	-0.04595510316	0.13767147615	-0.20300519099	0.073751413525	0.09991911938	0.0737288626
2	373728	613728	RMxYPS	0.050818607933	0.039418362672	0.03723124249	0.08378399134	0.05431139362	-0.08315743622	-0.15064611624	0.00911658523	-0.1240004367	0.0313798996729	-0.13698431487	0.07124844063	-0.02576834727	0.11892254003	-0.04376075418	0.129555697	-0.2111056036	0.05808416811	0.074293313421	0.01969344554
2	374146	614146	RMxYPS	0.094859795	0.0313032742	0.0622180122	0.0189781403	-0.0436104066	-0.055303936	-0.2018020922	-0.0183221407	-0.12611884179	-0.0386996492	-0.14293351836	0.0096762215	-0.0354481331	0.07708685239	-0.0352112648	0.0614781405	-0.22706891134	-0.01038386386	-0.03018254866	0.09845634378
2	375010	615010	RMxYPS	-0.03488211256	0.01116516642	-0.00547635406	0.024206633073	-0.11610265041	-0.15650890249	-0.2912518834	-0.23892100488	-0.20552795378	-0.0831916677	-0.2266099534	-0.0429405282	-0.17780559682	0.07475826466	-0.04959767324	0.000796317700000021	-0.26679679217	-0.02148001844	-0.0613861063	-0.0879393987
2	375757	615757	RMxYPS	0.25329360954	0.2737966647	0.22332212238	0.33712092808	0.1558557529	0.06114841905	-0.01434882391	-0.00957220992	-0.03823754445	0.1810394443	0.04496932158	0.1508583526	-0.06768152884	0.18284220454	0.015798273355	0.0061663253	-0.3696042158	-0.0539444127	-0.1100973903	-0.0102828369
2	375966	615966	RMxYPS	0.02157163641	0.09231866518	0.09302968442	0.13957217786	0.1651797562	-0.05569315431	-0.11982529782	0.09548648882	-0.12210407869	0.04827807719	-0.084289799708	0.08424532075	0.00711927692	0.174693512971	0.04247788348	0.154258419396	-0.17319727309	0.00619542585000001	0.111392445413	0.097141459004
2	376520	616520	RMxYPS	-0.1231350147	-0.08424907727	-0.02585123838	-0.0365004118	-0.08260135397	-0.09233577603	-0.32628315988	-0.0438258628	-0.086600923104	0.01149212593	-0.13657882102	-0.03529545573	-0.10298423292	0.05972305669	-0.18952189628	0.04767960942	-0.16647474446	0.03985104631	-0.006906982083	-0.1100307813
2	376913	616913	RMxYPS	0.02850628836	0.03775128347	0.089908760428	0.093151403433	0.19097888315	-0.03291222129	-0.10844305436	0.01450600306	-0.06327720061	0.13214880805	-0.08646398298	0.13177343305	0.02946510704	0.10086204918	0.024279248189	0.19561803733	-0.16694668238	0.00340789228	0.1172466249	0.09906927434
2	377864	617864	RMxYPS	-0.00560920065	0.03445875163	0.0130492932	0.04443352928	-0.07153350072	-0.14371708504	-0.153756651077	-0.01801514996	-0.11704083251	0.03533933005	-0.12395975893	0.0174740458014	-0.08123503372	0.006822966065	-0.08540612083	0.06416473039	-0.17703316959	-0.00207033248000001	0.00290965052	-0.00899435422
2	379308	619308	RMxYPS	0.00836178696	0.01013627254	-0.07438552615	-0.07819132444	0.037368654821	-0.157971217264	-0.1930150675	0.02592365399	-0.20868296042	-0.02613256922	-0.2995543482	-0.028754018194	-0.10103040694	0.03755776833	-0.095189961344	0.0469149229	-0.29794932847	-0.00665926705	-0.002374502896	-0.03976416039
2	379404	619404	RMxYPS	0.053531599552	0.022776742787	0.09322780063	0.02646766421	0.07152536796	-0.05960133824	-0.08682359268	0.00235000977	-0.13067112605	0.06101941621	-0.12179013373	0.07032941411	-0.030963045896	0.041031393164	-0.06848051614	0.061347567065	-0.15516887146	0.026110655579	0.02827644085	0.025426650435
2	379635	619635	RMxYPS	0.04901233017	0.03138678046	0.06647853615	0.0689219157	-0.00438301964	-0.1123141879563	-0.08527006587	-0.000243881700000004	-0.1114579792	0.03962890458	-0.142528453487	0.0582355339	-0.01775290192	0.08016693795	-0.01945506702	0.10037744714	-0.193170122143	0.05190507934	0.05148276795	0.0226231582
2	380949	620949	RMxYPS	0.01770672214	0.00446601207	0.05984376002	0.02524373959	0.1879816948	0.0515767112	0.1132058701	0.1192437244	-0.09882295341	0.13877112353	-0.12630907258	0.17413697847	0.021157414057	0.15034920903	0.07592904141	0.16695953512	-0.10193337397	0.07482622816	0.08325661586	0.08688544147
2	381430	621430	RMxYPS	0.077418234609	-0.07434884748	0.14447812481	0.13194090916	0.06281721993	-0.08649829168	-0.07437101319	0.07158417074	-0.24372337983	-0.00838600360000001	-0.3238654402	-0.05172474987	-0.20032164205	0.0234533902	-0.1717412428	0.1684782919	-0.16624070731	0.13623418296	0.0685903751	-0.0641404921
2	381519	621519	RMxYPS	0.10109985074	0.11380632039	0.04651628947	0.087371996566	0.15114002154	-0.077037952	-0.083002470318	-0.03948974887	-0.20033092712	0.01798186453	-0.11168243709	0.10407500431	0.08977139119	0.13891087679	0.01890829038	0.20426828511	-0.11521029301	0.0643686956	0.05614572273	0.04448079691
2	382143	622143	RMxYPS	-0.05414096224	-0.02789803332	0.03084826992	-0.03213736119	-0.13171844323	-0.2017022348	-0.23318457426	-0.1546685548	-0.2044685379	-0.10635963041	-0.36099335951	-0.068885294552	-0.11808034938	0.1003013132	-0.09138617497	0.04823343892	-0.11714170013	0.049127488014	-0.04478938845	0.00444026471
2	382468	622468	RMxYPS	0.073588539046	0.05556587744	0.10892749654	0.07355670739	-0.0221204446	0.12766947124	0.044048566485	0.090635552357	0.0584345636	0.06167376901	0.02375927462	0.15186025468	0.08200038648	0.05136154906	0.05186572767	0.05233789101	0.03053660704	0.0354001975	0.04875234841	0.0580287162
2	382958	622958	RMxYPS	0.04116076076	0.03962776877	0.025453419526	0.042495092254	0.04710946678	-0.081141425984	-0.067435345964	-0.046506980343	-0.170694619444	-0.01739219258	-0.1834049321	0.03629319375	-0.03121355382	0.04277150041	-0.04220764353	0.08986159312	-0.13434444125	0.00410588326	0.02151646701	0.03182383097
2	383702	623702	RMxYPS	0.03222479535	0.04592170789	0.0338488795	0.0679622119	0.0658760125	-0.0246558248	0.0265982654	0.06924411	-0.205030877798	0.1392826434	-0.08760491469	0.04857207444	0.0202967015	0.01802601535	-0.0182722894	0.11774291849	-0.14211426659	-0.03388910998	0.0511482348962	0.02423550927
2	384264	624264	RMxYPS	-0.01224408131	-0.01755208272	0.06469194853	0.01084278228	0.02605743022	-0.0182718027	-0.13816281399	-0.07007375262	-0.070261566292	0.03532109429	-0.133603208732	-0.05671728405	-0.00479445021000001	0.15686283116	0.03463691444	0.103805757628	-0.15950234718	0.06044309751	0.09019965603	0.00868756982999999
2	385106	625106	RMxYPS	0.01672909485	0.09413040368	0.01013004958	0.075958908551	0.10763377532	-0.09429497863	-0.2301669337	-0.09799333942	-0.19358495397	-0.00397509691	-0.3123583412	-0.01774765443	-0.01326331068	0.15993547687	-0.03815447987	0.12002797754	-0.18388751527	-0.01813517361	-0.00231219414	0.05266897609
2	385398	625398	RMxYPS	0.04129211337	0.052071339489	0.07728586719	0.014790728501	0.02694532112	-0.21840600135	-0.19935787087	-0.05462763621	-0.25676229406	0.003363185927	-0.2652180747	0.00979236434	-0.11358266206	0.09771389956	-0.068398745007	0.07936149245	-0.14364154542	0.06169289639	0.0348014161117	0.048027792777
2	385824	625824	RMxYPS	0.01718825734	-0.008507884995	-0.018286411166	-0.007621241228	-0.06132414829	-0.16481083379	-0.2235515266	-0.01579037982	-0.1684406422	-0.05037302826	-0.19772385456	0.01055805864	-0.06910840782	0.08372285886	-0.04272448338	0.05274249448	-0.12854687466	0.04134998675	0.03154939196	0.02508250806
2	386469	626469	RMxYPS	0.02760310957	0.01890860102	-0.000257384900000004	-0.0371422383	-0.0983956446	-0.1378505245	-0.1426670279	-0.0734944179	-0.16539506862	-0.086069663	-0.16336816653	-0.0173011288	-0.1758624194	0.0416584589	-0.080806792	0.11956449242	-0.16790302741	0.02951111449	0.023505674	0.0076637351
2	387017	627017	RMxYPS	0.013948995967	-0.00880501167	0.046167955366	0.06683275852	0.07950214712	0.04457714472	-0.05341805094	0.07925338938	-0.1416345107	0.15652620748	-0.16611479305	0.10477427633	-0.00681738055	0.08006815891	-0.02215121426	0.06857421534	-0.12732328073	0.05388139471	0.007864100166	0.08962851336
2	387448	627448	RMxYPS	0.04651434342	0.02384293951	0.01398015405	0.044098924844	0.0642199602	-0.14494393356	-0.24956977263	-0.06263088885	-0.14320871137	0.0134832515	-0.16880059898	0.0687300486	-0.07576578575	0.05501462489	-0.0067409546	0.13865832937	-0.07078705521	0.10307653231	0.0763488806	0.0435084253
2	387949	627949	RMxYPS	0.13008063481	0.105931312922	0.02741143061	0.05496516121	0.08539146155	0.0113786894	-0.09703671274	-0.01739716924	-0.1399264997	0.057494197096	-0.15924826519	0.089731676574	0.06641942922	0.144520916953	-0.11380119188	0.12236272493	-0.092359190863	0.07553728622	0.14888725742	0.07809995448
2	388682	628682	RMxYPS	0.13407466362	0.05797926872	0.06010340883	0.02119212292	0.04493901202	0.02323393189	-0.14062303503	0.00779945811	-0.10576732286	0.07906028202	-0.08843638376	0.061567448213	-0.080563864	0.090205531422	-0.02402302705	0.11476739962	-0.06718597005	0.12574515242	0.02370456213	-0.018841381226
2	389002	629002	RMxYPS	0.02977410554	0.0709078007	0.01396075134	0.0186607293	-0.04909908396	-0.08350530105	-0.17848194863	-0.0305355781	-0.1623348177	0.0318365661	-0.18347970554	0.04625617589	-0.02708575344	0.10190989241	-0.08352446457	0.06184912484	-0.153630863722	0.02274406797	0.01567995532	-0.0100346157
2	389406	629406	RMxYPS	0.09931759503	0.02095715119	0.0925070262	0.02949702788	0.05484342301	-0.18187023799	-0.23865727548	-0.12553849895	-0.25298960457	-0.0236449198	-0.1424785476	0.0335156499	-0.07443085616	0.09728724671	-0.04780034246	0.1259960891	-0.172888786642	0.0469211255	0.011096967	0.03713109462
2	389930	629930	RMxYPS	0.05938652511	0.09400789588	0.0709957923	0.03329695628	-0.00360915047	0.01623473359	-0.05855087513	0.05216076125	-0.071419290232	0.12136438687	-0.08873498935	0.052063867518	0.01037921924	0.1211108843	0.05975159463	0.1173803642	-0.10433995393	0.07559196506	0.13698061663	0.050029730644
2	390671	630671	RMxYPS	0.0647159525	0.02706006659	0.006564160611	0.023588638651	0.06935000457	-0.0186401605	-0.12884709851	-0.00488865852999999	-0.10642225653	-0.0056469418079	-0.11939872087	0.03791328569	-0.01536002474	0.04203720273	-0.01318504822	0.09043322725	-0.08996777654	0.01198309706	0.05041884801	0.02460606165
2	391220	631220	RMxYPS	-0.073536936411	-0.06373896085	-0.14004798749	-0.03880328007	0.007850702719	0.1257988664	0.03764936166	0.02549078686	0.08019352506	0.00496911951	0.01661856746	0.02785451947	-0.04446197971	-0.112626829757	-0.019531206506	-0.023971608419	-0.02589335675	-0.0716398469249	-0.11659367976	-0.087948347456
2	391451	631451	RMxYPS	-0.10604807769	-0.10802181774	-0.17810191897	-0.28643118643	-0.1117687378	0.1430760084	-0.1332641434	0.04906045124	0.06056632487	0.02878295725	0.1465623666	0.05526298627	-0.01604789267	0.02636344508	0.02097536167	-0.18717429568	-0.14423475814	-0.262422128421	-0.08357238114	-0.01909506244
2	392084	632084	RMxYPS	0.05262966849	0.0636704634	0.09134861347282	0.00619076916	-0.00951867926000001	-0.02944671869	-0.139956796911	-0.06092484629	-0.057331464752	0.03405404491	-0.07859589869	0.06133304912	0.01188083795	0.0564692183	-0.00318222304	0.05317470813	-0.044029033191	0.042026310911	0.02092038419	0.01783467527
2	392176	632176	RMxYPS	-0.03159607858	0.03358134061	0.07193320377	0.04148433967	0.0863645726	-0.22706473772	-0.14571426203	-0.0104763577	-0.18308646214	0.0505653519	-0.25299240884	0.10737170026	-0.02292712018	0.10482813847261	-0.0471007988	0.06336640766	-0.1801506769	0.06350301072	0.0423122943	0.0813565576
2	393264	633264	RMxYPS	0.00953162290000001	0.016692603	0.0537601486	0.0180238397	0.07947455619	0.000226369049999994	-0.07497613383	-0.00280996713000001	-0.130256607354	0.05898553035	-0.126217854901	0.02581341412	-0.00996511950000001	0.03500614588	-0.05944675381	0.06767623884	-0.02602212703	-0.020509697199	0.0197725132	0.05099646091
2	393484	633484	RMxYPS	0.04349883764	0.06161927119	0.07860133401	0.06381457002	0.0389643843	-0.0229896207	-0.20769200239	-0.0847603647138	-0.148900383324	0.0271354002891	-0.10575493445	0.00461790934	-0.04074200665	0.0655076808	-0.09746111787	0.10954658349	-0.099401332944	0.05531829103	0.02451654936	0.0206746835
2	394410	634410	RMxYPS	0.01180207599	0.03748997778	0.05512649517	0.06314876189	0.00875367742	-0.03652504133	-0.06122517542	-0.00442415586	-0.044625146797	0.00649576668	-0.04519696544	-5.05553950000005e-05	0.030790108961	-0.00231816764000001	-0.050673981212	0.01179258248	-0.02355430032	-0.037787899261	0.0101292598	0.02062714555
2	394456	634456	RMxYPS	0.03426275693	0.068514783826	0.08969041698	0.09982775643	0.02231429651	-0.0185894811	-0.12066344034	0.11924928111	-0.162355206714	0.05897870827	-0.18428849335	0.06528028678	-0.03594025454	0.11711286528	-0.082514653	0.10516452865	-0.09169480935	0.049899695498	-0.02489821654	0.12170787014
2	395600	635600	RMxYPS	0.13506911866	0.11526544632	0.11608844337	0.16099190909	-0.02260540996	0.0710028805	-0.08418654627	0.1575998556	-0.09617998287	0.07732231153	-0.070334973015	0.1564962288	0.01563951864	0.13326727932	-0.12793189744	0.20599066456	-0.051504474301	0.0492417875	0.07530241456	0.08448426394
2	395922	635922	RMxYPS	-0.01250140481	-0.01847495524	0.02927587075	0.04440466739	0.012457336	-0.16439479567	-0.212804905	-0.02647763099	-0.26539134578	-0.005968925	-0.177676663998	-0.05292743155	-0.1061531996	0.01505741417	0.0116253296	0.0665533409	-0.19327088173	-0.07334538417	-0.0607088443	0.0232690807
2	396966	636966	RMxYPS	-0.14604230819	-0.09957631912	-0.12776453124	-0.16665409009	0.02221873682	-0.0103878576	-0.07838410313	-0.0982488861	-0.11103050417	0.0035871965839	-0.093119214404	-0.065006385518	-0.12961213315	-0.07837265904	-0.0935093499	-0.0613672293	-0.15114942138	0.000290193359999996	-0.05743669239	-0.1250315576
2	397429	637429	RMxYPS	0.0600967553	0.0127607007	-0.0815029473	-0.000392612299999998	-0.17456017311	-0.2741215529	-0.2797945805	-0.17875146319	-0.28176915464	-0.0224668077	-0.29101031324	-0.05770782789	-0.15315672741	0.098005763278	-0.07837692384	0.04353360824	-0.22752677113	0.068791027233	-0.01296559288	-0.01455725281
2	397777	637777	RMxYPS	0.02077170136	0.00707225786	0.01034946196	0.05364020609	0.03047072561	-0.130552841977	-0.23900326988	-0.08104512808	-0.2701250379	0.00330366619	-0.20599676214	-0.00400939813	-0.035300829194	0.09488224434	-0.058923358068	0.09827139393	-0.14318819915	0.048985637532	0.0109139224	0.00118218191
2	398308	638308	RMxYPS	0.001124329765	0.03472661626	0.05936683646	0.04062731378	-0.01436202215	-0.09155413736	-0.18306311162	-0.02092374018	-0.12576729005	-0.00669465924	-0.16597801869	-0.00810548755	-0.04478145537	0.09552796444	-0.06746653348	0.019037108028	-0.09526050568	0.01591855041	0.011641283366	0.04203329053
2	399949	639949	RMxYPS	0.05536277749	0.00947096510999999	0.0417974726	0.09138740037	0.000381995480000001	-0.03045806221	-0.1086767037	-0.0311810875	-0.13574598461	0.00782473645	-0.16253524872	0.05605897246	0.00162572012000001	0.0570698847986	-0.0343941624	0.102578381839	-0.05376758562	0.01476417431	0.05480220123	0.03656746387
2	400480	640480	RMxYPS	0.02696470656	0.08911763082	0.00633442874	0.106416810822	0.14561171461	-0.08793336613	-0.07135015216	-0.04049589446	-0.26240188188	0.02222414128	-0.25981893184	0.07339717278	-0.11886268979	0.11874179441	-0.12863514825	0.06198071596	-0.134861033	0.03193408972	0.0388647361	0.07118843155
2	401124	641124	RMxYPS	0.04318438185	0.06399532295	0.02336463934	-0.00518517102	0.01492262352	-0.09692714699	-0.15411584812	-0.06930239002	-0.16019720235	0.05617331866	-0.16726828168	0.04003082951	-0.029490455054	0.12109627636	-0.07374548128	0.11317502605	-0.09587317463	0.038302688259	0.04058632327	0.02393771305
2	402144	642144	RMxYPS	0.02776577176	0.05420282986	0.04307472128	-0.0200471248935	-0.04981976169	0.01103006134	-0.13542335211	-0.06508611444	-0.17733493694	-0.01140153183	-0.2373434168	-0.04542096699	-0.020265480056	0.10235396185	-0.063396445478	0.06687180533	-0.1293512296	0.0724837202	0.01628277564	0.03850483891
2	402714	642714	RMxYPS	-0.01264863307	0.00193060816	0.09048670585	0.0906544500468	-0.09769053506	-0.09827655547	-0.14682198537	-0.033745832699	-0.124094205	0.1222254243	-0.15601452966	0.03434717449	-0.06683211793	0.088527728334	-0.13728028199	0.07711509528384	-0.072631671116	0.00065201673	0.04042300889	0.01828891981
2	403238	643238	RMxYPS	0.02169373433	0.13068134181	0.00283794156	0.0262531339	0.13278730967	-0.0404217228	-0.08827133135	-0.01884707651	-0.0635285181	0.07109016528	0.0042836567	0.15610571253	0.0182440987	0.0986146857	-0.01555027139	0.12469661891	-0.11654753179	0.05409923769	0.03893303972	0.06500273678
2	403318	643318	RMxYPS	0.04501691622	0.00964037091	-0.05872024796	0.03896154308	-0.00717689663	-0.17218639857	-0.2301437073	-0.14608982933	-0.13532123542	-0.038303527782	-0.16988723813	0.01788448025	-0.112417520775	0.1241658969	-0.17684163046	0.08527123431	-0.0204550914	0.09252345743	0.022807758015	0.00165574206
2	404061	644061	RMxYPS	0.02192239107	0.062664804667	0.11942092825	0.0230733608	0.03632297868	0.0255333866	-0.09211504194	0.055253818044	-0.21227712306	0.03254981831	-0.20351743032	-0.03701411519	-0.00631659029000001	0.03100701635	-0.058478770546	0.00416159151	-0.144906962757	-0.04175691736	0.03970422325	0.02690993819
2	404594	644594	RMxYPS	-0.04400083184	0.04891198912	0.02145732817	0.04660721818	0.03661492843	-0.008208232386	-0.20335809498	-0.0905930872	-0.21606287056	0.07896058392	-0.15425638201	0.00265709900000001	-0.08198108744	0.072726118276	-0.05341777052	0.0851771963	-0.08925198762	0.019366599455	-0.0838747629	0.05383782616
2	405116	645116	RMxYPS	-0.06538893586	-0.00171468723	0.02694302066	-0.01035831223	0.05127043481	-0.028407648209	-0.113802833374	0.00283085711	-0.103679143887	0.06465981202	-0.17232248306	0.05045241649	-0.06827781061	0.128909599858	-0.12572483221	0.10953149975	-0.11504732794	0.02184320565	0.04710076555	-0.03303749346
2	405766	645766	RMxYPS	-0.00597306781	-0.00720024787	-0.01480879499	-0.00902283769999999	0.0658684873	0.0250846674	0.0699826246	0.0523986031	-0.03953342324	-0.0103726514	-0.10671994548	0.00116318897000001	-0.000653743599999979	0.03419281059	-0.0728357408	0.0301977664	-0.1228646058	-0.024083083872	0.00835331178	-0.09026009744
2	406051	646051	RMxYPS	0.019733076	0.0727419572	0.05064123242	0.0623450927	-0.01029599698	-0.05259442643	-0.16327490417	-0.11444163675	-0.19054049855	-0.0433455739	-0.1724620402	-0.0478562506	-0.06818091698	0.1057699307	-0.08044671739	0.09933529191	-0.15238486179	0.0169261939	0.012650741	0.00100523220000001
2	406287	646287	RMxYPS	-0.040072455314	0.044431818148	0.0432799774	0.026312354355	0.12349094723	0.0412261967	-0.12956100349	-0.00434469758	-0.13557826898	0.022488094246	-0.12555547759	0.0463507079	-0.02425353679	0.07325896233	-0.00509816944	0.075148141278	-0.10623016475	0.040728706062	0.039565184805	0.05635143937
2	407107	647107	RMxYPS	0.02487729723	0.06876345888	0.132041801574	0.0831962245	0.0044993121	-0.018457236347	-0.15597765674	0.01565109332	-0.24215937371	0.00519027237	-0.22865924468	0.04057580343	-0.01569381459	0.12781316314	-0.06849940125	0.1429541153	-0.113002057556	0.1213775683484	0.069005015018	0.07842704188
2	407444	647444	RMxYPS	0.01648076489	-0.03731815563	-0.0445505037	0.01495934701	-0.0679726583749	-0.08816242373	-0.14527154112	-0.06176676942	-0.10096062033	-0.03004635472	-0.13825829743	0.06442954752	-0.07093714631	0.12653039039	-0.10343505733	0.042598209795	-0.09368508145	0.04588994436	0.01538883387	-0.02658318097
2	408185	648185	RMxYPS	0.05681791684	0.01313251052	0.10692068996	0.12778668035	-0.06128036277	-0.004957794443	-0.21655978844	-0.1302017654	-0.08085102329	0.01830452638	-0.14239503228	-0.02556340254	-0.046152865951	0.156292758179	-0.13122697864	0.08675180157	-0.1859249683	0.07076934307	-0.02539663284	-0.00862504516
2	408427	648427	RMxYPS	0.037649623967	0.07079437224	0.05243941369	0.058863485706	-0.08311077751	-0.20225298675	-0.3680565951	-0.06096639775	-0.32990187548	-0.0278653081	-0.26047738741	-0.0178314626	-0.0464336994	0.12223478994	-0.08663405269	0.05804680307	-0.18453848239	0.00858705669999998	0.00295584115	0.03531061909
2	409110	649110	RMxYPS	-0.047486427634	-0.06824311356	-0.02986255595	-0.08225499853	-0.0784467139	-0.30753763561	-0.137874544	-0.06283306972	-0.2379934472	0.01432051846	-0.18456217691	-0.032368922713	-0.0626123128	-0.00327828508	-0.037647224296	0.08633614293	-0.19255855415	0.05227586405	0.04287570153	-0.022557468743
2	409258	649258	RMxYPS	0.07329085489	0.05089619765	0.09919374767	0.0752496704	0.10155326519	0.0700819686	-0.0824827353	0.0312144473	-0.1064458821	0.06254903769	-0.13778077364	0.03023074189	0.0089513685	0.16177256498	0.01956074459	0.07940857266	-0.08766078682	0.0021898518	0.07128311337	0.08166473619
2	409993	649993	RMxYPS	0.1182467994	0.08696268012	0.167233748232	0.14206989347	0.1311838626	0.184823923	0.0756861909	0.0861181843	-0.01484041937	0.061344695	-0.05042746451	0.09359534406	0.16175577471	0.22155800001	0.0445107713	0.14822387249	-0.01854830157	0.04772657853	0.06781461772	0.13323631419
2	410693	650693	RMxYPS	0.06517643071	0.02586258387	0.08544210965	0.05069736047	0.033776676372	-0.04101849531	-0.17781467541	0.03602233026	-0.18318999708	0.087355896298	-0.25160297175	0.038106162332	-0.05711021817	0.090784215508	0.06138013136	0.1356816576	-0.12729567792	0.00292485285	0.0920379934	0.0639457806
2	411161	651161	RMxYPS	0.05788788692	0.05382002546	0.0193529006	-0.0337658371	0.07042242764	-0.086463727948	-0.11707299429	-0.0416010793	-0.1974961313	0.00295110479999999	-0.13078432436	0.0459658675	-0.00483527130000001	0.1200120832	-0.09091596959	0.123337518184	-0.06079309351	0.09792309271	0.07019783313	0.08223548544
2	411500	651500	RMxYPS	0.1243055339	0.199752919	0.0609841402	0.0571269318	0.0911236226	-0.11029353489	-0.22905941728	-0.0392265814	-0.30320194487	-0.0265285122	-0.285693757825	0.0263076761	-0.074958659	0.13177268422	-0.1453054687	0.0640040867	-0.11457811188	0.0154562062	-0.0253300742	0.0606372363
2	412227	652227	RMxYPS	0.032268876499	0.05172807156	0.09012933756	0.09473199426	0.04767735777	-0.1957594469	-0.2672797719	-0.09785985009	-0.4124160296	-0.0662759756	-0.13923203376	-0.000312844830000006	-0.11730006542	0.120517474277	-0.15387888495	0.00738422342	-0.2307182329	-0.0816529106	-0.12068219587	-0.11029208988
2	412307	652307	RMxYPS	0.05259344831	0.11697300963	0.07663109964	0.019655624338	0.36552571325	0.17374353112	0.096822733772	0.20170268565	0.0500778743	0.18453249129	-0.0027967582	0.20089745938	0.09431120977	0.17466625064	0.0926204347	0.20718797188	-0.0174144361	0.1260383928	0.0970773965	0.18089635253
2	413142	653142	RMxYPS	0.024891386921	0.026861497275	-0.00220589685	0.02108997068	0.037515534966	-0.0068637418	-0.13730973343	-0.023243868646	-0.14911599011	-0.007799279771	-0.148320709	-0.0135989687	-0.06420670753	0.07018235136	-0.025720346006	0.05721339243	-0.10632666362	0.013322033414	0.00967164506	-0.037738377022
2	413315	653315	RMxYPS	0.07176553854	0.10429277033	0.02959124035	0.05621334567	0.089861608295	0.023788585	-0.00974522399000001	0.0804611908224	-0.06410508673	0.098601058682	-0.09998811693	0.13046451444	0.0388571175	0.12568763354	0.00661922683999999	0.16178347808	-0.04456659782	0.0887623483	0.07979048343	0.07741895246
2	413771	653771	RMxYPS	0.05843461241	0.12583925273	0.11741952755	0.07674734996	-0.07356093048	-0.2495681211	-0.1522226797	-0.1867464696	-0.22681002501	-0.06440912177	-0.0765126487	-0.0582658734	0.01077837054	0.07791467258	-0.16189069365	0.053322186068	-0.09828422922	0.06400569507	0.04278009569	0.02624560479
2	414750	654750	RMxYPS	0.03052449402	-0.01043770176	0.02705363556	-0.02624474938	-0.03727940961	-0.045666745043	-0.15087758384	-0.09119471955	-0.12020458972	0.00880016446000001	-0.08088580784	0.00139295170000001	-0.04246936904	0.02227128757	-0.03748780952	0.046376627498	-0.05811602423	0.06007471259	0.03222544051	-0.01113520228
2	414981	654981	RMxYPS	0.14143003627	0.0791212945	0.11012508345	0.11155900709	-0.09915314571	-0.1916372096	-0.1541888649	-0.03745879437	-0.14085757684	0.29109607841	-0.07583193781	0.07631685189	-0.01576480657	0.197952405602	0.02029791803	0.16334234585	-0.11404735533	0.09685295131	0.045526945513	0.056629653279
2	415528	655528	RMxYPS	0.01948974925	0.04037174495	0.022272822181	-0.010208810508	0.01128295083	-0.0292065692	-0.21214241399	-0.031355825241	-0.12645990964	0.044326200509	-0.124471245331	0.03036324091	-0.04193943783	0.0764684378021	-0.01936874212	0.10122981163	-0.08277991047	0.03000758954	0.03935792022	0.043432376744
2	415910	655910	RMxYPS	0.06312365138	0.09554636729	0.05187118235	0.14332574241	0.09016143119	-0.0678289288	-0.11354200413	-0.00792443042	-0.21570391027	0.01597164588	-0.20905249343	0.00325945723	-0.01065913168	0.07948711608	-0.01105091814	0.09204944514	-0.12483703244	-0.05310146616	0.03855198712	0.08841794588
2	416370	656370	RMxYPS	0.01393953751	0.017717949	0.02557125201	0.01071907054	0.01156646079	-0.08434288488	-0.169278282518	0.01924760454	-0.14985158389	0.007007886568	-0.15236960287	0.02802733034	-0.084944242753	0.030945092115	-0.0658330259	0.03695992702	-0.08838732236	0.0144901105	-0.00547296402	0.01508414678
2	416846	656846	RMxYPS	-0.00715291183	0.02006352619	-0.04145221446	-0.03683970671	-0.08183617381	-0.207574387194	-0.096110785501	-0.04429545983	-0.07563757806	-0.0499907296	-0.06850571693	-0.03857422709	-0.065805955914	-4.44681000000002e-05	-0.0859124812	0.01689135561	-0.041582995679	0.015797420026	-0.00621178563	-0.010703573468
2	417972	657972	RMxYPS	0.00261942380999999	0.013526634831	-0.000263050500000001	0.0378421495	0.14900940761	-0.0230302405	-0.23561589511	-0.02888365958	-0.15699723556	0.031836068596	-0.10221161942	0.03340098293	-0.0275325374	0.06378929011	-0.13583195157	0.1284541265133	-0.08919957041	0.023867149046	0.04784684886	0.0110634216
2	418076	658076	RMxYPS	0.0911459989	0.0516281051	0.0326498008	0.0134907132	-0.0487920519	-0.2131323692	-0.2472738531	-0.0751552343	-0.13617837627	0.02326035122	-0.11360434947	0.09085793103	-0.0500640915	0.05850744488	-0.04480572866	0.06125389658	-0.00872372074	0.0448987802252	0.09227999105	0.10127094794
2	418518	658518	RMxYPS	0.00958956523	0.037010603201	0.017419481605	-0.02301055047	0.006368208475	-0.09709214908	-0.27203800939	-0.047724612292	-0.17357311874	0.03641037108	-0.11523411022	0.06660550914	-0.06932291049	0.09009695937	-0.09613574767	0.10033111869	-0.07948863436	0.06817205035	0.0249406527	0.00479205413
2	420041	660041	RMxYPS	0.093875938484	0.031686198705	-0.01730343697	0.01758375888	0.02548392812	0.01404057303	-0.296021522291	-0.03863932175	-0.16740928961	0.02112955904	-0.11824903663	0.017069808739	-0.0711444312	0.009905161683	-0.06818677688	0.05106625486	-0.06669888438	-0.01379127399	-0.00100649428999999	-1.12678499999963e-05
2	420561	660561	RMxYPS	-0.01361974112	0.02680869794	-0.00797909418	0.013614206719	0.0074296506	-0.0596744681	-0.21597599046	-0.070739946264	-0.1997672818	-0.0201454811	-0.215275769689	0.07185297248	-0.07967025395	0.06378849067	-0.04905933775	0.03072986876	-0.14229636091	-0.0260720414	0.015706221	-0.00702376992999999
2	421024	661024	RMxYPS	0.03757999574	0.03524821566	0.04575980937	0.03521344437	0.00595756606	-0.0222083474	-0.22420356265	-0.04227686587	-0.16597302266	0.02644866097	-0.19774470126	0.01903776861	-0.06504250341	0.13098907657	-0.11473791762	0.09610090662	-0.12603009386	0.0348114518	0.04182738407	0.053897443327
2	421667	661667	RMxYPS	-0.01940288935	0.000917453999999998	-0.02714103924	-0.02476964255	0.07440378083	-0.13764176421	-0.25775365246	-0.13452142082	-0.26250370037	-0.0337678195	-0.268769960258	-0.116162102	-0.07176205048	0.00689062611999999	-0.10327840291	0.0142952044	-0.17855874855	-0.07161856733	-0.056518619	-0.05248038188
2	422469	662469	RMxYPS	0.020855402027	-0.00455564232	0.04451160662	0.00789114542	-0.07330407197	-0.02055596015	-0.288482654409	-0.09051462161	-0.23089622002	-0.02677135226	-0.22397970064	0.01348789697	-0.00707057806000001	0.09788224953	-0.15851572762	0.0550033388434	-0.154988494918	-0.05336671441	0.0318461446	-0.00247025178
2	423048	663048	RMxYPS	-0.00176166141	0.00543700391	-0.02359588173	0.01997207586	-0.04899971543	-0.0689168264	-0.11402258355	-0.04687018665	-0.10033724731	-0.02344329759	-0.06795556348	-0.03531912982	-0.0614061694	0.03404086977	-0.042868095208	0.002105623855	-0.04922011269	0.01679447999	-0.015779790855	0.00666215359
2	424025	664025	RMxYPS	0.037656460009	0.055411693159	0.00450456993	0.0496688257	0.112638516869	0.04685694886	-0.16218485909	-0.01870182434	-0.20700636482	0.028478455272	-0.12519751756	0.05041732486	-0.01716445613	0.066895839214	-0.100129820848	0.081040243352	-0.14251779063	-0.05359446573	0.01977621299	0.067816811901
2	424415	664415	RMxYPS	0.04575611698	-0.00311850815	0.05961665117	-0.01454084209	-0.154536942	-0.2212389963	-0.356685643	-0.18122794841	-0.23013569964	-0.05438781884	-0.210137952	0.05300015779	-0.177119784952	0.08834284901	-0.10771170676	0.09291546776	-0.108514793192	0.07030891711	0.04725453105	0.009358516199
2	425443	665443	RMxYPS	0.155644002207	0.10296935379	0.19717282535	0.06532502524	0.002111566932	-0.05827379274	-0.117546101739	-0.08259131276	-0.3361675868	-0.0994572694	-0.352207377	0.015154064112	-0.13221481869	0.038642048625	-0.07750365134	0.081003007683	-0.18600934047	-0.02910622805	0.054104026838	-0.01333034992
2	425494	665494	RMxYPS	0.07227007618	-0.01355709446	0.00635208076	0.030408895534	0.00490892690000003	-0.0358725217	-0.18851139177	-0.10595602185	-0.17586162097	0.049553739	-0.13426368094	0.0396353913	-0.026703302936	0.08402887725	-0.04917317617	0.05219360697	-0.088912065075	0.02305439304	0.01086827241	-0.00157212911
2	425590	665590	RMxYPS	0.00555077756	0.00581534466	0.02825033902	-0.006874433242	-0.03910414955	-0.17149133804	-0.24681441017	-0.12811753023	-0.3378766771	-0.056288141678	-0.21887764668	0.02433355025	-0.15439890568	0.08898484511	-0.089831444461	0.054171384623	-0.16573177456	-0.02424353554	0.06548117948	0.05069583939
2	425976	665976	RMxYPS	0.09220296754	0.029678408985	0.00228668344	0.04176318946	0.062789807063	0.14144301018	0.00683511765	0.0749674438	-0.0907137138	0.06907686914	-0.06186728371	0.10611781066	0.03950306879	0.11751588422	-0.02621841723	0.16127476001	-0.032786265317	0.10365476942	0.05038685907	0.08203100692
2	426394	666394	RMxYPS	0.1700386344	0.0486942095	0.2597702157	0.1830191423	0.3001159261	0.4230504858	0.3551540382	0.3588681183	-0.0102612029	0.3295634078	0.0539698011	0.2851768347	0.080777788	0.1613322337	0.2551392182	0.0889060162	0.0227588386	-0.05417675106	-0.0228890335	0.2469778269
2	426930	666930	RMxYPS	-0.06886764646	-0.01621731931	-0.04427988466	-0.05352503316	-0.02648582068807	-0.16191340421	-0.20494258044	-0.13334372851	-0.27176414152	-0.03193811973	-0.222349857005	-0.0360269567	-0.12023233794	0.0468150792	-0.10598621484	0.01420110324	-0.17785692307	-0.0393507229	0.016641899	-0.05460421399
2	427519	667519	RMxYPS	0.05134489176	0.035811987961	0.03681208418	0.04603862456	0.0024928057	-0.04418187924	-0.24867270572	-0.10021223266	-0.22656424319	-0.04845719885	-0.22005944306	0.02710783492	-0.07214694095	0.14214617482	-0.09125273462	0.01432660146	-0.155031059342	0.02046491153	-0.00289691682000001	-0.04552112589
2	427713	667713	RMxYPS	0.02258173383	0.042225676573	-0.02433008724	0.0092922197473	0.00310879693	-0.03256410284	-0.20896657093	-0.042693790417	-0.16399043316	0.03250983182	-0.15625693495	0.00276944447	-0.02355402888	0.07116491418	-0.05258887521	0.08035590965	-0.089384541878	0.02519652448	0.007002049797	0.00927399326
2	428427	668427	RMxYPS	-0.027452392526	0.000690208633	0.006330454143	-0.0097707395759	-0.03763004601	-0.05185034064	-0.18907469552	-0.10676680734	-0.159682263035	-0.03209354092	-0.20157556591	0.02081584115	-0.01896518675	0.02089164123	-0.053531079893	0.01712811014	-0.11434725903	-0.0169939576	0.000211150970000004	0.037633884097
2	429089	669089	RMxYPS	-0.0082445798	0.0167620163	-0.0554235783	-0.0196954517	-0.071780522316	-0.1757989828	-0.2908351226	-0.15323812025	-0.208751434	-0.09914246767	-0.26697897818	-0.02059500814	-0.08336822577	0.04210589174	-0.126673918925	-0.01804891157	-0.135399709296	-0.07306044573	0.00186504082	0.0327470464
2	429354	669354	RMxYPS	0.0103856252	-0.00253607509999998	-0.0225386777	-0.0105118313	-0.0339928057	-0.02079855841	-0.15205406962	0.0027281072	-0.21928916263	-0.0348614903	-0.12922936515	-0.0144967624	-0.0654829699	0.02880700877	-0.0735266019	0.00572922249999999	-0.10634493171	-0.02326855555	0.00908725241	-0.00936334759999999
2	430139	670139	RMxYPS	0.04794021719	0.04110601766	0.04064477421	0.02161379424	0.09831407559	-0.12379149151	-0.1057173413	-0.07968161812	-0.3207043324	-0.15485713012	-0.2849305419	0.05291073779	-0.09351266062	0.08294234548	-0.16095190368	0.0200246911	-0.2397096572	-0.03036514254	0.01200379854	0.003927264345
2	430840	670840	RMxYPS	0.0513068968	0.11098345522	0.064762796674	0.09604799105	-0.020888560528	-0.05226194876	-0.13379916674	-0.04835173087	-0.196168198597	0.03928724942	-0.04854096263	0.03289134509	-0.04100839871	0.14003108708	-0.06848411408	0.10571678555	-0.05809089044	0.03399150486	0.05177311353	-0.00212765024
2	431063	671063	RMxYPS	0.06101076658	0.050960848557	-0.03416499391	0.0300626248	0.01579590361	-0.0673254253	-0.25635049979	-0.10980055609	-0.13230784253	0.06428560958	-0.115578457336	0.101808403	-0.035151930381	0.1355870448	-0.11606959835	0.10933597262	-0.1094835199	0.087695391476	0.06332359983	0.033584771606
2	432179	672179	RMxYPS	-0.03680829023	-0.04142238513	-0.05009042594	-0.07057996211	-0.1042523173809	-0.13367487368	-0.28521410849	-0.163414126593	-0.25455567765	-0.09621869126	-0.22521922354	-0.0623712372	-0.122995566157	-0.0257954396	-0.1778662066	-0.04951324331	-0.15235386493	-0.06432370098	-0.07636784998	-0.08637442954
2	432491	672491	RMxYPS	-0.06419642072	-0.168837874106	-0.042473993606	-0.08962337925	-0.21395226501	-0.0779719194	-0.15045040727	-0.09902786772	-0.068037106155	-0.10892482047	-0.13695084902	-0.03656203574	-0.1692242192	0.11290143253	-0.165786499	-0.04213421124	-0.069936994468	0.02675237638	-0.072850674998	-0.12485190249
2	432761	672761	RMxYPS	0.03761138013	0.014631845274	0.06308034083	-0.02319694154	0.02009306859	0.05758903644	-0.16933957983	-0.09280884222	-0.22531917842	0.02538717457	-0.2786173092	-0.04234589825	-0.02849578544	0.0537484101	-0.11101936701	0.04618139064	-0.19728841831	0.0253378584	-0.01832049225	0.02762967569
2	433634	673634	RMxYPS	0.01030607632	0.026703521493	0.0405120822	-0.05815518736	-0.0821539250544	-0.0870651744	-0.1708133024	-0.07257090337	-0.15285363731	0.024354494004	-0.09042042813	-0.020035692439	-0.096790198915	0.04859282246	-0.12326458211	0.0715086173	-0.11144637983	0.04481118043	0.0327892553217	0.015279296418
2	433850	673850	RMxYPS	-0.09104386983	-0.04714313686	-0.01502336866	-0.00442879952	-0.0203169851	-0.21783041609	-0.22635636914	-0.0333914186	-0.31072483082	-0.116270390768	-0.24218077209	-0.03127547253	-0.06709398022	0.10378874304	-0.09333353326	0.11095560328	-0.152207637	0.00268179815000001	0.03441118335	0.02221158525
2	434478	674478	RMxYPS	0.02061877281	-0.0099337407	6.11576000000003e-05	-0.03090745323	-0.05680790915	-0.03742908332	-0.1470822026	-0.0409945537	-0.13071297866	-0.04199327522	-0.173987418303	0.03537297564	-0.03667143754	0.04422864364	-0.15532096497	-0.01355408201	-0.04292866394	-0.01373437867	-0.03288612745	-0.01341116639
2	434970	674970	RMxYPS	0.05447103263	-0.00350229889000001	-0.09743434045	0.023225513303	-0.05133755034	0.01219204814	-0.1473431248	-0.08725896657	-0.3178858924	-0.07458671525	-0.17479897218	-0.05840814102	-0.06861442222	0.01754466538	-0.18950661678	0.02381732062	-0.19912082276	-0.03969002376	0.00196671085	-0.01519612825
2	435663	675663	RMxYPS	-0.07959224782	0.02276859081	0.0784917631	0.0822523649	-0.03622255393	-0.1039689131	-0.25970053727	-0.1217126816	-0.201280908935	0.0502728727	-0.21392919712	0.020422282	-0.0233650397	0.10703475406	-0.0849382147	0.03372381075	-0.13175269046	-0.00830298178	0.0275125615	0.01415657049
2	436230	676230	RMxYPS	0.03425479267	0.055421214432	0.00891647774	0.013582672605	-0.1634363554	-0.21099266391	-0.2949223804	-0.09864049288	-0.26480281075	0.041559514857	-0.17793948599	0.0332730047297	-0.15502089807	0.05900513416	-0.102950750732	0.055895183481	-0.1474574868	0.020118752162	0.04111888502	0.01432412838
2	436641	676641	RMxYPS	0.042010204963	0.08331678918	-0.05118364624	-0.08288020528	-0.06586144094	-0.04966463084	-0.2608308733	-0.1348875658	-0.517707882	-0.07246123169	-0.1771044933	-0.07843548478	-0.15175964492	0.00958451539	-0.23338151562	0.144006824918	-0.25222692725	-0.12000222112	0.01379587855	0.127212446628
2	437181	677181	RMxYPS	0.066064275356	0.0376258889437	0.088106858427	0.0892187258	0.03148764698	0.00193037509999999	-0.11859887559	0.02850918367	-0.16235840254	0.07225694254	-0.14149777376	0.04290201427	-0.00507447953	0.12587180705	-0.041014490257	0.06465405493	-0.09394934299	0.02056893095	0.07698801984	0.02809954272
2	437434	677434	RMxYPS	0.021047792078	-0.01779114306	0.02487311051	0.03874437584	0.019043699749	-0.08326952144	-0.25792246071	-0.115401716401	-0.03159895074	0.032368517281	-0.24872523536	-0.025537100569	-0.13638274416	0.005308624986	-0.07783550087	0.0222803750195	-0.14538366589	-0.000443406379999997	0.00906502570999999	-0.04731041223
2	438055	678055	RMxYPS	0.27351707369	0.28602954739	0.37636127795	0.43161307246	0.1904477202	0.1716483557	0.0630045263	0.0256713103	-0.00537271706	0.0604860008	0.04892680819	0.09653272694	0.0416907002	0.11794826217	0.151917101	0.0992239402198	-0.016801864958	0.08018590823	0.0336172432	0.15004877035
2	438864	678864	RMxYPS	0.00166381652	-0.06377953525	0.052328767272	-0.02148014501	-0.07460255481	-0.15338540424	-0.29037796436	-0.1699690282	-0.2996082228	-0.07618262806	-0.2558173631	-0.05347556624	-0.08652204746	0.018617193949	-0.14491949237	0.066371770479	-0.13446740108	-0.07032813931	-0.05068657069	-0.01529818645
2	439480	679480	RMxYPS	-0.02248888742	0.01284176866	0.010003431469	0.08272610227	0.008877690769	-0.0288564738	-0.13431783326	-0.07666193745	-0.19694223236	-0.02500503862	-0.17745118763	0.02370823912	-0.07965144058	0.09035195872	-0.11057753517	0.00893087355	-0.17750651184	0.00821664343	-0.05233575473	0.02345582395
2	440343	680343	RMxYPS	-0.06461075787	-0.06828104861	-0.02541612546	-0.08067620588	-0.07576988432	-0.05364835576	-0.2651562716	-0.13765384849	-0.2661245702	-0.042844619043	-0.17807734593	0.031567264387	-0.11176018817	0.068929013151	-0.1594567528	0.026854438293	-0.16481744195	-0.002405551896	-0.015409548031	-0.03825664189
2	440986	680986	RMxYPS	0.02249228577	0.0368060446	0.061715823702	0.0178633521447	-0.07612222604	-0.15891319146	-0.2705895452	-0.07891489855	-0.3176231739	-0.06673769619	-0.213282214231	-0.03012316888	-0.11681362576	0.098172390834	-0.11620840585	0.04261173713	-0.1221818797905	-0.00163662498	-0.0115196622	0.01016589356
2	441413	681413	RMxYPS	0.0867294669	0.0331807489	0.09738436506	0.10369528997	-0.12391626707	-0.01016137195	-0.24719597142	0.016493258	-0.22393161494	0.12897490564	-0.11311041513	0.0558813952	-0.00117578489999998	0.11160946362	0.0345156149	0.07594988771	-0.1280736947	0.0249001049	0.073533642823	0.03480954008
2	442034	682034	RMxYPS	0.0277112617	0.02601276977	0.00541949030000002	0.013900924	0.019684814508	-0.1270407209	-0.22813157517	-0.03531322091	-0.219843629545	0.02919966387	-0.23061608611	0.00793462910000001	-0.07660330604	0.1053174142	-0.11357507503	0.132795527696	-0.19002106296	0.01349421364	0.0100599787	0.02381890952
2	442303	682303	RMxYPS	-0.156123783	-0.0512123257	-0.0337142198	0.0106245288	-0.26036538549	-0.2836543944	-0.351904214545	-0.2550510823	-0.346648794634	-0.15818784776	-0.33275382251	-0.1068774027	-0.1697532111	0.0227686312	-0.24366653311	-0.0282371377	-0.2051194041	-0.1087714262	-0.1161389112	-0.1333510141
2	442813	682813	RMxYPS	0.03506225226	0.05172737422	0.02217295796	0.065719634966	-0.01259581726	-0.07879412577	-0.13639273577	-0.090939857118	-0.05335600785	-0.054879128065	-0.10101743605	-0.01883568138	-0.06542577698	0.030603185859	0.015441982889	0.03499069548	-0.0490704985	-0.03239377964	0.030373583	-0.03215906356
2	444558	684558	RMxYPS	0.067268019	0.01568309937	-0.0192398698	0.0046605428	-0.0884634871	-0.03884483061	-0.30189482023	-0.11414616067	-0.24943422399	0.00981089160000001	-0.22322087961	-0.0277370607	-0.11539644898	0.12055121713	-0.17634784943	0.07863684501	-0.14338562268	0.053209958	-0.0148846204	-0.04981584338
2	445515	685515	RMxYPS	-0.033468152	0.1066765937	0.03151005892	0.02070038325	0.0705294944	-0.10184529356	-0.1915740941	-0.00505059939999999	-0.25625980799	0.01529943793	-0.28148668387	0.08802953062	-0.07079561657	0.08816507824	-0.1288771496	0.04068910866	-0.15549939844	-0.03349283198	-0.0236932306	0.07777457398
2	446022	686022	RMxYPS	0.098316259292	0.03457279631	0.034211256702	0.04518133985	-0.063249062606	-0.05047836021	-0.244422457	-0.08968391964	-0.21557057092	0.03183982677	-0.15701497915	0.02048630895	-0.0578426404772	0.07329578215	-0.14795892407	0.10034395574	-0.14095436972	0.02874811873	0.0114099695	0.00735340902
2	446541	686541	RMxYPS	0.0072261163	0.0135276277	0.0311085087	-0.00508099070000001	0.0087270357	-0.02816147934	-0.16982222361	-0.0982422133	-0.17048158707	0.02911315691	-0.1393391249	-0.0232719211	-0.0280441553	0.07466772099	-0.08691011463	0.0231988861	-0.0912324713	0.01615718747	0.00493163099999999	-0.0287072833
2	447152	687152	RMxYPS	0.048495307449	-0.00225090353	0.04165321949	-0.01130090303	0.050839662028	-0.03058753432	-0.16106041599	-0.00140892724	-0.1622255373	0.003154546664	-0.10510566725	0.05665873416	-0.05162254753	0.03218931507	-0.05998441087	0.013699808121	-0.0391580284534	0.047171865577	0.016250826656	0.01608627167
2	447573	687573	RMxYPS	0.07791793341	0.08401965369	0.0439315495	-0.02318865419	-0.145046267615	-0.19535798674	-0.3881360832	-0.11705228926	-0.2922276884	-0.12691797704	-0.34542568605	0.0099104689	-0.10680408668	0.14675881965	-0.1482950738	-0.05686481299	-0.19648003357	0.0103834958	0.01375682741	-0.02457267744
2	447932	687932	RMxYPS	-0.023135547423	0.07729841149	0.083824554032	0.00531078859	-0.09143981999	0.0401895458	-0.144498508201	-0.10173980922	-0.21368481333	0.0096375843164	-0.17049870865	0.01844817798	-0.13231487557	0.14698217009	-0.17943175331	-0.0030758785	-0.123810055511	0.008334603777	-0.023135029109	-0.019845092684
2	448501	688501	RMxYPS	-0.02764153402	-0.00877585057	-0.09355780993	-0.109864964178	-0.04835344177	-0.0349011831	-0.33437834679	-0.11482382281	-0.27075675625	-0.03547056263	-0.16895332523	0.03647268931	-0.16466513804	0.071751627694	-0.148460532939	0.029057606162	-0.12806240356	0.0399321686	0.05456299786	0.01758097124
2	448628	688628	RMxYPS	0.20039673582	0.23200026078	0.1776083654	0.2531459853	0.2972242799	0.2654113082	0.3446452338	0.3200977019	0.1695572991	0.3120276287	0.11477939036	0.1849282435	0.3278683958	0.26768957718	0.3047715307	0.20108535916	0.17694249418	0.17304857573	0.21743052921	0.2379146601
2	449247	689247	RMxYPS	-0.01015195254	-0.01144048164	-0.0089521848	0.000604746400000009	-0.05440934088	0.03541473873	-0.200296891303	-0.09496058607	-0.16749337656	-0.05405312866	-0.1598607137573	0.01271172348	-0.10764725298	0.05939592693	-0.12818043181	0.016273745897	-0.09600152992	0.00905852154999999	0.03984985666	-0.064747260172
2	449882	689882	RMxYPS	0.06407038001	0.10122834874	0.079969959047	0.11186744676	0.07760284521	-0.00482862839000001	-0.17738032613	-0.06634362146	-0.16258906961	0.01226180769	-0.17440948369	0.035139386509	-0.03542658137	0.05733120529	-0.06156616526	0.03925654844	-0.12242475711	0.00884745729	-0.03757801614	-0.01751313878
2	450011	690011	RMxYPS	-0.05957722198	-0.0241125121	0.02027138696	-0.00451213088999999	-0.02199797115	-0.0342762996	-0.22952871211	-0.12888801242	-0.17339361763	-0.000372973700000001	-0.22783962996	0.00253709442	-0.02744175185	0.085335877799	-0.0572469009	0.01217836727	-0.106962658125	-0.05728473585	0.074660558	0.005096342
2	451338	691338	RMxYPS	0.02753486599	0.16382605441	-0.013112741591	-0.0185147273427	0.02187359317	-0.07060869365	-0.17486088293	-0.07580425146	-0.27045293591	0.000337357329999996	-0.17758589557	-0.00381776783	-0.1416148297	0.014663024439	-0.12559044797	-0.06724638703	-0.10249303707	0.00380951694	-0.04040772966	0.00916846685
2	451526	691526	RMxYPS	0.03060062988	0.05263067763	0.03748184533	-0.05195909801	0.04042055783	-0.0334068406	-0.18665456293	-0.12939164107	-0.20221662114	0.00739836209	-0.14421816765	0.0884197041	-0.07277235235	0.02965739498	-0.01277094002	-0.00189435627	-0.08406001732	0.02222362399	0.04057968883	-0.00345505736
2	451593	691593	RMxYPS	-0.01479499656	0.03653650279	-0.0169259233	0.03630822081	0.06597176595	-0.03920299631	-0.27934165317	-0.11074830607	-0.2409662214	0.01766744579	-0.17020598551	0.02984934906	-0.04861318807	0.07193314558	-0.07463635829	0.07037239987	-0.11328921916	0.01385718659	0.03173731453	0.03670404386
2	453519	693519	RMxYPS	0.0400734922	-0.08840853342	-0.0427296352	-0.04862190175	0.038780671941	0.00708420893	0.00845300535	-0.07658397135	-0.273896596787	0.03178757039	-0.19964604348	-0.03887350265	-0.12481720154	0.0682232844	-0.07105058018	0.018261577574	-0.14669091266	0.00459286406	0.03204377636	0.02747453712
2	453550	693550	RMxYPS	0.03785968721	0.10807566463	0.215356634079	-0.05503158253	0.033618035757	-0.03311546249	-0.09899246392	-0.1649805349	-0.26745736512	-0.04643963216	-0.267068504	-0.01746104271	-0.04023297601	0.12829074126	-0.15675972643	0.06274129991	-0.13961977411	0.06442615501	0.02605944783	0.08350361539
2	454365	694365	RMxYPS	-0.00569678228	0.02104280157	0.00156381019	0.00628593478	-0.01421517907	-0.09857672119	-0.4345625004	-0.15821536277	-0.3032991348	0.11761388748	-0.21773003583	0.10388629241	-0.116880388934	0.16848786229	-0.1277394798	0.08579760717	-0.14837100219	0.08420951315	0.04231873816	0.08457680353
2	454482	694482	RMxYPS	-0.02474380207	0.04814574267	-0.02862561804	-0.0754880756	-0.02542277285	-0.16262706223	-0.39656401102	-0.24298307695	-0.315365724418	-0.08767298501	-0.22342602702	-0.137684955866	-0.08838029118	0.026347723	-0.16799770618	0.025828931263	-0.201467365808	-0.08955744272	-0.01645946319	-0.04960560567
2	455023	695023	RMxYPS	0.01692593297	-0.00738514518	0.01447090282	-0.0184512847	0.27763978541	0.0842244797	0.006968050256	0.0185593169	-0.11003494553	0.02435997641	-0.10674865539	0.0926766989	-0.000465432549999992	0.07757891217	-0.02111954762	0.017748175411	-0.06485490376	0.000198428489999999	0.039852088427	0.074655943507
2	455401	695401	RMxYPS	-0.00641938037	0.064099566643	0.03682061612	0.04429877092	0.02360902354	-0.0171672349	-0.18443046165	-0.07869310445	-0.2201880394	0.04259704387	-0.18359628719	0.02447943073	-0.06307885706	0.078102846321	-0.066022011634	0.09885437254	-0.09479804902	0.01030359038	0.07613285784	0.08231218323033
2	456049	696049	RMxYPS	-0.080152154698	-0.042502832033	0.00527201671999999	-0.04989410503	-0.0349326253	-0.00511021719999999	-0.173766870375	-0.09383625252	-0.18943095458	-0.0773261499	-0.14736359602	-0.04620718665	-0.08852166959	-0.01759757497	-0.14026698798	-0.03029494129	-0.14424340721	-0.03762578144	-0.08019717304	-0.048302255508
2	456529	696529	RMxYPS	-0.030938299053	-0.01527421603	0.0111809825	0.01402803511	-0.086648283697	-0.07117335883	-0.2739737383	-0.15351935658	-0.19101906081	-0.02435526038	-0.21994487446	-0.016040277356	-0.092975220344	0.053221386136	-0.06246333928	0.0199560178601	-0.11321784143	0.05051075217	0.01713453576	0.03124560774
2	457018	697018	RMxYPS	-0.01515801469	-0.01798081484	-0.03669319443	-0.06747914877	0.05840570915	-0.0705472049	-0.2550874675	-0.1646135732	-0.3728524299	0.039284565384	-0.3604259393	-0.05727003301	-0.15263999764	0.060469754752	-0.11903825368	0.05138552217	-0.16882572897	-0.0582143929	-0.10134779252	-0.010980326435
2	457389	697389	RMxYPS	-0.016134372658	-0.001972359114	-0.026629710678	0.017007091039	7.82563999999972e-05	-0.05627151476	-0.13494727774	-0.048335789905	-0.13207754629	0.03402600561	-0.13603993717	0.02686431197	-0.07319670166	0.04687384537	-0.01034834671	0.00397141264	-0.059887432073	0.04226772474	0.027032722197	0.0126693223079
2	457678	697678	RMxYPS	0.0669906244	0.0296322169	0.0260999403	0.00579792779999999	-0.00175482690000001	-0.0518247491	-0.15138903827	-0.0606747644	-0.21090240826	0.0495854709	-0.17299071401	-0.0239500942	0.00441493373	0.08888097492	-0.14004169665	0.04237321555	-0.11716002947	-0.03769664229	0.0262883229	0.0636373856
2	458564	698564	RMxYPS	0.04365580543	-0.016492297	-0.07562861408	0.03393934017	-0.10752335304	-0.12342339693	-0.3145213799	-0.19402404304	-0.3107696105	-0.09566620702	-0.25377499343	-0.0083796729	-0.158410461551	0.09083440685	-0.16573608186	-0.01983805616	-0.19138771287	-0.04065284221	-0.04562220496	-0.05077326132
2	459087	699087	RMxYPS	0.0675037691	-0.04582969038	-0.0390947808	-0.00417248814	-0.07890536	-0.10267937674	-0.2360565296	-0.19918981348	-0.2505401313	-0.10025396143	-0.17617537364	-0.101239730734	-0.09932535987	0.00982112275	-0.17327180394	0.040125298575	-0.17248819959	-0.04774018476	-0.070581334556	-0.06725648837
2	459622	699622	RMxYPS	0.12282083311	0.15415377098	-0.0670785222	0.06555056811	0.1533165457	-0.09829172046	0.05105088257	0.0848667248	-0.1402157927	0.05836792027	-0.1388994536	0.1558897326	0.06099117529	0.21958132508	0.05987360441	0.03250319096	-0.20360439115	0.0208929381894	-0.0965974062	0.14703901846
2	460331	700331	RMxYPS	-0.10846543827	0.08365000014	-0.03097854793	-0.029675055324	0.1111400512	0.06886316784	-0.0977188528	-0.06246729569	-0.36295746963	-0.21407394823	-0.094030262914	-0.11916844334	-0.15151324916	0.01645520841	-0.204337083699	-0.03322127204	-0.25817665791	-0.05516185174	0.0375895543	-0.02192442518
2	460464	700464	RMxYPS	-0.00113165562	0.01229834272	-0.02582857192	-0.02997522173	-0.08424413675	-0.11423092773	-0.19510976721	-0.069506698203	-0.17532549041	-0.00856982828	-0.1300069742	-0.034467196435	-0.07009614313	0.033740507667	-0.07210348445	0.00797869369	-0.10596192838	-0.015796594422	0.01031290804	-0.01728206437
2	460870	700870	RMxYPS	-0.10038027706	-0.05443663603	-0.03497308919	-0.05323691623	-0.13381731435	-0.145004309371	-0.32620628109	-0.20042383334	-0.3224907247	-0.02437735384	-0.28383468229	-0.07458510724	-0.15627334573	0.0132885254	-0.18433365718	-0.02549047309	-0.23808438767	-0.07459645303	-0.10134502632	-0.09580301604
2	461765	701765	RMxYPS	0.050441077813	-0.00192568691	0.01482369373	0.00605155628	-0.030238054897	-0.13381540551	-0.26972155475	-0.14969677953	-0.21310515513	0.0227526686608	-0.13559839581	0.01491118739	-0.14094855667	0.1323189913	-0.14624047716	0.06626412157	-0.10544007237	0.0983905725	0.041973561904	0.03816114632
2	462110	702110	RMxYPS	-0.04043980277	-0.050969547858	0.01034232178	-0.00961265906	-0.0892638962	-0.1267949244	-0.3183017234	-0.191887837218	-0.3747732896	-0.105878113159	-0.3697262342	-0.0316992644	-0.15410284028	0.04560680417	-0.169582551027	0.002152454264	-0.185534030071	-0.07870761818	-0.03686471033	-0.01583292164
2	462554	702554	RMxYPS	0.0021107013	0.04861240047	0.0005141127	-0.0626159613	-0.0312730155	-0.10318805262	-0.206619282	-0.19051674588	-0.3137203058	-0.06607942306	-0.28147607952	-0.0692578703	-0.0995998004	0.088918942502	-0.136267091633	0.00564065833000001	-0.14422531146	0.023841765079	-0.04298428229	-0.00107078201999999
2	463101	703101	RMxYPS	0.17545380556	-0.0299731887	0.12630602354	0.01192341542	-0.01768436776	-0.05186801615	-0.144975532	0.01400895837	-0.09305106346	0.09046271362	-0.05358261841	0.06325676663	0.03035972746	0.3030995024	0.07515653839	0.09970262876	-0.08031393166	0.22370479718	0.06691440911	0.09317615622
2	463503	703503	RMxYPS	0.20430815765	0.0984682338	0.1548038458	0.14338132703	0.3106822419	0.2990755234	0.2419792121	0.1807475596	-0.27378233307	0.1791164615	-0.10496916737	0.0149254572	-0.048509619	0.0443194797	-0.1225698905	-0.05703602855	-0.13213170794	-0.15627754861	0.01948167897	-0.0066521132
2	463995	703995	RMxYPS	-0.0760611451	-0.0498162499	-0.0695699029	-0.0546814755	0.00897767249999999	-0.0143398254	-0.0116045441	0.0444029412	-0.19303950331	0.02273527511	-0.0836638403	0.05430346061	0.0126718766	0.08019022332	-0.0243664654	0.0098011113	-0.08711933143	-0.03691053382	0.03632003235	0.0204472076
2	464418	704418	RMxYPS	0.055776202655	0.00415064276	0.01690569871	0.08838781417	-0.01508021535	-0.05383649997	-0.1276171379	-0.2037944758	-0.23829507215	-0.02127358435	-0.2369804763	-0.01498911487	-0.15441614328	0.18646214267	-0.2626288981	0.100886798882	-0.10580239258	0.11300322495	0.06512585237514	-0.04418775454
2	465006	705006	RMxYPS	-0.05568677941	0.00891491245999999	0.000397568369999997	-0.05334414455	-0.11222204005	-0.12169088732	-0.22272957322	-0.118988866681	-0.21504015235	0.00498517427	-0.13309873768	0.02231351754	-0.100012861888	0.05558637549	-0.13370517264	0.034004141137	-0.0790638198	0.04809641241	0.01749030863	-0.034810519242
2	465487	705487	RMxYPS	-0.00350092533	-0.01598833673	0.01105967	0.02728833615	-0.02567222438	-0.04622248884	-0.21566574452	-0.14083409498	-0.28526524056	0.01550288291	-0.19666686939	-0.03419816939	-0.123899186173	0.05667908116	-0.17917799281	-0.00763273767	-0.20977715439	0.004806583	0.01832011734	-0.02535625086
2	465847	705847	RMxYPS	-0.0606678742	-0.00155206369999999	0.06094842663	-0.04086322134	-0.05615905001	-0.1454599233	-0.1451391166	-0.2003304331	-0.24591113737	0.1137657652	-0.2821754692	0.1284824596	-0.12139657204	0.1314886092	-0.09911411939	0.07730455964	-0.0885860353	0.07454596534	0.05669094	0.0542501224
2	466408	706408	RMxYPS	-0.06868705368	-0.18475349464	-0.10222232178	-0.09861393998	-0.33034744927	-0.2494193437	-0.37278994664	-0.28626983433	-0.3279661783	-0.17239615317	-0.337505797507	-0.18304045036	-0.30077183622	-0.06007672167	-0.27435779096	-0.09943276914	-0.23174938619	-0.039352156697	-0.12383438712	-0.07916649257
2	466989	706989	RMxYPS	0.01767757934	0.03639894625	-0.00773872303	0.0242737041	-0.00138670404000001	0.00979839216	-0.09026690623	-0.06346774097	-0.08583409173	-0.030483166036	-0.11275016615	0.02251687678	0.00919336018	-0.00681509132	-0.01184674268	0.0474886805	-0.038384835796	0.00455761044	0.03254871908	0.01761048869
2	467574	707574	RMxYPS	0.02645575942	0.06320180955	0.07943645496	0.06420119634	-0.10370732898	0.06118195446	-0.02255588814	-0.03091101945	-0.02400644717	0.03468630154	-0.02501900984	0.03389660649	0.00521050009	0.05011575917	-0.01720331726	0.03621294632	0.013671548	0.04973900805	0.05979002837	0.03654948217
2	468560	708560	RMxYPS	0.0525491429	0.040956794539	0.16430734971	0.08557485281	-0.1415377528	-0.07858498081	-0.02554622421	-0.04191440166	-0.29950105823	-0.08525452339	-0.07300970042	-0.007580952833	-0.0308886715	0.20329604302	-0.2521968419	0.10011750863	-0.13616838262	0.15985986653	0.02846966895	-0.026362184126
2	468798	708798	RMxYPS	-0.11091759084	-0.050283101102	-0.07241256372	-0.00345449494	-0.080440438	-0.1928022703	-0.50225980628	-0.25724109089	-0.4140520696	-0.13399137793	-0.3165162995	-0.10403066915	-0.17421556207	0.06093051884	-0.15711676246	0.08630049821	-0.20495785299	-0.0224365991	-0.07183472455	-0.04589456385
2	469146	709146	RMxYPS	0.10969055549	-0.00209757362	0.05738855176	0.0339896026	0.000108618071999999	-0.0842644497	-0.22431138625	-0.09125405628	-0.2045724106	0.0288753664	-0.1265785361	0.01012839856	0.027626395	0.0774624493	-0.09213268835	0.02901999209	-0.04203728693	0.04892177537	-0.02038206253	0.01750199439
2	469506	709506	RMxYPS	0.03347927457	-0.05539574481	0.06691467291	0.00998555226	0.04692563363	-0.0458751437	-0.2979204739	-0.08270358646	-0.3561631521	-0.05566192026	-0.24336798884	-0.01571207735	-0.07490824927	0.08901166595	-0.1742493181	0.0145386535	-0.1706710873	-0.02728973734	-0.04846417572	-0.0178260998
2	470048	710048	RMxYPS	0.031233112549	0.002993176548	0.00874163813999999	-0.01471423926	-0.01682410046	-0.1114005664	-0.14351739686	-0.07864539756	-0.11865962945	-0.01718071978	-0.05218759893	-0.02381203709	-0.04124298805	0.03892053239	-0.03798677849	-0.00106753574	-0.05692339838	-0.0014233958785	-0.02237068535	-0.0433746589
2	470576	710576	RMxYPS	-0.01387905966	-0.03500133493	-0.0574496727	-0.024314683256	0.01325675009	-0.134143629	-0.2655902116	-0.19485869608	-0.3046220213	-0.027376579914	-0.18811873637	-0.01012024852	-0.11837244435	0.11377742134	-0.08554745126	0.03587298515	-0.1173916237	0.00960334523	0.04887311449	-0.01298909781
2	470996	710996	RMxYPS	-0.15964527316	-0.00258043292	-0.046665190768	-0.12726151337	-0.191417377	-0.1564702477	-0.08816660841	-0.1513570739	-0.2791948622	-0.10516076	-0.05495157251	-0.0693398255	-0.17655805126	0.0782617254	-0.12063211238	0.07672741894	-0.18308133064	0.04260262045	0.000513864909999998	-0.01178055939
2	471138	711138	RMxYPS	0.02491068685	0.05481851614	0.03486386631	0.03715916978	0.00533319882	-0.88525072111	-0.100301972527	-0.02669441725	-0.1318107309	0.15614007006	-0.1671499984	0.08691952447	-0.01867258816	0.19247188582	-0.05314890749	0.02928065728	-0.09819693908	0.071832685737	0.04645826641	0.05788881347
2	471881	711881	RMxYPS	0.00860198176999999	0.01263671097	0.038668531918	0.01334236504	0.03413402057	-0.0939760181316	-0.28569905788	-0.11080568089	-0.30131371995	0.00521629529999999	-0.18388102519	0.0157077601	-0.04585792682	0.13279472721	-0.10064333944	0.07684074864	-0.1484844809	-0.0026912868	0.0335366712	0.04049873758
2	472313	712313	RMxYPS	0.28491473647	0.27474626858	0.2640230035	0.2763548855	0.2237619779	0.1874747154	0.1535191431	0.2026775698	0.0983646874	0.2285107599	0.10525939483	0.1626652164	0.2525907447	0.21220414044	0.42839379208	0.4291478716	0.11354799269	0.22555730623	0.12016242125	0.18996278914
2	473054	713054	RMxYPS	0.0463118027	0.10679165501	0.05051227584	0.01494694488	-0.00836838917	-0.08105046408	-0.2168488183	-0.15265462906	-0.24548350507	0.03098824312	-0.16033491294	0.01722683849	-0.13023684407	0.05981011275	-0.10653343294	0.03373847506	-0.08759727361	0.0864093259	0.00423669774	-0.0196490314312
2	473423	713423	RMxYPS	0.01151999271	-0.01461390239	0.0466507044	0.02368058045	0.03259757538	0.00351628645	-0.2011560183296	-0.08727598493	-0.18826880566	0.0074253060932	-0.18050641562	0.065509032047	-0.051187226	0.08915071151	-0.12916851496	0.028150161651	-0.102998005755	-0.0291141562411	0.01262578962	0.05658009937
2	474173	714173	RMxYPS	-0.01488294679	-0.080848989	-0.0237029194	-0.0936997915	-0.12092878409	-0.0401905128	-0.31799573332	-0.16951343743	-0.235140227962	0.000554985650000001	-0.16580283202	-0.05649075128	-0.1219495749	0.107967466656	-0.042923249734	0.05367991759	-0.0735978625083	0.00609215778	-0.03274600078	-0.06381439916
2	474342	714342	RMxYPS	-0.02122374651	-0.02793232442	-0.00976765033	-0.05799431074	-0.0365719133	-0.0369628755	-0.18390678686	-0.08939379131	-0.21805931399	-0.0065322813	-0.17276896361	-0.04182574755	-0.04743522439	0.096798495099	-0.0693340878	0.04186871778	-0.15943805065	-0.01550943827	-0.01018111861	0.02479349771
2	475697	715697	RMxYPS	-0.00953673835	0.09108516484	0.01509195919	0.007506795938	0.03714087185	-0.06563560451	-0.14032341734	-0.07899892378	-0.13743741316	0.0142346799	-0.09443824063	-0.0111307083	-0.02843629491	0.05926948849	-0.04500719595	0.04770239321	-0.0424583827	0.026598771	0.0207818165	0.00211343516000001
2	475853	715853	RMxYPS	0.02392560548	0.06949532253	-0.00236216042	0.01653345113	0.1917447725	-0.0607658575	-0.3331875094	-0.04640025541	-0.4146456173	-0.09918746979	-0.24494065924	0.02282585906	-0.09598479509	0.15867171245	-0.10894433259	0.073783965912	-0.14961856039	0.08059660339	0.08481150729	0.048270699944
2	476500	716500	RMxYPS	-0.11992507663	-0.0221967049	-0.04703604487	-0.07184904538	0.127543638	-0.12651987735	-0.14335483151	0.00378936704	-0.2382530937	-0.06605774271	-0.1712268269	0.081320902268	-0.098803302484	0.07694212254	-0.123453211391	-0.04224167174	-0.2245285416	-0.03767427594	-0.03627444432	-0.02448139579
2	476960	716960	RMxYPS	-0.000303620000000004	0.0255510858	-0.01789808294	-0.08452440652	-0.14501527365	-0.076096837069	-0.23783073751	-0.26973913707	-0.372713077	-0.02487397436	-0.19188182865	-0.14416535692	-0.15416235255	0.0643051438026	-0.1673496419	0.1604164175	-0.258032244	0.09079086723	0.11692209692	0.09338442181
2	477326	717326	RMxYPS	-0.05835077279	0.02300961658	-0.0245567713	-0.03551383822	-0.00156835958	0.04735285435	-0.184452746	-0.08075232191	-0.2295846353	0.03274895271	-0.09868488317	0.086836695282	-0.09330326813	0.11228510009	-0.13006665739	0.08416168064	-0.16273707417	0.019342937765	0.02287871796	0.06046850758
2	479295	719295	RMxYPS	0.03050861467	0.04086476072	0.02093249293	-0.02788573178	0.00551251902	0.034464664328	-0.13446272312	-0.02207289377	-0.13746155627	0.05802060713	-0.04129255078	0.059459751671	0.0016807743892	0.090734716642	-0.06915883951	0.00821942728	-0.09698352415	0.06148945965	0.07260110172	0.02774332721
2	479530	719530	RMxYPS	-0.00604959878	0.019741177038	-0.0413559075272	-0.02950916991	0.02879009568	-0.01856074096	-0.14602980179	-0.0572218843225	-0.15564621751	0.03479672434	-0.060093457054	-0.011811684863	-0.05767873262	0.01561391437	-0.09646140872	0.03012971157	-0.07783595572	0.02183256801	-0.06692052125	-0.01621512201
2	480231	720231	RMxYPS	-0.041233364802	-0.00504759878	0.0096414133723	-0.014074935142	-0.02738042636	0.0019865456	-0.20973043622	-0.10564459538	-0.24321949002	-0.05616280828	-0.18040833666	-0.06838497195	-0.02824471218	-0.00945430753	-0.18872410691	-0.02053354159	-0.12427638018	-0.07392702359	-0.02639003913	-0.05838890163
2	480504	720504	RMxYPS	0.08892370799	0.19096278169	0.000555782810000002	-0.26572888335	0.05752423894	-0.1597684185	-0.1342837302	0.05243815054	-0.3452694698	0.024407861298	-0.24914173381	0.13690845995	-0.13230922192	0.18866606115	-0.244041203539	0.10944717577	-0.1653290851	0.0084959604	0.05944474841	0.062017101445
2	481140	721140	RMxYPS	-0.012335281	-0.018364408502	-0.03103539497	-0.00228843245	-0.01504568049	-0.13028921353	-0.304830872	-0.0731832723	-0.4083144022	-0.04527926456	-0.32393414	-0.00597712945999999	-0.1148043191	0.115366802412	-0.20715172591	0.00159465603	-0.16466542387	0.01965481434	-0.03403227518	-0.060435544026
2	481655	721655	RMxYPS	0.05543105721	-0.01186878803	0.0561625622	-0.0148301239	-0.000900642090000001	-0.0136126082	-0.36677342256	-0.21200876659	-0.2181005581	-0.02471854374	-0.16798010846	0.00256899731	-0.09175538109	0.16242888524	-0.234428351949	-0.01762799291	-0.150637871769	0.02698053326	-0.056853702312	-0.07276612023
2	481958	721958	RMxYPS	-0.02122506914	0.02789634494	0.0331068144503	0.02641585409	-0.038003484974	-0.032916853152	-0.17608984614	-0.05861507617	-0.1879221592329	-0.01774914388	-0.10012326648	0.00755077258999999	-0.0949055615	0.0807908882	-0.05872632443	0.01588381391	-0.08631664372	0.03295456779	-0.01044277365	0.05124519248
2	482213	722213	RMxYPS	-0.009665384182	-0.00414440962	0.0093073761	0.01558106223	-0.07592040779	-0.00883608288	-0.21852603425	-0.07925369502	-0.16727650701	-0.03204688209	-0.13792568851	-0.03116270319	-0.083045960064	0.02814083174	-0.0882103560559	-0.02736778424	-0.06725485454	-0.0015051636	0.00509379	-0.0325721823
2	484225	724225	RMxYPS	0.02653736355	0.0220154895	0.0107272075	0.0441668527	-0.0827881602	-0.0719313535	-0.2636015558	-0.1514935714	-0.18184836411	-0.13065784242	-0.03484916966	-0.06553884658	-0.0698821925	0.0287286309	-0.1021580124	-0.00264681011	-0.09264519874	0.062019260649	0.018827794939	0.01735170751
2	484500	724500	RMxYPS	-0.00172466112	-0.01562034718	0.00272705806	0.02030439267	-0.09886922041	0.0103937906	-0.27205918742	-0.118182191221	-0.28078511149	0.02350597685	-0.1365834619006	0.03089234606	-0.099792542357	0.127106025656	-0.1539904996	0.03284844216	-0.13073310826	0.03328436334	0.0017790003	0.02345216257
2	485101	725101	RMxYPS	0.07306625891	0.07310505276	0.1526820105	0.1532192196	0.1377991473	0.3039707824	-0.01056644581	-0.001594201166	-0.01519141231	0.03888975115	0.005616333725	0.02804735616	0.01180162387	0.1795354069	-0.1207487004	0.01216256772	-0.05307343374	0.009462854405	-0.08578109299	-0.0003445528852
2	485579	725579	RMxYPS	0.052375075	-0.0354617566	-0.00197159759999999	0.025252828	-0.9408725032	-0.07667384708	-0.18665346242	-0.22184095065	-0.2653262786	-0.0331942541	-0.29067474561	-0.0104471797	-0.08266561265	0.06427895887	-0.1805083206	-0.01990448066	-0.178303198686	0.01349047392	-0.0164036936	0.0247527226
2	485758	725758	RMxYPS	-0.0475018272	0.05755233676	-0.10611558038	0.07687739533	-0.11561425853	-0.1258419486	-0.3891428341	-0.32876165504	-0.26825588952	0.0204052054	-0.25290404631	-0.09888044761	-0.27298664049	0.17160281083	-0.055988158482	0.0466425104682	-0.32139582819	0.010592548	0.060885611171	-0.01135806141
2	486398	726398	RMxYPS	-0.0488110717	-0.1001575844	-0.034303860522	-0.04222865213	-0.0926568087	-0.19755268386	-0.3636826436	-0.28002639154	-0.3275408593	-0.0563474572	-0.281069165722	-0.02476363826	-0.162676733466	0.0873594037	-0.18325315919	-0.00894780290000002	-0.19792561709	-0.00812275673	-0.0166131111	-0.0387916926
2	486674	726674	RMxYPS	0.0031610949	0.02792788377	0.03315487753	0.01075158517	-0.00810678968	-0.08171381648	-0.27858662083	-0.13064015222	-0.17168695214	-0.0112870345131	-0.14931164776	0.0209615893889	-0.08691352976	0.14822375148	-0.15609748776	0.083080748375	-0.10931264795	0.081818313551	0.045821671924	0.04281965401
2	487501	727501	RMxYPS	-0.02539156264	-0.049646119974	-0.02316154931	-0.03804353151	-0.09336296717	-0.08995266556	-0.2938485992	-0.22373854431	-0.2504550383	-0.06223466667	-0.16120159765	-0.00190406208	-0.10502480138	0.10907124353	-0.09493706766	-0.009540890108	-0.13715801044	0.02160542439	-0.04106108443	-0.06200217641
2	487655	727655	RMxYPS	-0.13775567797	-0.10367188517	-0.1913074971	-0.2206692922	-0.0521003826	-0.0918429067	-0.1723287906	-0.1244572052	-0.317782143653	0.0069014783	-0.134736507322	-0.08727098394	-0.1088246189	-0.0755447131	0.00932285298999999	0.11925753267	-0.11486919716	0.07344173629	-0.00870732591	-0.05460284443
2	488559	728559	RMxYPS	-0.03209725975	-0.00420681236	-0.02280898409	-0.040930793641	-0.050572940573	-0.08614430298	-0.1960594523	-0.11018164489	-0.21275427549	-0.02261401276	-0.15629157667	-0.02671296865	-0.094559083844	0.03841905587	-0.160895893	-0.034863865101	-0.1435799139	-0.01514197969	-0.0541521421	-0.08463666753
2	488893	728893	RMxYPS	-0.02021073727	-0.05455265692	-0.0439205535	-0.076848497821	-0.00909563795	-0.02464504734	-0.1152094475	-0.06819749926	-0.08750372344	7.96318930000005e-05	-0.09151649215	-0.073693059442	-0.07761391768	0.01476620568	-0.03334624651	-0.02079187119	-0.059149233982	-0.03744226586	0.02150888601	0.027072251714
2	489427	729427	RMxYPS	-0.08550521294	-0.00878405103	0.04002113334	-0.07457740012	-0.0915768936	-0.140093054	-0.25012824739	-0.11797345261	-0.2842671336	0.01631851825	-0.2141716974	0.00921161593000001	-0.03460771805	0.08766330409	-0.05665691615	0.0426358081	-0.14595473098	-0.09325426229	0.0291281043	-0.000816266019999998
2	489706	729706	RMxYPS	-0.1163045135	-4.79009999999891e-05	-0.36263111512	-0.15305714997	-0.07456685657	-0.00254306410000002	-0.2719499508	-0.2111201577	-0.17017863769	-0.0516134704	-0.14141362151	-0.07533144116	-0.14701875759	-0.0180195695	-0.26697064912	0.04814930542	-0.02135795427	0.02507983358	-0.0152547558	-0.02789688544
2	490258	730258	RMxYPS	0.0980736167	0.07297380421	0.048386868202	0.01615021138	0.0105256742	-0.0487200261	-0.14297939299	-0.0511204813	-0.27740843233	-0.1010485165	-0.22224842287	-0.16464360249	-0.044083949928	0.05162916075	-0.1225514007	0.000307100800000015	-0.056675176	-0.00830714290000001	0.0132753602	0.0087866912
2	493530	733530	RMxYPS	-0.07084513267	0.006059513201	0.00995023198	-0.02883133837	0.03032712238	-0.01102357473	-0.0071781511	-0.07500849448	-0.112227922219	0.05173170034	-0.10301588072	0.05792120612	-0.01326028589	0.12192957315	-0.15714025322	-0.01890850519	-0.02963781113	0.0086844134	0.033055703984	-0.017105986146
2	493936	733936	RMxYPS	0.00493160193	-0.0118917231	-0.02761993674	-0.036584718962	-0.00654603569999998	-0.216655538	-0.2658428013	-0.133224418267	-0.2568121301	-0.0291127394	-0.195926092154	0.02457244433	-0.115745248772	0.15059180045	-0.123382472617	-0.02759977941	-0.10653897229	0.00835665928	0.01512888227	-0.02704161089
2	494187	734187	RMxYPS	0.11322787302	0.11317269573	0.14528338191	0.0603676622	-0.04149233587	-0.0851552753	-0.23292269228	-0.07030792455	-0.27955924289	-0.044181986319	-0.18834411278	-0.04451882173	-0.0106693611	0.22145880707	0.01446353936	0.11555667779	-0.0127518119	0.04843512007	0.12910035713	0.147426134013
2	495079	735079	RMxYPS	-0.0157621399	0.07876576655	0.07319419632	0.10376251554	0.05938762833	0.09003564603	-0.08387172748	-0.0454925484	-0.19136958983	0.10065042734	-0.15171239352	0.0547659685	-0.0177252403	0.19906688677	-0.04759632158	0.08266647353	-0.0994397694	0.0120922411	0.04705877	0.08067686849
2	495609	735609	RMxYPS	0.075193008536	0.05859627096	0.05630109372	0.111314872934	-0.037109502646	-0.03314163767	-0.15709791869	-0.09318539587	-0.10070147539	-0.03932280293	-0.06748983709	0.06955284197	0.024758888128	0.13101462571	-0.01656072586	0.07149592813	-0.0294650029	0.027394741445	0.0393686693	0.07284260986
2	495973	735973	RMxYPS	-0.00996502429	0.018292106835	-0.012889343533	-0.01517959105	-0.03945868179	-0.112417103897	-0.21932843393	-0.17016892358	-0.2381355391	-0.04422519923	-0.15097514389	-0.01764312229	-0.11891987659	0.07251656262	-0.12580836346	0.00374206969	-0.1121752816	-0.027054567132	0.02935876267	-0.035093685978
2	496534	736534	RMxYPS	0.000998151230000001	0.00704228004	0.014432754079	-0.02964423757	0.00559422616999999	-0.096008077349	-0.26349375497	-0.16088860902	-0.21135980826	-0.02505513873	-0.13038686814	0.0070502164	-0.14919488696	0.13522134538	-0.14946976656	0.04720228787	-0.08678836979	0.00535561505	0.02485344677	-0.05091590641
2	496912	736912	RMxYPS	-0.01094984312	0.00432488152	0.09070391495	-0.00617564944	-0.055189474	-0.26421023244	-0.3177669936	-0.2047290639	-0.3437008263	-0.07891129244	-0.2809397271	0.03492911362	-0.10864477392	0.2183682841	-0.17711934857	-0.026091520789	-0.16744130422	-0.02466932185	-0.00632228067	-0.043330133447
2	497471	737471	RMxYPS	0.03919328785	0.0482939874	0.0029222637	0.025695215	-0.04841766883	-0.0970144276	-0.18566658078	-0.12300469374	-0.22642023645	-0.00214224567	-0.13282341682	0.027290113137	-0.0429178276	0.18539850459	-0.090500602319	0.05078303299	-0.10567733732	0.0461527367	0.01081147717	0.037569350068
2	498342	738342	RMxYPS	0.10182587302	-0.0551002162	0.27069506569	0.12912229549	-0.05597501586	0.08819781501	-0.1187779952	-0.1016100545	-0.2438575046	-0.06530296694	-0.1040330283	-0.01800174788	-0.03786639439	0.09307209026	-0.1263683391	0.03328990776	-0.15078592992	-0.06667313896	-0.06472506821	-0.05280894627
2	498494	738494	RMxYPS	0.03917933695	0.02169009201	0.07032403915	0.042208313368	-0.06292260206	-0.0537386593	-0.23318278446	-0.16106340993	-0.21687132212	-0.01648619808	-0.148649947708	0.01186850859	-0.0143710874	0.11698643058	-0.01604124069	0.02518191137	-0.05881181229	-0.00828822581	0.02429324868	0.02414057139
2	498953	738953	RMxYPS	0.04644816703	0.04463396142	0.00802148020000001	0.0452208124	-0.1178483783	0.08987478888	-0.1043458124	-0.15690882458	-0.213214209547	-0.01712088443	-0.14637485807	0.031129078092	-0.18687392459	0.17499864165	-0.18201630421	0.04874160839	-0.075936343167	0.01284980762	0.00914690384	0.026038742446
2	499488	739488	RMxYPS	-0.019088966409	-0.0217388452417	0.102593768534	0.04828903449	-0.03984043919	-0.035188534	-0.22416299574	-0.13110488644	-0.22537351927	-0.0214063177	-0.12183645903	-0.0140438919	-0.1017850368	0.162114706074	-0.09203209026	0.02667505739	-0.12480317006	0.021599844109	-0.00689742189999999	-0.02529266349
2	499931	739931	RMxYPS	0.00972244603	-0.00138764153	-0.01265558401	-0.00999772275000001	-0.02004148202	-0.0942694141	-0.11474594685	-0.09669961422	-0.22725083084	0.0011318953235	-0.14998044861	0.0158170259102	-0.0336321139	0.18095978189	-0.07598418012	0.02576043647	-0.12408775463	0.01861679193	0.015648462928	0.00962868199
2	500411	740411	RMxYPS	0.11489477671	0.27239379316	0.0020765499	-0.0673267215	-0.03187731592	-0.2873998703	-0.20282121822	-0.056356841547	-0.25710572805	0.24996965575	0.09508111145	0.06187721385	9.16297199999999e-05	-0.04710221079	-0.052505821	0.1338292071	0.0290831592	0.1680783072	0.0775054879	0.0452481261
2	501164	741164	RMxYPS	0.02459204338	0.04137676084	0.04677534457	0.005817821	-0.087145690622	-0.14563584465	-0.12058875491	-0.13591336009	-0.2476852074	-0.00454007402	-0.17635228588	-0.00974682164	-0.09290774911	0.15578493077	-0.14096511683	0.03122875743	-0.09063996812	0.035253825891	0.00570294633	-0.00350968686
2	501416	741416	RMxYPS	0.05613804277	0.016938702242	-0.0257065506	0.06751541004	-0.15011291335	-0.29208899852	-0.133430200065	-0.2113550354	-0.3624872447	0.01173905748	-0.16332518465	-0.01765717545	-0.1236763825	0.20284674006	-0.15567979119	-0.04327437236	-0.12226479192	-0.00267837109	0.040388953798	-0.0122544945712
2	502052	742052	RMxYPS	0.041453959	-0.013598729752	-0.090368941637	-0.06627823629	0.01115872119	-0.12057471299	-0.32638148951	-0.212292133241	-0.26206344919	-0.02357814781	-0.11006622717	-0.01112896198	-0.134203628729	0.20876858598	-0.07442300024	0.004101326123	-0.11776461901	0.044217097164	0.00427774180000001	-0.00325391037
2	502307	742307	RMxYPS	0.06266133659	0.01243389008	-0.04362461238	-0.0055424606	0.05730155885	-0.10537985217	-0.076153960002	-0.02370587042	-0.17076029623	0.08369327461	-0.068657517072	0.14416709649	-0.0384746616	0.19656466479	-0.04776478999	-0.04237389411	-0.02292585577	0.033710333032	0.02147790786	0.07986321005
2	502953	742953	RMxYPS	0.00760184994	0.046240837907	-0.03333823605	-0.07009549808	-0.060376245248	-0.18802239225	-0.3188320523	-0.29385639425	-0.3122361245	-0.04345797517	-0.23333421344	-0.2324815581	-0.19703937282	0.15380082767	-0.23870155847	0.011462708	-0.134490653266	-0.0170269786513	0.00503250034	-0.03690679874
2	503628	743628	RMxYPS	0.198792459926	0.058842511541	0.02572672421	-0.0085846418	-0.1244241969	-0.2257104464	-0.1898002857	-0.09275789603	-0.085953072905	-0.07109410273	-0.1074807052	-0.01285550059	-0.0883234617	0.3726443177	-0.17569125831	0.16548884166	-0.0114507824	0.17309481771	0.121581120682	-0.04617354765
2	503961	743961	RMxYPS	0.00890955822	0.007964055881	0.027075520405	0.04248206563	0.01574183822	-0.0281635877	-0.12947745091	-0.09211801898	-0.13817862657	-0.04284398041	-0.06170240079	0.01004132147	-0.07528111325	0.1938072238	-0.14954630177	0.020994978101	-0.1072406216237	0.04054931723	-0.02293325742	-0.00641655819
2	504417	744417	RMxYPS	-0.01928734658	0.01255671722	0.01039314567	0.000919388430000001	0.0726476602	0.011044512023	-0.127117586542	-0.091383080906	-0.06661540643	0.01089158108	-0.133473312186	0.05163291835	-0.01496039345	0.16422393663	-0.12283466461	0.03595383269	-0.05609677575	-0.01107892988	0.00875562717	-0.024834146545
2	504988	744988	RMxYPS	0.03908302734	0.08504076803	-0.00784444016	-0.000473034940000006	-0.07370744672	-0.16278728316	-0.32796959148	-0.18782513695	-0.2766124797	0.0044408692	-0.10333669678	-0.01056445928	-0.21752161097	0.14925311242	-0.16934391839	0.05451327378	-0.10471265104	0.06820071546	0.041563492203	-0.08131550757
2	505634	745634	RMxYPS	-0.14881846582	-0.2629261359	-0.07231127531	-0.0281775599	-0.20357026382	0.0156576272	-0.18133755944	-0.2190298299	-0.31970235276	-0.32629324947	-0.2730168701	-0.18419276917	-0.234046712367	0.0345148336	-0.4340559328	-0.42700604032	-0.3490600601	-0.3620350026	-0.32936852339	-0.2297369049
2	506048	746048	RMxYPS	-0.000907959853	-0.04832339218	-0.06620296212	0.021260815398	-0.09487720483	-0.05637534349	-0.21309256838	-0.21330457372	-0.2412822217	-0.0648084119	-0.07793994728	-0.018800701145	-0.1415335016	0.2355680799	-0.19785526251	0.035683332415	-0.11656431982	0.06820445218	-0.0208177529	-0.07471025062078
2	506358	746358	RMxYPS	-0.04111360107	-0.04747882652	-0.00792392791	0.04134680702	-0.05700878184	-0.0358041925	-0.05000718632	-0.12919171477	-0.3572149894	-0.05030602686	-0.31149326778	-0.10405486487	-0.12779748997	0.12328980427	-0.1586385532	-0.090302114729	-0.20148085815	-0.14715202335	-0.10102816702	-0.023294429
2	506909	746909	RMxYPS	0.10823094399	0.06562256399	0.01049379794	0.01037084301	-0.035124707393	-0.04340168519	-0.18743929587	-0.08788876715	-0.2331924601	-0.028563350779	-0.13512543479	-0.01640775542	-0.11956652568	0.14145351155	-0.16411562032	0.07203972415	-0.07126282824	0.00738252297	0.00450677273	-0.01128643518
2	507485	747485	RMxYPS	-0.03623687531	-0.07868395376	0.07121969859	0.0805642987	-0.0726976102	0.1157444054	-0.05750988672	-0.06900069975	-0.14060025517	-0.1773759693	-0.10900629014	-0.00184585035	-0.1199387125	0.094699381958	-0.28652355564	-0.32208849428	-0.1712279255476	-0.2348354654	-0.15142789372	-0.10818800012
2	508124	748124	RMxYPS	0.05706454681	0.10335551114	0.09252798402	0.10162745846	0.04623476792	-0.047119550681	-0.22051355387	-0.11504060663	-0.2779124827	-0.008920532228	-0.2074086511	0.013276235495	-0.055557744815	0.3369769855	-0.023035447118	0.14493328584	-0.09459214171	0.04637405366	0.08873443422	0.04756153848
2	508379	748379	RMxYPS	-0.016273456374	0.08444684848	0.07805808913	-0.0294427070879	-0.0427571999	-0.03247399695	-0.24137707167	-0.12270846205	-0.2426349304	0.01983525912	-0.12731782211	0.023580326327	-0.069755352528	0.2127222302	-0.15198777927	0.05064130193	-0.08331719748	0.04549323527	0.044073609674	0.04791797588
2	508869	748869	RMxYPS	-0.01375720821	0.038824367387	0.00321191829	0.02850107454	0.01303052076	-0.034303731453	-0.08390562552	-0.07117872053	-0.15443716911	0.05346153087	-0.08702144751	0.05986280956	-0.055176935225	0.15749413791	-0.03258834155	0.04837623418	-0.074232153096	0.00433064372	0.00334488164	0.03815547148
2	508940	748940	RMxYPS	0.03629511938	0.0513611070976	0.00337431298	0.06489376915	-0.00701851447	-0.08278582159	-0.13241738189	-0.0798675324	-0.229225144189	-0.045759642566	-0.143209222493	-0.02177837557	-0.10437828608	0.20689641044	-0.03683050183	0.050719867951	-0.0638155192148	0.00262189992	0.00233514972	0.00600128817835
2	509501	749501	RMxYPS	-0.01213228033	0.03450244929	-0.0699951447	-0.00461996310000001	-0.0330681209	-0.0768873737	-0.23872767191	-0.16628038358	-0.27219101164	-0.0173986243	-0.132642528205	0.0201641857	-0.0914107832	0.22487631466	-0.15989607769	0.018702297226	-0.090478503467	0.066432715724	-3.12934700000007e-06	0.01088372378
2	510153	750153	RMxYPS	0.02534832693	0.0864695506	0.0429881629316	0.048566618632	0.010764877079	-0.04851306342	-0.09871555282	-0.01178122183	-0.13330706514	0.10310898129	-0.015469207459	0.04818110957	-0.01349436006	0.18287862365	-0.01596663603	0.1013264687	-0.03162212776	0.0785328564	0.06359145187	0.07498907867
2	510231	750231	RMxYPS	-0.15632268575	0.11489743519	-0.05843869941	0.04216991928	0.1911351202	0.009601676681	0.05757912389	0.01046346669	-0.1107273678	-0.09599944157	-0.1945205928	-0.1407025054	0.02746270746	0.311875917	-0.05944233219	-0.005630358309	-0.17074254737	0.13118890351	-0.027266704	0.002366517415
2	511430	751430	RMxYPS	0.00772483385	0.02225476729	0.00120259497	0.05260636679	-0.0348897104	-0.27124445915	-0.4355230918	-0.2596920225	-0.34369928593	-0.07817080331	-0.24613859397	-0.05601193927	-0.08963709781	0.3393500539	-0.25171339707	0.083541158627	-0.10270262613	0.0218788519	0.0508152898	0.05373496695
2	511877	751877	RMxYPS	0.0209555346	0.04948306132	0.063486608282	0.06629207766	-0.049428185977	-0.13310681673	-0.17575080253	-0.112798815621	-0.25502174143	-0.0417024411258	-0.19460126593	-0.03082590755	-0.060580552444	0.2284888896	-0.10420980684	0.02926685669	-0.130868066	-0.004960805351	0.02370813851	0.003273112008
2	512216	752216	RMxYPS	0.0520633724	-0.05239857463	0.0209148586	0.0377755648	-0.19688202311	-0.1466535584	-0.35361931852	-0.17783475374	-0.27604878712	-0.08111959081	-0.22919333393	-0.04255430761	-0.11467829902	0.17021361874	-0.10430306217	0.02333405465	-0.06685949019	-0.00689528240999999	-0.052587940892	-0.00617556301
2	513061	753061	RMxYPS	0.04667624898	0.14949673171	0.0954996604	-0.0017501954	-0.1763736168	-0.04252475165	0.24367136241	-0.19784718088	-0.18493094654	0.08079267783	-0.062548407156	0.080852338994	-0.09615843156	0.23108260879	-0.14983299993	0.051304091231	-0.05583402642	0.02425486452	0.06440622012	0.00532690446
2	513527	753527	RMxYPS	-0.050694172849	0.025774030193	-0.02956525019	0.036430440405	0.04000444468	-0.02063539545	-0.21284195376	-0.16402092985	-0.21327711341	0.01503837786	-0.17045080778	0.00195576122	-0.13171043867	0.21394550589	-0.17296404827	0.02042640071	-0.09611419228	0.03346923322	0.11148472775	0.000957875950000001
2	514083	754083	RMxYPS	0.00931365272	-0.0022396039	0.02958467879	0.0496404857	-0.0272282281	-0.14385752307	-0.314656869362	-0.12928708266	-0.29451660208	-0.0277760475	-0.1309299752	-0.00448870422	-0.09820414714	0.15499166466	-0.04319624478	0.0180708482	-0.061618650527	0.00947968048	-0.00808527020000001	-0.0187939324
2	514462	754462	RMxYPS	0.11783476987	0.0694993372	0.0102485714	-0.012248471241	0.028011278925	-0.0289946836	-0.15862021362	-0.14774889149	-0.2300854424	0.051297401775	-0.15425182573	-0.04035532869	-0.09942128517	0.2636938484	-0.114439346502	0.04255401694	-0.04235929428	0.01895774533	0.07416351617	0.02778070477
2	515044	755044	RMxYPS	0.04591397462	0.0169467772	0.0811918038	0.07308358611	-0.1307847368	-0.08202342373	-0.07884557209	-0.1637788626	-0.3454988753	-0.0635180515	-0.22415791284	-0.06913333045	-0.15515013163	0.29470259288	-0.23141728071	-0.0337869369	-0.11640323234	-0.0098218304	0.0364053407	0.05381419059
2	515536	755536	RMxYPS	0.1520283649	0.10676409529	0.00784591200000001	-0.0679815315	-0.1792333068	-0.2802771008	-0.297352214	-0.1668747854	-0.3216135547	-0.0200229542	-0.164252719962	0.0306148175	-0.00820991899999998	0.2542077506	-0.21828835249	0.07599473042	-0.14420958714	0.0369381894	-0.03293097158	-0.01686145905
2	515930	755930	RMxYPS	-0.10521575921	-0.12637407116	-0.15062594514	-0.16665946923	-0.1322015989	-0.2553349234	-0.404684582934	-0.29531288174	-0.38355681126	-0.1098432035	-0.1740499951	-0.1496347871	-0.18115950871	0.18641019275	-0.218058581414	-0.0351333031	-0.18109568131	-0.05015064988	-0.14141617879	-0.15991189242
2	516747	756747	RMxYPS	-0.03324313956	0.05855761979	-0.00692866283	-0.036713642802	0.0174790569	-0.04033085134	-0.23261065043	-0.20848165894	-0.22969524319	0.123272302382	-0.145315490244	0.01052278249	-0.09667764573	0.2843091299	-0.17951796359	0.06394453294	-0.08266992528	0.0580799362	0.03252372941	0.02640204248
2	516980	756980	RMxYPS	-0.09322441752	-0.0256121471	0.0279786255	-0.04428639322	-0.03590084233	-0.0218212698	-0.34261511962	-0.24461495815	-0.33271520565	-0.07240760174	-0.23156429064	-0.06378468003	-0.25260997326	0.26526313009	-0.22845263628	-0.0371625461	-0.1605322258	-0.046542033584	-0.03875014082	-0.02534363243
2	517491	757491	RMxYPS	0.000405741420000001	0.03219809783	0.03516678724	-0.01508681224	-0.09871184433	-0.01939474112	-0.18223621209	-0.283222935516	-0.27648295939	-0.03823487385	-0.27804535916	-0.08300561062	-0.1196838273	0.18511305434	-0.21350547295	-0.00499035758	-0.0599761663	-0.033289393864	-0.032205815555	0.0058762048
2	518100	758100	RMxYPS	0.00987964642	0.02219456701	0.07874854896	0.05512189957	-0.08572917658	0.00843236906	-0.17525576088	-0.168739300343	-0.257033452241	0.002873754437	-0.113271390319	0.00348071105999999	-0.0903130253	0.185587205891	-0.08506447079	0.0186912956	-0.07479910982	-0.016338191299	-0.089082016	0.022599644218
2	519054	759054	RMxYPS	0.02115784895	0.0471979769	0.00257134677	0.02907608574	-0.06542978168	-0.029353808216	-0.16117323572	-0.13788889373	-0.17193487667	0.012482274191	-0.12813945093	-0.00737282785	-0.069423351481	0.16414195086	-0.083773983113	0.01707501784	-0.06945119259	-0.01904854318	0.0342027572	0.00405071166
2	519612	759612	RMxYPS	0.014902145683	0.00318535841000001	-0.032889020382	0.010824436099	-0.06855140482	0.01981741555	-0.2775329668	-0.075268173046	-0.17732888427	0.00867490989	-0.1205268875	0.06903330672	-0.15065159086	0.26511918495	-0.097555903704	0.11153518459	0.00367392302	0.102402125564	0.05203052016	-0.0019613605
2	519918	759918	RMxYPS	0.01365615802	-0.01688328844	0.0031446882	-0.0084640633	-0.03649081047	-0.16275696667	-0.19838040244	-0.15066605976	-0.17447963068	0.00523862876	-0.09482805836	0.012676433	-0.0713461347	0.15967713234	-0.10164685427	0.004814273496	-0.05725560068	0.0419598728	0.05356459583	0.034599653259
2	520531	760531	RMxYPS	0.02399251699	-0.00543884054999999	-0.04414398329	0.02604309299	-0.03010406848	-0.05761852584	-0.07141923619	-0.0891411711	-0.211519031312	-0.01694227997	-0.09514951235	-0.06643015987	-0.126321041078	0.0895305679797	0.00662949435	0.04234506897	-0.03632693769	0.013308525621	-0.00723765819	-0.07679433219
2	521043	761043	RMxYPS	0.04397828969	0.00962722854	0.02761343253	-0.01965435609	0.07263372019	-0.05067550235	-0.1847401345	-0.09754100917	-0.25178173223	0.069364360812	-0.089872632613	0.06833328494	-0.068509129628	0.2656799396	-0.002431879983	0.10084972411	-0.05915267231	0.09102889732	0.09439541229	0.029122415766
2	521472	761472	RMxYPS	-0.03927032107	-0.02620388588	-0.04367275696	-0.021082113552	-0.07677051701	-0.111960131148	-0.32453229336	-0.20170595040538	-0.27899694957	-0.04401592247	-0.18801421743	0.0076655412	-0.11244384991	0.24206787513	-0.188205585576	-0.0111641026	-0.09076927753	0.00244411659	-0.0187847557	-0.00816572677999999
2	522029	762029	RMxYPS	-0.01765545292	-0.10392666832	-0.0854371511	0.0307391374	-0.063827472	-0.1737982526	-0.2986259215	-0.2733381108	-0.22265712261	-0.02572558787	-0.22922718008	0.00239133265000001	-0.0870741422	0.15733806802	-0.131824534405	-0.04850602319	-0.108433357786	-0.03166583497	-0.03871947631	-0.03734339337
2	522768	762768	RMxYPS	-0.00426244448	0.04287045735	-0.02356666876	0.06921968346	-0.00907868895	-0.10915252858	-0.2288858042	-0.09285263442	-0.17466445397	0.04576148624	-0.07142609307	0.00618517836999999	-0.03645388275	0.27310827232	-0.02585867762	0.07917957436	-0.08709766784	0.03884896236	0.135681178037	0.03584320138
2	523053	763053	RMxYPS	-0.03616307843	0.077208866846	-0.065635422009	-0.07367766941	0.11564431932	0.0717489427	0.07026373297	0.00282938416	0.032812954715	0.05466927133	-0.01074049538	-0.015776742287	0.11790747307	-0.06153349754	0.05016619527	-0.01933065604	-0.013961331	-0.05921898458	0.06492986589	0.05232502038
2	523380	763380	RMxYPS	0.1567786777	0.11231771931	0.15634776652	0.02169612861	0.1829408586	-0.01977115477	-0.1049096922	-0.02372521765	-0.22097199372	0.057282968	-0.167794645	0.1167835815	-0.05915905983	0.3354864704	-0.188097881763	0.03128628036	-0.01449343888	0.08482479285	0.010376117951	0.022856836
2	524091	764091	RMxYPS	0.0412342875	-0.01769796458	0.01128409329	0.02145704683	-0.0132822489	0.1290943422	-0.08824751607	-0.009222721793	-0.3076443177379	-0.07152201909	-0.14389118626	-0.1159430349	-0.2089852417	0.236953104397	-0.18821185193	0.00831977018000001	-0.04841122811	-0.1422345206	-0.0600792885	-0.07393586615
2	524469	764469	RMxYPS	-0.00832293946	-0.03561709628	-0.07708653411	-0.05421600485	-0.08729926587	-0.1656933872	-0.25996442746	-0.212825993567	-0.3475560239	-0.10796037614	-0.28069765633	-0.121561373802	-0.17947888351	0.2484124059	-0.21976018971	-0.05731365628	-0.15067536402	-0.06905253378	-0.02836213444	-0.01277504559
2	525036	765036	RMxYPS	0.197311139011	0.16201231249	0.11432670171	0.09849893615	0.0292674022	-0.1723969108	-0.1008942442	-0.07502536589	-0.1673963385	-0.02233663728	-0.1342709641	-0.03375309095	-0.01291075034	0.4141037214	-0.1121173321	0.08070817063	0.07554350213	0.19503577146	0.22720961109	-0.05653427695
2	525357	765357	RMxYPS	-0.0705508522	-0.04496317494	0.0064678812	-0.00955324533	-0.07097214219	-0.1438007281	-0.4146564968	-0.1736650868	-0.32145275	-0.06747511115	-0.19163671623	-0.02341616407	-0.19922144717	0.2304512229	-0.16054051877	-0.01396990211	-0.1289943656	0.03688937876	-0.02077615451	-0.033413611658
2	526242	766242	RMxYPS	0.052461005712	0.10246757331	0.05801103122	0.02292432887	0.000962107089999997	-0.19921373303	-0.3462574762	-0.23037730431	-0.26909188047	0.000800112610000001	-0.177806044	0.00258230337	-0.09472034428	0.25659641565	-0.05549042856	0.05108886524	-0.0605751806687	0.030728126287	0.153272113398	0.02566103545
2	526368	766368	RMxYPS	0.0453815116698	0.06282282745	0.05443911248	0.05220072615	-0.05094683872	0.020978734387	-0.16810795572	-0.065267894934	-0.17274569465	0.00179683212	-0.15430257391	0.03862252864	-0.0095228704	0.14764677091	-0.0243530141	0.01419284356	-0.04719676674	0.01622622714	0.03910596425	0.04186712613
2	526916	766916	RMxYPS	0.008386606672	0.01097718805	0.05035015875	0.015986862958	0.016372759418	-0.03313481566	-0.12417449452	-0.08142133112	-0.1407417066	0.03123394031	-0.12585573382	0.04777826494	-0.05466466135	0.20293197758	-0.10941913055	0.0068695581	-0.028379553099	0.035462599469	0.01779983621	-0.078402138629
2	527512	767512	RMxYPS	-0.080128341229	-0.08658231938	-0.06581837586	-0.12780284241	-0.103944440522	-0.16682929511	-0.20239638343	-0.17072585338	-0.23409722632	-0.11954531039	-0.147797226534	-0.07877973555	-0.13120083419	0.04958378799	-0.16552788248	-0.08527776802	-0.1304640796	-0.05840012988	-0.03541273515	-0.090133156178
2	528462	768462	RMxYPS	-0.006232810396	0.04193990586	0.08559779325	0.003480718582	0.01361447543	-0.07006711559	-0.2147947317	-0.15309356314	-0.26628155718	-0.03316417555	-0.16840864949	0.00865699991	-0.092648207186	0.1587063336	-0.07743022644	0.040677326025	-0.10014614844	-0.02864515798	-0.019961353725	0.02656654616
2	529026	769026	RMxYPS	-0.033569445228	0.015722144877	0.000504027166	-0.016376922947	-0.03160589709	-0.25376621523	-0.3187885144	-0.24160812744	-0.31366981406	-0.18751040763	-0.29151843797	-0.145120881	-0.14960947783	0.21120170552	-0.19739698027	0.00824003030000001	-0.1227585497	-0.0019819978	-0.0315269587	-0.01214830745
2	529501	769501	RMxYPS	0.06188066183	-0.06585435393	0.015829472557	-0.12695735701	-0.13578886407	-0.23095063021	-0.29360471628	-0.24546269047	-0.2923802629	-0.16708827878	-0.22580346466	-0.09924381021	-0.13367422525	0.20202548513	-0.12892537429	0.0202613919	-0.11819325055	0.02895431199	-0.00828095118	-0.04900500675
2	530515	770515	RMxYPS	0.03531132198	-0.00243701602	-0.00397455870000001	0.0029502515	-0.11110070485	-0.1666798581	-0.31971449536	-0.08726553491	-0.20002978865	0.003292664668	-0.08251634386	0.06007371401	-0.121812445164	0.25400518482	-0.17086292473	0.04393725175	-0.04592913002	0.06235951291	0.02630100984	-0.02157784297
2	531169	771169	RMxYPS	-0.00056384366	0.04972198531	0.05232760384	0.006451693084	-0.07912230387	0.02258075244	-0.1677970262	-0.13866795276	-0.22283915667	0.00461266363	-0.1166854673	-0.02509026865	-0.10152296457	0.30646942628	-0.11073977685	0.11362448236	-0.01395314835	0.06696194064	0.05793115577	-0.02365291018
2	531658	771658	RMxYPS	-0.02048293392	-0.00979543625	0.00663833561	-0.03326352264	-0.05081658689	-0.067383542829	-0.2521777573	-0.14583302752	-0.20724765588	-0.045137462165	-0.12079136143	-0.0226021233	-0.1480032525	0.19923028056	-0.15461121434	0.00135303791	-0.07753498997	-0.041053071548	-0.000842476349999996	-0.032890873062
2	531976	771976	RMxYPS	0.060164485524	0.1152676021	0.13366978996	0.11392206264	-0.029471388529	-0.06586930858	-0.20036928507	-0.12260837624	-0.2663320676	-0.03980682622	-0.13459719604	0.029023924	-0.04854422298	0.3286997335	-0.12065869087	0.08565277155	-0.01936671953	0.06822313951	0.01338824937	0.0618023399
2	532514	772514	RMxYPS	0.05432192761	-0.0331104446	-0.01436486627	0.141625741666	-0.04647743541	0.1648404249	-0.06859171253	-0.06911998508	-0.50632030534	-0.1192518101	-0.18296837713	-0.0648472086	-0.11545626315	0.24122718294	-0.25464995007	0.0154737107	-0.12023748426	-0.0025333424	-0.089982207	-0.09489507229
2	532970	772970	RMxYPS	0.0125076589934	0.005111207735	-0.103450616553	0.07387653828	-0.02395482961	-0.09007453083	-0.25823278667	-0.130732724843	-0.20007816152	-0.00325407224	-0.17226827299	0.07415099289	-0.08256751764	0.17172752425	-0.07759670947	0.04863548857	-0.02280787514	0.03383615128	0.0631685184	0.12810330652
2	533240	773240	RMxYPS	0.0563336507	0.0162884988	-0.0663395773	-0.0565434415	0.13592773561	-0.12598838638	-0.346261268	-0.14552848378	-0.26456447569	-0.0643276839	-0.31621884206	-0.0240746721	-0.06635612416	0.2275533128238	-0.1459990784	0.0479202877	-0.12068354238	-0.0428445393	0.0822345425	0.0377637382
2	533386	773386	RMxYPS	0.02501314539	0.03851079771	0.00779520875	0.13489597537	-0.000735269869999999	0.02017365876	-0.31105646286	-0.10135254631	-0.26284233919	0.02166925623	-0.1445420695	0.0384829695	-0.09840078402	0.35923402509	-0.10013397527	0.075912070059	-0.03090471373	0.033605779	-0.01099850664	0.01617425285
2	533651	773651	RMxYPS	0.00535583171	0.01468480678	0.02212223958	-0.00431226061	0.08984217927	0.000840036299999999	-0.16423727064	-0.10361589017	-0.16579144671	0.0867885566	-0.05771206839	0.09543556201	-0.037393292537	0.3109324858	-0.05686098199	0.089934540404	-0.04959589766	0.098909768664	0.05504542845	0.03059109278
2	534454	774454	RMxYPS	0.03479288365	-0.00293529738000001	-0.061312861607	-0.065413761667	0.01200014313	-0.12860371128	-0.2913114237	-0.18585033525	-0.26632617311	0.004607807861	-0.05013430636	0.03623183381	-0.10764656057	0.21413254772	-0.18454106955	0.03797471994	-0.09420793943	0.1444055703	0.02235622265	-0.01760276249
2	535187	775187	RMxYPS	0.169296323	0.17068704195	0.22905040436	0.20464089799	0.10044708156	0.0790747157	-0.12167403255	-0.0345164444	-0.11965534563	0.0524213537	-0.0201295219	0.1048094466	-0.0223186548	0.38603682754	0.04787604284	0.04826822604	-0.0645125546	0.0476813815	0.0770439127	0.04115109155
2	535529	775529	RMxYPS	0.07710879719	0.11169301274	0.11952902278	0.09157602075	-0.082606812615	-0.07474044141	-0.27549828135	-0.1757286362	-0.22660811841	0.07285526609	-0.14129001292	0.0850180473	-0.13338773623	0.3050331462	-0.11230353117	0.01721628483	-0.05847754872	0.0481197302	-0.00551999752	-0.06367115833
[truncated: 18,836 more rows]
