# Supplementary material for: Genetic Architecture of Highly Complex Chemical Resistance Traits across Four Yeast Strains
Source: PLoS Genet. 2012 Mar 15;8(3):e1002570. doi: 10.1371/journal.pgen.1002570 (PMC3305394; doi:10.1371/journal.pgen.1002570)
Supplement: File S7 — Processed log10 hybridization intensities for the YJMxYPS cross. (TXT) [file pgen.1002570.s010.txt]

Chromosome	Position	GenomePosition	cross	YPD	YPD.1	YPD.2	YPD.3	Copper.sulfate	Cycloheximide	Diamide	Hydrogen.peroxide	LY	Paraquat	Sodium.dodecyl.sulfate	Tunicamycin	Zeocin	YPD.4	YPD.5	YPD.6	NQO	Benomyl	Cadmium.chloride	Chlorpromazine
1	4068	4068	YJMxYPS	0.07537196632	0.0733321191	0.0521828242	0.0920035027	0.0388033423	0.029024637351	0.044055363443	0.0375971421	0.0748860805	0.1051598837	0.09418636579	0.0556067138	0.045007292	0.05746710553	0.0340748001	0.050908023	0.04682813055	0.13218120431	0.1804765958	0.0330467287
1	4341	4341	YJMxYPS	-0.10354815656	-0.107122563971	-0.080224680339	-0.00200050712	-0.01637730208	-0.11108667075	-0.12225932265	-0.1039547652	-0.02474123682	-0.00451391204	-0.039542727	-0.06074444126	-0.01839725162	-0.18414252087	-0.18595251747	-0.13618365248	-0.160394881831	0.042738000254	0.04914722287	-0.09037227121
1	5464	5464	YJMxYPS	-0.10327420509	-0.05061284093	-0.0887975905	0.018863125299	-0.0709606936	-0.03285287817	-0.01181969109	0.031081285766	0.040457326421	0.06360881881	-0.081046432611	-0.069706839539	-0.03927833798	-0.02829234163	-0.10816931515	-0.01678066398	0.0202227586	0.12229259683	-0.06837222426	0.02699906916
1	5647	5647	YJMxYPS	-0.01348370642	-0.03621530345	-0.01642369836	-0.03177733867	-0.04296664654	-0.00989998612	-0.03626664265	-0.02122893193	-0.04622318191	0.0150584937	-0.0502820203	-0.05658785198	-0.077800599	-0.02292642141	-0.04985692285	-0.02990072277	-0.077068293	0.0074578159	-0.145714156671	-0.06179366389
1	6059	6059	YJMxYPS	-0.00587172602	-0.03925409449	-0.0107630426	-0.01042830727	0.00802253459999999	0.0124508333	0.0169697752	0.03011100781	-0.00410712633	0.04988799675	-0.07423037184	-0.04425126944	-0.0260670399	-0.04545557134	-0.01828925333	-0.06383565713	-0.07783984354	0.10684892955	-0.1135442735	-0.02454522
1	6557	6557	YJMxYPS	-0.17071743422	-0.20682532138	-0.19880133811	-0.215870736	-0.129234992923	-0.14121168899	-0.11221245314	-0.06806936076	-0.12812021217	-0.1132191196	-0.12270913586	-0.08228311229	-0.201414906819	-0.14417912398	-0.13810402503	-0.13813797121	-0.1207511037	-0.096982132	-0.3133314074	-0.14204136077
1	7077	7077	YJMxYPS	0.0267406041	-0.0665469182	-0.11164114	-0.0603100298	-0.0126866879	0.061392719488	0.014327623963	0.04472820848	0.00877696490000002	0.0245655676	-0.084535653	0.0156153856	-0.1622001386	-0.000539805300000001	-0.0963570279	-0.0712340555	0.0210411964	0.02769530703	-0.1090112214	-0.000145788336
1	7404	7404	YJMxYPS	-0.0191292981	0.0112636338	0.05078080786	0.00472076910000001	-0.04296156805	-0.0124656603	0.07580469109	0.07937751006	0.02651452819	0.06265190272	-0.0306083714	-0.0058656426	0.01590188602	0.00285151219999999	-0.0017067934	-0.00619879480000002	-0.0316172023	0.08779329259	-0.09951287432	0.0222806431
1	7647	7647	YJMxYPS	0.11975580832	0.12061285113	0.16930040524	0.160693769719	0.11011105643	0.06207860496	0.08514779343	0.017273668	0.09353215156	0.1247608683	0.10702302709	0.13847641991	0.19459984347	0.11405691608	0.141385378748	0.18576816491	0.03954880544	0.142772852755	0.10408477904	0.09033021177
1	9474	9474	YJMxYPS	0.00143439286	0.00348474713	-0.00208186459	-0.005927807565	0.02829529538	-0.07866627217	-0.06440307587	-0.03843790513	0.04093556638	-0.0271775511	-0.00853228623	-0.04487391026	8.81796899999988e-05	-0.048444999044	0.01235138242	-0.026316672968	-0.072616695146	0.02105333815	-0.10268797173	-0.050559394519
1	9539	9539	YJMxYPS	-0.00507349363	0.003629533188	-0.00751901668	0.00471831605	1.39973299999995e-05	-0.00162673922	0.04471188461	0.05163929103	0.01895727145	0.06010309713	-0.03659448564	-0.045846234777	-0.0919480835	0.00293128413	-0.04919936612	-0.02743084517	-0.056508327925	0.05514101362	-0.098002247516	0.02186901786
1	11611	11611	YJMxYPS	-0.0336115994	0.0198656861	-0.00145068920000002	0.0513641278	0.0778053908	-0.02008125679	0.0451910822	0.02072380631	0.0456853011	0.1343558722	-0.0242608628	-0.0263107854	0.0132532044	-0.00461898129999999	0.00514825000000002	-0.0492070397	0.0101429865	0.0509748752	-0.0191447901	-0.01119913034
1	27915	27915	YJMxYPS	0.0607515133	0.023173988	0.0495599642	-0.0213963893	0.00388370780000002	-0.0172195596	0.0215365263	-0.00983974269999999	0.0494491678	-0.023449847	-0.0697795147	-0.0341274976	0.0214440099	0.0163095288	-0.0316346589	0.0716505799	-0.0514928058	0.0553800161	-0.0321306718	-0.0210306551
1	28460	28460	YJMxYPS	0.020232977035	-0.00973673172	0.01801895631	0.02634875551	-0.01320570061	0.07408462826	0.0994278977	0.0483404936	0.03254312873	0.10568274694	0.03263878008	0.00753412505	-0.04099058185	0.02069258241	-0.02009383972	0.00705017636	0.0067547682	0.1002876064	-0.1258538754	-0.03773300076
1	28637	28637	YJMxYPS	-0.0284439843	0.0686525355	0.0196453359	-0.0500929741	0.1035809585	-0.1087678277	-0.00988565496	-0.04614800968	-0.0198701121	-0.0108125461	0.0073501249	-0.0148346548	-0.0467802438	-0.10086214359	-0.0985583277	-0.042277138	-0.00903466717	0.00591348650000001	0.067304394	-0.07776901745
1	28963	28963	YJMxYPS	-0.03378639321	-0.04223146458	-0.06248092337	-0.02787253205	-0.11905023575	0.04689297561	0.04590198426	0.026513351302	-0.03977909589	0.06078625012	0.00285858367	-0.0449632779	-0.0543715381	0.00314545958	-0.02012002421	-0.066678137441	-0.023585975512	0.08472770461	-0.20432920593	-0.015894979422
1	29229	29229	YJMxYPS	0.0246724468283	0.04052970944	0.035929872677	0.04258005444	-0.05441489211	0.05350934692	0.0756159635	0.086915076845	0.023481160708	0.03451593	-0.00469563545	0.01842075004	0.03895853967	0.00423839072	0.00637293097	0.00417200355	-0.019895313096	0.0625053862955	-0.1173494786	0.063423125709
1	30126	30126	YJMxYPS	0.3588524308	0.1976031425	0.1713993754	0.3389962702	0.2023233075	0.17321800931	0.352607169	0.26300126215	0.2490063129	0.3707410677	0.2799817874	0.1852795535	0.2925078682	0.1644221098	0.1477445613	0.2780124503	0.1928417132	0.398327405	-0.3298430297	0.0818442297
1	30586	30586	YJMxYPS	-0.06592078197	-0.04968821393	-0.00887893227	-0.06405827117	-0.000278496269999998	-0.055963170928	-0.03846302632	0.00328451566	0.0374968409	-0.00139811706	-0.01892961071	-0.0799663671	0.002885351182	-0.112565943818	-0.04869439661	-0.08104589524	-0.04144225186	0.02925536943	-0.13324069267	-0.07152876859
1	31073	31073	YJMxYPS	-0.186617411672	-0.26066489058	-0.154056845881	-0.19383930191	-0.09065580178	-0.19173273551	-0.14223428626	-0.12912924173	-0.1214106247	-0.0900407287	-0.17477868016	-0.16423769073	-0.17572052855	-0.22791201803	-0.30044091881	-0.13217318623	-0.15925171765	-0.08711023703	0.1037878961	-0.12731667005
1	31540	31540	YJMxYPS	0.07066096936	0.06120519396	0.08147705151	0.07242006283	0.08970204841	0.06885514663	0.0476406661	0.01046594236	0.091590530163	0.18999977654	0.06611602762	0.03122879564	0.08133134403	0.09520522793	0.06063888058	0.079214399657	0.06130088972	0.11633396144	0.13512820925	0.0501181748
1	32272	32272	YJMxYPS	-0.10721661429	-0.05539829648	0.00107980439000001	-0.09297761666	-0.1030920806	-0.0377061626	0.13026834847	-0.0116352367	-0.0151520042	0.05576221229	-0.00593224645	-0.06648961734	-0.02726054217	-0.103786277428	-0.00831322336	-0.10048107953	-0.01100194071	0.29846127214	-0.0694626209	0.02203441847
1	32652	32652	YJMxYPS	-0.0315347268	-0.07865347734	-0.13194197043	0.00863264749999999	-0.1821889643	0.0026713	-0.023291026	0.0254102324	-0.1387992133	-0.0224840866	0.0368925585	-0.07549946465	-0.16137258816	-0.01913882551	0.00826008354	-0.18815077397	-0.12450209947	0.014284834	-0.3537209916	0.02152822299
1	33342	33342	YJMxYPS	0.01620515236	0.00517258280000001	0.02443038402	-0.02772975592	0.0359328845	-0.071538632295	-0.00737216157	-0.024528861256	0.05706321716	0.1711001677	-0.03536763584	-0.02377734262	-0.116987342	-0.083336270024	-0.02413757321	0.00202322070000002	0.04709445454	0.0952952582	0.1005676231	0.0077455178
1	33381	33381	YJMxYPS	0.08793298658	0.04603519658	0.0494274800666	0.04666003969	0.02626490079	0.07271993138	0.07591289817	0.02102530899	0.017037859173	0.24950729738	0.10808764464	0.04616317099	0.0656106999	0.10852090524	0.06370251865	0.080708058286	0.03316611525	0.12502940176	0.0257994894	-0.02230488548
1	34510	34510	YJMxYPS	0.0677225156	0.01763576942	-0.023693418468	-0.01479057455	-0.07045323862	0.039723686	0.02901423889	0.13664613201	0.046514154028	0.04804445344	0.04209377178	0.00411940192	-0.01845139359	0.0246529382069	-0.00661892454	0.04609328815	0.007683921044	0.11962016026	-0.062622996922	0.00258484247
1	34549	34549	YJMxYPS	0.04528456416	0.08657441012	0.05846166223	0.069196087339	0.11273130636	0.10654839313	0.18593169288	0.1130350855	0.10538272107	0.0124481401	0.031162259928	0.052875638703	0.01964574001	0.06059429106	0.01260962547	0.08094913108	-0.00683653769000001	0.08079032026	0.02593062316	0.11159971159
1	34911	34911	YJMxYPS	0.03343866983	0.00164991487	0.004152829	-0.00478009769	0.0213941537	0.030758382392	0.04827419224	-0.00284783690000001	0.03045175045	0.00721254859999999	-0.03207907622	-0.02309060448	0.00074351960000002	0.053489779856	-0.03140630743	0.00394322184	-0.05376099075	0.04892242213	-0.074014414	-0.01926949999
1	35422	35422	YJMxYPS	0.03490198123	0.00605342603	0.02175655901	0.04205181547	0.03454602966	-0.0078011191	0.0180950617	0.0145211507	0.02179250133	0.08101854509	0.000127213689999989	-0.04591684486	0.0380618265	-0.00819697276	-0.00223103272000001	0.039179678	-0.06529996875	0.02382099782	-0.02633874177	-0.00265187629999999
1	35890	35890	YJMxYPS	0.05691142059	0.0014132807	-6.95926900000001e-05	0.05620023319	-0.06715878759	0.04501927114	0.14834807506	0.1224510327	0.08855136944	0.07596100909	-0.00845018285	0.02031719614	-0.072611348657	0.08081274637	0.05865474381	0.03061812264	0.004867078345	0.11943853584	-0.10759127836	0.04986168692
1	36551	36551	YJMxYPS	-0.0590900095	-0.0610094299	-0.0251683868	0.0236217941	-0.0152729476	-0.0073119789	-0.000454263400000002	-0.0443390428	-0.0403121131	0.2157927385	0.051955732	-0.0235038574	-0.0454090141	0.0116263749	-0.072707368	0.0422166371	-0.0396092033	0.170449494	-0.0268306679	0.02546887527
1	37020	37020	YJMxYPS	0.04711670044	0.06791878043	0.00470799642	-0.04027310958	0.1791423023	0.09039548069	0.068457911871	0.0686216141	0.13259237099	0.1142374816	0.0061974697	0.04995258388	-0.077207192	0.04282057754	0.01248457893	0.07027638428	0.14082857043	0.13848793608	0.2278691939	0.03372040004
1	37093	37093	YJMxYPS	-0.00124445503	-0.000523558256	0.0328807251	-0.0095135345048	0.05358131121	0.047169274486	0.07946025795	0.00402651572	0.06787550096	0.11414076238	0.03461563334	0.00736402362	-0.06354659159	0.012673660507	0.06637608376	0.04445601396	0.029560604403	0.08164772918	0.01648437845	0.0328198630064
1	37596	37596	YJMxYPS	0.04756035398	0.03006580327	0.04626876839	0.099533816111	0.03654011018	0.01279518138	0.09241979351	0.07425611503	0.073278989191	0.11751785853	0.12272807924	0.03248706883	-0.1180356477	0.087709957235	0.01909067817	-0.01951361301	0.05233546965	0.178820382371	0.02770799853	0.03209867485
1	38037	38037	YJMxYPS	0.0906152867	0.1176214197	0.048064726159	0.07161386647	0.10315876479	-0.0547937285	-0.04398150179	0.09130087249	0.0685241429	0.10557797844	0.031239240718	0.02881760328	-0.06486077442	0.025190774604	0.038304275927	0.07738635086	-0.0504025315	0.14239008735	0.2307579174	0.01375185384
1	38109	38109	YJMxYPS	0.13951206984	-0.0180418947	0.04294132634	0.0607131696	0.08299411619	0.04274828043	0.05815951401	0.13660197265	0.0824289661041	0.0393086698	-0.00927069536	0.02519959381	-0.0413465395	0.06245976607	0.1089606508	0.09973242028	0.05386209568	0.055853922	-0.0669076717	0.1132902197834
1	38658	38658	YJMxYPS	-0.02095603459	0.04838786006	-0.03042129166	0.05323826418	0.01927564548	-0.04465038549	0.03190275754	0.01909993513	0.03730415554	0.067891893	-0.000659116860000003	-0.0733814575	-0.0608267356	0.034816018272	0.00475532162	-0.03376705217	0.00863474332	0.04025158853	-0.03663516814	-0.05478527026
1	39106	39106	YJMxYPS	0.1228864778	0.1929416748	0.05884786812	0.1055386846	0.0599893384	-0.00764149212	0.13536072053	-0.05264456442	-0.0142836209	0.3053056563	0.1619304124	0.0791146976	0.0559187536	0.0609366453	0.1155408019	0.1756268303	0.0578974675	0.22385668512	0.000424060299999973	0.08122674898
1	39902	39902	YJMxYPS	0.02044150793	-0.0348200509	-0.02116201942	-0.00114764240000001	0.00945558179999997	-0.0568830083	0.036102865646	0.1042758875	0.0199089611	-0.0741762548	-0.0678344855	0.02322073307	-0.1714825189	0.0621795957	-0.0202742407	0.0469185677	0.06184090177	0.0814330081	0.1827360208	0.01608709612
1	40914	40914	YJMxYPS	0.0192903217	0.0380749404	0.061926780906	0.032008316984	0.059146464615	-0.039081998	0.019879027075	0.08623099633	0.05690741929	0.09336100724	0.049696080103	0.03104162167	-0.0933646602	-0.00394595192	0.03879985869	0.03297376864	0.0395943973	0.08366826926	0.03890359938	-0.020849916007
1	41588	41588	YJMxYPS	0.024941052257	0.06656424195	0.01674096396	0.065916386615	-0.02093071958	0.01090806198	-0.02531576192	0.00437678009999999	0.06331364395	0.0082140434	0.025424787259	-0.02273287367	-0.07279881188	0.0262580467256	0.043786160872	0.00305625572	0.005195681539	0.02474702746	-0.026502979	0.01969413985
1	41803	41803	YJMxYPS	-0.00801746839999999	-0.0396447404	-0.01646986485	0.0020670814	0.00936346960000001	-0.01192040598	-0.035329228	0.0294860611	0.04215115436	0.0062368283	-0.02522058897	-0.0315930752	-0.1025887245	0.0097184553	0.000428376899999999	-0.0293696998	-0.0010108674	0.00968340969999999	-0.0986865356	-0.00981074830000001
1	42591	42591	YJMxYPS	0.0224478503	0.0226281943	-0.06595136495	0.03348908476	0.06386215613	-0.01750732031	0.03916514724	-0.03120077674	0.0270055202	0.14284897657	0.01415254933	-0.03214892391	-0.0701641969	0.00217658012999999	0.05346255571	-0.03600190267	-0.03511941827	0.05363772793	0.0381868451	-0.00436915506
1	43317	43317	YJMxYPS	0.04309459085	-0.04460489942	0.02077533935	-0.06769733096	-0.028615761705	0.02305412242	0.0755542298	0.069369993	0.090859229736	0.08976768082	-0.07934417685	0.03293753223	-0.17249419171	0.000844862939999996	-0.03373317962	-0.04211521136	0.0077943026	0.09561408268	-0.03192744346	0.0282366411
1	43533	43533	YJMxYPS	0.02403317086	0.04730959339	0.07801001172	0.05309884876	0.01470159438	0.00389726384	0.14303890975	0.0383780845	-0.00252168799	0.07189993903	-0.0338018921	0.05555509352	-0.154438581108	-0.07162090982	-0.043943492258	0.03316434381	-0.0354721651	0.0945432762	-0.01677651954	0.0782599561
1	45700	45700	YJMxYPS	0.00207038606	0.1032294892	0.04613783458	0.03187616089	0.0919056153	0.021012322447	0.18642525337	0.04885987308	0.09530389862	0.23579259297	0.043838028963	0.075264396939	0.0658086923	0.016422403273	-0.04264656016	0.0572610664	-0.047198523583	0.19803157415	0.1139511633	0.07937968755
1	46118	46118	YJMxYPS	0.01686668066	-0.01182159894	0.00439476632	-0.02949219597	0.02623630373	-0.0245170049	-0.0107082822	-0.026601604	0.04997726593	0.139835924002	0.03832661135	-0.00946330392	-0.0878617168	0.05869256745	-0.01383062903	-0.02163812437	-0.03670797877	0.10624835208	-0.02537146479	0.0259302002
1	48303	48303	YJMxYPS	0.02301011949	0.038184553173	-0.02896739027	0.057397829006	0.03273644841	-0.0333592526	-0.02004486893	-0.08222281067	0.12683189103	0.12328856425	0.00821668131	0.019405690082	-0.03875449908	0.024134746024	0.0555138222	0.018577320573	0.01490530669	0.11969692595	0.0341894968	-0.03525670807
1	48936	48936	YJMxYPS	-0.000154192200000014	-0.00250364676999999	0.02059274622	0.05603793598	0.05492640072	0.07097461597	0.126820829652	0.0477199491	0.075559972	0.04368655036	-0.03085731384	0.01212831011	-0.05681741634	-0.01773045062	0.05447358195	0.03180553563	0.0152085463	0.12137868615	0.0224352586	0.06926871714
1	49506	49506	YJMxYPS	0.0482228797	0.0108968392	-0.01308319497	0.0277721768	0.0934063251	0.01442775195	0.10258251022	-0.0115541281	0.0929519466	0.08480214253	0.0482177419	0.0023582258	-0.0761280565	0.0449718701	0.04131873473	0.0571047303	0.00346390420000001	0.12249241758	0.0342937221	0.0157780796
1	49810	49810	YJMxYPS	-0.02413480128	-0.02090437825	-0.00404446287	-0.04357022389	-0.01993637839	0.00126181707999999	-0.00979173196000001	-0.0300348936	0.03777739754	0.08585639243	-0.02284401986	-0.07601746452	-0.1574230056	-0.06493604136	0.00479436964999999	0.0195931384	-0.0384915377	0.0932349316	0.00557416415	-0.04442043914
1	50697	50697	YJMxYPS	-0.0228118454	-0.0101202526	0.00463570759999998	-0.000698651900000014	-0.0573054623	-0.0322815078	-0.0413300971	0.0298982067	-0.0115920239	0.0263038288	0.03802109981	-0.00237642169999999	-0.1741366587	-0.00489781929999999	-0.0180612655	0.0051184849	-0.075175101	0.0694467861	-0.053674807	0.0754538621
1	51147	51147	YJMxYPS	0.0349788648	-0.00260869600000001	0.0424405992	-0.0020038845	0.0433721746	0.03011431434	0.10999745406	0.0427204609	0.0381478348	0.07280715106	-0.01811682005	-0.0176570222	-0.08864480123	0.0185578895	-0.02743903489	0.045866321	0.0179650123	0.12239515721	0.0422099694	-0.0051971571
1	51489	51489	YJMxYPS	0.078281934813	0.093854438587	-0.00661958616	0.07268870969	0.15215413651	0.03899497462	0.06047349566	0.0355113446	0.124021142987	0.13982095477	-0.00575734622	0.05658171477	-0.11810315898	0.02733046587	0.054871103314	0.02605044584	-0.02319726786	0.141548355778	0.00332625726	0.07377543309
1	51600	51600	YJMxYPS	-0.066121872562	-0.074403491966	-0.04762055539	-0.097322460522	-0.116004213711	-0.1225771193	-0.0164077813	0.055650884	-0.007029070968	-0.0655436533	-0.1263992264	-0.08401644726	-0.29451522853	-0.07121554673	0.00535981985	-0.09498227286	-0.11225739036	-0.00260568110000001	-0.240939399443	-0.07400925743
1	52633	52633	YJMxYPS	-0.19667513612	-0.26145669411	-0.119377646958	-0.11108749719	-0.14636724738	-0.01242040383	0.07892891916	-0.01143317437	-0.052989983641	0.0289838837	-0.13548625487	-0.22384197136	-0.35538658934	-0.22628044409	-0.13778681962	-0.18585180588	-0.13113182846	0.05913521	-0.2744279602	-0.0559396515523
1	53168	53168	YJMxYPS	-0.00521835661	-0.038265561279	-0.049286625371	0.00135634073	8.23564799999968e-05	-0.01491840699	-0.01048536847	0.0272134917	0.025110828177	0.05878665963	-0.0690417876	-0.03505246811	-0.23313853009	-0.065882225793	-0.01740519939	-0.05694472022	-0.01283029627	0.08714509151	-0.00606981258	-0.060871672896
1	53267	53267	YJMxYPS	-0.01323438037	0.0238906245	-0.02603636197	-0.00456984506999999	0.0223197798	-0.02682419846	0.01110487964	-0.0956995433	0.04148711435	0.06394340648	-0.01023749492	-0.0408318874	-0.1172749568	0.00434257389	0.03790841907	0.00144190676	-0.06168863062	0.05238469285	0.00573345462000001	-0.005713469679
1	53543	53543	YJMxYPS	0.02898935345	0.01703841873	0.00461289675	0.00176277977	0.07362781494	0.03592747597	0.02087738898	0.0185884036	0.05176477945	0.02244960387	0.00633271393	-0.05639406984	-0.21727298415	0.0009234204	0.0031442278	7.19137399999986e-05	0.01586535073	0.06193231851	0.00407574393	0.008940609069
1	53936	53936	YJMxYPS	0.006963821954	0.071687130575	-0.07854558519	-0.003139404478	-0.02406178166	-0.0178777387	0.0549624522	0.033137074058	-0.0371216868	0.12175678041	-0.01555797126	0.025035433924	-0.19507777912	-0.028495460308	-0.05167401188	-0.08699159043	-0.08777646819	0.10921009676	-0.13588940652	0.01438664992
1	54320	54320	YJMxYPS	0.0903212356	0.01195706493	0.05551014652	-0.0062203439	0.03122855588	-0.00428945335	0.05613318737	0.01447757876	0.06633751823824	0.13292062747	0.07059927283	0.01032724306	-0.16654343368	0.018303189526	0.0183632324938	-0.004843236273	-0.003219587579	0.07785690752	-0.1186216583	0.064860472596
1	54662	54662	YJMxYPS	0.00266976168	0.03793306792	-0.00828519803	0.03448229549	0.047209866192	0.0327116916	0.0634178063	0.0274385715	0.048737388159	0.06823873849	0.00423000162000001	0.00690609324999999	-0.09708606059	0.02866232739	-0.00230090485	0.01244641797	-0.00332651716999999	0.09423659432	0.01633749826	-0.00307425980000001
1	55146	55146	YJMxYPS	0.08763383145	0.01342010873	0.10670567945	0.088289046752	-0.01047777616	0.01757369331	0.1160514685	0.1239640601	0.06955767673	0.02814701619	-0.00173424708	0.01117575892	-0.1087294168	0.09268145192	0.07658680395	0.00832792937	0.02606111174	0.0718184675	0.15516112945	0.04871826178
1	55328	55328	YJMxYPS	0.00144909500000001	-0.000774823399999985	0.023483173	0.0468367074	-0.0811707944	-0.02650860801	-0.0563456559	-0.036863256738	0.02362151662	0.0469192416	-0.0461428138	-0.0418928338	-0.0581858567	-0.0401678591	-0.0189150324	-0.0355681898	-0.09789945169	0.0638354648	-0.1000686211	-0.04233155382
1	56059	56059	YJMxYPS	0.073712444043	0.043215246153	0.0523844444	-0.08437776192	0.05149085176	0.10955917921	0.12386990328	0.03375761716	0.02499716538	0.1336145262	-0.01766558531	0.010912219737	-0.07776274733	0.09755000962	0.02136794545	0.036756582685	0.082814963696	0.0873752618	-0.11264032866	0.10988378193
1	56481	56481	YJMxYPS	-0.01137792363	-0.0018991681	0.02798582324	-0.00543809487000001	-0.0500899817	0.02919038309	0.06713816694	0.03705312681	-0.00389461138	0.07583703816	0.0117870323	-0.04153591545	-0.1798225128	-0.07033195782	0.00414157599999999	0.0074412002	-0.02205987428	0.15871890059	0.0213846802	0.0242043283
1	57042	57042	YJMxYPS	-0.06430400364	-0.09959400592	-0.06613802671	-0.07531493855	-0.0228182381	-0.03837245201	-0.05664858586	-0.07347531827	-0.00815754723	-0.0361899691	-0.0674714905	-0.05149382589	-0.11288788867	-0.06991983757	-0.08072862458	-0.07574168704	-0.06583047879	0.001406507	0.0542350735	-0.05311869673
1	57670	57670	YJMxYPS	-0.1552703397	-0.1456876178	-0.1351823604	-0.08890259652	-0.04692279998	-0.1353567673	-0.1834556703	-0.1239071538	-0.08459232855	-0.1085932607	-0.1172935122	-0.1697331691	-0.2697178443	-0.1248097095	-0.1217453682	-0.1483809616	-0.1258946221	-0.1337327255	-0.2075319539	-0.159482853
1	58074	58074	YJMxYPS	-0.01147839382	-0.000456049000000014	-0.03332442408	-0.00552552182	0.1253768648	-0.1048791839	-0.0563791805	-0.0699122138	0.00852428670000002	-0.01410603156	-0.03525783699	-0.03382988608	0.0129780621	-0.0189050057	-0.00125217938	-0.0038563293	-0.0201102855	0.000929076499999987	0.1338697144	-0.0682260123
1	58495	58495	YJMxYPS	-0.0389276954	-0.02897638797	-0.00837885989999999	-0.0149994565	-0.02802097748	-0.0138985048	0.013839386	-0.0973575842	-0.02254684194	0.07590238407	-0.02957085984	-0.07699106986	-0.260125179888	-0.0722467904	-0.0123952475	-0.00155255230000001	-0.0205661719	0.0873637834	0.211121281	0.0154888785
1	59074	59074	YJMxYPS	0.03607017585	0.00174940714	0.0420137541	-0.04789047968	0.03709536805	-0.012935672605	0.04388651617	0.07234303528	0.01770965793	0.0315784173	-0.01687294773	-0.06250800051	-0.18570139675	0.035754303259	-0.01579917559	-0.01657992773	-0.060093059503	0.0908454082	-0.0143721632	-0.000243204970000001
1	59395	59395	YJMxYPS	-0.0517375545	-0.01254715236	-0.04691318233	-0.03052348258	-0.1253747264	0.00770730479	0.064533315728	0.06065507889	0.0199423191	0.0322795746	-0.04798391298	-0.05738401531	-0.1679842802	-0.02955776213	-0.07871593735	-0.03561283557	-0.068225548272	0.07112257593	-0.21475868081	-0.01409935107
1	59758	59758	YJMxYPS	0.0530551888077	0.04549427639	0.04177418196	-0.040516032074	0.04118284653	0.02027070848	0.05804981694	0.08022060037	0.00812394081	0.09620213402	0.017413274869	0.04025797268	-0.16131454836	0.036329057965	0.036541707534	0.06572849985	-0.00174812489	0.14762525563	-0.0616238898	0.01693096993
1	60388	60388	YJMxYPS	-0.08736919108	-0.04922650943	-0.02027244088	-0.03855292152	-0.03979267076	0.02755702309	0.0624141101	0.0540043352	0.01612915211	0.05717009528	-0.00289866387	-0.02441668464	-0.29931738126	-0.01479350812	-0.104201423102	-0.078792464543	-0.09021159319	0.0439570076	-0.21773641636	-0.01347088757
1	60418	60418	YJMxYPS	-0.01374930294	-0.02967320696	-0.05338236001	-0.0697072928	-0.00743216489999998	0.00829445217	-0.02958579721	-0.00269038700000002	-0.03414009875	0.02522015969	-0.04828320209	-0.066939570523	-0.28536333898	-0.10255376417	-0.11250957481	-0.09391830829	-0.06913786967	0.05536556608	-0.1050128919	-0.09210304064
1	61120	61120	YJMxYPS	0.1174581784	-0.03408887132	0.01426954776	-0.04349425885	-0.019195443829	-0.03404257411	0.057267765	0.2174505476	0.08503149123	0.0010005746	-0.0162522958	0.0151312312	-0.24000777214	-0.03591703156	0.00817928163000001	0.1698842381	0.0871790379	0.13024297505	-0.048631235218	0.15460872633
1	61679	61679	YJMxYPS	0.01617375548	0.0158495363	0.0217496125	0.042976253	0.117249681311	-0.0379261635	-0.00112428509999998	-0.0492507671	0.03705567222	0.104694195658	0.0221797926	-0.000784368999999993	-0.0778457172	0.0349872593	0.0145323933	0.0221843714	-0.0433266516	0.050102385	0.138809311783	-0.0387359457
1	62054	62054	YJMxYPS	-0.02121619261	-0.01741423662	-0.01730689711	-0.06338256277	0.00133038703	-0.029188825101	-0.01714343817	-0.09469424345	0.06003349698	0.00284894930000001	-0.02355927913	-0.0189409927	-0.1003448873	-0.0154219616	-0.0326555036	-0.01157681671	-0.031512666036	0.05593003074	-0.02877044204	-0.02207428732
1	62894	62894	YJMxYPS	0.09777451053	0.08058455474	0.06637521876	0.023167290145	0.0272778234656	-0.01263003155	0.14782149275	0.05163674845	0.12027729702	0.1195016385	-0.0370805131	-0.016390810588	-0.04535839229	0.050583033429	0.03004574827	0.025306208711	-0.01048522203	0.13397711893	-0.06210511515	0.11007727761
1	62951	62951	YJMxYPS	0.04288637793	-0.09373780244	-0.01952532566	-0.01880910439	-0.04719575526	0.06037121506	0.1455986967	0.1354906968	-0.01088955738	0.06348753804	-0.0405973144	0.05567960226	-0.0531406695	-0.0463096858	-0.01108591721	0.03622629283	-0.05836445803	0.1225842178	-0.1499744947	0.03817859123
1	63561	63561	YJMxYPS	0.02813062901	0.03137285164	0.07909031887	0.05964847374	0.04501567732	0.021250698154	0.008131351362	0.018906909646	0.0682424405	0.06400115635	0.05162235787	0.00182212092999999	0.00179633134	-0.0188274002	0.05103662751	0.04738155991	0.04383369697	0.090369626977	0.0218076936	0.06411551158
1	64095	64095	YJMxYPS	-0.00807100711999999	-0.07700772394	-0.04782093807	-0.08666828817	0.00354758260000002	-0.03868940226	-0.00630884647	-0.0299918311	0.00778432159999999	0.0681763112	-0.04900365719	-0.06829671582	-0.1005866716	-0.0457697348	-0.06434381109	-0.05346429965	-0.11595179473	0.10126268439	-0.1402552108	0.00794555285
1	64478	64478	YJMxYPS	-0.079048359378	-0.07929712302	-0.07352261395	-0.0342042332064	-0.03006813544	-0.085741916074	-0.04378584975	-0.08708974839	0.02086028095	0.0519143342	-0.0705586366	-0.0625305633	-0.09754277611	-0.12039823751	-0.01758713722	-0.05670337275	-0.10823226123	0.06989655947	-0.025920483569	-0.09972926938
1	65037	65037	YJMxYPS	-0.019251735483	-0.036088793758	-0.015132456916	-0.05998096303	0.04237043089	0.03059332043	-0.00465703709	0.09016361058	0.12107762661	0.112755909772	0.04663864846	0.07141131771	-0.12678576724	-0.022974732755	-0.01901157817	-0.03524672097	0.009461685838	0.15986983883	-0.099472481495	0.0084945149514
1	65591	65591	YJMxYPS	0.04028333463	0.012560109141	-0.00585999855	0.011788196171	0.000994568700000004	0.00793823413000001	0.0010096953	0.00973714069	-0.00184187644	0.05868581976	0.044365143329	0.005156945512	-0.0215681392	0.036096994598	-0.01522301097	0.05511137991	-0.00251579252	0.037075062325	0.0615265793	0.00070074815
1	66169	66169	YJMxYPS	-0.01470535891	-0.01619511868	0.01851142311	-0.0187070709	0.0182581045	-0.02454922045	0.02790687955	-0.0108106404	0.01530335232	0.08634785728	0.01233506499	-0.01930733365	-0.08527333424	-0.01243681549	0.000721335680000001	-0.02855277235	-0.01419779494	0.1434341064	-0.060532129	0.02545553816
1	66547	66547	YJMxYPS	0.05181887963	0.0219241096	0.03516735839	0.12011006905	0.0540703588	0.0209884786598	0.01383928382	0.01486203495	0.14419127657	0.18177372421	0.05701876842	-0.06216532623	0.0785250688	0.0978813647	0.0558745241	0.1147213594	0.11027641698	0.16193911501	0.1179484383	0.06503862221
1	67121	67121	YJMxYPS	0.0418548971	0.05089526275	0.063496871961	0.089378205239	0.1246646739	0.05387327578	0.06852116802	0.1024360064	0.08091711456	0.11236744267	0.08479985851	0.01711065698	-0.01279189034	0.10893975418	0.03947869641	0.07459037834	0.02841410169	0.13212339335	-0.04319094942	0.12942379947
1	67507	67507	YJMxYPS	-0.065920273	-0.02028368586	-0.044419329352	-0.085011289457	-0.02911901108	-0.0403572648	-0.0371893138	-0.0585384397	-0.0389786528	0.04601906606	-0.03554745411	-0.06250340078	-0.13958695462	-0.05857096112	-0.04459375471	-0.10724758205	-0.02347192864	0.09439404292	-0.01752757	-0.0502032637
1	67856	67856	YJMxYPS	-0.00965073742	-0.01024558239	0.03258246227	0.03837098632	0.0603763481	-0.01125935087	0.06184877784	-0.024434238386	0.03018576672	0.0283166307	-0.06859434791	-0.03591021695	-0.0970816443	0.03700896113	-0.0210468176	-0.00554158540000001	-0.04009987404	0.09054076117	9.15002999999914e-05	0.02502784135
1	68680	68680	YJMxYPS	0.00656256127	0.0131614949	0.02306373582	0.0140514442	-0.0263619703	0.02589531863	0.08722162697	0.0579505738	-0.0031046123	0.07193001647	-0.0165265048	-0.03846625279	-0.0913404966	-0.00777857138	-0.0086926913	0.031963598	0.0084516932	0.0601384411	-0.0655386469	-0.0167607115
1	68960	68960	YJMxYPS	-0.0759340791	-0.0979943182	-0.0784323782	-0.0469355307	-0.05061628505	-0.0876614197	-0.0070922202	-0.0413432124	-0.08943744908	0.0303420421	-0.0170284854	-0.1289753887	-0.1472330612	-0.0598713066	-0.11428337395	-0.14904201102	-0.1392652106	0.0824595344	-0.0491822685	-0.0446998242
1	69768	69768	YJMxYPS	0.07277992496	0.2980281222	0.18450817751	0.18859325244	0.25323959188	0.08118902787	0.20476076849	0.34149312003	0.1756665342	-0.0232601719	0.21079376257	0.106665791524	0.29630244514	0.2647929321	0.03258404578	0.12059750562	0.17238376675	0.191710813836	0.2993226832	0.04591254955
1	69982	69982	YJMxYPS	-0.03555828795	0.0359677521	-0.03186404506	-0.03343702753	-0.0174056164	0.03691700676	0.0408918379	0.0716127985	-0.00925199425	-0.0178553019	-0.01656366466	-0.03676980335	-0.0565496973	0.02140290513	-0.0316487613	-0.04636785165	-0.01508677632	0.02246666617	-0.1026830929	-0.01139550545
1	70462	70462	YJMxYPS	-0.03735638201	-0.04713637353	-0.06893062992	-0.01886395658	-0.0380022706	-0.03760639612	0.000309258319999992	-0.02751376213	-0.03835346078	0.02806574853	-0.050917424122	-0.05596885536	-0.0962204767	-0.06621720802	-0.06596257875	-0.06703262794	-0.07014628427	0.059264649666	-0.164135586	-0.02731781911
1	71282	71282	YJMxYPS	-0.03517618835	0.0170694168	-0.0626851073	-0.0107677104	-0.036861155	-0.00960159682	0.04925849392	0.0013769978	-0.00160078770000001	0.0305314122	-0.06347742559	-0.06861282204	-0.0233413794	0.05549143775	-0.02673606526	-0.0296432364	-0.0167543342	0.06762554072	-0.1476589992	0.0633150366
1	71313	71313	YJMxYPS	0.01560338421	0.050813592909	-0.05892572504	-0.1289834932	0.026356300813	-0.15149699075	-0.0012860495	-0.09233385561	0.11296600851	0.21948798609	0.02722141738	-0.02691581264	-0.0085329743	-0.04387176489	-0.02762700618	0.00121072323	0.0199232252	0.11017645969	-0.0357520141787	0.06778484006
1	72863	72863	YJMxYPS	-0.04208364737	0.15879861278	0.04987766558	0.0746240382	0.09882137462	0.08441938762	0.17372113912	0.0318708473	0.0927334233	0.1319358687	0.0669200377	-0.05012593354	0.162605459	-0.0245676593	0.0872237474	0.0970160998	0.0198000876	0.2315987816	0.13937290263	0.14340657623
1	73663	73663	YJMxYPS	-0.0868534581	-0.1491192149	-0.0463515819	-0.1675506065	-0.0209124304	-0.0239569934	-0.0477678856	-0.0580413938	-0.0351097509	-0.0220773533	-0.0695436965	-0.0995851879	-0.0861452516	-0.0710425267	-0.1029605396	-0.1148336929	-0.0783780364	-0.0190680318	-0.2787527121	-0.0458193064
1	73872	73872	YJMxYPS	-0.05145358897	-0.07251762011	-0.029234164398	-0.01623627236	-0.0445140715	-0.020167974671	-0.018303477132	-0.052657135115	-0.05460370517	-0.00949217870000001	-0.05589863106	-0.07289320926	-0.09984601573	-0.04224971119	-0.01695073716	0.00250395121000001	-0.06693450378	0.01767941272	-0.16435259942	-0.03349158063
1	74787	74787	YJMxYPS	0.06318268513	0.05529488044	0.07422785113	0.0358105331	0.09365569273	0.01306782	0.11221497449	0.0426702188	0.02454281324	0.1199983086	0.01245214959	0.03934760753	-0.0296577842	0.06867485176	0.04887207	0.0258269913	0.05265390211	0.1292182054	0.0531170031	0.10125072803
1	75039	75039	YJMxYPS	0.0204062146	-0.3057357023	-0.0692793129	-0.061124385	0.0627536721	-0.11287313324	-0.09261927237	-0.02108274423	-0.039976582	0.0207060253	-0.1119357696	-0.0245343456	-0.2026617229	-0.0542758501	-0.1030550307	-0.230290382	-0.0674681559	0.0768277213	0.2916003474	-0.26219485297
1	75277	75277	YJMxYPS	-0.00401345363000001	-0.02250721277	-0.0377975942	0.00114196799999999	0.00262875255	-0.01224431612	0.0352674762	0.0520814543	0.02123095621	0.03813542964	0.01197270088	-0.02385952788	-0.0132745598	0.03351956995	-0.00407067934000001	0.00709829519999999	-0.0372300642	0.05400885414	-0.0872193689	-0.0143013742
1	76031	76031	YJMxYPS	0.0489785185	0.0330854562	0.0307403598	0.0356116529	0.082391950318	0.0121701657	-0.0506243135	-0.018500543	-0.0038664665	0.07130412499	-0.0177586601	-0.025734323	-0.0450123451	-0.0365283303	-0.0305112837	-0.0059969547	0.0114562076	0.0379074457	0.07115673103	0.000497746899999985
1	76556	76556	YJMxYPS	-0.03322298974	0.03067435262	-0.03346452378	-0.00690188034	0.03984996864	0.058096759604	0.03741978515	0.09971048101	-0.02675566332	0.0171720669	0.016242864785	-0.0279792647	-0.0182363076058	0.00138841803	0.00787828214	-0.01146464202	-0.01340001938	0.04847737678	-0.06456829213	0.05178479967
1	77885	77885	YJMxYPS	-0.01420623506	-0.03687036849	-0.2880317134	-0.24296840363	-0.03329873581	-0.15242390585	-0.15702899344	-0.18234529316	0.00948540867	0.0810046513	-0.1157611015	-0.08202135554	-0.08926496348	-0.23229433031	0.01527202668	0.00233587135	-0.20186994897	-0.11638965395	-0.08171118168	-0.15877314441
1	78393	78393	YJMxYPS	0.0287650575	-0.1168876243	-0.00981281119999999	-0.076336959	0.14863705921	-0.0223695164	0.1262225906	-0.0823859996	0.0726724246	0.1733419948	-0.000587874300000013	-0.1085174409	0.070165851	0.0301724261	-0.0064844564	0.1177759546	-0.0200089534	0.16177261872	-0.05016943005	-0.03908852406
1	79379	79379	YJMxYPS	-0.0053830753	-0.00345642779999999	-0.027910912	-0.0453352916	0.00793184029999999	-0.000602024800000003	-0.0056606953	-0.0373273988	-0.05428262279	-0.0017492694	0.0144351899	-0.0151955782	-0.0835201835	0.00593495882	-0.07136358684	-0.0632592029	-0.04663085881	0.1050080949	-0.0472354821	0.05851859926
1	79706	79706	YJMxYPS	0.02308417267	0.01337308021	-0.00426470500000001	0.006333788071	0.01642873373	-0.01834461664899	-0.022378434778	-0.05191644269	0.0410908885	0.04219568146	-0.004663424853	-0.0317119114	-0.055704392214	-0.08330757511	-0.03164682288	-0.00978840677000001	0.0105479892	0.088338032817	0.0134957125	-0.0021373573332
1	79808	79808	YJMxYPS	-0.0284864526	0.0244921499	0.06523214183	0.0579147327	0.2103640494	0.11176768785	-0.0532027706	-0.0064228768	0.1195789707	0.1987029977	0.017951853397	-0.01140440841	0.0403494282	-0.05369522623	0.05483357276	0.11618765593	-0.0957269929	0.19943351425	0.09956127465	0.214007210782
1	80078	80078	YJMxYPS	-0.00537374456	-0.03890262009	0.00847897866	-0.21781872858	0.0261511611	-0.0315988505	-0.01582079238	-0.03912657713	0.02194876881	0.0723440309	0.00355727528999999	-0.03697841925	0.0181832734	-0.01804102026	-0.03158751391	-0.01084585866	0.03635344841	0.0356201148	0.0467150758	0.00236627978
1	80327	80327	YJMxYPS	-0.1855333851	-0.242510172	-0.2168045251	-0.205079465	-0.3122447769	-0.08828133595	-0.41817659109	-0.2569720901	-0.2128265196	-0.1729349648	-0.2003535237	-0.2302416725	-0.3628412376	-0.1464906597	-0.1965529269	-0.2625352523	-0.2341398616	-0.1663240394	-0.481618275	0.07819241762
1	81692	81692	YJMxYPS	0.0111474199	0.02536501518	0.08318933112	0.009727857991	0.08786508596	0.109465962551	0.03456988137	0.0513794108	0.1244259088	0.088335912411	0.03655589631	0.01310344928	0.028794979676	0.07253287391	0.02670509312	-0.02695872997	0.14407975758	0.10796805848	0.013368376	0.06382713795
1	82324	82324	YJMxYPS	0.0228998489	0.0369304204	0.0099047798	0.024700663	-0.0013009205	-0.0432526438	0.0247789482	-0.0206143277	0.0344678199	0.05247193025	-0.0120245006	-0.0124446344	0.0102504693	0.00331131780000002	0.023276762	-0.0121716306	-0.039171479	0.1444545034	-0.0112675325	0.0172432208
1	82671	82671	YJMxYPS	0.1012061461	-0.0470942687	0.0371031617	0.00541437759999999	0.1904000956	-0.12072824363	-0.0551161717	-0.0490921227	-0.0129784879	0.07439886337	-0.0089566596	0.0902177786	0.036514896	0.00648271559999999	-0.0386353437	0.0590174456	-0.0228828528	0.12264246703	0.0586363334	0.00962625461
1	83310	83310	YJMxYPS	0.0291891336	-0.0116515889	-0.0277858103	0.0898730341	0.0998421368	0.00194737628	-0.0490676469	-0.018093011	0.0389339481	0.0953358836	0.0362708775	-0.00214414260000001	-0.0188245254	0.0738400833	-0.0088969706	0.0394143185	-0.0260935459	0.1615628215	0.1451352703	0.0383979799
1	83756	83756	YJMxYPS	-0.03986574616	-0.01890598403	-0.03808907671	-0.09927467197	-0.0403772591	-0.0498619985	-0.1050220829	0.00872467060000001	0.01902440678	0.0700248305	-0.10362555184	-0.05520020256	0.0091506814	0.0852588732	0.00656034092	-0.08828193599	-0.06511650916	-0.0150619685	-0.06524838478	0.029865802
1	84107	84107	YJMxYPS	-0.0748862641	-0.10957819851	-0.04223769715	-0.08759791844	-0.01674851634	-0.0319610064	0.0636891129	-0.00218203810000001	-0.04292549739	0.0343837248	-0.0198649581	-0.0442354297	-0.1054376269	-0.02152004427	-0.0275890255	-0.0094737205	-0.10890334296	0.05636778	-0.140897064738	0.0663509586
1	84320	84320	YJMxYPS	-0.07195852401	-0.06670862735	-0.15519602736	-0.08532295552	-0.08246376627	0.04080724116	-0.07672991457	-0.09040235831	-0.0295025718	0.04504858564	-0.17089424642	-0.11284824368	-0.12397762565	-0.14811200163	-0.020938166387	-0.11364623452	-0.11766911422	0.13591877078	-0.14298583462	-0.15713126145
1	85035	85035	YJMxYPS	0.038887904117	0.00930820936	-0.01796915805	0.01671234213	-0.00121706020000001	-0.07014027903	-0.0322806722	-0.09939168196	0.05283966429	0.10362530421	0.0774831734	-0.02242342624	0.0088475333	0.031185709377	-0.0253977304	0.00285929608999999	-0.04190379643	0.08840738864	-0.0661893931	0.00392769874
1	85591	85591	YJMxYPS	-0.0113625012	-0.04688727235	-0.1192369215	-0.0255576313	0.02845769068	0.18360405464	0.0657902342	0.0093555508	0.05226338309	0.00971838110000001	-0.14564299357	-0.04210582357	-0.14071020444	-0.06986751158	-0.0950902298	-0.14530530626	-0.0453949347	0.1471046434	-0.25550491348	0.0530418091
1	86085	86085	YJMxYPS	0.05219806102	-0.000282315000000005	-0.0504794567	-0.07902354331	0.0587467364	0.0365150301	0.06166884754	0.11932475943	0.05610385653	0.1009901855	-5.42581000000097e-05	0.03521191209	0.0492286328	0.06138370324	0.0394293388	-0.00901985370000001	0.08824787652	0.0679165158	-0.1195892092	0.07234734055
1	87491	87491	YJMxYPS	0.0752103928	0.1822668571	-0.00512113439999998	0.0959867532	0.186608766	-0.01196606098	0.066094749387	-0.01878804989	-0.0240179886	0.1148871484	0.038699117	0.0420304968	-0.0357743657	0.0104353688	-0.0403904137	0.0176451616	-0.0277862181	0.172183514	-0.2143682796	-0.03222952775
1	87781	87781	YJMxYPS	0.1091497117	0.02483980536	0.05463118377	0.01884667701	0.1110834734	0.06601372246	0.340641163	0.1189179309	0.07788172701	0.1124864195	0.08434831661	0.04442476395	0.2220143236	-0.1010742044	0.03750993196	0.246473251	0.0829912447	0.1971444043	0.06300025201	-0.09508595537
1	88213	88213	YJMxYPS	-0.0383434331	-0.0105907569	-0.0713966344	-0.00611187099999999	-0.0239960811	-0.064577900072	-0.0090812864	-0.06546580817	-0.0843060474	0.00462901580000002	-0.0930372928	-0.10755051465	-0.0989615126	-0.0277256706	-0.0833067212	-0.1314601103	-0.1415032838	0.01539943	-0.114208448	-0.07087815427
1	88746	88746	YJMxYPS	-0.0003093865803	0.001472744313	0.09524548633	-0.03196498126	0.18889471905	0.00255225932	0.21365080794	-0.0569565605	0.08031140745	0.16072627266	0.1590752333	-0.101303974071	0.009577069659	0.18190177995	0.07134437289	0.15892844354	0.15550836358	0.12114219162	0.09884519575	0.027860146997
1	88996	88996	YJMxYPS	-0.08966220266	-0.20948436815	0.0327724317	0.0236564833	0.046100572	-0.04187729181	0.0707616494	0.0070281321	-0.04724971318	0.08720517337	-0.118440607239	-0.09056430025	-0.1678027716	-0.16116061728	-0.07142021885	-0.171277676498	-0.10990609917	-0.01063901527	-0.25680562388	-0.073212935629
1	89518	89518	YJMxYPS	-0.0155922744	0.0788309	0.1023201965	0.0288157371	0.0427292709	-0.0024424938	0.0354568591	-0.015349392	0.0745982053	0.10901781347	0.0260624912	-0.0115790664	-0.0260532766	-0.0515673764	0.0273774715	-0.0104385432	-0.0893159396	0.16356043	-0.1042742397	0.0011098648
1	90107	90107	YJMxYPS	-0.02707824858	-0.06180541517	-0.04191899544	-0.05262792697	-0.0351990646	-0.0175974435	-0.0471818056	-0.1231611842	-0.02498868106	0.03925696633	-0.03171390523	-0.02894439269	-0.0917520199	-0.0473711058	-0.05299825882	-0.01047949487	-0.07362262851	0.0280180813	-0.02567479509	-0.0400067017
1	90169	90169	YJMxYPS	-0.004625802596	-0.04962949889	-0.00321257158	-0.05398598186	0.178829609497	-0.01053810056	0.02961704971	0.025913501399	-0.04724139315	0.00551706193000001	-0.03217187708	-0.0368364621	-0.06336913592	0.001794174129	-0.04380616812	-0.0161494209272	-0.03325931817	0.04337311862	-0.030977893018	0.019554529812
1	90517	90517	YJMxYPS	-0.08468342334	-0.08232820312	-0.07648413944	-0.05833288101	-0.02116750997	0.001378183607	0.0570016655035	-0.06200690883	0.01841622865	0.04117969907	-0.06040393915	-0.06614702528	-0.075293255114	-0.06225092401	-0.07733050169	-0.07199701167	-0.01557312257	0.01552095144	0.04106989668	0.02731871024
1	90982	90982	YJMxYPS	0.09260255752	0.0140561659	0.10855722999	-0.04954280876	0.0814089579	-0.01141182128	0.08167977012	0.0499192587	0.085606766	0.0564903151	0.0210611096	0.0330192882	-0.0016113804	-0.0004243632	0.0271058949	0.0988458563	0.08892285819	0.1148669616	0.117184149	0.01359356743
1	91045	91045	YJMxYPS	-0.08760953761	-0.09953815022	-0.04587167908	-0.03637721286	-0.00168056180000001	-0.05004661197	-0.01852942089	-0.00455762948000001	-0.05473683139	0.0210463112	-0.03553304644	-0.07429455651	-0.1165223464	-0.04963982263	-0.03713273507	-0.06647988298	-0.04370805767	0.0439071924	-0.0357851803	0.00196308008
1	91149	91149	YJMxYPS	0.0522226113	0.0077001257	-0.01075659497	-0.00925339739999999	0.0628386027	-0.01596641618	0.00874199062	-0.001944142439	-0.0522462702	0.0830621178	-0.04959718726	-0.03800219266	-0.0725964171	0.02765773122	0.00406942027	-0.0232426963	-0.02674266473	0.11876539199	0.0712996792	-0.0479480034
1	91615	91615	YJMxYPS	-0.02531841446	-0.05240700146	-0.04600776485	-0.4909384649	-0.0567621953	-0.03191346266	-0.01598297576	-0.0524958523	-0.07248165849	0.00731517218000001	-0.09070682368	-0.06589160569	-0.0590289902	-0.06506634159	-0.0424772156	-0.0656063509	-0.05104096019	-0.03895442124	-0.1100333839	-0.07034898887
1	92065	92065	YJMxYPS	-0.041571336596	0.01171219041	-0.033918090281	0.01188175803	0.025920993723	-0.0189616446	0.0320712875	0.00882741749999999	0.007571705722	0.0257855901296	0.07780426741	-0.0257967713	-0.07685847772	0.02491904344	-0.00300086866	-0.012647741562	-0.02113070663	0.0990896072	0.06146156087	0.00140421505
1	92550	92550	YJMxYPS	-0.01524973435	0.01499922651	0.01046753929	-0.03413386682	0.012234146	0.00240930042	0.014981745666	0.00205413304	-0.0307551702	0.09023700003	0.02810798242	-0.02194334362	-0.0493852698	0.00673922777	-0.01350879763	0.03259936779	-0.000922966109999999	0.07160373048	0.1154094306	0.018774239848
1	93116	93116	YJMxYPS	-0.155871325915	-0.11131321482	-0.10161387903	-0.10553298146	-0.01569987034	-0.133936833413	-0.0269952895	-0.05586310081	-0.0329698256	0.00390903781	-0.05899900355	-0.111997818832	-0.06604360145	-0.05149680972	-0.01673758923	-0.05485492811	-0.0301834545	0.01085825907	-0.07209990654	-0.00463613229
1	94286	94286	YJMxYPS	-0.00660978191493	-0.1397452898	-0.08965249249	-0.18026616395	-0.12131665844	0.02555298545	0.01167892517	-0.10311056226	-0.04794838269	-0.0043386916	-0.1170316338	-0.03156085522	-0.05575096528	-0.09622296431	-0.02226666975	-0.09896100062	-0.047458212899	0.06605304933	-0.1562816064	-0.06326912278
1	94579	94579	YJMxYPS	-0.0625104301	-0.1005122558	-0.0413454009	0.0060417556	0.1733552922	-0.058828339762	-0.04988940356	-0.05955156178	-0.0243297264	0.1279116691	-0.00971428399999999	-0.0732652555	0.0751267992	-0.0982163149	-0.035276616	-0.00609666549999999	-0.12824567586	-0.0126408319	0.0246647634	0.00556145400999999
1	95074	95074	YJMxYPS	-0.01085313204	-0.04290934306	-0.05945542349	-0.02462762413	-0.0464679751	-0.02079182432	0.01390081811	-0.015062811	0.0105407069	-0.00897755499	-0.03418582681	-0.0532153583	-0.0627599941	-0.03581895421	-0.0244982523	-0.0206064371	-0.0410356896	0.05171246763	-0.13928133555	-0.0105590713
1	95328	95328	YJMxYPS	0.0145842497	-0.1111512766	0.0108346805	0.0544461793	0.040682304	-0.0741857163544	0.00832402605	0.0795224672	-0.0360066704	-0.0102638496	0.05341910452	-0.05250274786	-0.00246781360000001	-0.02274266663	-0.04756981761	-0.0379391754	-0.04366558296	0.03816570715	-0.0638027467	0.04799530942
1	97419	97419	YJMxYPS	-0.05144176997	-0.04733335842	-0.06853232499	-0.03839217775	-0.03880918206	-0.06107418026	-0.07230336926	-0.08406689761	-0.08267142093	-0.036967700763	-0.08447063882	-0.05469809144	-0.071584707614	-0.09804583638	-0.05810536297	-0.06749025733	-0.1092520788	-0.00048557057	-0.0476927223	-0.03362032426
1	97596	97596	YJMxYPS	0.04337004684	0.06117042416	0.012349353068	0.07746802078	0.09888952371	0.06294239892	0.062754416358	0.0641884903	0.09181206354	0.04969452904	0.038611547485	0.045747484821	0.08318005138	0.10002836819	0.07727343627	0.06327579939	0.05361425361	0.10222382342	0.0130558245	0.05521372912
1	97860	97860	YJMxYPS	-0.04809250023	-0.0175313319	0.01073947308	-0.01733836012	0.06480736254	-0.06750868915	0.09561710746	0.000196521970000002	-0.01235469451	0.004148713	0.0174779164	-0.08354132347	-0.00118403950000001	0.00308729897	-0.05508884121	0.01244719373	-0.05847528564	0.0526306908	-0.0101326993	-0.02409065879
1	97927	97927	YJMxYPS	0.00237481762000001	-0.000952559900000011	-0.02251570366	-0.04067352398	0.0136558033	0.05876073661	0.06203696601	0.0254990388	-0.0051382118	0.08715623795	-0.03558520831	-0.02740569054	-0.0744584107	-0.02329530438	-0.04810058252	-0.00400882629999999	0.0364484858	0.16930321198	0.0524736393	0.05275942603
1	99057	99057	YJMxYPS	0.010354899728	0.03725693006	0.031190303763	0.054923742441	0.0527338897	0.01544292797	-0.013667661894	-0.03145649336	-0.01636013535	0.07868613575	-0.00100432213	-0.03680951626	0.06988886508	0.04550373619	0.0319299728	0.03806988044	-0.061235627434	0.06755840254	-0.0585265461	0.03299298652
1	99607	99607	YJMxYPS	0.08188479038	0.04978067104	0.052642008659	0.09840199665	0.14837228098	0.0107335083	0.06124808922	0.0857715159	0.07004758095	0.174199695985	-0.01012094332	0.0845142485824	0.0762381519	0.088057476618	0.004759639	0.02051407362	0.08445953784	0.24407935299	0.0808376361	0.0226523067
1	99930	99930	YJMxYPS	-0.16530454103	-0.11405068822	-0.08685878407	-0.137598604385	-0.114062058	0.0398154314	-0.0100791995	0.0241334717	-0.09343219381	0.037766186255	-0.04310131286	-0.05860870283	-0.0270408449	-0.08007527715	-0.05751741987	-0.10571060856	-0.0611538689	0.0481617802	-0.1749951323	-0.00794557575
1	100274	100274	YJMxYPS	-0.035172444759	0.00361278652	0.00661013656	0.02533055853	-0.0344567041	-0.007520726708	0.017945383143	0.00437208588	-0.01438258071	0.06615480074	-0.02287278445	-0.06356033388	0.0440777533	-0.016752800164	0.04153239449	-0.05690319907	-0.0567466641534	0.07805243043	-0.0353025627	-0.0097733414676
1	100841	100841	YJMxYPS	0.04954759911	0.06898709917	0.025819063108	0.04262468329	-0.03969528917	0.07989226299	0.14168440888	0.09154384103	0.036471583496	-0.058937138	-0.08085174744	0.036228943244	0.036589953	0.02501749834	0.01547550751	0.04243385459	-0.01067786267	0.0782692422	-0.1461912895	0.0532259577
1	101992	101992	YJMxYPS	0.048175174759	0.11241027505	0.062250322599	0.034848841202	0.043322690002	0.10809758588	0.06428460549	0.140078120134	0.018731426129	0.0191495117	0.04285548373	0.01446748669	0.05363460692	0.159079228	0.028285867232	0.01288481973	0.038957829034	0.0642043438	-0.03009827304	0.06758479313
1	102607	102607	YJMxYPS	0.03424864079	-0.025226078431	0.00749510154	0.031323782765	-0.04480584532	0.05368355915	0.010389928597	0.0020494324	0.036985403311	0.034042350295	-0.031185262721	0.0116438361933	0.03506006368	0.020720025188	0.016735529993	-0.05224104079	0.05219258509	0.10215757334	-0.03379248129	0.00635681338
1	103171	103171	YJMxYPS	-0.098810998	-0.1085148929	-0.0412134739	-0.0258842651	-0.10033021211	0.00850908989999999	-0.00674770389999998	0.02435226	0.0063519845	-0.0550263056	-0.0988218669	-0.0469775062	-0.0718131862	-0.1025942841	-0.0228429483	-0.0749599493	-0.0699329614	0.0172517953	-0.26309804971	0.0163004864
1	105133	105133	YJMxYPS	-0.1191928024	-0.1921209426	-0.192712835	-0.1290760624	-0.2754020439	-0.14676654875	-0.004641201924	0.0133382905	0.1308325931	0.10869687588	-0.09619269419	-0.05755226044	-0.2824683342	-0.135629688	-0.1497060312	-0.186228078	-0.1193095298	-0.1163447112	-0.6531474606	0.003273282543
1	106086	106086	YJMxYPS	-0.25866049907	-0.19312546284	-0.108525180763	-0.22433396956	-0.0593095582	-0.17843158053	-0.177526393	-0.185455965302	-0.2307495927	-0.13861547931	-0.15647740697	-0.22583939713	-0.2332565686	-0.275987784869	-0.14939067559	-0.29961412135	-0.20338320715	-0.0106306885	-0.4132218108	-0.223501861
1	106582	106582	YJMxYPS	-0.0190316443	-0.00580204710000001	-0.0136659385	0.0195383424	-0.0172574266	-0.000496857330000003	-0.05541642374	-0.0492422346	-0.0163628058	0.02599331703	0.00837553620000001	-0.07659653731	-0.03452404425	-0.06217799418	-0.02230257061	-0.0490195249	-0.03500288455	-0.00402901444	-0.0905352737	0.027395653455
1	106765	106765	YJMxYPS	-0.1711371295	-0.1119861058	-0.1127396432	-0.0997110991	-0.1297266867	-0.0638993856	-0.091940602851	0.0426309438	-0.1444794891	-0.2567460635	-0.1697388268	-0.1338266944	-0.1734260099	-0.1501381046	-0.1379215277	-0.1796737788	-0.09718205108	-0.16026765809	-0.1614090822	-0.078918261021
1	106954	106954	YJMxYPS	0.00830360913	0.0139290119	-0.00144542069	-0.03228899628	0.06002072968	0.07117596924	0.0399973862	0.06060910479	0.02528553186	0.02710584151	0.002895889503	0.01895466321	0.0565971165	0.036545708364	0.065937492821	-0.035665660367	0.043524977763	0.0385308695	-0.05064374948	-0.02348633588
1	107079	107079	YJMxYPS	0.11689161946	0.00821062292	0.030765159007	0.2167003080736	0.11647794943	-0.06553293462	-0.0922611063	-0.05304091861	-0.06944596404	0.00884833734000001	0.05833322791	-0.035083391537	-0.11358142889	0.00214954056	0.19852751007	-0.0752055434	0.0680415741	0.422589538	0.28494779207	-0.027519723634
1	107506	107506	YJMxYPS	-0.09052910408	-0.03157514684	-0.00112262308	-0.00856388396	0.0254791859	-0.017228435654	-0.03484151227	-0.08244769193	-0.00253035832	0.109956721787	0.02550602149	-0.02866974587	0.019720511063	0.00196379889	0.02694995533	0.05063390726	-0.04719345061	0.14092318454	0.18856936584	-0.04793729136
1	108085	108085	YJMxYPS	0.02910405258	0.04425496187	0.02665063571	0.00432221716	0.0258576378	-0.02668404198	0.0599832455	-0.05167294304	-0.00315985434999999	0.0267514496	0.0154402959	0.0276150825	-0.0220790477	-0.01738590521	0.00883453155	-0.01773117071	-0.00793977001	0.12877889909	-0.0770659543	-0.019580489053
1	108582	108582	YJMxYPS	0.04284463656	0.0446388203	0.01313944154	0.05275362163	0.0296660567	0.036104757976	0.071095321727	0.00396620332	0.1011596368	0.11236659374	0.01802569045	-0.01978440989	0.06715187558	0.10025636008	0.04844440777	0.08960573977	0.03815656937	0.094922396245	0.0219297746	0.06235440483
1	111582	111582	YJMxYPS	0.0314859205	0.00675573730000001	0.0287246466	0.00428632379999999	0.19373295464	-0.0756640441	-0.0517802803	-0.0222983577	0.0620310368	0.08543042058	0.0698192428	0.0667892259	0.0010609727	0.0854212726	0.0639046885	0.0632275704	-0.0312879941	0.0554889278	0.07904648053	-0.0222922162
1	111987	111987	YJMxYPS	-0.05084436437	-0.01856181387	-0.05616441708	-0.0194944006	0.0104550265	-0.037263741583	-0.03117308974	0.0013220833	-0.06253510058	-0.04447408654	-0.05876499054	-0.088861236868	-0.136827088	0.00054675773	-0.04242211554	-0.05239903443	-0.09374711791	0.00472231594	-0.0443024388	-0.0248277572
1	112086	112086	YJMxYPS	0.0006171648	0.0170602577	-0.0154595599	-0.015062448	0.00594344429999999	-0.02068996983	0.0174050786	0.0222290686	-0.003535758	0.00294746570000001	-0.0200588712	-0.0331361166	-0.0593099706	0.05534333993	0.0215741749	0.0191669995	0.0256485583	0.1668050175	-0.071843702	-0.0294974955
1	112118	112118	YJMxYPS	0.0115217301	0.079862587	0.01788414671	0.06165157582	0.10977902862	0.0120801273	0.03353621296	0.01284498244	0.02865314764	0.1328293385	0.0385441767	0.0216096784	0.00829927089999999	0.02082401395	-0.00990007399999999	0.0104613833	-0.00454633015	0.0803382101	0.150232407	0.04884884017
1	112647	112647	YJMxYPS	-0.0374141862	-0.06621951521	-0.0384305418	-0.0365955343	0.03209411384	-0.0365057409	-0.026309079	-0.0245127091	0.00704898059999999	-0.01627078784	-0.0189466689	-0.0485930865	-0.00717532130000001	0.000283544999999996	-0.0216768982	-0.0282196555	-0.0251483618	-0.042928801	-0.034627403068	-0.0486500953
1	113853	113853	YJMxYPS	0.01898025414	0.05236054178	0.05266349421	0.02219791784	0.09909718962	-0.00846070070000002	-0.00187828779999999	0.0218091587	0.07758582608	0.03895364075	0.11452243	0.01712859393	0.02660569353	0.00631975204	0.05679878902	0.05214984534	0.01265461966	0.112152503	0.03543582617	0.0651234668
1	114259	114259	YJMxYPS	0.05760191966	-0.0691285014	0.0283496483	-0.0678377237	0.11501005646	0.03418205237	0.0128133901	-0.0159920805	0.04228507609	0.02007393	-0.1851562504	0.0361688457	-0.218812464	0.0336647726	-0.0538470051	-0.011239873	0.0633561119	0.0887925844	0.03074306793	-0.0223991745
1	114843	114843	YJMxYPS	0.03435328242	0.00837244619999999	0.0160839583	0.07542114676	0.0411549177	0.02742690854	0.05313311011	0.05358394518	0.02855570267	0.0193830247	0.0163856912	0.09714143009	-0.0014518201	0.023056679	0.0520758159	0.0436026934	0.04619517308	0.08180892335	0.0354530064	0.02740866855
1	115135	115135	YJMxYPS	0.03298935649	0.06000251573	0.0294606163	0.08260236917	-0.00992735339	-0.0393150723	0.0173681306	-0.00957669420000001	0.0301058364	0.05335660613	-0.01146848192	0.019425653	-0.0554088979	-0.0137889158	-0.05779939257	0.0441130444	0.0799539448	0.12735409266	0.0375913293	0.0951019184
1	115591	115591	YJMxYPS	0.06381095688	0.01945338093	0.02824474355	0.02584293116	0.0280443548	0.05848878135	0.00866694991	0.0045975625	0.0390011914	0.025105923	0.03503263156	0.03425448361	0.0340360853	0.02090820435	0.00925515970999999	0.0400635705	0.0480077619	0.14948347237	0.10302844301	0.051676867558
1	116202	116202	YJMxYPS	-0.0840054502	-0.0437128883	-0.0647736752	-0.11191745861	0.00442671210000001	-0.22601073617	-0.2488537542	-0.15641333665	-0.013199389	-0.01891513421	-0.0406000031	-0.0845556534	-0.1539346921	-0.06425326147	-0.0639898395	-0.0246715291	-0.10817258455	-0.11570618793	0.0690390363	-0.11877024734
1	116527	116527	YJMxYPS	-0.04438514072	-0.0828736326	-0.05792292865	-0.08379583482	-0.06632698762	0.022091432277	-0.01475350001	-0.04818157664	-0.08788839722	-0.0057132318	-0.070192213728	-0.05711603328	-0.0887108831	-0.04116819283	-0.02904282378	-0.06860357543	-0.11486808229	0.02419078706	-0.0638489762	-0.00507333065
1	117255	117255	YJMxYPS	-0.6128549196	-0.5592027441	-0.6098321767	-0.5943504052	-0.9858405592	-0.2394303414	-0.21798253917	-0.34128978192	-0.83960022885	-0.30965921326	-0.56439095912	-0.5382043136	-0.85587318927	-0.547942879	-0.62164294627	-0.7546608897	-0.57633900281	-0.28780084721	-0.9131667229	-0.20733110051
1	117601	117601	YJMxYPS	0.037247303	0.040023599	0.0447248056	0.0457466397	0.1045250347	0.01174655894	0.00952765951	-0.02410232643	-0.0140167486	0.00576374429999998	0.0100218443	-0.0157491263	0.030366863	0.011651506	-0.00219104109999999	0.0505430709	0.0123338537	0.06605392267	0.2119113057	0.0771478941919
1	117679	117679	YJMxYPS	-0.07307744391	0.011799286729	0.00161417433	0.00503358747	-0.05883542902	-0.046061370514	-0.00556930193	-0.026442815125	-0.046278134244	0.0524417535	0.01360890539	0.02887352116	-0.08818954696	-0.006339241293	-0.06835778819	-0.028752729408	-0.05893172668	0.0634101689	-0.09088215426	0.03720994025
1	117700	117700	YJMxYPS	0.00745990096	0.13658516657	-0.20446414199	-0.0298524855867	0.00956430186	-0.08282448282	0.0531364861	0.00869236199999998	-0.03811192716	-0.0112511184	-0.15236734548	-0.13045344558	-0.257430832964	0.00626045399	0.00904972335	-0.087588883526	0.06496891946	-0.0366751081	0.04877810832	0.08136757827
1	118305	118305	YJMxYPS	-0.0543065824	-0.309033032	-0.2174966074	0.07697629087	-0.1499810822	-0.031552766	-0.0512575136	-0.0586589812	-0.22521572542	-0.18788077	-0.06423409398	-0.1993464536	-0.1645162935	0.0071564985	0.00499978764	-0.01161286393	-0.3295000793	-0.05730528636	0.23930728869	0.0786673672
1	118607	118607	YJMxYPS	0.01383631379	-0.01869840425	0.06001246836	0.00856854942000001	-0.0121065894	0.0003578469	0.02926203334	-0.0105251188	0.02751396928	0.0140967395	-0.0563522081	-0.00879120338	-0.0122548612	0.05210284425	0.04468472933	0.00685362194000001	0.01332844459	0.0706077944	0.0366016803	-0.02304883864
1	119020	119020	YJMxYPS	0.0126242041697	0.02945037912	-0.02595285858	0.02198713787	0.04272690375	-0.032009528956	-0.05313537433	-0.0031246582	0.02789786383	0.0619495896	-0.03435206431	-0.00479278264	-0.0166489056	0.03047604717	0.02931480009	-0.01410199968	-0.009852128474	0.11446556895	0.11824023739	-0.032422780702
1	119582	119582	YJMxYPS	-0.0156482652	-0.0627784767	-0.0013884176	-0.0475027399	0.000972190300000009	-0.00162369082	-0.0259805084	0.00042447689999997	-0.0489660792	0.0122601022	-0.0269295502	-0.0085096023	-0.0582291548	-0.0159158323	-0.0237830777	-0.0300905304	-0.0568937941	0.029928429	-0.1183288497	-0.0551422841
1	119822	119822	YJMxYPS	-0.0029802038233	-0.00135308684	0.01711018836	-0.00367104975	-0.01532227142	-0.00241895073999999	-0.04309216619	-0.04440692407	0.04840755511	0.02019849821	-0.05749752376	0.0283460859	-0.03694033193	-0.00696734764	-0.05616207756	0.01647793097	-0.00628256374	0.02697183393	-0.13707061866	-0.037685621257
1	120912	120912	YJMxYPS	0.1320635379	0.0616326991	0.0777090431	-0.00798310870000002	0.063907969	-0.0097652430155	0.081385073647	-0.00746825069999998	0.0809199712	0.1154589435	0.1091579431	0.0938822642	-0.0213037268	0.0983115649	0.0618859966	0.0417222584	0.0398430781	0.1142735469	-0.0882410904	0.00798006424
1	121656	121656	YJMxYPS	0.03144352189	0.04616992624	0.0698788436	0.02169969795	0.015040270178	-0.01249754133	-9.90166000000015e-05	-0.0409978476	0.001673022849	0.06768203889	0.06783380659	0.02288381652	0.04921612462	0.0487972947	0.01419947911	0.07961535559	-0.000882733999999996	0.1170861444	-0.069383505938	-0.00666180337
1	122183	122183	YJMxYPS	0.03699668551	0.000131135179999999	0.040953784405	0.0303698386	-0.02774528455	0.065047980291	0.02952259138	-0.00361950253	0.06458913056	0.07410875037	0.0298220895	0.078569310591	0.02398896022	0.01688158578	0.05475745117	0.0727765193765	0.00915888014	0.10406810216	0.02867364218	0.04560211136
1	122332	122332	YJMxYPS	-0.07907400557	-0.05818078052	-0.06850200974	-0.09065444555	-0.00870810264999999	0.0654769956	0.02646737889	-0.0369519412	-0.0570145377	-0.0255395006	-0.07093081505	-0.05529907033	-0.0811231944	-0.06058990353	-0.07552844913	-0.09081661655	-0.129769335565	0.00607240740000001	-0.0825936756	-0.01209296838
1	122955	122955	YJMxYPS	-0.02849723674	-0.04127075253	0.0154538951	-0.0304488423	-0.02811803926	0.01043713	-0.032621516923	-0.07631650174	-0.02003354637	0.0545637176	0.000559676699999997	-0.015538426359	-0.01172665737	-0.050532306024	0.04096601152	-0.01506237753	0.015724458181	0.04943164269	-0.02749120084	-0.024350542122
1	123429	123429	YJMxYPS	-0.015809010394	0.10063623182	0.037461354915	0.06260927706	0.09161026215	0.00147374218	0.01988491541	-0.02117264873	0.01562797959	0.05339924774	-0.010611198594	0.01972869306	0.03378781824	0.01619127986698	0.03114930393	0.05075935205	-0.00836835997	0.07467529477	0.06775177156	0.040336322668
1	123891	123891	YJMxYPS	-0.03704415869	-0.04561327853	-0.03931748807	-0.0618587386	0.0142141639424	-0.05000170787	-0.01852746868	-0.04862386664	-0.05713383288	0.09039936023	-0.02763070114	-0.01520300727	-0.06752581306	-0.01439931545	-0.00774424734	-0.0539547098	-0.073053558967	0.01174052122	-0.09212947634	-0.05914753055
1	123984	123984	YJMxYPS	-0.03462582293	-0.01692222689	-0.03590700769	-0.0245647366	-0.00278270480000001	-0.03606844116	-0.04546352533	-0.060473019342	-0.01730436294	0.0444625731	-0.0384699661	-0.00734204366999999	-0.0440500572	-0.03918514867	-0.07124810155	-0.0307985055	-0.01667714594	0.017446757	0.0166288969	-0.02608299667
1	124002	124002	YJMxYPS	0.02857493235	0.0180187516	-0.00558020652999999	-0.02123830941	0.09786603877	-0.00137659907	0.01669130476	0.0157814389315	-0.00479882250000001	0.019761002	-0.0251659869	-0.00916788444	0.0239618208	-0.00210465224	0.0158132621	-0.02725366722	0.02409258293	0.04684748362	-0.05914107333	-0.039619601
1	124297	124297	YJMxYPS	0.0049484838	0.0280985513	-0.0219634007	0.0088217394	0.0704397224	0.01948910284	-0.01120137806	-0.0083692698	0.00533097110000001	0.0697409588	-0.03797883132	0.00615161650000001	0.0218040822	-0.0573193976	0.047275856	0.0192886024	0.0005204506	0.0775081139	0.1091349293	-0.04268456356
1	124584	124584	YJMxYPS	-0.17559189241	-0.14582641218	-0.09259454198	-0.13549129456	-0.17830831688	-0.10406007329	-0.06221787893	-0.12539473697	-0.1154063313	-0.0509976103	-0.2793173492	-0.17285420086	-0.254142768365	-0.15329799829	-0.139494493295	-0.14336676422	-0.1129851479	0.00889554924	-0.1185371191	-0.08891431418
1	125308	125308	YJMxYPS	-0.08472835636	-0.097916779656	-0.07766546948	-0.09081755993	-0.06742929211	-0.03786738825	-0.02895955107	-0.09391759482	-0.061920837856	0.00756006355	-0.06986829695	-0.01301305462	-0.13247293166	-0.06162014581	-0.02612610462	-0.0529054713	-0.06663796563	0.04126277131	-0.2358644759	0.00663345592
1	125383	125383	YJMxYPS	-0.0455834511	0.0424096303	0.2023515958	-0.15817547606	0.0750946677	-0.095217740794	-0.0301076711	0.0317988141	-0.00286720650000001	0.297860598	-0.058890513	-0.0194273993	-0.0131633091	-0.13267933273	0.0415045117	-0.0145663962	-0.0156823005	0.1487904099	-0.1879533025	0.0831395475
1	126115	126115	YJMxYPS	-0.02112677532	-0.01098314981	-0.00096737232	-0.00274685943	-0.0265883457	-0.037003233862	-0.0017622523	-0.02191135792	0.00836098734	0.0187332314	-0.01771416715	-0.01636614354	-0.0502699559	-0.048145001794	-0.02160314151	0.01264063304	-0.00864422541	0.04432437415	-0.0053839584	-0.0109042273
1	126657	126657	YJMxYPS	-0.00222645075999999	0.03167892703	0.01928906276	0.04115517531	-0.0074638304	-0.01949540755	0.03470857734	0.02142936192	-0.03161966851	0.03088824903	-0.02063722309	0.0206758052109	0.015924886059	0.03524785803	-0.00423882788	0.087690128377	-0.02663650407	0.03786438508	-0.040502273	0.06888994094
1	127411	127411	YJMxYPS	0.0182063976	0.0774940383	-0.0309059191	-0.1201905504	-0.0610398682	-0.0515066259	-0.0347663265	-0.0364498784	-0.033650763	-0.0522701801	-0.0702099075	0.0140577091	-0.1044083351	-0.1392336435	-0.058464325	-0.045596654	-0.0750653291	0.1663480693	-0.1609015813	0.1913613072
1	127903	127903	YJMxYPS	-0.1125751046697	-0.17928775593	-0.095762450382	-0.15717258557	-0.1848205309	-0.13238421286	-0.11426554051	0.02762888954	-0.18488400673	-0.1771459232037	-0.071398692058	-0.104684584973	-0.13869579581	-0.1680529383169	-0.13921392417	-0.10997366067	-0.10127722166	-0.12616100352	-0.16534302602	-0.081499051452
1	128053	128053	YJMxYPS	-0.0038521721	-0.0363042199	-0.0233236235	-0.0665745101	0.0411759813	-0.07935563087	-0.04530212436	-0.0944294498	-0.0496213833	-0.0192629915	-0.0507591511	-0.0614158308	-0.0356524944	-0.0426534249	0.0272219484	-0.038972664	-0.0768654019	-0.0158803145	-0.2596104259	0.01512011333
1	128590	128590	YJMxYPS	-0.11381780747	-0.15446046711	-0.079582864	-0.08957823608	-0.07051827716	-0.13498348995	-0.10896703812	-0.10179108119	-0.12348755239	-0.12004759638	-0.07318514152	-0.09482957655	-0.10729852331	-0.13656340649	-0.131379935	-0.14183506932	-0.13679177395	-0.13954967926	-0.1280119465	-0.12739963849
1	129099	129099	YJMxYPS	0.06583373193	0.05792109763	0.01398415808	0.05289769366	0.05173133505	0.36442508588	0.28929407783	0.18510097745	0.43438071959	0.1109402231	0.04317728308	0.23111201682	0.09697305276	0.02205915208	0.0776713167	0.02426186153	0.02352708989	0.1250461289	0.1081759959	0.09245810652
1	129477	129477	YJMxYPS	-0.08299467931	-0.03461662229	-0.031208986287	-0.02843592693	0.00993281609	-0.03676600438	-0.0218578863	-0.00149736489999999	-0.039752397593	-0.00379206261	-0.06737912827	-0.0536166358	-0.179517727147	-0.05667220933	-0.05803104833	-0.0412546693	-0.079802231524	0.02335958956	-0.10763068258	0.00701574507
1	130628	130628	YJMxYPS	-0.0664669007	-0.0521188817	-0.0999035378	-0.1153167491	0.0891670325	-0.04615289145	-0.10071884293	-0.07355620855	0.0614141691	-0.0407258163	-0.0540100156	-0.0792730989	-0.1004646203	-0.0375579898	-0.0969505056	-0.1214468899	-0.0803585041	-0.0458557061	0.0029014207000001	-0.04306546622
1	130921	130921	YJMxYPS	-0.02086627383	-0.067289715565	-0.08630872487	-0.09198946094	-0.066215332751	-0.0624345986	-0.0639293263	-0.0326788739	-0.09632689573	-0.047919042824	-0.084009824355	-0.08723931117	-0.08165716302	-0.05550968713	-0.04494821504	-0.05308861488	-0.08846434114	-0.02452688378	-0.12408805106	-0.01525026937
1	132471	132471	YJMxYPS	-0.07567051371	-0.06648594164	-0.06992877145	-0.05831684882	0.39846967493	-0.03572805247	-0.01270395369	-0.03241797	-0.12242789185	-0.0541086369	-0.11369031628	-0.0189504390922	-0.17168793031	-0.040408345077	-0.03625098439	-0.06413294826	-0.119371123733	-0.03181923736	-0.132668122674	-0.00998295853
1	132525	132525	YJMxYPS	-0.06884341787	0.04626617598	0.03179561252	0.01411731263	0.1236502856	-0.0625450908	-0.01360660541	0.1169630288	-0.01807524725	-0.2187961372	-0.03624025139	0.01198167624	-0.1185487212	0.08168581985	0.06209820612	-0.09864889068	0.06311476388	-0.1083318423	-0.02686286525	-0.05442819712
1	132981	132981	YJMxYPS	0.00460082510000001	-0.0215761818	-0.0533253607	0.0200905538	-0.0134101905	-0.00200993574	-0.10408955276	-0.10657965014	-0.0894094704	-0.00255406813	-0.0500060904	0.0100619053	-0.21124391674	-0.0752101596	-0.1117049982	-0.1415747484	-0.0996655781	0.04468690843	-0.06053547541	-0.03183926043
1	133643	133643	YJMxYPS	-0.0661162096	-0.0449208948	-0.0294939122	-0.0449281418	0.027547777	0.01570305674	-0.040044247	0.066451722325	0.28817565987	0.17450435129	0.06913185825	0.1029196634	0.04683104219	-0.1310930847	-0.032442927	-0.114003038	0.060390980227	0.40378739791	-0.0051741887	0.03364884639
1	134103	134103	YJMxYPS	0.01719013321	-0.0211832725221	-0.015503181966	0.017486880453	0.03198907827	-0.013691977588	0.005578351484	-0.06955714246	-0.028496734361	0.01039172387	-0.0181442749655	-0.000525353284999999	-0.07981940967	-0.02277968432	0.006500728866	-0.009293829733	-0.03920493702	0.02055795376	-0.07944459593	-0.009939191294
1	134606	134606	YJMxYPS	0.047027885853	0.01548532762	0.0323048845	0.02168686224	0.04247483081	0.00737141716	0.00253624176	-0.001384986704	0.019080726801	0.06015811938	0.03190942865	0.04734386698	-0.03126630731	0.02604612768	0.04008508864	0.02226998495	0.029324053577	0.1544324001	0.0114923647	0.03440379627
1	135224	135224	YJMxYPS	0.04028091959	0.04804512998	0.02276836721	0.01793295657	0.07428219573	0.0177899085	0.03934694493	0.09314033741	0.01936904491	0.04120147602	0.01516188832	0.04640657714	0.0270902274	0.03869899738	-0.02243807939	0.03876448271	0.04945530937	0.031695999	-0.01085253974	0.09748332485
1	135716	135716	YJMxYPS	-0.10696305572	-0.0473345848	-0.0575799785	-0.0528602636	0.0297817456	-0.044223713655	-0.04978073786	-0.0506476543	-0.0325886373	-0.0033246619	-0.0919166368	-0.0367992704	-0.0708892807	-0.0310934066	-0.0671271037	-0.0602622912	-0.089776243	-0.0147145842	-0.0277198967	-0.03088189869
1	136049	136049	YJMxYPS	0.06041963067	-0.01282644923	-0.00899168964	0.059485561097	0.10553825324	0.052399393855	0.03805510505	0.06650029225	0.060457010333	0.00723895659	-0.00230477026	0.03164858824	-0.00111879911	0.027894075771	0.06182792449	0.02781976045	0.025684474455	0.0459160044	0.02883062083	0.075598417365
1	136963	136963	YJMxYPS	0.09372213344	0.11919304916	0.10561834022	0.05463081463	0.14406698144	0.08297986787	0.05180420996	-0.00219657789	0.11899572732	0.1582188751	0.05698546553	0.06248142176	0.01088967054	0.077621944	0.05377006202	0.12077934269	0.02740541638	0.22645881007	0.1871873328	0.05169737494
1	137134	137134	YJMxYPS	0.000797923950000001	-0.04699862911	-0.01324373767	0.0434309283	0.03852930444	-0.01911755359	-0.01949380124	-0.02415785302	-0.03290750578	0.00409885789999999	-0.06104103225	-0.03918221361	-0.10413072196	0.00916659713	0.00990850125000001	-0.02763657034	-0.04618048177	0.067204552	0.04652719906	-0.03449274763
1	137338	137338	YJMxYPS	0.03255088427	0.00240046054	-0.04320465376	0.00124090994999999	0.00470267169999999	0.023829873698	0.007003961978	-0.03048442966	-0.01043147238	0.02534064364	-0.02797449638	0.02685538281	-0.0683541627	0.01241359438	0.00930221711000001	-0.00920923568	-0.00631284641	0.02327748985	-0.0732332108	-0.01534947242
1	138808	138808	YJMxYPS	0.12158955751	0.12378636766	0.08774503921	0.06290326834	0.24105267029	0.01331036176	-0.00934378157	0.04362260429	0.06661003531	0.1227162055	0.08323630736	0.08373693989	0.10174599212	0.049899176797	0.04935607717	0.15841786615	-0.00573488033	0.08647258563	0.19634674884	0.10579888006
1	142546	142546	YJMxYPS	-0.0803358971	0.0072720933	0.0115266999	-0.0466558502	-0.0583292099	0.03413804686	0.017400241912	0.05281441874	-0.0896298982	0.043003601	-0.0237823423	-0.0796757927	-0.1543859431	-0.0511260292	0.0148374016	0.0134313265	-0.0973125942	0.126951427	0.0340319894	0.06084193632
1	143069	143069	YJMxYPS	0.0486193306	0.00445556329999999	0.0899905769	0.196281893	0.0141826651	0.059162173646	0.07587520414	-0.066624410529	0.1242022384	0.1919681423	0.0723526584	0.09347855992	-0.1204569578	-0.0185369188	0.0819819507	-0.0647283687	0.14933565252	0.21932801935	-0.3464628817	-0.05544414223
1	143601	143601	YJMxYPS	-0.09521274287	-0.05645814754	-0.06259258061	-0.00890311323	-0.0124497801	0.05584169351	0.08082343907	0.08850208593	-0.08932259375	-0.030673274546	-0.10796284169	-0.08981592957	-0.15727439079	-0.10874699838	-0.02179827026	-0.07348597198	-0.013513926557	0.043638874329	-0.1309711926	0.06423140372
1	143824	143824	YJMxYPS	0.01933661456	-0.0370737051	-0.0254941331	-0.0279871316	0.0387394921	0.0188379580309	0.0503841582867	-0.03857248021	0.000799332139999998	0.00512410199999999	-0.0540511503	0.0406684806	-0.1286587253	-0.0308860436	0.0080459638	0.021527517	-0.10654303614	0.05348303631	-0.0753108047	0.075839553407
1	145616	145616	YJMxYPS	-0.0123044421	-0.00600819230000002	-0.0239879832	-0.0217355097	-0.0129847788	-0.02120169301	-0.003721902	-0.0162359664	-0.00442262700000001	0.0586352236	-0.0604294395	0.0231649617	-0.1825570586	-0.0070819168	0.0099086317	0.011046628	-0.0151493686	0.0577233923	-0.0746635898	-0.0037581293
1	145724	145724	YJMxYPS	-0.0469644476	0.0396965786	-0.0034165092	0.0543325829	0.0385763077	0.107430365189	0.03596535812	0.081758158589	-0.00771534780000001	0.029095262	-0.0312922055	0.014479092	0.0020511829	0.04943692708	-0.000299641500000003	0.0592641289	-0.00523605519999999	0.0459217782	0.0359748208	0.07248349529
1	146541	146541	YJMxYPS	0.0872623098	0.00547682050000001	0.05694913067	0.02574731571	0.0034860032	0.0317822632	0.04444357672	-0.0144296614	-0.0290291604	-0.00891284199999999	0.0164639659	-0.0666215334	-0.0323732883	0.0561452039892	0.01318343229	0.0438163141	0.0353521579	0.0146469974	-0.0131745094	0.05042311033
1	147416	147416	YJMxYPS	-0.02628156427	-0.0271106132	-0.00732819701	-0.04599311771	0.023697721875	-0.0838192992	-0.025394224	-0.0213392913	-0.06091804301	0.03901213253	-0.02430731658	-0.01211813557	-0.166846220805	0.0064730111	-0.03543435814	0.00451670101	-0.03241601871	0.0664095692	-0.06102048941	-0.0112353212
1	147470	147470	YJMxYPS	0.041756521482	0.05637350808	0.01307006104	0.08590801764	0.079836209215	0.00426079480000001	0.07291354982	0.07043744109	0.05745691635	0.10777389189	0.0667546131	0.08896699652	-0.0014192894	0.07253932746	0.03581556127	0.083953738	0.01507871053	0.13986658425	0.07432500242	0.095698299764
1	147719	147719	YJMxYPS	0.0374098272	-0.04359540747	-0.051087330145	-0.00133662067	-0.06475518458	0.01379738541	0.03226183387	-0.0238305229	-0.067815125218	-0.0155320117	-0.10821046382	-0.02680129922	-0.0786345995	0.06938693906	0.05102405095	-9.2009729999995e-05	0.0170080144639	0.0562408321	0.09632392	-0.01628853489
1	148262	148262	YJMxYPS	-0.00702575540000001	0.011746857	-0.0331445629	0.0144572873	0.036088748	0.0599406354	-0.00509603009999998	-0.0522495919	0.0157417475	0.00291396350000001	0.0158356188	0.0166583448	-0.0404605936	-0.0100930479	-0.0152983277	-0.0506135519	-0.0312024624	0.0899479841	-0.0023401784	-0.0155999076
1	149192	149192	YJMxYPS	-0.0480047465	0.00904318730000001	-0.00181147709999999	-0.0283575239	0.0280491206	0.0111271129	0.083086001	-0.0716387382	-0.0253835683	0.0195412702	-0.016638585	0.0876344469	-0.163975556	-0.00170585579999999	-0.0387031923	0.015114687	-0.0822756545	0.0666726529	-0.0739711677	-0.0311884429
1	149456	149456	YJMxYPS	0.084249599606	0.0158497687631	0.009886061377	0.01788140835	0.05344399088	-0.00116697537	0.04159467593	0.022664619336	-0.021056424889	0.00260896450000001	-0.00189299288999999	0.00553106457	0.00753733114	0.00578332822	0.01657593379	0.01627260239	0.016131625566	0.02822315786	0.03239027183	0.03865449323
1	150464	150464	YJMxYPS	0.05112463	-0.0221274609	-0.0254780477	0.00673751960000002	0.021050289	-0.0033520719	-0.0718917432	-0.0227700719	0.0020287776	-0.0160193641	-0.0889312193	-0.0401177973	-0.1088926662	5.77079000000091e-05	0.00624264669999999	-0.0036178835	-0.0423384507	-0.0133062543	-0.1196384648	-0.064766824
1	150805	150805	YJMxYPS	-0.00462119969999999	0.0159010728	0.0122627034	0.00820513780000001	0.0297353741	0.025751835	0.0114798344	-0.0072645076	-0.00332127539999999	0.0485186431	-0.0387520572	0.0561936018	-0.1168935416	-0.0107017052	0.0212600415	-0.024085776	0.0259146838	0.1145165964	0.0138169035	0.0031353932
1	151335	151335	YJMxYPS	0.10889394546	0.0157890839	0.03600855939	0.1889418426	0.1994060499	-0.07297786291	0.111056239385	0.0049484506	0.0561431222	0.1228471179	0.1334465565	0.14197138686	-0.0104422509	0.00801133070000001	0.1545485845	0.1108869219	0.19353556235	0.12276524186	-0.3945674626	-0.01173738796
1	152018	152018	YJMxYPS	-0.08834083743	-0.0876723099	-0.0178573294	-0.08517165265	0.1331716744	-0.14399855679	-0.20647530447	-0.02983655543	0.03435893112	0.0108874304	-0.0520505614	0.03482459096	-0.0834232926	0.00947610821	-0.06726269252	-0.0666534466	-0.04607508196	0.10439488415	-0.0848714829	-0.067807484347
1	152934	152934	YJMxYPS	0.00610544575	0.006556272079	0.037878516292	0.021778045694	0.023542601997	0.03108069958	0.03861718005	0.01962852615	-0.03358207716	-0.03916186287	0.00815424685	0.023454681065	-0.108145419698	0.03496815529	0.02509099157	-0.038244300869	-0.026739895509	0.07460748763	-0.06049159384	0.09335248724
1	153015	153015	YJMxYPS	-0.02805097892	-0.10228860024	-0.06847534989	-0.053862725454	-0.07075170567	-0.03634224299	-0.01329728619	-0.00410762609999998	-0.11030378721	-0.00950525308	-0.107228686996	0.0344974040598	-0.3174594239	-0.11054686802	-0.070930890954	-0.05662416667	-0.060684543195	0.04560425919	-0.1920522815	-0.052615757821
1	153476	153476	YJMxYPS	-0.00578584709999999	0.0786931049	-0.01565734	-0.0936693444	0.0964868861	-0.08317381835	-0.04202720395	-0.10577148964	0.0550211771	0.0525023589	-0.0131384388	0.0449223179	-0.1793064252	-0.1165618679	-0.0101470381	-0.0343679052	-0.0313933981	0.00236990710000001	0.2075748024	-0.00212267845
1	154505	154505	YJMxYPS	0.0334615469	0.0504572098	0.0391704286	0.00628481619999999	-0.0043658131	-0.0245840003	0.0147559949	-0.0307172107	-0.0493474054	0.04683931903	0.0343861507	0.00441386989999998	-0.0892962946	-0.0178849626	0.0353982757	0.0571968097	0.0305276069	0.0477470002	0.00608433070000003	-0.0183401512
1	155493	155493	YJMxYPS	0.017215789295	-0.0043984404	-0.00841450594	0.0293073143	0.0777495799	-0.01016700044	0.01668311953	-0.00910834442	0.001912056587	0.11724423728	0.03587999659	0.0645756937	-0.04887641721	0.04271496352	0.0324872604	0.02913000883	0.030097606132	0.10357548484	0.19318587157	0.03670573354
1	155543	155543	YJMxYPS	-0.034239591163	0.057331720108	-0.023998228668	0.004907196913	0.06002060381	0.10357283416	0.023217121145	0.058731709891	0.05612446059	-0.05903871468	0.04540156474	0.030320310018	-0.14976555091	-0.0075117882108	-0.00340450386	0.054539351703	0.01711834525	0.05889550165	-0.08311340169	0.11079221453
1	156295	156295	YJMxYPS	-0.0733830523	-0.1207914073	-0.0669804753	-0.0123826854	0.1231095672	0.0352126041688	0.06580219144	-0.05771097149	-0.0364274325	0.1671117096	0.00617733949999999	0.053563034	-0.2549418247	-0.041488059	0.11984690596	-0.0484778725	0.00259623580000001	0.13394085974	0.1225849288	0.0880678932921
1	156586	156586	YJMxYPS	0.0154856795	0.0374810469	-0.0133699069	-0.0197783669	0.0558003913	-0.0669615828	-0.0485044512	-0.00281747300000001	0.00697177019999999	0.0532216854	-0.0170038324	0.06937901	-0.0703625185	0.0329025108	-0.00353599560000001	0.016917037	0.041620046	0.0316674792	0.1678842954	0.033750069
1	157136	157136	YJMxYPS	-0.06927029741	0.00251742203000001	0.000428449179999998	-0.0033130992	0.12512544479	-0.05420398659	-0.041745377099	-0.06619395056	-0.01913376166	-0.00628431436	-0.104031468286	-0.00893302963000001	-0.0875841394	-0.05811679898	-0.03486499272	0.01688447644	-0.0163732495	0.05867511413	-0.081477589	-0.03419920345
1	157464	157464	YJMxYPS	0.03215258611	-0.00807472658	0.03449845029	-0.0165661661	0.00172260721	-0.03094770446	0.03798681859	0.01720176021	-0.03482218338	0.05203922017	-0.01669594435	0.0025657277	-0.11717294056	0.0282414121	-0.00534568414	0.01760440331	-0.01578642817	0.03888211111	-0.02525722744	0.03805087941
1	158091	158091	YJMxYPS	-0.03142304948	-0.0384755457	-0.00665984466	-0.0327315414	0.0342144319	-0.01869592876	-0.02346588551	0.00384722504	-0.01453525201	0.0142895365	0.05186635579	0.00952229283	-0.1046465404	-0.00211241023	0.00605078489999999	0.0114919291	-0.00672920919	-0.0269350088	0.0129654258	-0.01563346061
1	158599	158599	YJMxYPS	0.05359940516	-0.00359767859	0.0521296041	0.0123116355	0.1114007564	-0.08006462961	-0.0540306967	-0.01765655532	0.040880897	-0.00274958860000002	-0.05678897953	0.0161916709	-0.0363975624	-0.00438040910000001	-0.00879278169999999	0.0240985177	-0.02316188006	0.0496764311	0.126051898	-0.04272686397
1	158872	158872	YJMxYPS	-0.01271749446	-0.0544760466	-0.001424585	-0.06412798214	0.04533201753	-3.60652999999989e-05	0.0528887153	0.0775041896	0.03853844988	-0.030279400621	-0.05544295274	0.034422952808	-0.13188965917	0.0011427252	0.00240784781	-0.030487489875	-0.01824340888	0.03276693218	-0.12133928088	0.050130894933
1	166421	166421	YJMxYPS	0.01367028955	-0.00214298857	-0.00449646482	-0.0103580194	0.04470995911	0.0354327265	0.0351016015	-0.0228875694	0.01068331015	0.082082440173	0.0249832426	0.02554234324	-0.07419400161	0.03945415575	-0.02344115927	-0.01015920303	0.00598201452	0.12060507144	-0.060850049916	0.07077131536
1	166444	166444	YJMxYPS	0.1185200178404	-0.01235482612	-0.063462301281	-0.009954894209	0.12418691039	-0.01435071216	-0.023244688235	-0.0270258701	0.07910528205	0.0852186617	-0.104038397345	0.112603518182	-0.07830824634	0.10881414262	0.069130227842	0.09083670314	0.03801243212	0.08064899094	-0.10259402397	0.24588810388
1	167174	167174	YJMxYPS	-0.00945840067	0.00139637931	-0.02152320582	-0.04274255732	0.01138526293	-0.01391296088	-0.01725436188	-0.01285460975	-0.022239875252	-0.0905494068	-0.0844291564951	-0.00143539631	-0.10756992297	-0.00676270819000001	-0.01019246233	-0.00410791937	0.012325450938	-0.00889131189999999	-0.1109594536	0.0269521757
1	168168	168168	YJMxYPS	-0.00512586711	0.0415811227	-0.01494979245	-0.0026231865	0.0205088807	0.03585731229	0.0131615992	-0.01365668008	0.01147709924	-0.018046871	-0.0615375026	-0.00272309504000001	-0.1297818027	0.00287831429999999	0.00461197999999999	-0.0188870285	-0.01012191977	-0.00589210740000001	-0.07920175784	0.0160401324
1	169104	169104	YJMxYPS	-0.2900108395	-0.2839513274	-0.2280897174	-0.2020692543	-0.4113251595	-0.31764878532	-0.3490042398	-0.22962140668	-0.1356524993	-0.1112167456	-0.312930648	-0.33836090939	-0.383353325	-0.1906197916	-0.2394245016	-0.2559984719	-0.1760207357	-0.300468193705	-0.6772380089	-0.1025204178
1	169684	169684	YJMxYPS	0.0449154798	0.05927675496	-0.0034350596	0.0032092316	0.10612922158	-0.0397051833	-0.000685136000000003	-0.0488567904	-0.01532396067	0.03474697848	-0.00773981118	0.0140200955	-0.0756499333	-0.0394755902	0.00421883979999998	0.0367413936	-0.0302228687	0.0664667641	0.01657544234	0.0555535687
1	170017	170017	YJMxYPS	-0.1040221607	-0.08610544581	-0.031432937	-0.0527941926	-0.01775222	-0.0429569682	-0.01288793419	-0.0197716205	-0.0556112332	-0.018678979711	-0.07243993637	-0.0596876774	-0.191509619206	-0.07497521975	-0.09971872662	-0.00575164309999998	-0.05805656	0.01437965967	-0.14871322868	-0.0332981153
1	171384	171384	YJMxYPS	-0.03731317218	-0.10910222041	-0.11147234565	-0.09281405308	0.14201626967	-0.08926674981	0.09533106864	-0.03471659634	0.06155253735	-0.02751870833	-0.10814213559	-0.0483349563714	-0.0790897626	-0.1849796914	-0.19853961508	-0.2075059598	-0.08944874207	0.08390742646	-0.11583764676	-0.14461284715
1	171921	171921	YJMxYPS	-0.0198599228451	0.00340316171000001	0.01810098283	0.01064479654	0.0082880318	-0.00967643803	-0.01768761178	0.03981629386	-0.00408939005	0.04158536947	0.03502315661	0.0558389796	-0.0518449384	0.000504967789999998	-0.01189464367	0.01884796938	0.01615087269	0.05703052753	0.0541022148	0.01367855723
1	172112	172112	YJMxYPS	-0.0680980579	0.075594378	0.0218130792	0.1011026121	0.0471330081	-0.021122483	-0.0842484866	0.03340141373	0.00784492119999999	-0.0364115961	-0.0982646782	0.0054954475	-0.1920365318	0.0808824124	-0.00974054120000001	0.0302100039	-0.11251022137	0.0136018952	-0.3066384699	-0.04379837998
1	172583	172583	YJMxYPS	0.0865643293	-0.00613717289999999	-0.048975925	0.0511668837	0.0436243097	0.0628726091	-0.0424386036	-0.05646402888	0.02966681286	-0.0412108339	-0.03318553488	-0.0653208133	-0.0452659306	0.0321525349	-0.00353847371999999	0.0387156855	0.0237723771	0.0358689704	-0.0804329316	0.0577721739
1	173025	173025	YJMxYPS	0.0196076795	0.0324676041	0.0167729546	0.0112240984	0.0588268359	-0.01964659639	-0.02070765559	-0.0248786226	0.0364937104	0.09718839566	0.027933244	0.0287406981	-0.1289459522	0.0220350518	-0.0245404093	-0.00959709880000001	-0.0342866969	0.08198703536	0.0599289371	0.000120179270000006
1	173340	173340	YJMxYPS	-0.02356962127	-0.05354058447	-0.05135238648	-0.08177505964	0.04993717126	-0.0693377057	-0.0091006293	-0.103807009	-0.02698327106	0.0445233877	-0.0231682404	-0.02157835462	-0.18344713784	-0.04368935698	-0.0384077752	-0.01505352829	-0.05894904216	0.0270389234	0.022942629175	-0.0016583971
1	173958	173958	YJMxYPS	-0.003680170951	0.01232912838	-0.04566165767	-0.032377082387	0.000691977070000002	-0.021072881779	-0.07401675107	-0.13794528629	-0.01126036698	0.00387411229	-0.05052314992	-0.01914344826	-0.06818046271	-0.02727568911	-0.03375528404	-0.049475661805	-0.04869836975	0.09073160607	0.122135025221	-0.04060562562
1	174369	174369	YJMxYPS	-0.1629672398	-0.1244149456	-0.0416878404	-0.1030206945	0.0109075823	0.01610313609	0.0487469818	-0.00243614010000001	-0.0531298292	-0.1102375119	-0.0481161597	0.0112303026	-0.3733546559	-0.051064157	0.0622720816	-0.0504852042	-0.0035894417	-0.0184639916	-0.1584432732	0.0303221617
1	175351	175351	YJMxYPS	0.000952892999999996	0.0127713249	-0.04030456738	-0.00811321148000001	0.0161959019	0.00641841281	-0.03120509476	-0.034155756592	-0.0450320563	0.02672206662	-0.0519342304	-0.00716244527	-0.11151085155	-0.04580274431	-0.00640589547000001	-0.06289190274	-0.0226480888	-0.000700927439999999	-0.0295706509000001	-0.00690439635
1	175521	175521	YJMxYPS	-0.066490369811	0.02175117191	0.02211548759	-0.00384150688	0.02340574816	0.0134460266	-0.03041331512	-0.00441670967	-0.10368726682	-0.0145732403	0.02532326231	-0.01767975743	-0.1239846342	-0.01275983792	-0.02277236994	0.02211436649	-0.01425386715	0.06530652992	-0.0487925457	0.031384473041
1	176000	176000	YJMxYPS	0.0427139215	-0.01115320218	0.01317863769	0.041765201482	0.154956038934	-0.06975779917	-0.07084452575	-0.0223224047	0.048597660789	-0.1414589225	-0.04302234851	0.039949397569	-0.019652344702	0.002325779407	-0.0030845232688	0.057833499595	0.050739851505	-0.03655129229	0.312992816	-0.023220370602
1	176207	176207	YJMxYPS	0.09102640237	0.0507547268	0.08533996421	0.07131587969	0.062479419	0.03058343174	0.063721335212	0.10468767033	0.0122073404	0.0366868889	0.06670375331	0.16374304715	-0.0598167669	0.07296599184	0.07379585892	0.13306773372	0.07315941511	0.07746559276	0.1209613268	0.102680267683
1	177854	177854	YJMxYPS	-0.107017310869	-0.06518727352	-0.040789617037	-0.19930975165	-0.1290866780695	-0.05471522444	-0.107772959821	-0.125232885	-0.11576430702	-0.00138983939999998	-0.04583422996	-0.06914012237	-0.3971109357	-0.07769470806	-0.12572709787	-0.04574078497	-0.09975854047	0.02804773739	-0.10438413956	-0.05536048894
1	178179	178179	YJMxYPS	-0.07051002986	-0.16041314648	-0.16517608555	-0.1292954221	-0.05409714453	-0.04669979904	-0.07218581106	-0.02435346708	-0.10088202294	-0.060333742884	-0.12177442274	-0.08898329304	-0.20113770139	-0.04799095122	-0.03083527181	-0.133909937291	-0.17217784821	-0.02655162282	-0.16433813539	-0.02581400158
1	178576	178576	YJMxYPS	-0.03622404247	-0.05758973166	-0.03739264914	-0.07342715102	0.02810213279	-0.05333672597	-0.0889475687	-0.1210246439	-0.05151261772	0.0065032542	-0.08062828367	-0.05465175802	-0.14167028408	-0.06753898791	-0.0574647378	-0.10909349246	-0.133552348666	0.0568789246	0.03246348187	-0.06785345192
1	178987	178987	YJMxYPS	0.039402232	0.0326659308	0.062789376	-0.0537861877	0.0862222208	-0.0367164237	-0.0234217649	0.0522188864	-0.031324631	0.00991691010000001	-0.045201303	0.041101376	-0.1123785564	-0.0351117388	0.0265598965	-0.0141549551	-0.1137502564	0.0927105737	0.1211821648	0.096951624
1	179535	179535	YJMxYPS	0.020236095	0.0347749599	0.0632173543	0.0466864427	0.1183169889	0.045680361	-0.0019964462	-0.0745986726	-0.0186924256	0.0818541848	-0.0213739235	0.0434338012	-0.105880997	0.00481876439999998	0.00594956960000001	0.0468837486	-0.0134896957	0.0632352728	-0.03280204905	0.0346249149
1	180067	180067	YJMxYPS	0.2331139154	0.3092522221	0.3479680268	0.3529198236	0.2839645912	0.08886030324	0.1583436488	0.1936859313	0.224452157	0.3328070552	0.2276357297	0.2290950767	0.2470093251	0.258868531	0.1764373649	0.310547471	0.2011637219	0.2556432143	0.3254210187	0.1686294285
1	180601	180601	YJMxYPS	0.03108894136	0.06419772344	0.05622615569	0.16016759182	0.03779873433	0.028240180587	0.03467514221	-0.00445347032	0.08272024909	0.10490228103	0.03465482421	0.07334568381	0.14254560756	0.014145577801	0.033499183292	0.09887695905	0.01611061176	0.0872283452853	0.0583900169	0.059540716226
1	181007	181007	YJMxYPS	0.04611721249	0.00871652669999999	0.0514216674	0.04164272844	-0.0290463937	0.09821036887	0.03881694483	0.10510427442	0.1019689317	0.10923245661	0.114290574169	-0.0456377531	-0.05141857021	0.1089115747	0.20683360951	0.12642109939	0.02376884735	-0.1618500192	0.0163505708	0.06127751764
1	181583	181583	YJMxYPS	0.42972126151	0.3774992346374	0.43787389731	0.370257295682	0.49279398305	0.34925843897	0.3404134607	0.3503980148	0.36806450236	0.087451308303	0.301588270595	0.34869146746	0.49192668957	0.4731492805	0.3616448282	0.47916160001	0.41786724018	0.2986227422	0.541835258	0.3257801197
1	182178	182178	YJMxYPS	0.29984405883	0.0004354342594	0.25367234104	0.35898568079	0.29321889861	0.20388926356	0.42305259829	0.462632425	0.11703974848	0.259688955598	0.339278035475	0.20786121816	0.23645943246	0.42792316626	0.31914678961	0.23942478874	0.39126211451	0.259536548	0.4605676133	0.39420486691
1	182333	182333	YJMxYPS	0.7671018587	0.6227551646	0.5935769728	0.6424881947	0.7558753568	0.43059651235	0.480627557718	0.60354927189	0.6174085625	0.4194374847	0.6030323044	0.7484944488	0.7414627516	0.77731810178	0.8350382285	0.9689860549	0.54993334016	0.5454366694	0.9216617957	0.7066814928
1	184416	184416	YJMxYPS	0.07294276523	0.06352050403	0.1055217493	0.09668462602	0.2495558423	0.08826092573	0.09371383465	0.03978019604	0.05692846252	0.2407559728	0.1596993062	0.1086712456	0.147898517	0.09389414829	0.1337417264	0.1358618592	0.1023705118	0.1990281805	0.354343643	0.1279083814
1	184642	184642	YJMxYPS	0.1683010503	0.3300789996	0.1876861139	0.2041334015	0.2838674719	0.07270732293	0.1544554781	0.1986957231	0.1241733697	0.2843909174	0.2365722685	0.2334505443	0.2611276784	0.2912829078	0.2125012391	0.3282432167	0.1835968367	0.2414705388	0.468141154	0.1716671625
1	184663	184663	YJMxYPS	0.25300589439	0.15500537075	0.3150409965	0.00741453519999999	0.243279044255	0.07714055378	0.094774943124	0.3102192693	0.08019818479	0.17352776413	0.12464696227	0.17193862844	0.2148429215	0.1672039765	0.17562518982	0.2500750398	-0.0459833373	0.24257389747	0.2428925569	0.03560737
1	185103	185103	YJMxYPS	0.07522528258	0.1131341223	0.1055683817	0.09065137955	0.132567749	0.03525976284	0.08919363738	0.0672567502	0.1039350864	0.1853585012	0.06931087104	0.1284097826	0.1107125901	0.09198780468	0.1235117531	0.1210081119	0.04940328701	0.1715375221	0.09413795757	0.08850076446
1	185220	185220	YJMxYPS	0.09605712364	0.1375785907	0.1523898524	0.101130874	0.00117859438	0.3761820163	0.2677100239	0.2566094978	0.05738320458	0.02696507283	0.02531277819	0.1480070005	0.03262638002	0.1644976937	0.1342684969	0.1210480124	0.0878825379	0.1839366198	-0.217450024	0.1877508365
1	185910	185910	YJMxYPS	-0.000999674990000005	0.02988188427	0.01798428917	0.03733153419	0.0319262036	0.01075721196	0.020153225636	0.0255007464	-0.00173648711	-0.0309926643	-0.03524935236	0.02545868885	0.0714794057	0.00345540888	0.00308950969999999	0.00725221129999999	-0.03738016938	0.0511959351	0.1627849982	-0.000243816719999998
1	186861	186861	YJMxYPS	-0.08711893371	0.0308281173	0.06302986242	0.14821053164	0.0785939024	-0.08222198571	-0.2176547674	-0.061230148206	0.03049934354	0.1068193466	-0.0138022741	0.17004912347	0.052771558	-0.02211507414	0.24064627238	0.14102198	-0.00869952101	0.0850168895	0.0039678689	-0.18885633151
1	186930	186930	YJMxYPS	0.28918236877	0.2042093911	0.27312100484	0.214452070389	0.21385406294	0.2803175198	0.21535878507	0.19171003198	0.15258704061	0.19951995907	0.22963447318	0.11246475384	0.30321801848	0.28749248355	0.31388258859	0.16867385436	0.17670274303	0.15989388741	0.04491872408	0.22583112833
1	190423	190423	YJMxYPS	-0.04450859362	-0.0466458244	-0.0289346606	-0.0653379778	-0.08315973312	-0.0251892908	0.0341209058	0.0223998537	-0.065155803446	0.0377376042	-0.0296438235	-0.0485654296	-0.217940538413	-0.0467558685	-0.0851341041	-0.015697325	-0.039255045	0.0389303313	-0.0151510417	0.0270809617
1	190571	190571	YJMxYPS	-0.30290725729	-0.29236250299	-0.330760028254	-0.328849410131	-0.47157018493	-0.0529856338	-0.08145904896	-0.21624823458	-0.429360966264	-0.0261516525402	-0.281382165576	-0.37657067593	-0.5677071267	-0.3559035959938	-0.33971467964	-0.49216420724	-0.33961743618	-0.100070931911	-0.4328394228	-0.21348144472
1	190846	190846	YJMxYPS	-0.033734613	-0.00317118042	0.00703158954999999	-0.0328712343	0.00907057261	0.06465106996	-0.00282469429999999	-0.0472406214	-0.06634512642	0.03467583192	-0.01951559407	0.0500961748	-0.15637825915	0.01113023003	-0.0234434695	-0.02410822178	-0.0468316635	0.04833408388	-0.208688024	-0.00230805268000001
1	191719	191719	YJMxYPS	0.0893008799	0.0406809724	0.0511657189	-0.00247715259999998	0.05280964847	0.0385692587	0.1355594482	0.0686537647	0.0884986271	0.05203636513	0.0013500048	0.0978726483	-0.1593890014	0.1153652921	0.0016067109	0.0808735023	0.098262074	0.1097946673	-0.03072445441	0.0835160763
1	192035	192035	YJMxYPS	-0.03761198043	-0.10438955157	-0.08088265024	0.04614689418	0.0029524318	-0.0944382817	-0.0618739901	-0.0683092568	0.01047473066	-0.09001170584	-0.109919982363	-0.0087187022	-0.20968870102	-0.10111808171	-0.01527804801	-0.07031486048	-0.0127889865	-0.0036146571	0.06300973317	0.00349331350000001
1	192133	192133	YJMxYPS	0.143579985481	0.16908779891	0.130477267849	0.0908192071	0.0592722277	0.1579126656545	0.13752216912	0.1261109796	0.09336114687	0.19016814047	0.12142570275	0.17865513002	-0.050821671	0.12517932794	0.03213537282	0.1557524247	0.03560009899	-0.00107038116000001	0.093783458	0.15843649439
1	192717	192717	YJMxYPS	-0.0389461276	0.00335800050000001	-0.0232053618	-0.08771155995	0.06027819124	-0.04726084053	-0.11012435578	-0.0860123208	-0.06435658631	-0.0464484544	-0.11595553882	-0.0444940963	-0.1046492425	-0.02372113798	-0.1065468195	-0.0646063514	-0.09242965922	-0.05261372141	0.03506112976	0.02072737191
1	193143	193143	YJMxYPS	0.044924158124	0.040758014657	0.068190744763	0.04558511799	0.13369221938	-0.00967032146000001	-0.02352782233	-0.0013050949	0.04551799383	0.06186112379	0.10818008735	0.065640839732	-0.04723103132	0.05669227844	-0.00803422598	0.03039364485	-0.000990799069999992	0.13194396496	0.13506740023	0.02958244345
1	193584	193584	YJMxYPS	0.02292866827	0.062930110821	0.03452336676	-0.02456280328	0.02548279367	-0.02148993652	0.01308194273	-0.00519229910000002	0.06885182517	0.02298486185	-0.01092685281	-0.03064745891	-0.07385429685	0.018392338986	-0.00278575707	-0.0510101657	-0.05749970061	0.09014222452	-0.11911169536	0.12329552688
1	194095	194095	YJMxYPS	-0.02761751381	0.01084540175	0.01261858868	-0.02047212938	0.04751487407	-0.02346417671	-0.01010601758	-0.07848830747	-0.01349060045	0.00587279430000001	-0.01828147902	-0.02146209692	-0.0548977608	-0.03605849305	-0.00352212625000001	-0.02429609035	-0.05467976785	-0.05615541109	-0.021768584978	-0.01199543135
1	194553	194553	YJMxYPS	-0.04656401996	-0.0119128022	0.00707477056	-0.0375240856	-0.0988453261	-0.03798604271	0.068173156332	-0.0035859117	-0.06872329339	-0.0078633206	-0.0124325983	-0.00184527798	-0.1005663761	-0.07359983605	-0.0600496742	-0.0209686222	-0.00372853599999999	0.08914712856	-0.2020178718	0.06000578599
1	195081	195081	YJMxYPS	0.01035957386	-0.083593250925	-0.00098484528	0.03202682723	-0.0686460934	0.04240307536	0.030253528788	-0.01436969824	-0.065419819616	-0.00056079262	-0.00869965189	-0.004156175478	-0.07017322275	0.04711293015	-0.05100000058	0.00600767119	-0.053553286447	0.031799491504	-0.1801910422	0.06181264628
1	195579	195579	YJMxYPS	0.000883780864	0.07130855112	0.0216444884	0.04858234455	-0.00603943161	-0.000726344399999995	0.03550061172	0.00660300619999998	0.009528918582	0.043483279328	-0.00592592896	0.06563616418	-0.00912982615999999	0.00825192823	0.008726660098	0.01575063705	0.051602774986	0.03174402274	0.08413098188	0.00846126886
1	196192	196192	YJMxYPS	0.05241609716	0.0593277271	0.0531980857	0.03117105328	0.0570148134	-0.01208250492	0.03370481215	-0.03260356141	0.06598321862	0.14454643	0.08266923257	0.07992339833	-0.00670517310000002	0.07484211678	0.0569897913	0.0681216039	-0.00542515070000001	0.1349756496	0.0690958939	0.06394883939
1	196617	196617	YJMxYPS	0.1834382285	0.26654151037	0.25634448331	0.13554248204	0.096641165699	-0.039466878147	-0.0445683032	0.02294122193	0.17276171911	0.2622195428	0.1803827733	0.18440987662	0.10297677285	0.1038285021	0.09015292402	0.16199398549	0.026134459941	0.10046934511	0.05105363278	0.01919315273
1	197069	197069	YJMxYPS	-0.0698559112	-0.050103431839	-0.050796169704	-0.04274419104	-0.0541997117	-0.0116301876	-0.0393270823	-0.0877800468	-0.05806888422	-0.07454999638	-0.04430600888	-0.01741349229	-0.14942612244	-0.05353972432	-0.0442845099	-0.06575001675	-0.04236781646	0.0270691781	0.0791004508	-0.022792859
1	197092	197092	YJMxYPS	0.01928754433	0.08835446644	0.05141829117	0.060445766	-0.0293319262	0.01299686969	0.01087711231	-0.016619011668	-0.03362304097	0.0940039332	0.05331392029	0.02444742604	-0.05427414393	0.00240069846999999	0.01964161227	-0.03010604879	-0.02432213924	0.05103448098	0.00511085620000001	0.08584924779
1	197766	197766	YJMxYPS	0.033455791556	0.104756559656	0.01620394705	0.07643118155	0.01437934603	-0.01591981656	-0.03317258644	-0.100132843807	0.087802279424	0.0518521194	0.02979510127	0.12284446815	0.0204129231	-0.016834920651	0.02689322997	0.06279570374	0.00295857749	0.09574271397	0.0715998744	0.07783338831
1	198085	198085	YJMxYPS	0.067845303	-0.0902389271	-0.0186608558	-0.0644322492	-0.1763079197	-0.13041770487	-0.0715879479	-0.106277357	-0.00489176800000002	-0.0655862631	-0.1013109136	0.04119625	-0.2931393044	-0.00979827060000005	-0.108641625	-0.0973442927	-0.0324636985	0.0288159433	-0.0452377686000001	-0.05794028681
1	198209	198209	YJMxYPS	-0.27909177574	-0.19620095343	-0.24394327582	-0.19063113217	-0.34108597082	0.06422089543	-0.00743353587	-0.0706767886	-0.34445779628	-0.23485098342	-0.24187379248	-0.16901699418	-0.30392451292	-0.26578094895	-0.17586429158	-0.243449075927	-0.35320902448	-0.10883156482	-0.49502987975	-0.063470003258
1	198430	198430	YJMxYPS	0.01227987528	0.0059468551	0.00621379505	0.05509715349	-0.0149800571	0.06084776328	0.03408288514	0.08384594997	0.04139231144	0.1025604144	-0.00432349043000001	0.04510917148	-0.0296609159	-0.02140909044	-0.000299480099999999	-0.020874915	0.02290209524	0.03939789464	0.0282041545	0.0047279740705
1	198728	198728	YJMxYPS	-0.122328101411	-0.0497140401	-0.186824535482	-0.12860270695	-0.0809841276	-0.1183933514	-0.17167736458	-0.1632839285036	-0.0530597104	-0.0334469646	-0.18772265714	-0.14171063653	-0.281571211293	-0.17776511201	-0.22091814185	-0.2983176908	-0.20015388919	-0.139044331103	-0.4092590841	-0.22335874625
1	202969	202969	YJMxYPS	0.02714552627	-0.0022700742	0.10480776988	0.0984183821	0.06844720387	-0.05986526195	-0.08077399922	-0.0806477261	0.00495414190000001	0.0268311808	0.04741874203	0.09610063667	-0.0542630192	0.07718056254	0.02176099537	0.0297746803	0.0092860892	0.08857608699	0.0709102161	0.04729770103
1	202986	202986	YJMxYPS	0.06719599015	0.0631188221	0.000927545199999991	0.04262026191	-0.00323565853	0.014686576961	-0.0049125606	0.00676976993	0.0082641968	0.1105872506	0.05459872314	-0.0085240733	-0.0619490891	0.03523506103	0.04693080198	0.0733109717	0.10320237937	0.0676487438	0.0181949987	0.08526464108
2	8496	248496	YJMxYPS	0.05543431675	0.1002422241	0.04866952848	0.020091372	0.0655986988942	0.117996747504	0.10421789926	0.05521003136	0.04717357512	0.051287119448	0.01765279427	0.08717458607	0.304234608	0.08995735089	0.08732727661	0.05260420613	0.06859491769	0.080829987895	-0.01788626505	0.07309886613
2	9487	249487	YJMxYPS	0.03569498019	0.02096095934	-0.023027809729	0.047646992022	-0.02142639889	-0.033223089236	-0.02433918791	-0.02559623496	0.01329492075	0.05884573451	-0.06145955053	0.04686776383	0.19218607642	0.04787786834	0.03891616178	-0.01917040655	-0.00934842168	-0.03189040639	-0.127963465512	0.00836422585
2	9950	249950	YJMxYPS	-0.06868855207	0.00619959269999999	-0.0248378224	-0.0291627754	-0.0363072886	0.04031855335	0.01547685131	0.000617531150000003	-0.0195938779	-0.03045617057	-0.04359157182	-0.02365451481	0.10297750071	-0.06272264647	-0.05416134032	-0.0477805052	-0.08361307945	-0.02629868012	-0.0377854102	-0.03175445588
2	10862	250862	YJMxYPS	-0.00801181016999999	0.01643199059	-0.00106055827000001	-0.01778026362	0.055603408	-0.024914285607	0.00550532342	-0.04296826081	-0.05827941774	-0.15390048787	-0.07490373854	-0.02089721069	0.10245133961	-0.05880801372	-0.01743805859	-0.0265817143	-0.04216036916	-0.07895125541	0.1041609188	-0.0419811788
2	11072	251072	YJMxYPS	-0.044295224775	-0.042850754016	-0.04638245838	-0.02852188484	-0.06843651221	-0.037996435138	0.02378035338	-0.03493466465	-0.040129058133	-0.05886616464	-0.044392360165	-0.05160870298	0.101754553273	-0.03364524143	-0.02302240732	-0.0452104084	-0.09959396566	0.04494556682	-0.04295702067	0.00654725563
2	11618	251618	YJMxYPS	0.04027718717	0.026627137	0.02275329772	0.04208457419	-0.0043359013	0.00577675752	-0.03758061561	-0.02655935251	-0.04138537245	0.02269251188	0.00197434362	-0.01789291549	0.19355376852	0.00739200036	0.02522198004	0.0339428211	0.02695592165	0.0082079414	-0.06619561354	-0.01711542396
2	11892	251892	YJMxYPS	0.00971982022000001	0.00423690583	0.03738661192	0.01857482733	0.0230949218	0.04828099682	0.05004889546	0.00576711971	-0.04417530292	0.0133336011	0.0125310993	-0.01271765365	0.171814946717	0.05949912199	0.01209910243	0.00980180013000001	-0.00635787901000001	0.03311074484	-0.0115350287	0.016357266232
2	12328	252328	YJMxYPS	0.01243206775	0.05026140134	0.05720162807	0.03221313331	-0.00140637260000001	0.03397091431	-0.000951976860000002	-0.021978333698	0.02439517872	0.0719540353	0.0209648135	0.01557505007	0.19266319885	-0.02381144019	-0.01200341205	0.02516926012	-0.00413475129	0.05933827776	-0.0669612739	0.0281026963
2	13688	253688	YJMxYPS	-0.219531943	-0.133001381	-0.1887487407	-0.1978557162	-0.35176488532	0.0064836784	-0.0595019639	-0.1529354593	-0.2302950828	-0.0914582443	-0.1257851878	-0.1312711647	-0.0732905753	-0.1658283056	-0.13936528	-0.1934400681	-0.22139042464	-0.1676727031	-0.242738541	-0.0778083513
2	14054	254054	YJMxYPS	-0.09039968796	-0.16372702967	0.092188527419	-0.03367923902	-0.0074390937	0.03414193301	0.00588791598000001	-0.02605473261	-0.00378982180000001	0.0243128746	-0.0420420941	-0.03792439731	0.3220423442	-0.01439179367	-0.00990801068	0.12548730161	0.0225468496	-0.0237083134	-0.0206113577	0.03959853757
2	14316	254316	YJMxYPS	0.1532353407	0.0871183519	0.2023411614	0.1403807287	0.1392015808	0.11511332919	0.208261082978	0.17227347036	0.1293181215	0.16896999855	0.1599707985	0.1562447651	0.3091347458	0.20277238531	0.1592811082	0.1396000159	0.1133413823	0.15633029265	0.1601481814	0.16848281659
2	14922	254922	YJMxYPS	0.00376355424	0.089530818	0.06184851357	-0.06475518605	0.05471257242	-0.05557251294	-0.0883606465	-0.07206364122	0.02096239536	-0.02199580192	-0.00236619622	-0.00724791474	0.12188791955	0.00851969812	0.038886914284	0.02300038403	-0.0079816683033	-0.02611395313	-0.03757124676	-0.0362226003
2	15518	255518	YJMxYPS	0.04344363384	0.02828838718	0.119328961802	-0.00808050327	0.13159487785	0.14869074333	0.0584070489	0.04763119323	0.061570379378	0.060497789944	0.08646756658	0.046055649577	0.21162082666	0.07453609558	0.06655169016	0.08505609826	0.00727897715	0.05176398173	-0.23586727763	0.08066229876
2	15726	255726	YJMxYPS	0.0100129552	-0.03210600465	-0.08540500126	-0.0466146664	0.12522874382	0.11798030903	0.04003749787	0.04570151811	-0.0651725353	-0.1152510748	0.00294792414	-0.017984177	0.15547291062	0.03367006968	-0.13351490645	0.07341513062	-0.093467839805	-0.016917296559	0.05405096335	-0.02419518678
2	16530	256530	YJMxYPS	0.00240881888	0.06809253866	0.02400675188	0.0166366484	0.058913571047	-0.023103845821	0.062857315426	-0.01969072428	0.00895695470999999	0.03103575336	0.00962850887	0.03892114567	0.18206054554	0.085092792879	-0.005473678141	-0.00102798777	-0.00829584919000001	0.00454131352	-0.02676737548	0.0652278225051
2	17349	257349	YJMxYPS	0.01688015665	-0.00278116435	-0.02296064805	-0.03514944581	0.0380334714	-0.01033371493	0.051581083264	-0.139276394603	-0.01276977993	0.0875298181767	0.05274854538	-0.02386892675	0.09343450856	0.141830038402	0.02901733949	0.00428394345000001	-0.0698416611	0.13353349972	0.0730224492	-0.10427741534
2	17715	257715	YJMxYPS	0.03496321525	0.03248501453	0.05495935934	-0.01094142926	0.034454155303	0.07296802117	0.00229418587000001	0.07872103903	0.03407198194	0.0301786062	0.053789637	0.02185411697	0.1905002254	0.03967737849	0.01540303621	0.02761195444	0.00655948731	0.04334689857	0.06643892437	0.01088195846
2	18942	258942	YJMxYPS	-0.029782565253	-0.023364914453	0.00563670722	0.0026811646	-0.02263306929	-0.01529160497	-0.02840953337	-0.02289625951	-0.01450834531	0.07002782163	-0.08276322705	-0.0288186462059	0.1897158768	-0.09652358276	-0.04766270981	0.00201779417	-0.03840883394	0.000184118549999994	0.104093326383	-0.02733826012
2	19019	259019	YJMxYPS	0.02517989733	0.03593952137	-0.03920984212	0.088348075241	0.01600534465	0.12399241081	0.03720408375	0.01752709935	-0.019794296672	-0.011115406806	-0.05610924587	-0.020741770476	0.024853833382	0.0578742131	0.027670838524	-0.02989196086	0.0448397778824	0.03002792508	0.0262682142	-0.00144171782
2	19470	259470	YJMxYPS	0.02920526002	0.0929855972614	0.07664067455	0.11399874148	0.03926242275	0.08700041717	0.07421260205	-0.0300698394	0.01297952021	-0.021175034409	0.10333000027	0.05773039748	0.17211580837	0.06089258238	0.07204303669	0.077682988209	0.037608818907	0.00235678119	0.0426905104	-0.01241855399
2	19824	259824	YJMxYPS	-0.01733875573	-0.02594993958	0.04582689815	-0.00255602807000001	0.00884316091000001	0.0435351508	0.03384046966	-0.078715068169	-0.02083011489	0.02303680971	-0.01289392608	-0.03638934857	0.20645341334	-0.04573228993	0.01020986202	-0.03161504975	0.00521769526	0.04619642771	-0.16070716493	0.0093055591
2	20592	260592	YJMxYPS	-0.010487864944	0.039136890878	0.0271060771144	0.004451382919	0.03635062297	-0.00836149930000001	-0.0124657248	-0.04604214053	0.043630817309	0.08801125299	0.05948718075	0.016143208584	0.19365460165	0.032831285712	0.03205786408	0.037978708293	0.00930686644	0.029241315	0.044609806735	-0.0105112998
2	20844	260844	YJMxYPS	0.02921654322	-0.00332153713	-0.01419776882	0.031291803948	0.01857979586	0.06162583367	0.07269039348	0.034628657194	0.000211136899999999	0.04685292407	-0.03338591364	0.0371858429	0.14301834223	0.01902540171	0.020876427174	0.01537625494	0.053183558421	0.014673958364	-0.0674769408	0.00550432224
2	21460	261460	YJMxYPS	-0.0662495119	0.07577026919	0.056459445	-0.0551228905	-1.28030000000057e-05	0.05699575591	0.06891175035	-0.120057541106	-0.05599454392	0.0733597413	0.09997828319	-0.01008999021	0.1466161138	-0.02856110551	-0.0277117318	0.0180813288	-0.0523612009	0.100680882106	0.0323372543	-0.01198628994
2	21880	261880	YJMxYPS	0.06357686501	0.05233244385	0.08352033624	0.04886240259	0.00586250799999999	0.08295817849	0.1112537266	0.12916350536	0.04505401647	-0.0192522339	-0.02288554441	0.07940309561	0.27698015063	-0.000968054910000002	-0.01490739928	-0.0104452509	0.0318199692	-0.0244811114	-0.0240015513	0.0838190684
2	22279	262279	YJMxYPS	-0.0605159172	0.000437254100000006	-0.0764205456	-0.0574225819	-0.0701812337	0.03537946145	0.00988548537	-0.000381045499999996	-0.0295421416	-0.1122544575	-0.0805015764	-0.1009458975	0.1259014161	-0.0894833124	-0.0489385747	-0.07522438	-0.0594887273	-0.0165869492	-0.1625327108	-0.04137483689
2	23233	263233	YJMxYPS	0.05252226788	0.05282370746	0.03102933137	0.04781450608	0.0647019344	0.12248458416	0.06835157773	0.103167594308	0.02341763698	-0.0424781507	-0.0060965268	0.05837691371	0.202902823785	0.06083715511	0.03353709706	0.01475271558	0.04725140512	0.06531268303	-0.0199350039	0.06957278266
2	23629	263629	YJMxYPS	0.11911157205	0.03827715245	0.08783912392	0.05777009913	0.1616709681	0.07011522822	0.064204962391	0.020803127397	0.02603611792	0.07263169894	0.09014032657	0.04996163495	0.297073722119	0.075395756188	0.07485223134	0.09756230792	0.06620235089	0.10257163972	0.1864876413	-0.010561270408
2	23961	263961	YJMxYPS	0.052874391534	-0.01059544663	0.01890456578	0.0488611238754	-0.00868129796	-0.024336931655	0.12805847768	0.00375563012000001	0.02558296492	0.01401005748	0.06199041032	0.00263499157	0.2369303049	0.06573182547	0.02913768274	0.00220210611	-0.08901452405	0.03046445611	0.07389971589	-0.12745059941
2	24532	264532	YJMxYPS	0.05941713865	0.03738983156	0.10613771991	0.17213617699	0.124803163211	0.06067438191	0.104653357806	0.09287054713	0.11086956652	0.10578626684	0.05916662052	0.163716508675	0.2193889531	0.1037202348	0.08382440762	0.14150172725	0.08543710635	0.04849508644	0.24125409806	0.10607853739
2	24601	264601	YJMxYPS	0.14217595044	-0.05346702104	0.08643073412	0.027676519667	0.00389748620000001	0.03488146063	-0.00468221889	0.02032878783	0.02315490911	0.04549308269	-0.019636817149	0.07085369042	0.21549662988	0.0926359688	0.02429638925	0.00282227981	-0.08010859203	-0.08623121781	-0.0169643606	0.02277017666
2	25345	265345	YJMxYPS	0.020702468427	-0.004982895025	-0.026970784635	-0.0042173132506	0.0511564436	-0.026299578818	-0.02931837683	-0.077063408728	0.022760439518	0.023229076584	-0.024426984955	-0.03868784349	0.17767872066	0.017037254745	-0.000732300879999998	-0.03666750733	-0.0643848216	-0.05659628352	0.12580041107	-0.05269965592
2	26029	266029	YJMxYPS	0.019552482267	-0.001521889989	-0.02494846444	0.021590075236	0.02404350126	0.09092300833	0.1333324563104	0.11219441078	0.01066107038	-0.03176569718	0.05089415809	0.03437857769242	0.12443157398	0.04269042071305	-0.04353175713	-0.00184446909862	0.064791653777	0.05230744452	-0.0105592327	0.01596726784
2	26272	266272	YJMxYPS	-0.00155326065	-0.020790643191	-0.01144245983	-0.038010674463	0.016165347053	0.095390726	0.04620551876	-0.01966251098	0.04302089705	0.0232711824	-0.000246607679999997	-0.022923485816	0.16675867295	-0.04278076678	-0.06378163894	0.000571094580000001	-0.04035591456	0.02956074969	-0.00552444695	0.01110838819
2	26500	266500	YJMxYPS	-0.09218422011	-0.08163742092	-0.08329625149	-0.0636690282	-0.0536811234	0.03154857385	-0.03082872136	-0.07745900633	-0.12690626087	-0.0588970419	-0.03460225121	-0.05081288709	0.0986172203	-0.099796748351	-0.05662669214	-0.06895425127	-0.09474247426	-0.000152141699999997	-0.1633024196	0.05406188922
2	26815	266815	YJMxYPS	0.11670210022	0.102578135648	0.1014908823	0.07388082115	0.091586562522	0.09037036334	0.05828166972	0.05280727468	0.07329677742	0.11259251296	0.10891801058	0.04353837805	0.25314052402	0.07408377608	0.05083301629	0.11390932801	0.05014473883	0.03291998231	0.01868900291	0.04944493415
2	27232	267232	YJMxYPS	0.0102566272	-0.01425055923	-0.01838196584	-0.00658352332999999	0.02903535546	0.09520329497	0.04413966744	-0.0048882623	-0.04551518865	-0.025742887558	-0.03076551198	-0.03361410943	0.19427697619	-0.01793523786	0.01719655187	-0.00136175516000001	-0.01514598207	0.03922431125	-0.0062745459	-0.01232105072
2	27850	267850	YJMxYPS	-0.1820474719	-0.1855018106	-0.125975066	-0.0708126379	-0.1551088619	-0.0692739987	-0.123442484	-0.129068370011	-0.2419070299	-0.2000074869	-0.2471603394	-0.2064726634	-0.1602425203	-0.190347363	-0.1691737742	-0.2590712978	-0.2968800611	-0.1940905225	-0.1063825662	-0.1246200586
2	28614	268614	YJMxYPS	-0.049061445174	-0.03814940009	0.00948337996	0.00652942064	0.01102926987	0.01688952109	0.0231254818	0.02169457877	-0.04001059319	-0.01542800285	-0.04345409111	-0.11627476629	0.27208402158	0.03652810368	-0.01054066366	-0.0171877125793	-0.13289544471	-0.012062987868	0.0376187317	0.03791225353
2	29111	269111	YJMxYPS	0.00809491783999999	0.05185207054	0.05251979605	0.03161280644	0.0393000427	0.01198270018	-0.023482392239	-0.02602643444	0.02197515244	0.06586041548	0.06465721583	0.01090505123	0.17537602149	0.074905177917	0.04838934577	0.02008958564	8.94189099999998e-05	0.071343491484	0.11836585672	0.027323949969
2	29286	269286	YJMxYPS	0.07149354882	0.0599878146974	0.0728632104612	0.11072738733	0.09268192609	0.1352269188	0.03507708048	-0.00307377923	0.106498691	0.20087135363	0.132630587941	0.08207747879	0.3462853891	0.1103239576191	0.06353923393	0.097244657388	0.09175814231	0.11309553801	0.090303087243	0.05061790178
2	36259	276259	YJMxYPS	0.0365672864	0.01887709817	0.00585087619	0.06235707417	0.05202500436	0.023980364	0.0013678745	-0.01069115111	-0.00787567405	0.00033069049	0.033122371273	0.01498552336	0.20244451163	0.00952483678	0.04022265284	0.112684378414	-0.0225530383	0.09347320392	-0.000567981979999993	-0.00153800166
2	38078	278078	YJMxYPS	-0.00281523424	-0.051853569955	0.00557180425	-0.048219477538	-0.03110236466	0.00997956446	-0.03976228545	-0.001354664583	-0.10653220739	-0.03387567499	-0.05305664594	-0.01108876435	0.104249740184	0.05666687098	-0.03395812303	-0.067329266831	0.00283498924	-0.0060982122	0.07984033893	-0.00578685848
2	41179	281179	YJMxYPS	0.1354892817	0.1395185768	0.089940878	0.1041039487	0.0806504688	0.14794287617	0.0664808202	0.0598984426	0.059929856	0.1261702245	0.1028535945	0.0445976119	0.319643274	0.0774019844	0.1242348844	0.1284550374	0.0166076492	0.0940592537	0.1214746752	0.1017220253
2	41711	281711	YJMxYPS	0.13482967454	0.05205576742	0.03145797587	0.0706637531	0.1625626281	0.07476500748	0.06986276704	0.00874118760999999	0.09736812323	0.0750670729	0.04453103847	0.03486418653	0.12585200746	0.04722970892	0.09008417982	0.09980048738	0.11596636541	0.12235775007	0.4810578862	0.14408830614
2	41763	281763	YJMxYPS	0.05741338141	0.09538753802	0.0419770863	0.07955259198	0.1330923376	0.15006021653	0.052689679039	0.07497374895	0.06915905343	0.10849761721	0.10454275834	0.07511273423	0.312308333709	0.076676532603	0.13105621648	0.081560328618	0.03029259487	0.062591686031	-0.0335784957	0.04963531437
2	42435	282435	YJMxYPS	0.13966816188	0.08179091505	0.061070388271	0.10391540797	0.00369029416	0.14926397715	0.12624616414	0.03978934071	0.1161735014	0.13742291892	0.09901491716	0.052242487842	0.3327559442	0.10436248223	0.08508649568	0.06688230032	0.17574219565	0.13066095218	0.24454992133	0.10989547617
2	42833	282833	YJMxYPS	-0.01110264439	0.09014904446	0.01150140304	0.03918199059	0.04385492442	0.07136001176	0.06558226135	-0.051822266544	-0.00219696867000001	0.05009463346	0.02342231695	-0.01314154988	0.25176839664	0.06511419698	-0.0389436659	0.01411080883	-0.01540999721	0.04292696506	0.0243351158	0.05628206706
2	45175	285175	YJMxYPS	0.00419208501	0.00211519558	-0.03584871174	0.01581172141	0.01515626266	0.00111803742	-0.02424887217	0.03777450613	-0.02236066864	-0.02999698739	-0.004670807521	-0.01917821191	0.143919040426	-0.06091719339	0.02186493042	0.01329819526	-0.00973358327	-0.032892617738	-0.0757704186	-0.0200357137
2	45821	285821	YJMxYPS	-0.00172027364	0.019561174626	0.018776347606	0.037666607663	0.18897818492	0.052944398784	0.10053847884	-0.002876071373	-0.033268487667	0.09525119022	0.013316016049	0.0201387097388	0.2718372247	0.08007497429	0.04355066016	0.015782806197	-0.0128175639044	0.070425256121	-0.09416822551	0.07335851752
2	46774	286774	YJMxYPS	0.07995341433	0.06661390209	0.15542700017	0.17092999103	0.1450220088713	0.07762850659	0.10903338692	0.0420229185	0.04526425839	0.14329871303	0.043356353522	0.086999860174	0.2865835829	0.15469593907	0.10759012083	0.12368652026	0.02378405689	0.11672875355	0.11320981754	0.05682609539
2	47194	287194	YJMxYPS	-0.09837886222	-0.000772569519999999	-0.13748316356	-0.06753514651	-0.03868622954	-0.03733974425	-0.03882528333	0.01253064436	-0.10344941675	0.01269741505	-0.06257717624	-0.09100524683	-0.14937653895	-0.08678600929	-0.16458666501	-0.06669915023	-0.01725644962	-0.071678801116	0.01932074542	-0.07308183902
2	47897	287897	YJMxYPS	-0.06473260142	0.024842681809	0.00415576012	-0.01498266959	-0.02891115265	0.0109086603	0.0267018423	0.04100987032	0.00595356563	0.000993005429999999	0.03852964727	0.037060239772	0.09603741094	0.04193081218	-0.00245329744	0.04723830118	0.03807985168	-0.0080502663	0.01840994282	0.01268324331
2	48458	288458	YJMxYPS	0.06056689549	0.01010686667	0.04318742773	0.03011424455	0.01117765337	0.09358866152	0.08476284442	-0.00375822326	-0.02458080448	0.00368217955	0.043942563834	0.04726089565	0.14925419949	0.04768006796	0.02690958215	0.0562110479125	0.01581988168	0.02112075467	-0.05832662122	0.0528779684
2	48767	288767	YJMxYPS	0.118744777	-0.12142362759	0.01247226394	0.01990795033	-0.05112868821	0.17565266132	0.14673678652	0.13933298127	-0.06346425	-0.03250363534	-0.06705337398	-0.07503515999	0.3314296025	0.05891334728	0.07382002914	0.075598367556	-0.03700002124	0.082273528705	0.1148243351	0.06479159973
2	49727	289727	YJMxYPS	-0.034469016026	-0.00958241743	-0.01674518866	-0.02075608586	-0.050254035787	0.00310304444	-0.03463178322	0.00766626022	-0.042667187849	-0.00112950928	-0.003900285509	-0.00570624504	0.10587079331	-0.00600113301	0.01075673476	-0.00041473597	-0.032646197186	0.01632904561	-0.011708412599	0.02131012133
2	49786	289786	YJMxYPS	0.05989308113	0.04677769653	0.06443407175	0.09129494433	0.09337279033	0.01721826168	0.016988922	0.01110453581	0.04250880925	0.02980079971	0.01993697965	0.04092379101	0.31304310279	0.108217291651	0.02293405188	0.11041785865	0.08990157425	0.0761514214476	0.1101725145	0.01522172592
2	50580	290580	YJMxYPS	0.05674900754	0.015262013997	0.04602614745	-0.00757077845	0.03203944942	0.086182602226	0.07483880985	0.036559095634	0.0039476561	0.01352096776	0.0190118324	0.03946289804	0.23744700242	0.047177739412	0.0753708309	-0.00695734805	-0.02937521901	0.057773465533	-0.00573162187	0.03156231825
2	50890	290890	YJMxYPS	-0.35414342748	-0.3003673811	-0.35000565497	-0.27311453928	-0.4036216333	-0.29379946052	-0.03199824116	-0.16067091399	-0.34192481728	-0.39186234644	-0.24949772035	-0.27945328011	-0.5325896514	-0.3523350831	-0.40347683616	-0.2836553859	-0.3521072434	-0.19514561281	-0.432760574	-0.23690170594
2	50944	290944	YJMxYPS	0.077635060354	0.02351734656	0.05884815138	0.02628060285	0.0219223487	0.03516858284	0.00289086844	-0.033499853464	0.02911858894	0.10424977131	0.05923282149	0.049856615845	0.18789892368	0.03381269196	0.053476209032	0.09890717481	0.046402880954	0.0127934487248	-0.0125085383	0.0428911834
2	51259	291259	YJMxYPS	-0.0373852335	-0.019439925	-0.00762237470000002	-0.0137161339	-0.0529588986	-0.04453560155	-0.03766970721	-0.0359040007	-0.0483720896	0.0093403925	-0.0193943647	-0.033111967	-0.0140864348	-0.0648549944	-0.0349117529	-0.0156804085	-0.1045327237	-0.03904563641	-0.0776127792	-0.0213975786
2	51525	291525	YJMxYPS	-0.12553266051	-0.0471688229	-0.05265718109	-0.06289768811	-0.0783703172	-0.03487997993	-0.03091516991	-0.013763479477	-0.0505081043	-0.01201982361	-0.0270572972	-0.07793390614	0.1405545131	-0.09942345191	-0.02654937751	-0.0623898508	-0.10028388569	-0.03142183264	-0.047219979	-0.00834416735
2	52104	292104	YJMxYPS	-0.00798707366	-0.02003313534	-0.047811551807	-0.00370413129	-0.04527726667	0.021130602795	0.023197234472	-0.01093097231	-0.03148616589	0.05846074353	-0.03474880757	-0.04621835851	0.11706192204	-0.00386221094	-0.054190856086	-0.03148499386	-0.06907152082	0.060350638053	-0.09154967091	0.002143286155
2	53014	293014	YJMxYPS	0.04198523665	-0.04680560072	0.02079702512	0.07595398461	0.02670818845	0.050310180222	-0.00505962532	-0.04061855441	0.00369684405	0.034359487145	-0.01245507279	0.03006168845	0.20495864044	-0.06232890626	0.078329770542	0.06565589044	-0.00792404643	0.05069162944	0.0059375099	0.07127692921
2	53145	293145	YJMxYPS	-0.04323867825	-0.055056216219	0.00693287289	0.0904382875686	-0.037064925835	0.049582759441	0.04273994874	-0.04521533976	-0.00125513885	0.08664430223	0.027205645228	-0.00979978019	0.22471166155	0.05678689447	0.00910855927	0.00932765659	-0.02282299494	0.094235109192	0.05383986251	0.01983544513
2	54264	294264	YJMxYPS	0.00845094796000001	0.04715467295	0.01327840895	-0.04942893446	0.09314601011	0.077458862439	0.00055058805	-0.02532604207	0.0430552816	0.0661366655	0.01814956707	0.00173915313999999	0.162363869973	-0.02432873769	0.04139453005	0.08662822179	-0.00696216652	-0.00942143177	0.066386871	-0.012139469273
2	55164	295164	YJMxYPS	0.0536405665	0.0427512379	0.0394363972	-0.020091892	-0.00663603109999999	0.00923049032999999	-0.00193657267	-0.07244400194	-0.00794668800000001	0.0575295671	0.00505796520000001	0.0639927883	0.1839519584	0.0164950886	-0.0019603077	0.0221199663	-0.0771376842	0.01735589714	-0.0591166639	-0.0443870103
2	55272	295272	YJMxYPS	0.0420087716	-0.05187497617	0.02050450164	0.05935860861	0.054689249	0.07921142951	0.000768176106	0.013108164328	-0.06535979983	0.07107621396	0.02162042944	0.01183676778	0.18438712515	-0.0067344289	0.05965287447	0.09248202601	-0.000294039209999999	0.013487032569	0.0707666294	-0.0090752093486
2	56047	296047	YJMxYPS	0.05783442148	0.0204966708	0.06140267755	0.0333279057	0.0953331568	-0.000519108019999999	0.077536680384	-0.07488766652	0.00888547570000001	0.056643861409	0.08016990723	0.0012582095	0.17162130194	-0.03640414527	0.04664760978	0.0775157051	0.03343502679	-0.0243272313799	0.1493243095	-0.01708267677
2	56479	296479	YJMxYPS	-0.022149509743	0.013209262961	0.08716738038	0.09166473388	0.096471043481	0.06060280152	0.05627089126	0.01824561935	-0.0637043075	-0.01265163099	-0.021758569837	-0.01672350836	0.19488643361	0.07412513202	0.0812789926	-0.0430327817	0.039631392459	0.00287972258	0.17561879993	0.003557371342
2	56958	296958	YJMxYPS	0.0205346068524	0.008772486907	0.03757770822	-0.00460879699	0.01934227829	0.03611540389	0.08851014995	0.00286031977000001	-0.0057102051	-0.00875819382	-0.00762518346	0.029936047644	0.20914850544	-0.00452256237	0.01677454448	0.0185555957309	-0.04346247156	0.03620590485	-0.0593678166	-0.0184328723
2	57387	297387	YJMxYPS	0.01415222129	-0.13126872614	0.02949250903	0.03097489666	-0.1107083587	0.03901681091	0.14353085778	0.047131637	0.037748734923	-0.01917601812	-0.04545613626	0.07286265652	0.2792046841	-0.01343567095	0.01663646329	0.04568923475	-0.0592314042	0.04426512597	-0.0163720153	0.10377490647
2	58109	298109	YJMxYPS	0.05183370836	-0.00553795186	0.0147151630361	-0.002497118413	0.07219204023	0.0157984643	-0.078472714427	0.0009276189	-5.93145800000007e-05	0.00592946117	0.04822857473	0.032417135624	0.16812573727	0.01337126081	0.019703576684	0.061199017	-0.01400076294	0.05286124655	0.08932391259	-0.00751931384
2	58447	298447	YJMxYPS	-0.0187205677	0.0054184316	-0.02481517035	-0.0868234932	-0.05154181293	-0.01162904158	0.07414296447	-0.027964107254	-0.0291914215199	0.135301530105	-0.01468142726	-0.10578908537	0.14124538876	0.04959670161	-0.01969392061	-0.021076971541	0.02625312287	-0.00672811033	0.20201253647	0.0910403004
2	58897	298897	YJMxYPS	-0.0170369786	-0.0435709419	0.03678445429	-0.00685986449	-0.0641690524	0.022092339472	0.04587338163	0.0875834404	-0.05269159586	-0.06144721451	-0.0184930934	0.00949628633	0.27820248681	-0.0151922981	0.0247664073	-0.02561260665	-0.000513889309999994	0.00277059146	0.0536098081	0.09420969902
2	58998	298998	YJMxYPS	0.027396484954	-0.01109916728	-0.00246410377	0.007167478844	0.00252296596	0.001905699742	0.03975241983	0.01137088855	-0.064729271297	0.0345636791	-0.0051492045882	-0.047280814672	0.1511086886	0.01702755238661	0.016786488957	-0.00081173142	-0.03709537072	0.002827873435	-0.04793974193	0.021600625588
2	60382	300382	YJMxYPS	-0.0137211065	-0.1005079638	-0.0737483074	-0.1210514401	-0.15558996318	-0.03984540313	-0.10943749496	-0.1367330442	-0.085364263	-0.02445638786	0.12231977016	-0.1026112476	0.0765070157	-0.0370081122	-0.0503521589	-0.144007316	-0.17577393433	-0.00192271404	-0.009254819072	0.13318278036
2	60442	300442	YJMxYPS	-0.02052255648	0.009718421728	0.00432335283	0.01514861002	-0.05183453719	0.08173836837	0.04730921122	0.02536890337	-0.04592522189	0.0043262670919	0.0080254082815	0.013158914376	0.09446698072	-0.043145961933	0.01077049452	0.000502252429999999	-0.07756821744	0.024798381137	-0.18796698074	0.03285439029
2	60785	300785	YJMxYPS	0.09465615975	0.0443539317	0.10038649739	-0.0250914891	0.1625607558	0.1101512694	-0.1034898173	-0.0995666247	0.03588673693	0.11807229159	0.08101957125	0.089717032893	0.31504527371	0.0612948116	0.0194030872	0.05264229	0.02990149091	0.11071560071	0.17008604638	0.0105686776
2	61832	301832	YJMxYPS	0.14645742768	0.00181315441	0.14276697222	0.16311707412	0.069425544292	0.2853606774	0.21638574752	0.2434602966	0.12097141256	-0.030771303257	0.01315061043	0.1840188052	0.34202873798	-0.00621375591	0.03968600674	0.1278613419	0.05770454313	0.24508507625	0.050514315275	0.14211436561
2	62378	302378	YJMxYPS	0.00468062500000001	-0.1203740438	-0.02048049776	-0.09457084411	-0.0822486114	0.10349259448	0.11664018767	-0.01809931257	-0.0217932242	0.0391780914	0.0368393369	0.000254122090000003	0.0713392313	-0.02807890099	-0.01453963217	0.05991410156	-0.10088875062	0.074866944615	-0.0906288819	0.07302487781
2	62968	302968	YJMxYPS	0.04785743707	0.03687066448	0.02203778845	-0.000291815409999993	0.059243289586	-0.02655841322	-0.0628967982	-0.046797575	-0.01441022088	0.04249810552	0.00275791373	0.01709667785	0.2855793989	0.05840418222	-0.03325096992	0.04209725127	-0.05645069386	-0.0094144885	0.17595269526	0.01229578603
2	63729	303729	YJMxYPS	-0.0181703051	0.05747416777	0.22820663386	-0.02218310239	-0.049456548194	0.4262869109	0.2772630358	0.34667910077	-0.0831444485459	-0.024848036	0.0586626624	0.00848464837	0.22330321394	0.1335354966	0.04833673931	0.000325749299999999	-0.06500967674	0.04329003963	0.08733067839	0.15342994874
2	63952	303952	YJMxYPS	-0.03893980121	0.05939810268	0.06678179895	-0.05950986789	0.04550407668	0.15036391043	-0.00246917797	-0.02955215848	-0.020893510846	0.06576332608	-0.00296564426	0.0024435093	0.2695352862	0.01339361156	0.0274810994	0.035091799	0.03205917461	0.067077465795	-0.026810334182	0.049562611982
2	65142	305142	YJMxYPS	0.0258300996	-0.0167758623	0.000751633799999984	0.023383328	0.0528606945	0.11117287079	0.0125558365	0.05080569477	0.06656597351	-0.025916806	0.0220358823	0.00773369439999999	0.1740140355	0.00800646199999999	-0.0337403067	0.0073992718	0.04226964439	0.0384463239	-0.0110597972	0.03475603128
2	65447	305447	YJMxYPS	0.01396661662	0.031501990033	0.0415071839	0.16911685043	-0.05615374925	0.20648441084	0.2406966126	0.18991843633	0.02919813254	-0.14355081916	-0.00493616739	0.0981207595	0.14208496288	0.13707917292	0.01339985269	-0.020829467361	0.11687394771	0.03513152265	-0.22188691885	0.1517581165
2	65855	305855	YJMxYPS	0.061822836201	0.17014508689	0.05660701179	0.1265141827	0.1012845764	0.19979420795	0.092036604592	0.00758115383	0.12362223339	0.07997678329	0.05519958054	0.08188353167	0.2695689908	0.009618996	0.111501227	0.14473411284	0.126198473666	0.0678614612	-0.0890894664	-0.00027914045
2	66787	306787	YJMxYPS	0.015499765	0.04394851652	0.101539176933	0.04830724931	0.03574589298	0.079825068876	0.05987573257	0.03812208387	0.06460120937	0.054198759415	0.07427692	0.04172749192	0.18736314702	0.049652778943	0.062529670762	0.03303302271	0.01658920041	0.0928348117	-0.02303927673	0.035231087224
2	67000	307000	YJMxYPS	0.0926734546	0.1035209497	0.10384323617	0.18577591239	-0.07083468243	0.09305186483	0.08887969044	0.11132722416	0.07359527583	-0.012904269999	0.01969077298	-0.01135892676	0.3753280546	-0.0222350587	0.06178446979	0.11914672276	0.03535497193	0.07376022123	-0.0801528946	0.06349885615
2	67358	307358	YJMxYPS	-0.30920944277	0.002238938816	0.03094750133	0.013771770179	-0.12759780933	-0.0889271562	-0.1324555415	-0.1813453929	0.009103143707	0.00522535299999999	-0.10418895335	-0.18279844049	0.22663764502	0.09318140273	0.05503818039	-0.0224529195	-0.17334404599	-0.04321099989	-0.1112820392	-0.09871893448
2	67840	307840	YJMxYPS	0.048253740518	0.071218364765	0.08575541187	0.04399615309	0.03956104465	0.09035484032	0.03368230087	0.0226122744	0.01896971533	0.07675292614	0.0235171579	0.04154830434	0.18016402854	0.069473456598	0.08008696709	0.060908316614	0.00900426001	0.0167047589381	0.04415089256	0.05008574356
2	68242	308242	YJMxYPS	-0.02354755617	-0.02598057289	-0.06837809	-0.03921187927	0.00919753209999999	0.0022634584	0.000651437800000002	-0.014186199778	-0.03186278417	-0.01864317379	-0.0166455274	-0.00996749468000001	0.0389561595	0.03534215837	-0.00392315083	-0.05161071437	-0.04162138974	-0.01640688506	-0.090108964	-0.02132781552
2	68864	308864	YJMxYPS	-0.13870657898	0.11128249249	0.058401657	-0.0390645032	-0.0708539899	-0.04509375351	-0.08649910843	-0.044720011897	0.01782644516	0.043976527	-0.06412033995	-0.01336508931	0.00634364900000001	0.0190278074	0.00918581719	-0.0440128679	-0.06505880229	-0.0448008367	-0.0886696237	0.0448444688
2	69645	309645	YJMxYPS	0.10412127502	0.09040694236	0.11581370967	0.05676804687	0.143914555	0.15939072878	0.10232142361	0.02435361253	0.00302335469999998	0.10298987817	0.0695735532	0.086942442783	0.206356322	0.16645288308	0.124787166548	0.06410047162	0.0190647365	0.05450765566	0.1356020482	0.02810737996
2	70166	310166	YJMxYPS	-0.05647533372	-0.06564724598	-0.041043925	-0.02599016932	-0.0635115463	0.06422887182	0.02000461048	0.000625775709999998	-0.0794964777	-0.06153454665	-0.03341401243	-0.04036502266	0.06423437588	-0.00418003074	-0.01316701296	-0.07004182524	-0.04829426825	0.008758968831	-0.1135873375	0.05920209676
2	70417	310417	YJMxYPS	0.21399027763	0.1692539245	0.3845367712	0.12226122674	0.23587464786	0.1564513019	0.0749487554	0.0222369056	-0.0076008536228	0.30458054869	0.08872683023	0.16764224592	0.2809798669	0.0295391131	0.23222608667	0.077235251636	0.14464852047	0.05589433128	0.00201037873	0.0342578636
2	71273	311273	YJMxYPS	0.03297431361	0.1203875689	0.05919366333	0.10456126662	0.12916097485	0.09790835587	0.10765703366	0.03366678238	0.038225225122	0.07102705299	0.052129793	0.04765865985	0.17432719852	0.05199979197	0.04425403886	0.081558124128	-0.00353558495	0.08864553786	0.0535289356	0.01694959433
2	72206	312206	YJMxYPS	-0.0851230157	-0.0566899839	-0.0704891399	-0.1209742469	-0.109499033	0.05211290261	0.0596947572	-0.00563919995000001	-0.0943580229	-0.00340069210000002	-0.0861552527	-0.02641483	-0.028429805	-0.095867978	-0.13856500763	-0.1073782982	-0.0354255609	0.0756155764	-0.2781768503	0.00570405440000001
2	72519	312519	YJMxYPS	0.007743048383	0.02849929883	0.012156485	0.051128639703	-0.02890129546	0.00562512283	0.03012265189	-0.02913231584	-0.0392576472	0.01374349919	-0.001295872434	-0.0222514724	0.128062096543	0.02029891335	-0.05230719229	0.009603511742	-0.07239987352	0.03481794948	-0.0658484733	-0.02489517781
2	72591	312591	YJMxYPS	0.16091715198	0.13584671609	0.13810702632	0.1068094679	0.1543982638	-0.0243814578	0.04020695077	0.165215394404	0.12353372725	-0.137177475606	0.05249668104	0.13571372401	0.25378525173	0.104353112353	0.10480757589	0.1297604811	0.13393096709	-0.01601188973	0.3234772533	0.04077225073
2	73469	313469	YJMxYPS	-0.1643382798	-0.05634819949	-0.01950582272	-0.1089741829	-0.149920451	-0.12719832717	-0.22359526335	-0.064444360963	-0.05690505809	0.0155461031	-0.12747290315	0.12854370173	-0.0400527417	-0.05842267391	-0.07839507697	-0.09510309991	-0.1655024164	-0.02713171787	-0.2854476294	-0.25774221
2	74099	314099	YJMxYPS	0.0143423642	0.0595136285	0.0341708795	0.0422440867	0.00801683153	0.055606915	0.0427428087	-0.0170533039	0.0448107586	0.01691529754	0.00987856479999999	0.0119164017	0.12036304596	0.0245039565	0.0144487864	0.0485481493	0.0485110056	0.0402352719	0.00765045255000001	0.0307632323
2	74685	314685	YJMxYPS	0.07544805091	0.03002638237	0.06276856185	0.05331670173	0.05303994146	0.14620237456	0.115085318159	0.09543246905	0.00321775497	0.0100010013	0.02366245074	0.00947084347999999	0.19570186391	0.09514959606	0.02290206075	0.0786276956	0.01653458704	0.04854754972	-0.09733027762	0.093780648425
2	74926	314926	YJMxYPS	0.0104901132	0.09801276724	0.06512531819	0.02961367308	0.0575053936	0.08957968758	0.08726423415	-0.00808022981	0.0434456376	0.0501343837	0.0600618053	-0.00221377976999999	0.18469049447	0.07686859764	0.06432369571	0.0716954572	-0.01318909034	0.100868381677	-0.0903604301	0.07385744189
2	74960	314960	YJMxYPS	0.0231240025	-0.01626806504	0.01087194581	-0.00872509272000001	0.01045365702	0.067247167552	0.08388857383	0.04139463879	-0.01807336254	-0.016206345	-0.022585641	0.01263707787	0.06224458394	0.02883385609	-0.00780044725	-0.02177751965	0.02180345923	0.075656119843	0.0074060811	0.05153108286
2	76210	316210	YJMxYPS	0.10132275793	0.03943250183	0.047465751335	-0.007566972557	0.10884579628	0.09420879993	0.09120541496	0.01006840385	-0.010727208633	0.07544409724	0.05094709745	-0.014522751009	0.19416970286	0.13249939124	0.06569896756	0.0503514504	0.052218680622	0.06410119901	0.12544010839	0.01317241956
2	76467	316467	YJMxYPS	-0.01536685943	-0.06165776576	-0.0165937969	0.02134021132	-0.03977444526	0.05978845324	0.00500609386	-0.04359250474	-0.00785537557	0.0376001674	-0.03378331059	-0.03260906453	0.0544073447	-0.03824206425	-0.00853076575	0.02152227207	-0.05602657304	0.08484142201	-0.0431888306	-0.03820642204
2	76944	316944	YJMxYPS	-0.0552438318663	0.001246722255	0.01472334697	0.0563673778	0.04974065832	0.14987643578	0.023927328842	-0.06286083161	0.02969985247	0.08221499934	0.0891630336	0.01272637732	0.22499286314	-0.05585221436	-0.02817194925	0.05467300818	-0.11204702774	0.12749092303	0.03736501821	-0.022305533248
2	77574	317574	YJMxYPS	0.00526280481	-0.02874444347	-0.03056569688	-0.01710254485	-0.015602155188	0.06014902349	-0.00593452805	-0.062841016147	-0.02491475143	0.03215214853	-0.01418689194	0.02500962107	0.086709584456	-0.00281647275	-0.02881974423	0.02504539834	-0.08341495069	0.02109633597	-0.044663962335	0.01202255939
2	78180	318180	YJMxYPS	0.1669093175	0.04757328338	0.18061063895	0.06718062795	0.1649744984729	0.3006545885	0.19795659517	0.26167137929	0.11193966079	-0.0018891584	0.07120347051	0.120665493834	0.2586012638	0.05737126256	0.10739715518	0.11139044288	0.017701301585	0.3154922365	-0.0935048926	0.17059780839
2	78534	318534	YJMxYPS	0.03642453308	0.023788608003	-0.00739102370000001	0.01984510456	0.02592225236	0.04448167591	0.0371509173	-0.00712063129999999	0.038908537495	0.02274240513	0.024292806028	0.08007196485	0.1374547702	0.00421349273	0.035928371412	0.03012450404	0.06013683932	0.09603596189	0.0724418297	0.0605203952
2	78679	318679	YJMxYPS	-0.00910100232	0.02946802634	0.05334983195	0.07094414501	0.03225781119	0.03815574937	0.000350394400000002	0.0469572024	-0.01120159651	0.04461065358	0.06658075909	-0.00288802551	0.11881092648	-0.05359550885	0.0145499747	0.00411467675	-0.00669985154000001	0.063329206534	-0.0533906375	0.026752456322
2	79038	319038	YJMxYPS	0.00114445020000001	-0.015990858	0.07647342847	0.0417561595	0.000650729999999988	0.06963817312	0.09951173144	0.03171061025	0.05551390164	0.1016928056	0.0477114245	0.0157368311	0.14105476297	0.00647363450000001	0.0475911172	0.06828332	-0.05573837069	0.0244159482	0.05096207125	-0.0216650062
2	79629	319629	YJMxYPS	-0.08069943972	-0.01703127453	-0.034798050839	-0.1246572729926	-0.09605275102	0.074293231411	0.00354001982	-0.06257492111	-0.07607291009	0.0440309976	-0.02102182066	-0.15903330185	0.12013552037	-0.03911847763	0.00248512731	-0.05209777251	-0.07035331325	0.11793476633	-0.18878983585	-0.07016929244
2	81386	321386	YJMxYPS	-0.03674306211	-0.21307078733	-0.19349202341	-0.28454720011	-0.08195585617	-0.2342182697	-0.20933062824	-0.23804624886	-0.10006980431	0.22562580795	-0.14782139287	-0.118345343047	-0.22561486326	-0.11469745138	-0.126543811245	-0.181081078265	-0.24478708873	-0.11291485633	-0.1935232961	-0.31005892416
2	81476	321476	YJMxYPS	0.00771905793	0.00534534387	0.01971587608	0.06959362706	0.01595667448	0.1205073996	0.1094920806	0.11270860663	-0.042016773936	-0.00869201011	0.07033795909	-0.047343406947	0.12172946465	0.06269000772	0.08115306522	0.02591741056	-0.04018365378	0.0224213461	-0.20934345829	0.138264948
2	82274	322274	YJMxYPS	-0.1007342463	-0.129532852	-0.1084312402	-0.1274387854	-0.2251639855	-0.02175543347	-0.05719838845	-0.07161349482	-0.1465187764	-0.09965051834	-0.1406558561	-0.100691683	-0.1681319983	-0.09816871221	-0.1025348368	-0.09845305963	-0.05066295611	-0.04030908328	-0.4226892919	-0.04328890319
2	82556	322556	YJMxYPS	-0.0521694873	-0.0338683763	-0.0702704328	-0.1693083353	-0.0375830024	-0.0237818279	-0.10490993891	-0.08628111167	-0.1134664873	-0.0819099272	-0.079778549	-0.1376964475	0.0142026942	-0.0912399285	-0.0972705771	-0.1456901285	-0.1728963153	-0.0411860657	-0.0691951615	-0.09789424778
2	83441	323441	YJMxYPS	0.0031190284	0.0763832286	0.0331420081	0.0809557857	0.0929834942	0.05415911619	0.0293857759	0.0176908712	0.000874154599999982	0.06056757018	0.0494151522	0.0246311967	0.1164015298	0.0506297414	0.0730664162	0.1319999356	0.0227959204	0.05933414349	0.1296327869	0.00719694830000001
2	83519	323519	YJMxYPS	-0.0533643019	0.000367535499999988	-0.0578394446	0.00508857160000001	0.00153919460000002	-0.04085768276	-0.049856379552	-0.07721248492	-0.078752144	0.0201804263	0.0313349975	-0.0327824071	0.0875727372	-0.0247539015	-0.0285082827	-0.0267597055	-0.09207103619	-0.01110567484	0.0367188893	-0.069886792689
2	83906	323906	YJMxYPS	-0.0060608893	0.019580982	-0.0225740563	0.0451730842	-0.03725672112	0.07567309117	0.03649242718	0.01603832465	-0.0229911962	0.04095086708	0.02786788209	0.00811964280000001	0.0816156252	-0.02956143559	-0.03346713432	-0.0422699855	-0.00372217180000001	0.02826017067	-0.1559321273	-0.03223485065
2	84303	324303	YJMxYPS	0.0499803894	0.01539367501	0.03018774903	0.0506736333	-0.01194348223	0.06585405533	0.06040782927	0.04926074472	0.02079789902	0.06320777085	0.03660836812	0.000785207789999992	0.09196095691	0.01938307621	-0.00284626445	0.05679026241	-0.0255688045	0.08251396286	-0.17220138335	0.04812115724
2	84734	324734	YJMxYPS	0.079120456801	0.064045893886	0.0795275467	0.02860685965	0.092584924284	0.06732894909	-0.0011914297486	0.0931937514	0.06115335168	0.0094830838	0.03388353678	0.03568004435	0.15035544628	0.10706993047	0.05477043314	0.052132686927	0.05279064192	0.0414559534	0.01523420097	-0.013297248934
2	86105	326105	YJMxYPS	-0.04088023357	-0.01163495874	0.00159396312	0.003268041106	-0.05525008856	0.009276313752	0.01510256368	0.110014187	-0.01158339769	-0.07817624348	-0.05907711235	-0.0198469862	-0.02055176586	0.0005919693293	-0.02593103889	-0.02046282026	0.0401040903	-0.048692688	-0.1930491603	-0.02833584927
2	86487	326487	YJMxYPS	0.18389943247	0.10656262657	0.159702558893	0.23747197926	0.168787059006	0.21601973432	0.134474129373	0.14449363337	0.04080143284	0.13627441046	0.19703224499	0.07222493965	0.203145571204	0.09071929415	0.11963060817	0.09094074598	0.17204065119	0.18437499869	0.16964709799	0.0813664608687
2	87014	327014	YJMxYPS	0.08244598266	0.07560497165	0.03806313466	0.00670438966	0.06514176336	0.07465101384	-0.0066078728	0.06765928984	-0.02940792589	0.07491377805	0.0925531688	0.03515003066	0.21320262629	0.02155302604	0.00418641441	0.06728604228	0.02914072686	0.14717008896	0.0738481626	0.08964083135
2	87292	327292	YJMxYPS	-0.00326165220999999	0.0319528947	-0.03762687011	-0.04086798974	-0.0172658247	0.045540137465	0.05886407838	-0.0163724822	0.0116756397	-0.01894097506	0.00837026261	-0.01713498122	0.07176647801	-0.00789300453	-0.05635996997	-0.03500946292	-0.0701002508	0.03180870796	-0.2400150017	-0.01418009578
2	87524	327524	YJMxYPS	0.00324656672	0.01546480252	0.02874841345	0.01253030169	0.00694888190000001	0.04891815315	0.06572948156	0.04183819496	0.01735686402	0.02630032533	0.04002208774	0.003244318423	0.07011434033	0.023108822307	0.00798186393	0.00475340431	-0.016742745121	0.05409142188	-0.1079451721	0.03561305983
2	87993	327993	YJMxYPS	-0.00988367803	0.0040418935	-0.008283082717	0.03172079463	0.07478817358	0.12527130955	0.06000354156	0.02556861625	0.03119226598	0.05104599355	0.03484958032	-0.012854172236	0.06598707651	0.04284075087	-0.035427468387	-0.05781228569	-0.06246801059	0.07758092137	-0.03785521497	0.05783995671
2	89302	329302	YJMxYPS	0.055389511511	0.00893095912	0.055227006463	0.02670566723	0.07783900974	0.0825759035	0.01294398299	-0.05016113281	-0.000277061750000002	0.04227052489	0.020271788426	0.06814267924	0.124353144	0.0642537104272	0.04342040779	0.029225352581	-0.07786694973	0.06445594707	-0.00706067330000001	0.045261426118
2	90282	330282	YJMxYPS	0.0358015477	0.0732275171	0.1376152701	0.0851638853	0.1236646009	0.0724499978	0.0758309551	0.0288304196	0.0280677514	0.153393884128	0.082362226	0.0170120609	0.2120012291	0.0103578641	0.0847473262	0.1001269253	0.0407701959	0.10546852168	0.0192082886	0.0570172176
2	90383	330383	YJMxYPS	0.00827360119999999	-0.032955472	0.05969909649	0.00327327826	0.09837676759	0.07540131562	0.13406445046	0.05527893904	-0.1059205288	0.00475316564999999	-0.0019134747	-0.02047809794	0.19561221129	-0.01304811006	0.02587194777	-0.01108461651	-0.01545322821	-0.01006995211	-0.0112335336	-0.000597582469999997
2	91041	331041	YJMxYPS	0.04396122498	0.08792374852	0.05649312526	0.06501706382	0.03040112583	0.08447493687	0.04176226002	0.0259533839	0.04972072082	0.08245883152	0.03610039231	0.06171901822	0.12017271602	0.04672514606	0.08423496764	0.03787353309	0.02922635506	0.07519893306	0.075790768	0.05189870125
2	91521	331521	YJMxYPS	0.0156380321	0.09643170039	0.012900673731	0.069381971018	0.0194923023	0.09612190145	0.05676275882	-0.00739178066999999	-0.00156804373000001	-0.0666792271	0.024832633396	0.03499254856	0.09676986776	0.02639007849	0.069321349232	0.05342871008	-0.08006376575	-0.01098985849	-0.1209477953	0.09155054364
2	93332	333332	YJMxYPS	0.006962491579	0.006317384858	-0.16594844572	-0.15366506099	0.13915187719	-0.0892493896756	-0.17000887562	-0.4348345856	0.006462284633	-0.081558158798	-0.020685413548	-0.154275733606	-0.0239833825	0.20747062137	-0.076296664248	-0.23938518308	-0.24858679613	-0.07794126015	-0.1138658878	-0.1314761881
2	93389	333389	YJMxYPS	0.09651536592	0.05384778415	0.09295656206	0.08704621689	0.0204711856	0.070148739134	0.00404385252	0.00915938971	-0.00753572473	0.04419074502	0.0672411488994	-0.00329296317	0.20691460006	0.10215473442	0.0934197876	0.0989156087767	-0.02196948317	0.09077582586	-0.039943535	-0.009454602296
2	94292	334292	YJMxYPS	0.05500680916	0.06574672446	0.03352561948	0.045485372234	0.063616514896	0.0434248916	0.03059988274	0.03746046676	0.01396723291	0.08626301349	0.07046748297621	0.03204424831	0.07933847081	0.1047105601	0.034714769836	0.04518347664	0.067172501664	0.10193640334	-0.02821511039	0.02239191917
2	94349	334349	YJMxYPS	-0.028948217513	-0.077454866806	-0.03019013332	-0.08746336327	-0.0082155753	0.07188333632	0.004539782358	0.00516575541	-0.01226895899	-0.08617284186	-0.06731329767	-0.057324253672	0.07357191221	-0.06226663406	-0.04516775306	-0.04719635211	-0.05639793356	-0.03139811633	-0.111365066	-0.008080887595
2	94744	334744	YJMxYPS	-0.01092749426	0.008350292487	0.081800279838	0.217057530307	0.005729326627	0.43755331653	0.3881520654	0.18490121294	0.099508940251	0.13482285437	0.14924697619	0.21014307797	0.03193840247	0.4009151137	0.14155708209	-0.01586216932	-0.005103434709	0.24012476198	-0.02658125965	0.30158037085
2	96374	336374	YJMxYPS	0.04760637721	-0.0605720967	0.00434830442	-0.01409063249	0.05134190732	0.12323462151	0.14222285778	0.04515399221	-0.00897126803	-0.04554687659	-0.01209242659	-0.0711786138	0.051943025391	0.000579718519999994	-0.11675751684	-0.04713450735	-0.0377402913	0.05167161867	0.14770498237	-0.01142217555
2	97532	337532	YJMxYPS	-0.02982003897	0.01475813335	0.129484588947	0.06034056202	0.19104152701	0.08889431695	0.12339359117	-0.0071981856	-0.07465688634	-0.03088531589	-0.189799909181	-0.038698878973	0.0261346561	0.00757349732	-0.08975471108	0.1331140731	-0.2321406675	0.06294092532	0.2777760494	-0.1509740097
2	97752	337752	YJMxYPS	-0.018900082334	-0.00827101361	-0.013647255847	-0.01957501254	-0.02347376181	0.04430386492	-0.00643845545	-0.00782824468	-0.05903135917	0.00962267537	-0.07694186167	-0.030989669251	0.06061369349	0.031131211345	-0.02637476246	-0.024468421118	-0.025420228468	0.0810977815	-0.0441306964	0.00191511002
2	99851	339851	YJMxYPS	0.036270417689	0.06583809066	0.06950618053	0.038685357802	0.075116813632	0.08816848029	0.0171332418	0.00451367556	0.040975604	0.044886500437	0.03889374064	0.03272564479	0.17793393275	0.047089316759	0.06838201551	0.08332768933	-0.015191031318	0.02308648327	0.16168343138	0.03928491307
2	100155	340155	YJMxYPS	0.037954734208	0.00640794882	0.000895827000000002	0.06263109185	0.06934312961	0.02215400447	0.05651704946	0.02187661434	0.02727806624	0.02124629765	0.042081193266	0.00661660283	0.13240809891	0.03043602383	-0.00304377673	0.055192193528	-0.030637944883	0.019679341475	-0.09932727973	0.048872030243
2	100415	340415	YJMxYPS	0.06787324755	0.07354213194	0.083876706359	0.04229990157	0.0915863998	0.12818918962	0.110830254662	0.059703160672	0.07421573114	0.0513398241	0.07276569916	0.092556871632	0.10993799901	0.101051073574	0.05010470334	0.0878460667	-0.02971935432	0.02617758362	-0.0540667938	0.05162360644
2	100970	340970	YJMxYPS	0.06874122489	0.058449631423	0.03717833188	0.09402527446	0.08188684644	0.10653147724	0.080052949502	0.0990263635	0.033430157326	0.05645720902	0.04905635672	0.0364633175143	0.14721930206	0.09872385752	0.044247520952	0.06363860206	-0.001188211747	0.05879545514	0.04966349108	0.077082326206
2	101509	341509	YJMxYPS	0.05939393519	-0.03726049642	-0.04370316874	-0.03654017169	-0.1417442508	0.09547340609	0.049724989156	0.019010445525	-0.05299475688	0.00357544208999999	-0.04912646046	-0.10976272879	-0.03082153735	0.00907032788999999	-0.0456189701	-0.05951829987	-0.0857354328	0.01033901697	-0.2500544477	0.027672844988
2	102118	342118	YJMxYPS	-0.19390818321	-0.11990477032	-0.20061860289	-0.13456445556	-0.29131987761	0.02991395325	-0.05412954007	0.01954563551883	-0.25024825047	-0.1422308411	-0.19153550375	-0.17568362463	-0.21485510041	-0.23616809151	-0.19759150145	-0.3488371532	-0.32746785715	-0.1356574314	-0.507103956	-0.14598658557
2	102535	342535	YJMxYPS	-0.09826534866	-0.11778265029	-0.07129407525	-0.08358173691	-0.0738522119	-0.006218882049	-0.068260321803	-0.10969152192	-0.02386537755	0.05629405948	-0.02585648986	-0.06319006838	-0.0500328965	-0.06676597124	-0.01615779219	-0.05319240029	-0.108979085652	0.01703202791	-0.1067570536	-0.057659333936
2	102817	342817	YJMxYPS	-0.1764923566	-0.09310074477	-0.08595209614	-0.1521011085	-0.2021703406	-0.15521812934	-0.35229355258	-0.300925897	-0.39090213666	0.0292901437	-0.12775038505	-0.01585090917	-0.1775644767	-0.3969420347	-0.1134159133	-0.1053723686	-0.3783548613	-0.10788905721	-0.5308520742	-0.06950555917
2	103588	343588	YJMxYPS	0.02328384666	-0.07355183034	0.01302772662	-0.06678197766	0.09502519	0.06626862963	-0.0057056922	-0.00519356899	0.00092184981	-0.0294103804	-0.0104985704	-0.0188584227	0.07006132379	-0.078846911	0.00821315981	-0.046033506641	-0.08664031748	0.0164735461531	0.0709639111	0.04109896329
2	103648	343648	YJMxYPS	-0.0236508925	-0.04351220601	-0.00320562186999999	-0.04630220051	-0.05222361374	-0.03748198667	-0.03220239988	-0.15078910886	-0.040936632741	-0.01977313555	0.01608387815	-0.05844280979	0.03658537292	-0.01360504283	-0.04745532515	0.00835218178	-0.08737001771	-0.05683231618	-0.0611597635	-0.05875611166
2	104385	344385	YJMxYPS	-0.04655713872	-0.03204140410311	-0.018933644526	0.01262631627	-0.02841665848	0.08214934857	0.03968601442	0.04408920752	-0.08513238786	-0.08765623164	-0.04890138191	-0.04435798694	0.067756121034	-0.066346716728	-0.00851512713	-0.048504019456	-0.077650972578	0.0387230785	-0.2471827141	-0.03566023821
2	104955	344955	YJMxYPS	0.0821954205	0.02398984319	0.05171828826	-0.02006919024	0.12453825758	0.03008324942	-0.0316663925	-0.058583505396	-0.058068450388	0.0706332894	0.00715508196	0.01284812523	0.18346385826	0.03665692536	0.04337344876	0.07117889235	0.0068696713	0.04663980594	0.0998678763	-0.015009321049
2	105451	345451	YJMxYPS	-0.031383270438	0.007884027229	-0.0575358585326	0.02966351722	-0.026116136851	0.01573410644	0.06793345624	-0.00180350029	-0.05659547755	-0.02767646778	-0.045877175582	0.047062568286	0.09032329978	-0.01085175296	-0.012129997529	-0.004442136308	-0.018234052465	0.05625924542	-0.1388434673037	0.01401093453
2	105975	345975	YJMxYPS	-0.02979862835	-0.1614445247	-0.00591754358	-0.19072312155	-0.047297729532	-0.1448000139	-0.16419756042	-0.1345797772	-0.17272066716	-0.2222526949	-0.09289799008	-0.2542232922	-0.00589124988999999	-0.07766307157	-0.027549748481	-0.09768314781	-0.11567503809	-0.12144041533	-0.3869419262	-0.12074853965
2	106548	346548	YJMxYPS	0.04316992787	0.00884774057000001	0.05505180736	0.06963632887	0.02580315645	0.11425289424	0.0911637682	0.00623561844999999	-0.06178577885	0.086379150752	0.01832669268	0.11576599974	0.13856127881	0.00315058753	-0.01602781429	0.0230582623	-0.0189175101	0.21354147898	0.21981420424	0.09584857327
2	107125	347125	YJMxYPS	0.03395851457	0.04126528668	0.05704780043	0.05359149806	0.01902405598	0.08948612648	0.0515360217	0.01877556007	-0.00655254241	0.02156347456	0.03139812734	0.06727318328	0.17988658448	0.07181751957	0.09892983619	0.0753999076	0.02084874971	0.05598988799	0.0482701718	0.05975165716
2	107328	347328	YJMxYPS	0.116284232	0.018150105442	0.026366554894	0.03811302346	0.15733268725	0.058228127895	0.03997521199	0.017757705815	0.008152691474	0.07697645299	0.0420059522308	0.05244138474	0.18601969157	-0.03156420824	0.09638395045	0.17677548913	0.046246815337	0.00237264927	0.3741704945	0.025151969434
2	108116	348116	YJMxYPS	-0.0490058988	-0.09695514402	-0.05875495443	0.10950885798	0.112888733854	0.08968470648	0.11248992028	-0.12226106787	-0.05167809462	0.0222316993	0.12738173354	-0.03787215767	0.06681809155	-0.0085182496	0.0361479808	0.0029726887	0.03455829449	0.10508854183	-0.02543975959	-0.0347757128
2	108512	348512	YJMxYPS	0.01744408806	0.01029296537	0.01277477785	0.00494702012	-0.0227827684	0.02866880293	0.01262831492	0.01773252395	-0.06407836734	-0.000464639660000002	-0.0018010076	0.01261071772	0.02629384097	-0.0235093228314	-0.02275387851	0.00487146208	-0.07549326239	0.01152027591	-0.03239438519	0.018379597673
2	109484	349484	YJMxYPS	0.059606668679	0.02197283308	0.00153936162	0.018672576355	0.04845439697	0.0385596713	0.05809858925	-0.00834844581000001	-0.037600223963	0.02285903362	0.00781960399	-0.000226229009999999	0.13073598481	-0.00524974837	0.03305917358	0.046037113927	-0.04417725538	0.03639868832	0.0538210258	0.05658478011
2	110030	350030	YJMxYPS	0.03398273088	0.025468114423	0.0352751086	0.1762999453	0.11872982671	0.17489339808	0.0042141577	0.1153981319	0.034322778035	-0.00410810995000001	0.02959763144	0.16270758968	0.12397787635	0.09850713887	0.08844448621	0.01232191735	0.03824393695	0.00181167142	-0.0860254217	0.0845935179
2	110552	350552	YJMxYPS	-0.00196095357000001	0.01974207872	-0.01762412553	-0.00021457666	0.02169081861	0.07071780904	0.07090445822	0.04514372149	0.00918541171999999	0.04469433016	0.0132869981	0.03334826716	0.086677098504	0.00306298686000001	0.00498141903	0.01837188773	0.02828114377	0.000758857900000007	0.03869913859	0.04652206021
2	111117	351117	YJMxYPS	0.03721288398	0.07698392351	0.0333420907	0.01120355251	0.03874915175	0.112053873911	0.117847585361	0.073467775086	-0.02057217322	0.06575737613	0.0617068026	0.01481365355	0.1254040691	0.07445595059	0.07155398977	0.07177158346	-0.07394566399	0.0285330439	-0.00862554570000001	0.07611798026
2	111308	351308	YJMxYPS	0.02813838005	-0.00328961799999999	0.03618496879	0.04472850002	0.0745872624	0.033115715774	0.00565179629	-0.04576130335	-0.0443096171	0.08267403787	0.05363707013	0.0207094254	0.1273704585	-0.01637084606	0.02825919705	0.06430000087	-0.10379494303	-0.01782541954	0.06828798018	0.000884363819999998
2	112020	352020	YJMxYPS	0.04945203542	0.06823073342	0.08296068473	0.07149778183	0.09289581091	0.1017646846	0.15626669238	0.01811498734	0.05410983756	0.07877475611	0.10579727172	0.06426112799	0.2401194447	0.134030030967	0.08079570094	0.09463730043	0.06043016549	0.05650475591	0.0433858621	0.086800019726
2	112529	352529	YJMxYPS	0.03081706785	0.05743436786	0.03145544323	0.01803275577	0.0465510699	0.03388346815	0.03075229658	0.000321721150000003	-0.01405051448	0.06610515732	0.01996763481	0.0326717458	0.159721233061	-0.00267150693000001	0.07398056556	0.02631697333	0.01735479852	0.09348580228	0.14899242143	0.02676176325
2	113238	353238	YJMxYPS	-0.01265616943	0.008162746897	-0.01290806978	-0.009025754837	-0.03729700513	-0.0016831529	-0.00754840566	0.00229905866	0.00519774421999999	0.014462423813	-0.009660973435	-0.066843112469	0.08152811852	0.016855426916	-0.00449055513	-0.04029885708	-0.06154393849	0.00288076138	-0.0290557286	-0.017113390877
2	113455	353455	YJMxYPS	0.013576748034	0.020961562413	0.03971502991	0.025156498944	0.0065232085	0.0593326038	0.0045509348	0.02636881224	-0.03723681631	0.07121713899	0.077308136493	-0.02781387979	0.04979359353	0.07965019709	0.02592558666	0.010651541506	-0.021602978568	0.109048785877	0.0540537095	0.01898839335
2	113642	353642	YJMxYPS	0.03034060739	-0.00293315996	0.02220111532	-0.00771818261000001	0.06104883113	0.04291604556	-0.03492230807	-0.1156825271	-0.035370011997	0.00345440721	-0.052076750192	-0.04866112639	0.01962547186	0.01528780241	0.00809103138	-0.00488084431	-0.08275430742	0.08265581339	-0.09832218679	0.05071000052
2	114679	354679	YJMxYPS	0.0691995406	0.1046164082	0.140668106	0.1159487294	0.0779128383	0.1871290825	0.16695524191	0.0965700902	0.0610169693	0.0293234965	0.0822242401	0.0911269307	0.2311768417	0.1609852454	0.0231257737	0.0789272366	0.1770892019	0.07553783638	0.1875881326	0.11289537712
2	115244	355244	YJMxYPS	0.049070366476	0.04384538685	0.039187765331	0.026832762881	-0.04744798921	0.06391726968	0.0381756966	0.08324849831	-0.023269842406	-0.06789225033	-0.02221541292	0.03441549189	0.134807290589	0.04625279791	-0.009205937757	0.0556757232	0.02065600984	-0.03470900274	0.0338539391	0.00920412205
2	115638	355638	YJMxYPS	-0.06305126436	-0.02099485783	-0.036220647984	-0.049907345043	0.0188101389	0.0049575114	0.01433529576	-0.0905753043	0.0137874701	0.075705526	0.00955164021	0.02456828394	0.13358505305	-0.04988121618	-0.02867435067	-0.03965394349	-0.05566919283	0.02528366217	-0.0143632121	-0.03786949173
2	116041	356041	YJMxYPS	0.00494225321	-0.005256190873	0.01810653672	0.06190901348	0.01132693572	0.15720970387	0.06523277203	0.05493154741	-0.032934858162	0.01166863434	0.06521537378	0.04894955655	0.08909247756	0.032369921907	-0.02059563522	0.03875648235	0.011200299917	0.10662058918	-0.08320621001	0.071147306252
2	116479	356479	YJMxYPS	0.06950236262	0.147924610682	0.096624401873	0.14612548314	0.20637747158	0.134299292647	0.14578935912	0.07343487148	0.1042998838	0.15311143397	0.11101057639	0.07133450625	0.24125456588	0.13455640233	0.16974181038	0.15012047318	0.08332236001	0.17897075393	0.10714439475	0.063350380403
2	116835	356835	YJMxYPS	-0.10902690916	-0.057021547	-0.1232114668	-0.07888152947	-0.1099280358	0.04363518271	0.03157881098	0.00655557919999999	-0.10757236986	-0.0747142261	-0.0831627335	-0.04851534572	0.04681597106	-0.0034264463	-0.0136903029	0.00673602780000002	-0.09871283121	0.00769890976	-0.1556405026	-0.04128308089
2	117249	357249	YJMxYPS	0.01371624036	-0.02084351082	-0.00348046486	0.0030261393	-0.17335627427	0.07900235188	0.02601831034	-0.02173145357	-0.06602451491	0.035392475121	-0.000570956089999998	-0.01745518716	-0.053231032909	-0.01335361034	-0.0346091195	-0.04544465397	-0.09519189627	0.03945348587	-0.31938991901	0.00964918845
2	118292	358292	YJMxYPS	0.058183223	0.080009278	0.0826128161	0.0546357932	0.0135351417	0.075045941117	0.01508582814	-0.026206298	0.0398076945	0.06165547394	0.06931568052	0.1282236781	0.0916252625	0.05974544896	0.0573280197	0.1116803822	-0.005998686	0.02200356131	0.0464273209999999	0.01702697434
2	118460	358460	YJMxYPS	0.024766484337	0.03801838592	0.004620379	-0.00393733274	0.04297338548	0.06679110226	0.011789500319	0.031911121477	0.031166591	0.00725771454	-0.00506716859	0.02388762196	0.07284146944	0.047225783242	0.00987337792	0.045144163506	-0.02678421079	0.05498273989	0.0253686183	0.04636633113
2	119106	359106	YJMxYPS	0.03010004942	0.05852761755	0.04558545827	-0.0276463498	0.10881981181	0.12921062888	0.03908150361	-0.09902493405	0.0087157824	0.13136808665	0.04402163128	-0.00202899446999999	0.241398988642	-0.00997774593	0.06368862159	0.03856229643	-0.00522372051	0.1320452194	0.11501610386	0.00911628345
2	119742	359742	YJMxYPS	0.237258794	0.2027216649	-0.3107253678	0.00457696569999999	-0.0019829153	-0.019782745	-0.072124004	-0.2324025437	-0.4317326251	-0.1291898111	-0.1570979215	-0.1040754504	0.3232882433	0.00995720529999999	-0.1392091057	-0.1438373977	-0.1936414804	0.1833339372	0.2578350687	0.1695639569
2	120704	360704	YJMxYPS	0.08081163329	0.09105540301	0.13804452721	0.13770058984	0.2300323404	0.01396173353	0.0340252365236	-0.0521611366	0.10438364713	0.12393030071	0.17147094866	0.06383892504	0.16737450245	0.00256457626	0.07315835725	0.0679412361233	0.02269629806	0.14447589117	0.29454927786	0.12449873285
2	121104	361104	YJMxYPS	0.04506215838	0.02875698561	0.03827340349	0.01686818896	0.02784592595	0.05190911763	0.04462708748	0.04321566431	-0.021601605803	-0.01557008828	-0.01299765093	-0.000455270130000004	0.061090580084	0.01388168514	0.02366241869	0.03813361637	-0.06076870589	-0.03555508781	-0.0450985991	0.0207188599
2	121544	361544	YJMxYPS	0.1002994885	0.1007624942	0.0706171973	-0.5158906296	0.0880349546	0.07351321901	0.10002254187	0.0595482157	0.0768143687	0.06576778684	0.12438403979	0.1052126394	0.1859327849	0.0404994569	0.055856905	0.1418517626	0.0823082783	0.1283395232	0.1270112989	0.04233963663
2	121851	361851	YJMxYPS	0.025346438944	0.03519921507	0.00548447283	-0.00729642492	0.0571558842	0.06602949401	0.0035363833	-0.08817605232	0.01721669114	0.102159190449	0.0129097316	0.01161815289	0.100176394	0.032442289084	0.03094703195	0.04649068691	-0.017906218709	0.06654695265	-0.00807668760000002	0.0145231547
2	122708	362708	YJMxYPS	-0.01851992078	-0.00280988864000001	-0.0133389276	-0.02761608589	-0.0113216132	0.060160785976	0.00213512757	-0.015876893611	-0.06110864026	0.0277084685	0.02025578848	-0.01182815791	0.0623913677	0.04895102321	0.02189024919	-0.02408057052	-0.04766306238	0.03583597133	-0.089682274	0.03788748158
2	123026	363026	YJMxYPS	0.0803637369	0.0803278732	0.0637547254	0.0843789711	0.1403507954	0.11175792062	0.1213019323	-0.04797220422	0.0610141128	0.11891666441	0.1122054727	0.0367121987	0.1745519433	0.0541092148	0.1256507196	0.0830523319	-0.0134631485	0.112900326	0.1216878258	0.05891068433
2	123342	363342	YJMxYPS	0.06279157659	0.0760011121	0.033404619	0.03250318682	0.11490032058	0.13310426526	0.11140229668	-0.00175672881	0.07366263494	0.1144634778	0.10087859957	0.01292811968	0.10888901656	0.03949755238	0.105483628577	0.11121692831	0.03239143906	0.0652848929	0.1159901213	0.00198981532
2	123767	363767	YJMxYPS	0.13753254983	0.14574940679	0.08449155312	0.09583681074	0.14370117975	0.2138119874	0.18137898837	0.0330498127	0.0697979268	0.15864833132	0.16765549406	0.12348941912	0.21338552617	0.11589955307	0.1252452277	0.0934104778	0.02033843241	0.197104884	0.09322336703	0.14382735395
2	123998	363998	YJMxYPS	-0.010758049	-0.0236456489	0.0289596866	-0.0194681485	0.00270187259999999	0.06641024859	-0.00900556667000001	-0.04951887009	-0.0359263374	0.0546596079	-0.0205559446	0.00299573930000002	0.080408131	0.0022822517	-0.0134050669	-0.0193528682	-0.012888065	0.0800014566	-0.0203333598	0.06689566969
2	124459	364459	YJMxYPS	0.015683716344	-0.000929964490000004	0.0186621115	-0.04375079451	0.08379411775	0.00677966030999999	-0.00228810410000001	-0.04933246693	-0.04012613419	0.01717605211	0.04535359633	-0.0132194432	0.073755222729	-0.03593691309	0.03681240092	0.02852355032	-0.06934552692	0.08493721445	-0.00623575404	0.118635307059
2	124969	364969	YJMxYPS	-0.04960129877572	-0.07020621111	-0.049701073485	0.015685155016	-0.0143371376	0.14028277659	0.017688889563	-0.06083257103	-0.05067951954	0.07157717375	-0.00853491856	-0.05840115599	0.062140809583	-0.022957181627	-0.04457622821	-0.01551360144	-0.14609134514	0.03341850633	-0.1934130933	0.002003475771
2	125789	365789	YJMxYPS	0.08876424358	0.09951729894	0.055264293596	0.017827896501	0.035201293723	0.10782923632	0.09383736544	0.116440226349	-0.000808279169	-0.00435913112	0.064981608856	0.02336183575	0.12436622047	0.054422498956	0.012203489789	0.04881217984	0.05347237597	0.10368463891	-0.04666343704	0.074018863825
2	126083	366083	YJMxYPS	-0.01018074837	0.000542720830000003	0.085035530696	0.033929853	0.03089410828	0.10415811308	0.054286904	0.022154553	-0.00327347738	0.02598631506	0.03911984999	-0.0090861071	0.16994100524	0.04760244946	0.059620728896	0.022929037124	-0.05501695756	0.036266971219	-0.00729901686999999	0.05873217349
2	126338	366338	YJMxYPS	-0.0229533256	-0.02371001897	-0.05745296602	0.0134176508	-0.0130380016	0.00515642778	-0.00952336038	-0.02833074086	-0.0920759926	-0.04354246561	0.10388339721	-0.0206193235	0.17338544938	0.02760001331	0.06590294091	0.06744204186	-0.08012989186	0.03919073757	-0.0086855907	0.07596304732
2	127028	367028	YJMxYPS	-0.0152736283	0.0597460571	-0.050666574	0.0458908418	0.0849434446	0.037803127	0.0100833318	-0.06000104468	-0.0186238694	-0.0592821278	0.0017428619	-0.0580015647	0.0824420024	-0.0376422503	-0.0950349645	-0.0456868435	-0.0634679621	0.0903915519	0.0573354107999999	-0.0444500246
2	127608	367608	YJMxYPS	0.05977820599	0.003749579	0.07391847549	0.0513375836	0.1308765508	0.04422211838	0.01968799395	-0.03026300036	0.03327404	0.037842483112	0.0263722327	0.000392727499999995	0.1091815583	0.0278517511	0.07577522088	0.0882199468	-0.0182279173	0.082117171234	0.0557897952	0.0276565873
2	127967	367967	YJMxYPS	0.01289355876	0.02862453749	0.02400865048	0.005981134403	0.09660878562	0.06205587122	0.06277434017	-0.06701677975	-0.05595849037	0.07205418398	0.02441519821	-0.04675442959	0.1722980291	0.05543703477	-0.000296082760000003	-0.00926131698999999	-0.08784909201	0.10854238845	0.0180245514	0.03031017608
2	128518	368518	YJMxYPS	-0.0228160549	0.0290419803	0.0213841537	0.045564531	0.0289409031	0.03895404349	0.06501748288	0.03577226226	0.0132692715	0.0081006558	0.1001871328	0.0237570132	0.1095776705	-0.0373582244	-0.0137167399	0.0324464928	-0.0304620003	0.06006207895	-0.0153509663	0.09354179383
2	129257	369257	YJMxYPS	-0.12873015782	0.01865934463	0.01824747679	0.00934164736	-0.05832349094	0.04952175323	-0.035025115917	-0.04049283391	-0.08025879377	-0.032150647851	-0.03257464596	-0.04755746184	0.02357037818	-0.04781259792	-0.02757296303	-0.04564300895	-0.06879146652	-0.07012989114	-0.1746959818	0.01217489532
2	129440	369440	YJMxYPS	0.04146766912	0.07845104105	0.09877158986	0.03677690659	0.069734211	0.05049893764	0.08559092416	-0.01604003456	0.06531891438	0.09028444352	0.09414949245	0.0926046955842	0.12405520749	0.041454563	0.06815117211	0.06087341262	0.05852695129	0.09984944882	0.00766873531999999	0.073870688175
2	129695	369695	YJMxYPS	-0.17061729008	0.00945583819999998	0.0183058466	0.01419490249	0.09688829416	0.09514836261	0.08105917144	-0.07320270134	0.0021985053	0.0867697886	0.23998837911	0.041281164715	0.339818180032	-0.12243791615	0.15668059481	0.11167345093	0.09284713512	0.23637604044	-0.120086317789	0.1316468296
2	130772	370772	YJMxYPS	0.05544011544	0.10409235011	0.0682267651	0.04204427726	0.06866800098	0.02908088255	0.0598736757	0.00266748869	-0.001813177	0.06361544958	0.06348396121	0.04158281693	0.173059238154	0.051443096	0.10976359496	0.08855253268	-0.01331635209	0.0444113196	0.12882709003	0.08853711096
2	131143	371143	YJMxYPS	-0.0080339519	-0.034486996	-0.0323801286	-0.00503049419999999	0.0048572818	0.06501465284	0.03653350674	0.02175517508	-0.0517247087	-0.0676713421	-0.0219906597	-0.0145381003	0.0536473352	0.0431751451	-0.00163844229999999	0.0159252222	-0.0653491798	-0.00598120760000001	-0.0287297791	-0.0282932915
2	131786	371786	YJMxYPS	0.02722987745	-0.01178498395	0.01556613753	0.00827803999	0.065676109183	0.0494561849	0.00379410441	-0.03479784092	-0.03866462318	0.03722891359	0.02105538173	0.00132823571	0.114419788556	0.04112772162	0.01152523192	0.06724411291	0.00696633634	0.06127320121	-0.00740057798	-0.026408079663
2	131843	371843	YJMxYPS	0.0658759812	0.09340025103	0.0835466831	0.029481434337	0.14241710344	0.07710232548	0.01970023761	0.0049812051	0.065833517627	0.06973814402	0.078799857061	0.059957189	0.117649534996	0.03788145856	0.034118409858	0.07556186748	0.02980881586	0.093070266631	0.08892410408	-0.000776538260000001
2	132567	372567	YJMxYPS	-0.04569360549	0.01838754228	-0.00761319663	0.014307395706	0.085702601254	0.103438622057	0.06957361535	0.04081745066	0.017190006751	-0.03789870584	-0.032481807908	-0.01683929159	0.0890945113	0.019121313321	-0.006440642908	0.00620497511	-0.00846957344	0.030356420512	-0.025080436353	0.05094465107
2	133242	373242	YJMxYPS	0.11053151742	0.10368360671	0.09864553589	0.08923430719	0.13106286701	0.10870365569	0.115030669514	0.03608070549	0.07091381472	0.08277329982	0.09306673453	0.06679744951	0.14030329073	0.088046302234	0.104774757014	0.04324451651	0.09730660852	0.08675467026	0.1148837765	0.066221099578
2	133443	373443	YJMxYPS	-0.0440726425	-0.0655867409	-0.07148957753	-0.0430379405	-0.1001962973	0.02902309033	0.03017273034	-0.07680200941	-0.10936951888	-0.00490960194	-0.05938719224	-0.06191221246	-0.031914683	-0.03607651666	-0.0444731135	-0.0285707955	-0.09376495507	0.03992587413	-0.2434157855	-0.00119929403
2	133745	373745	YJMxYPS	0.0280303252	0.0775258029	0.0267734461	0.0704747	0.0871909918	0.08232318042	0.03158273314	0.0170581545	-0.0363663894	0.01659391766	0.0517926852	0.0229533836	0.1270010284	-0.00907359259999999	-0.00517635180000001	0.0280533243	-0.00848296039999999	0.08758660465	-0.0283686269	4.36691299999931e-05
2	134488	374488	YJMxYPS	0.0785978029	-0.0733323193	-0.06907527526	0.03964089833	0.04914535086	0.05773394737	-0.027608875417	-0.021803462018	-0.04994396417	-0.00351430825	0.03377822585	-0.05506619371	0.08680908999	0.01964448522	0.02318973204	0.098832489149	-0.08838955163	0.04038188579	0.09347162586	0.048999787085
2	135186	375186	YJMxYPS	-0.00662309	-0.0517966408	-0.0265809305	-0.04642812283	0.03709748717	0.0313062535	-0.0088479503	-0.02699920001	0.01459741707	-0.0436581955	-0.00450661920000001	0.01849360911	0.11270251925	-0.0134975313	0.00422168959999999	0.00433676259999999	-0.04243655632	0.0405452834	0.0283838955	-0.0457064082
2	135217	375217	YJMxYPS	0.0066367947	0.10882351807	0.09565408595	0.05489982172	0.0917033378	0.143769210161	0.12594678159	0.06601497926	0.0316956023	0.07093982038	0.03186446272	0.0389636522	0.22233888977	0.08601642114	0.05781924258	0.051284855	-0.01124679273	0.09264888636	-0.12349675699	0.059870591761
2	135926	375926	YJMxYPS	-0.0426286866945	-0.10771105812	-0.09151213373	-0.09415647556	-0.072791377764	0.088204895	0.04936058292	-0.00389858616000001	-0.10724721442	-0.02701145424	-0.08816711939	-0.02750492598	-0.05337747743	-0.11167855897	-0.09599407523	-0.10513850688	-0.16561639124	-0.0419407955	-0.2929913441	0.01936027222
2	136585	376585	YJMxYPS	0.0359728442582	0.01448078103	0.01271959223	0.047774709462	0.09755059864	0.08542352346	0.103540209269	0.0414582304	0.02310690734	0.06748836126	0.0770279346	0.034546802057	0.16367836632	0.035806743472	0.05064287783	0.066889227405	0.0214152464	0.10704620796	-0.10595241631	0.047818187658
2	137235	377235	YJMxYPS	0.098680651493	0.07101045987	0.06898440523	0.078035072974	0.1100773712	0.11739729597	0.07626466641	0.07113274269	0.04421603497	-0.01675110909	0.055581640146	0.04474232219	0.12406895923	0.0467826855	0.02479168511	0.05876137489	-0.02439233044	0.03385395083	0.000468476660000001	0.0806135513
2	137275	377275	YJMxYPS	-0.014880196	0.041092104336	0.13392334296	0.11436025815	-0.05436046481	0.21053674241	0.115721844755	0.202184379574	-0.0034000967	-0.13367414228	0.03173580379	0.07615159156	0.09066477645	0.1076102312	0.07715674981	0.11678136448	-0.064930356044	0.11641280471	-0.1059649462	0.08769678621
2	138071	378071	YJMxYPS	0.00507901238	0.060357418149	0.03422360561	-0.11155327454	0.0617959146	0.07353000839	0.02117851377	-0.20097673616	-0.0649718068362	0.08147650826	0.08988325782	-0.05062981447	0.142453099575	-0.03096175659	0.01179281786	0.023274715262	-0.12367861057	0.08441916276	-0.214045102	-0.02391968736
2	138737	378737	YJMxYPS	-0.008121038733	-0.02416900342	0.029578642151	0.00169572429	0.00981644492	0.1088169104	0.038958923605	0.00627525886999999	-0.038259727037	-0.06048591619	0.025257115474	7.56550300000033e-05	0.0820138933	-0.00679441199	0.00983652922	-0.032750270145	-0.08158345739	0.08329201446	-0.11219685657	0.040371798896
2	138838	378838	YJMxYPS	0.06807021692	0.0844174020678	0.032872928475	0.01251535516	0.1244006337	0.03375381467	0.05629166767	0.034964031247	0.02398494803619	0.02537973244	0.039503951264	0.020160333391	0.13006399806	0.0086617437	0.040625570585	0.02498544833	-0.0116103348	0.05839218391	-0.0954534373	0.03564519151
2	139118	379118	YJMxYPS	0.08538649927	0.10593136213	0.07951675656	0.14656803884	0.1651606567	0.30855550318	0.17920480674	0.1084020563	0.0661987783	0.03648043962	0.08515360453	0.05786511738	0.15479313175	0.16659878848	0.15651702562	0.00118405114	0.00494095116	0.1857039476	-0.0357772915	0.18641276527
2	140091	380091	YJMxYPS	0.14432177808	0.12076582593	0.17934290757	0.15121346371	0.22451625745	0.13103991432	0.14508761124	0.1026647242	0.11685110327	0.09740540632	0.11948266152	0.129677350973	0.16838869203	0.1648244730212	0.167640992	0.204720716591	0.0977625168	0.03223228021	0.21519584878	0.07967334461
2	140386	380386	YJMxYPS	0.05146681268	0.01069770355	0.06896020276	-0.00368776928	0.07181565351	0.0831524357	0.0139684739	-0.0200913369	-0.03446166721	-0.01642416413	0.08191182964	-0.00253628733	0.07434608612	0.0086515496	-0.05463360593	-0.02606410046	-0.06556305327	0.04279975691	0.09426466231	-0.0366510622
2	141582	381582	YJMxYPS	0.01156200356	0.02754730977	-0.00444486567	-0.0324589948354	0.064149298968	0.188936298909	0.01485802024	-0.03918903866	-0.02455141576	0.00971371168	0.06307853896	-0.02415270105	0.013978298321	0.045999434774	0.01474176006	0.02130042243	-0.12930939553	0.100522374	0.096485447943	0.0162639746
2	142136	382136	YJMxYPS	0.00994937500000001	-0.0523205276	-0.0698730728	-0.0275971311	0.1000782608	0.05302429323	0.10149635754	0.030579888829	-0.0381969723	-0.0607645113	-0.0445942607	-0.0641489255	0.0513249749	-0.0143629758	0.00442732430000001	-0.00698691139999999	-0.04053781703	0.02795936019	-0.00373671170000001	0.041971858873
2	142511	382511	YJMxYPS	0.046636973211	0.08219046479	0.02825834948	0.02502771159	0.11424774847	0.07795763653	0.07467281469	-0.011316802096	0.03305368474	0.04458540233	0.0646862138	0.0324960293879	0.11740628635	0.043409345102	0.01914197379	0.11383122725	0.022214149261	0.050265949958	0.05124893963	0.02836989073
2	142983	382983	YJMxYPS	-0.01845699658	-0.05166906711	0.10244790847	-0.01818073308	0.15900526058	0.10846541494	0.00325737345	0.0195996158	0.10188461209	0.01200351099	0.12232864827	-0.02585713292	0.089252893	0.0472394675	0.11254298914	0.05876524225	-0.00197552334	0.13035896703	-0.04982828277	0.071997554875
2	143481	383481	YJMxYPS	0.023101239817	0.03539541092	0.020779923198	0.00336255332	0.04369086428	0.01665258363	-0.01679217725	-0.0109942734	0.01501807919	0.06607197803	0.039842180658	0.016527020327	0.04026544788	-0.007511599065	0.0241687378097	0.0023832418972	-0.125967209089	0.07577316393	-0.0163996141	0.019714968007
2	144040	384040	YJMxYPS	-0.1206429031	-0.1230298773	-0.09018329362	-0.1332028243	-0.1742080601	0.01365001171	0.007362422377	-0.0989761487	-0.05385786158	-0.01087537637	-0.04534880856	-0.09250915252	-0.154715388	-0.04375371673	-0.06111165469	-0.08970070569	-0.1358126137	0.02964287476	-0.4248055357	-0.24378208328
2	144451	384451	YJMxYPS	0.08959498148	0.1015499774	-0.02061036566	0.03670672509	0.1330472894	0.05851961166	-0.027252754048	-0.03739767699	0.0215721992	0.0535792246	0.04308961042	0.06124316909	0.1681062736	0.06908015006	0.0216544952	0.077212766	-0.02897432043	0.08113546961	0.0714704511	0.011736347677
2	144994	384994	YJMxYPS	0.01071207729	0.000554795689999998	0.0155582841	-0.03479287589	0.0057610972	0.06378233043	-0.00878995791	-0.10659961561	-0.04189625577	0.03354122426	-0.00603967223	0.02818366353	0.0161654478	-0.00770726912000001	-0.01399977426	0.00074471492	-0.02326841985	0.05760166891	0.03625748561	-0.00865909777
2	145738	385738	YJMxYPS	0.02599266771	0.00670869074	0.09405195044	0.06713303984	0.06802723455	0.00317159529	0.03604048266	-0.01033037482	0.08050514169	-0.03736448117	-0.05638382022	0.02694598953	0.01610642353	0.14547115947	0.042452063888	-0.02369560078	-0.005791038	0.1295772501	0.0809948782	0.095414014317
2	145983	385983	YJMxYPS	-0.08475677317	-0.04019782929	-0.010270189103	0.00529494433	-0.0209204355	0.11476547911	0.00749304983	0.007871766171	-0.063456138817	-0.10340788484	-0.09427317009	-0.064609120974	-0.01488203872	-0.00952188257	-0.049936828946	-0.0799957351	-0.09263807928	0.00460433491999999	-0.24224194921	0.04780190117
2	146132	386132	YJMxYPS	0.02018887126	0.027976927777	0.068454926309	0.03753809372	0.03551380262	0.1725927296	0.11778323107	0.16697051236	-0.0896879701	-0.17705373761	-0.00675729769	0.0150993022488	0.0720132155352	0.07171117537	0.03301015067	0.036401235269	-0.062079627495	0.07676088152	-0.18718314035	0.17817596741
2	146995	386995	YJMxYPS	-0.00244247116	0.05374268712	0.11617523084	0.02702837858	0.096944719639	0.09738482264	0.0297349043	-0.0185998562373	-0.00104968405	0.04854930514	0.07516359236	0.0234014344	0.1374244416	0.070439785266	0.068229293853	0.04446386738	-0.023147592125	0.06199937224	0.09441625125	0.02000355307
2	147146	387146	YJMxYPS	-0.0023289735	-0.00334792122999999	-0.0016513863	0.03918092851	0.06142910742	0.047113472839	0.01753431015	-0.10530735741	-0.04482370635	0.03873445345	0.04014378845	-0.02491784893	0.04411292735	-0.0170077411	0.00752581271	0.00901753169	-0.09051665424	0.00127473085	0.07458439041	-0.042234144564
2	148175	388175	YJMxYPS	0.05912842659	0.03951078651	0.047846530918	0.08335706223	0.0948796123795	0.116862720778	0.06866660437	0.02705395646	0.028943865792	0.000183991300000005	0.06810346576	0.05414013897	0.09875722099	0.037608129438	0.047251452888	0.08274786873	0.00105802773	0.017318333415	-0.00431481164	0.08541102086
2	148330	388330	YJMxYPS	0.0004633664237	-0.008364029373	0.1409168441	-0.08996723767	0.00123872060000001	0.20228066431	0.14165421458	0.11188796601	-0.301319758249	-0.00626427109	0.0846446339	-0.17434649298	0.2026376182	0.13607025401	0.02809264435	-0.071864056044	-0.28739009597	0.07010626946	0.1097996216	0.0908324825
2	148558	388558	YJMxYPS	0.05470703409	0.02092689759	0.00196411504	0.02975620403	0.10077518737	0.02897423016	0.02443669745	-0.05050338985	-0.02481803277	0.05687501279	0.000636665299999999	0.00628816729	0.06417964435	-0.008096292441	0.03405068539	-0.009054843961	-0.06747496801	0.14264453273	0.0414309514	0.07054969336
2	148939	388939	YJMxYPS	-0.04281731119	-0.00875629362	-0.05748224841	-0.06446085505	0.0786924426918	0.04105129312	-0.01362671038	-0.120781222036	-0.084915988	0.00315481667	0.03012321828	-0.065048154672	0.01872007973	-0.05835149154	-0.12373728713	-0.06183467123	-0.15448454537	0.080465241164	-0.05363110397	-0.06634221222
2	149062	389062	YJMxYPS	0.07633068263	0.09225976932	0.047969540058	0.09031820452	0.17299890678	-0.060995052615	-0.02366540982	0.00655267408	0.04686060732	0.01604856016	0.0403675357511	0.10845830112	0.16448806746	0.06121845019	0.07400038623	0.06240665666	0.09295678714	-0.05121326685	0.3888386907	-5.6396349000001e-05
2	149185	389185	YJMxYPS	0.08195493854	0.0611972344	-0.01114725903	-0.04208156616	0.19656859148	0.05690493651	0.0441144495334	-0.04601795889	0.01716994936	0.0580091519	0.11327543019	0.00910768723	0.18568525227	0.12050001829	0.0692176773	0.04163766636	-0.00986732977	0.05525371348	0.2863682216	-0.017211404211
2	149403	389403	YJMxYPS	-0.01758017686	-0.01338493196	0.08957355014	0.076684477407	0.10809107389	0.04687160651	0.096826459343	0.00503101904	-0.01101436737	0.02435686968	0.052290554712	-0.06158511637	0.1050562632	0.070599925706	-0.03060063086	-0.03049790303	-0.03687092553	0.066230936	0.14961709275	-0.09774421689
2	150203	390203	YJMxYPS	0.00723003941	-0.07154297336	0.05321430128	-0.075440180581	0.17779279133	-0.03439363864	-0.09633952364	-0.0997545306	-0.050974041555	0.08953262103	0.13858391849	0.01979722059	0.12420788085	-0.02212881735	0.000369865570000003	-0.0014329497823	-0.18326522847	-0.01054136176	0.10594710383	0.03534383619
2	150516	390516	YJMxYPS	-0.0241002004	-0.02197308618	-0.02411244834	-0.01461356914	-0.010703592	0.04979503248	0.01248382949	-0.01985674009	-0.052269101	-0.06075670917	-0.03566699019	-0.00950904436	0.0025987606	-0.03351624571	-0.000428999799999996	-0.02359554368	-0.01891904231	-0.01102289399	-0.067886458	0.00220389775
2	150812	390812	YJMxYPS	0.10710049469	0.1638490952	0.18739354569	0.21331732635	0.13930084025	0.21597133122	0.19802897962	0.13294824468	0.07987352717	0.1037488102	0.18212731407	0.15893647847	0.24275221586	0.13327003478	0.14935091338	0.14986147512	0.10981784541	0.14563811525	0.1234714912	0.1404991541
2	151924	391924	YJMxYPS	0.06175576483	-0.01659502728	-0.04875813993	0.020698345	-0.03226483037	0.06985016718	0.0052882432	-0.00872115570000001	-0.06436289906	-0.030756589554	0.03080205001	-0.01376665121	-0.0202045578	0.0193275499	-0.02249198727	-0.00120924571	-0.07221732342	0.03473737333	-0.0131030307	0.0233200226
2	152024	392024	YJMxYPS	-0.04045412693	-0.03273255103	-0.05419056927	0.0166376778	-0.04095602204	-0.0090356231	0.03264247923	-0.0667206977	0.0076590471	-0.002026508063	0.00945534097	0.05716583664	-0.01142326936	0.00119945381	-0.0328215042	-0.02425883922	-0.00515481520000001	0.096637063582	-0.0130662207	-0.01889309582
2	152753	392753	YJMxYPS	-0.03331861839	-0.03512566257	-0.02899131854	0.01352304604	0.0389725599	0.0252588268	-0.0507287182	-0.09654708067	-0.02986744278	0.01300944657	0.00275837299999999	-0.03617432491	0.01278608528	-0.06417991201	-0.00475877371	0.01464241914	-0.08815300842	0.01709833396	0.08440592631	9.51677000000095e-05
2	153010	393010	YJMxYPS	0.00668790165	0.05424065122	0.06282817492	0.05104956027	0.1035567983	-0.000750830040000001	0.02900042282	-0.078909770197	0.00088394587	0.10718841606	0.08702576948	-0.02253488376	0.103774287445	0.03002608429	0.02770571859	0.07249646943	-0.0409531388	0.04149667939	0.12281389894	-0.08250435608
2	154743	394743	YJMxYPS	0.03293973659	0.06756185372	0.08480262242	0.023158289	0.10945130277	0.1034880024	0.01482705654	-0.03034049039	-0.01686981655	-0.0048857157	0.09758994389	-0.0230019037	0.11555400439	0.00214671304	0.01216436401	0.000302857599999998	-0.03723089321	0.05270787446	-0.0643973034	0.00383464022
2	155138	395138	YJMxYPS	0.0091675063	0.08643767227	0.055142965002	0.11024376296	0.11449483802	0.16951575764	0.13133458538	-0.01790981561	-0.03711444266	0.0121679765	0.046387868291	0.059362643517	0.1123464073	0.03921350845	0.09422970843	0.09275433366	-0.00159678109	0.13272866516	0.05223464609	-0.006857218834
2	155635	395635	YJMxYPS	0.00842967848999999	0.0168931832	0.01773001121	-0.00904363329999999	0.0872052614	0.16547433831	0.06231513999	0.0219477582326	-0.022035716	0.00542588925	0.07824107162	0.05440652967	0.0328012252	0.04208641726	0.03706383951	0.03665206433	-0.06795128682	0.07932614521	-0.0733708237	0.070267987483
2	156269	396269	YJMxYPS	0.0386484629	0.05354352828	0.05472949939	0.055673606421	-0.1475055145	0.17606246262	0.04033671285	-0.0120484499	0.00301290861	-0.00947121970000001	-0.05337221796	0.08110838144	0.12388480198	-0.02732131279	-0.0284623895	0.00175980938	-0.0835064112	0.001745526096	0.2257576726	0.02045254003
2	156536	396536	YJMxYPS	0.136080395601	0.14236442916	0.12170962041	0.12239625926	0.0779663772	0.154122706755	0.13349177917	0.02601606085	0.04464326376	0.16775018678	0.14371396815	0.102010708381	0.11035415186	0.10686781612	0.107704072168	0.17364247219	0.03218947249	0.17350104009	0.0254362221	0.11721249264
2	156905	396905	YJMxYPS	-0.02389396863	0.0292776062	-0.01379648101	0.0479362715	0.124431993679	-0.024768774439	0.00909318352000001	-0.05164638142	0.00680023492	-0.02224796797	-0.020222576321	0.00360322008	0.03171392928	-0.02263419398	0.03926944475	0.04892436613	-0.05489149927	0.04562146401	0.1031450067	0.031568228464
2	157334	397334	YJMxYPS	-0.01382821345	0.000774315229999999	-0.02276929857	-0.0112784953	0.06343105124	0.02155433914	0.01186000242	-0.2126722679	-0.06939038873	0.08055464063	0.00539622172	-0.049395707141	0.04649409708	-0.050667238709	-0.02357394508	-0.023068543	-0.086008507532	0.071003987108	-0.176864602198	-0.0099113745
2	157766	397766	YJMxYPS	0.07789820551	0.0194364527	-0.0517611255	-0.0248680151	0.0979755582	0.0230727456	-0.049826442397	-0.05766784463	-0.0404153433	-0.01105474052	-0.00267897509999999	0.00114826179999999	0.0983294735	-0.00908593241	-0.00856071880000001	0.0075812706	-0.0108422231	-0.00413451596	0.0827281971	-0.07247091861
2	158117	398117	YJMxYPS	0.02648106295	0.04388462097	0.03432441743	0.03374271853	0.117262895528	0.08016015083	0.10496999601	-0.07902696259	0.00143792356	0.05446407013	0.02234373323	0.01648562182	0.11613176802	0.03554529968	-0.00632906998	0.01269271435	-0.02531654555	0.0961112557	0.05036790384	0.04355248638
2	158203	398203	YJMxYPS	0.0639661433	0.0874954033	0.128429104	0.0627877946	0.0914563348	0.14006002998	0.12156026908	-0.0508079028	0.0222408107	0.1445278971	0.063393339	0.0427358863	0.1484168313	0.0615821066	0.1241960862	0.0885589053	0.0110212175	0.0873672642	0.0831960421	0.07728569211
2	158594	398594	YJMxYPS	0.0420570883	-0.0173169057	0.1063503046	-0.0731430651	-0.0362866946	0.07149964547	0.12189384847	0.06841708979	0.00746698159999998	0.0207997098	-0.0413831425	0.0703680125	0.0429386405	0.0577901566	0.0634947032	0.028401313	0.0669998581	0.0613004764	0.1957125191	0.02983621755
2	159306	399306	YJMxYPS	-0.0127638389455	-0.04306026231	-0.01788011168	0.017418186227	0.088763598	-0.00991761133999999	-0.05828964963	-0.0989114361	-0.07362192574	-0.023987206	0.04001320197	-0.02794097358	0.04119941973	-0.02489658799	-0.01808115863	-0.00310221706	-0.13774753502	0.0525788483	0.00944207389999999	-0.00155017869999999
2	159598	399598	YJMxYPS	-0.03528160347	0.05595738106	0.15466938573	-0.06440401786	0.1794880743	0.0467443466	0.0369818047	-0.041496153	-0.05733311378	0.08446565508	0.09167990492	0.03343963458	0.12482209737	0.14330412052	-0.01178030406	-0.01884713417	-0.04284270877	0.075266462225	0.0441838303	-0.09260456582
2	159929	399929	YJMxYPS	-0.097807894711	-0.20497022879	-0.18259191306	-0.0982410423836	0.0420097495	-0.0112754285	-0.00609889463	-0.0644379617	-0.0891917379	-0.05699610515	-0.05651911067	-0.06773124754	-0.0539140993	-0.070394404162	-0.09353613323	-0.000450870000000006	-0.0332127359	-0.019447442043	0.0925818961000001	-0.063077799198
2	160621	400621	YJMxYPS	0.2497595942	0.2785055389	0.2158274219	0.2271457396	0.3799888215	0.2603925037	0.2113250165	0.0593225091	-0.1467858834	0.1916832109	0.2172197281	0.2576882263	0.3784003344	0.2694288795	0.279913691	0.2201047241	0.07495820955	0.1846868129	0.432980341	0.2086545702
2	164003	404003	YJMxYPS	-0.02726619451	-0.01462731403	-0.08464918284	0.006498878705	0.11935124282	-0.0277284243	-0.023623010497	-0.13872678069	-0.01050985094	0.0484574677091	0.031727344428	-0.04791824321	0.04605959732	0.004717112608	0.00637472198	-0.04035413358	-0.04861474251	0.0594890534	-0.066771888751	-0.03951443869
2	164320	404320	YJMxYPS	-0.2104799891	-0.12755599172	-0.13708989755	-0.085907077457	0.2715235324	0.010744286761	0.08892153071	-0.0502847666	-0.18673990581	-0.16959146685	0.20682624487	-0.16213634739	-0.12764096361	-0.09415770591	-0.05032572691	-0.07503998774	-0.25291498286	0.09752796935	0.00645973878	-0.04084908693
2	165110	405110	YJMxYPS	-0.3044493285	-0.0662467858	-0.0727722033	-0.2841995746	-0.3159425795	0.2477630645	-0.04941582168	0.05177403662	-0.1454180832	0.0402002372	0.0593174409	-0.14523173642	-0.1774753744	-0.2264290962	-0.1638888337	-0.3046665919	0.2611432229	-0.2577703582	-0.6101646691	-0.1588737545
2	165880	405880	YJMxYPS	-0.036919601839	-0.070378610106	-0.01518334757	-0.005404228823	-0.04463692971	0.02612607126	-0.00054941993	-0.04947220307	-0.019999670337	0.02437830321	0.03430311300877	0.00547826734	-0.01654382552	-0.016002287199	-0.055562268213	-0.07610248411	-0.032526672645	-0.01269596314	-0.33083288662	-0.043707240254
2	166022	406022	YJMxYPS	0.01635337833	-0.0322725319	-0.05525742551	-0.00866041369999999	-0.0327072565	0.13678256155	0.0046798992	0.0258902547	-0.04615772784	-0.043349823	-0.0289429989	0.00126339702	0.0381557291	0.0072181316	0.03099049341	0.0572674105	-0.03950102506	0.08551662623	-0.1181523658	0.02296141488
2	166087	406087	YJMxYPS	-0.140877589138	-0.07701869988	-0.016541049622	-0.0651609553	0.21473559662	0.01562156855	0.10524847462	0.0823649494	-0.01143922497	-0.04132185917	0.020906261104	-0.09782114889	0.06739434476	-0.05443519422	0.13932339658	-0.02679039096	-0.02314119049	-0.0346717004089	0.0985915317	0.01110935823
2	166463	406463	YJMxYPS	0.05219645321	0.0350778182	0.0212524108	0.0826996449	0.1583052576	0.12356574015	0.06431398699	-0.02775954488	0.0052357814	0.0618035453	0.13353888209	0.05216436006	0.17898130226	0.06318220212	0.0132632414	0.0780729501	-0.0360346574	0.17222440288	0.1707155774	0.045828574998
2	166912	406912	YJMxYPS	-0.06363947271	-0.093191881532	-0.08158939768	0.01360437102	0.6822116748	0.10782383046	0.065534496835	0.00996845084	-0.11732889169	-0.08012697686	0.03447803207	-0.05441799182	0.05350744397	-0.03782863571	-0.0686137391	-0.05542783721	-0.1136630455	0.0496510323014	-0.0630025963	0.027209431493
2	167400	407400	YJMxYPS	0.1175658447	0.0932409995	0.1176671181	0.15476462213	0.1994413428	0.119664145424	0.08942140417	0.03704678881	0.0253740402	-0.0185065249	0.0603888141	0.0238097722	0.2105181363	0.0264072446	0.0949735378	0.1469317919	0.0153968814	0.12597578262	0.0643829345	0.08135817885
2	168039	408039	YJMxYPS	-0.09229573983	-0.0746156701	-0.09397198601	-0.08482255111	0.14273084112	-0.072009584479	-0.148817422329	-0.2733951487	-0.17206241645	-0.00418082580000001	-0.05378762346	-0.070291083612	0.10469190417	-0.153236731546	-0.12015315812	-0.13332519126	-0.30743145708	0.00339712487	0.11270144773	-0.13213579994
2	168282	408282	YJMxYPS	-0.09116550976	-0.035805517094	-0.07859506023	-0.06272314777	-0.00750814560000002	0.0321988546	0.0105205871	-0.069810035	-0.15861334066	-0.085822682529	-0.00677796693	-0.061553611163	-0.02401152122	-0.05789311932	-0.08337426698	-0.08201068842	-0.15347752472	0.108539962373	-0.2350224698	0.0503774856
2	168457	408457	YJMxYPS	0.02189744495	0.01444751821	0.01727374085	0.04719031017	0.074476184915	0.052480724897	0.09681456207	-0.05905030571	-0.088193250219	0.03978797664	-0.0020865677	-0.00836176948	0.069072367855	-0.00421018871	-0.04034928363	0.062589958692	-0.05434670673	0.093800309224	-0.0981192109	0.04112892566
2	168662	408662	YJMxYPS	-0.002671925657	0.04671800317	-0.062579976503	-0.034918764714	0.055499708	0.14360383759	0.15144810574	-0.0195144458	-0.04121085021	-0.1128161065	0.07686071241	0.04927378917	0.09090244504	0.021783324512	0.01151133917	-0.038413554182	-0.017958336021	0.08135917979	-0.08150474539	0.09858948705
2	169569	409569	YJMxYPS	0.021733906255	-0.0215605722	-0.01431071447	-0.03606564033	0.0190967016	0.03639398661	0.01626667887	-0.082077746726	-0.03673182429	-0.01347223892	0.040979724331	-0.0241039139	0.01882348354	0.015155456388	0.02678978898	0.02488897291	-0.11980644525	-0.0120980992539	-0.0492868162	0.03437398755
2	170155	410155	YJMxYPS	-0.44695404202	-0.5103382264	-0.33490842326	-0.64961599472	-0.5236792765	-0.30983865445	-0.3735478064	-0.26558992093	-0.3994375444	-0.26036124514	-0.41100769854	-0.52487168027	-0.6636324118	-0.44192493832	-0.42630421675	-0.50422606122	-0.44420565003	-0.233585473803	-1.0402372593	-0.24700953272
2	170323	410323	YJMxYPS	-0.11419879877	-0.19597213638	-0.19496302358	-0.26514273202	-0.182811000755	-0.00537678393	-0.02726721797	-0.242840879028	-0.2495300253384	-0.19736276773	-0.1083052227	-0.12007723921	-0.078426643599	-0.2238990956	-0.370047420512	-0.14514879194	-0.19031550172	-0.14711711244	-0.2138579193	-0.03032776904
2	171186	411186	YJMxYPS	0.0324663257	0.088195310614	0.04771873791	0.07881554895	0.0771391521	0.09646976294	0.0797446515	-0.05273242944	-0.0473278503	0.02971427059	0.083440647738	0.045570638802	0.10622274544	0.02922732268	0.063409902142	0.0232316165	-0.04770956307	0.13494621536	-0.0334165926	0.06061214379
2	171681	411681	YJMxYPS	-0.02363760649	-0.02591409748	-0.01483716378	-0.1433058844	-0.01542247617	0.05732761528	0.006015892547	0.166905578601	-0.0248243787	0.028423426688	-0.005326883776	-0.14444097439	0.004731532692	-0.21971416061	-0.0588500009	-0.09170006991	-0.04098139135	0.02672648165	-0.134166901	0.06986129604
2	172304	412304	YJMxYPS	-0.012598066174	0.068017714959	0.118815512179	0.14161873148	0.145264200875	0.112666195	0.16934060218	0.0575292402	-0.07795341938	-0.0182740559	0.08178721207	-0.02584255696	0.07283004656	0.000641218569999998	-0.00935641111	0.13363027203	-0.0554932927	-0.02660175422	0.07239095995	-0.05328773665
2	172497	412497	YJMxYPS	0.0625148384	0.0529375291	0.0951218868	0.0711719937	0.1825906652	0.138651129127	0.10241718494	-0.0109575903	0.0128469608	0.03893600879	0.09592533687	0.0596075031	0.132669908	0.0906350224	0.0594609437	0.0433160862	-0.00553635219999998	0.09913874328	0.1189688423	0.06414902579
2	173199	413199	YJMxYPS	0.1333086254137	0.2930225679	0.152743570401	0.03567948615	0.2557557713	0.19767891935	0.2639147241	0.14884579267	-0.0408759614374	0.16968681293	0.03121145247	0.17617564163	0.28652856686	0.23415991103	-0.05687440779	0.34117057956	-0.09072805704	0.19969805726	0.05178413387	0.286721218047
2	173491	413491	YJMxYPS	-0.04823498034	-0.0768103838	-0.01236660815	-0.08388547742	-0.04180391816	0.039823521549	0.0076178783	0.03640675599	-0.14652013068	-0.09444123429	-0.04174203689	-0.0045932778711	-0.01340563627	-0.040616600074	-0.08276750045	-0.04848366137	-0.08269540836	-0.04771971182	-0.09309164303	0.04435968006
2	173814	413814	YJMxYPS	-0.03277805423	-0.10141400553	0.03239263563	-0.05680913036	-0.11251602796	0.13789650098	0.0718239808	0.0391132682	-0.05868516053	-0.097656610311	0.01576547744	-0.02150240798	-0.09656886137	-0.08608785438	-0.00717830296	-0.01644797091	-0.2721692926	-0.08115118096	-0.3489959538	0.0496136067
2	174033	414033	YJMxYPS	0.21536381822	0.13665871353	0.19067266194	0.44141579589	0.2709350233	0.21928189405	0.20316914714	0.07057566829	0.0217098081	0.21939372629	0.13578353077	0.08233715789	0.21160398794	-0.01078512444	0.22332081442	0.06613471403	-0.05520635251	0.44934573055	0.2050212955	0.26786577417
2	174558	414558	YJMxYPS	-0.0416614103	-0.020349225	-0.000958690099999993	-0.0421413696	0.0299425067	0.06735436767	-0.00438900366	-0.000152682810000006	-0.05332516185	-0.125590272712	-0.0069309679	-0.0364805165	0.0162262628	0.00308456780000002	-0.0401796287	-0.00317030260000001	-0.07115937908	0.000966836050000003	-0.0383257936	-0.02831916473
2	175057	415057	YJMxYPS	0.04268901459	0.042867648946	0.078406718045	0.111283121627	0.14394203825	0.06786036867	0.04781450551	-0.02171216873	0.01146901466	0.03428050404	0.10953578261	-0.02159078051	0.08364168558	0.059842325573	0.0224136917	0.0380902735031	-0.074002423914	0.098988583	0.10100244289	0.07832272039
2	175319	415319	YJMxYPS	-0.040604842611	0.012871727739	0.03645107733	-0.00934767842000001	0.14607055328	0.15495865068	0.0795648601	-0.10431926241	-0.063362380303	0.02017491403	-0.01535606718	-0.032519533663	0.01322116787	0.001523329641	-0.018693510052	-0.0488060549	-0.12726119244	0.18798694086	-0.04026926133	-0.029273920339
2	176048	416048	YJMxYPS	-0.13285865203	-0.066981895242	-0.01267356461	-0.009184386961	0.04739175457	0.09725460266	0.0746179158	-0.03185258681	-0.0711180564	-0.030124249617	-0.06836519003	-0.03831922452	0.00063189324	0.00610252891	-0.01509387377	-0.090989922118	-0.0796966476	0.08769989592	-0.1652923998	-0.00459412707
2	176687	416687	YJMxYPS	-0.03278032887	-0.07651436333	0.000345403180000002	-0.03299690918	0.04780034011	0.09984058124	0.062901823299	-0.02454611932	-0.08069069331	-0.0092274406	0.03139610007	-0.06899299455	-0.02821062055	-0.03288987953	-0.02171559962	-0.0737286145	-0.0993067108	0.09309618436	-0.10248856148	-0.015247924963
2	178354	418354	YJMxYPS	-0.01567080991	0.031642309229	0.04133181881	0.04575788867	0.09277350409	0.08966807698	-0.00509628032000001	-0.028179059518	-0.00237473384	-0.02718758949	0.077150389538	-0.03496933983	0.043536457179	0.0146632258	0.00410748126	-0.01112187387	-0.00820896567	0.05729962465	-0.0144192082	0.09434004797
2	178534	418534	YJMxYPS	0.06543473465	0.029235118674	-0.07828391863	-0.14592506908	-0.0631853353	0.048908387158	-0.00032061647	-0.18709647656	-0.036884624167	0.01320291957	-0.052529916225	-0.14746440026	-0.02579912284	-0.06106129629	-0.096919689799	-0.17307475453	-0.16821554029	0.062741348849	0.0281074102	-0.14775069879
2	179086	419086	YJMxYPS	0.03094379518	-0.00260183018	-0.052692781545	-0.056242614323	0.0756415963	0.0775410084	0.10240743866	-0.07905718783	-0.12096006412	-0.02984670596	0.03203352348	-0.03654760336	-0.00147665178	-0.000418292962524	-0.00389121388	-0.02964923257	-0.027170410291	0.0558834887	0.0227075117	0.02134753173
2	179221	419221	YJMxYPS	-0.0426806628	-0.0200281611	-0.0567365923	-0.10645949937	0.0141923363	0.045149857	0.0207554359	-0.1132818806	-0.08372616788	-0.00758121321000001	-0.0176051914	-0.1013547483	-0.0549650587	-0.0861662806	-0.0529881478	-0.0981575851	-0.1407871505	0.0743551869	-0.0477409729	-0.0298141652
2	179413	419413	YJMxYPS	0.058624001413	0.05069572408	0.01792984302	-0.06154357235	0.08400170176	0.1044117552	0.046394584	-0.0521299861	-0.04413406267	0.01209517978	0.06125832105	0.01303135002	0.021831623302	0.0037986202	-0.00241147519	-0.018380307045	-0.04610770298	0.08906134666	-0.00410724749999999	0.0826784566
2	180103	420103	YJMxYPS	-0.0161561554	0.02404001901	-0.0199114086	-0.05681188845	0.07222422745	0.0179654614	0.0004979497	-0.16319276123	-0.06713913066	0.02119847316	0.02325071096	-0.03680121196	0.00501263940000002	-0.02926464342	0.00804044344999999	-0.0124911613	-0.07781286418	0.03294481301	-0.0695517135	-0.0423535951
2	180610	420610	YJMxYPS	0.10075902622	0.05001078699	0.068005574514	0.058443329001	0.13908932202	0.09496993172	0.08158360805	-0.05466143264	0.08171901863	0.08065565316	0.112397289706	0.04789955757	0.169843963917	0.05094876414	0.018507041542	0.08709815112	-0.053814053384	0.08602002506	0.1356919115	0.02548951372
2	181305	421305	YJMxYPS	-0.0364296709	-0.0415512372	-0.039819313	-0.0149790422	0.0529507097	0.03998040806	-0.03477818808	-0.09618263144	-0.0606539162	-0.1043824761	-0.06680997341	-0.0656923776	-0.0125666017	-0.04974635458	-0.0571061643	-0.0757367912	-0.1363635375	0.03376523211	-0.1372339489856	-0.06688818361
2	182326	422326	YJMxYPS	-0.07849229936	-0.03712874141	-0.02673480761	-0.0408343477	0.06268345291	0.13954247387	0.07424271177	-0.091328423056	-0.09303636532	0.00322718506	-0.04369756284	-0.06975718994	-0.00820037440000002	0.010402304	-0.0824967621	-0.05796071531	-0.188530425115	0.02397079028	-0.13497275905	-0.05881455847
2	182363	422363	YJMxYPS	-0.02457332876	-0.036144198	-0.000861423	-0.00812127341	0.01458732085	0.10045344146	0.058758140128	-0.0113503912	-0.07461587122	0.04392242261	0.07508763129	-0.01934404405	-0.0321076136	-0.02363321949	0.02207978424	0.01763144213	-0.09071434449	0.07645282662	-0.10252776827	0.031940398989
2	183201	423201	YJMxYPS	0.0334106922	0.1879870035	-0.0905531577	-0.0350273099	0.11401225451	-0.082196426	-0.2207898918	-0.1883514738	-0.0771468652	0.17274040596	0.00745142530000001	-0.2088383687	-0.3276948851	0.1153208567	-0.139454861	-0.0938177389	-0.1698570844	0.0123404532	-0.06713490844	-0.1747453732
2	183396	423396	YJMxYPS	0.04162628461	0.04977237203	0.037025951756	0.04795986465	0.10679024025	0.0660186166	0.08774234094	-0.02183516946	0.02787493569	0.07425877439	0.054006229	0.0483957288	0.0485870706	0.0305164106	0.08765789875	0.02645046643	-0.045704357693	0.07198931767	0.12162787166	0.0413295012076
2	184023	424023	YJMxYPS	-0.03468761264	-0.0158299152	-0.004211440484	-0.02202926081	0.0424502082	0.02234050343	0.01632691513	-0.11684405047	-0.030667498781	-0.07984960062	0.09019463132	-0.05995653748	-0.034317471639	0.0151227168	0.00452431027	-0.0614002021151	-0.2082828831	-0.0112378649	0.2190436779	-0.12777292446
2	184252	424252	YJMxYPS	-0.0944637887	-0.09175608	-0.0295239167	0.0286850911	-0.0296381226	0.09628043895	0.043977211	-0.0227111137	-0.0585745528	-0.12015384605	0.0303876982	-0.118358342	-0.1277797735	-0.1004497919	-0.0503963209	-0.1578391488	-0.1390184902	0.06998198085	0.1011614585	0.05137641183
2	184750	424750	YJMxYPS	0.02643174496	-0.03268225701	-0.036692987996	-0.01058473193	0.12152923417	0.068230543367	0.04228495986	-0.03989192627	-0.07135063837	-0.02742968859	0.03616389874	-0.034041407524	0.02908688461	-0.023150261685	-0.04684593518	-0.01301573846	-0.11659755027	0.00811217072	-0.0217632838	0.056413740841
2	185446	425446	YJMxYPS	-0.00368198004	0.03948899669	-0.04219031026	0.03683810206	0.02581276706	0.06653978317	0.12962875332	0.01645354798	-0.0255575045	-0.03599623921	-0.01771165325	-0.01673242114	0.00775145366	-0.00415354423	0.04826949567	0.01505526059	-0.02538380192	0.00220180901	-0.1909063321	0.03206035621
2	186325	426325	YJMxYPS	0.02156149858	0.012957554	-0.05043450852	0.0486797653	0.01337779225	0.148852679334	0.1801974466	0.02040907819	-0.05582172191	-0.09141017119	0.10922334315	-0.05972691698	0.09447058232	0.02604669869	0.06710640565	0.03802631251	0.0102221907	0.09876676953	-0.23426338485	0.05535695907
2	186525	426525	YJMxYPS	-0.0306095515	-0.34203832203	-0.30245223948	-0.2257190487	-0.1340418879	0.1976039713	0.1433309035	-0.16574794401	-0.1161076556	-0.00495916840000002	0.1316715194	-0.12627527526	-0.0771564415	-0.1357132908	-0.18703457407	-0.0191015872	-0.17989144802	0.0361865513	-0.2803209156	-0.06868467732
2	186712	426712	YJMxYPS	0.076349748	-0.03960316915	-0.02756502586	-0.0502844598	0.00643707888999999	0.25227764924	0.08548843599	-0.01394648598	-0.0817045489	-0.10967200103	0.13023227966	0.03483472994	0.009037913389	0.000983443559999998	-0.000347926809999996	0.0472726545	0.09937661847	0.1269064777	-0.1466282138	0.085827324194
2	186918	426918	YJMxYPS	-0.05325552531	0.02068888378	-0.064569847278	0.004754289494	0.063390369255	0.1157129844	-0.0065669926	-0.03764993162	-0.10985786855	-0.13076077336	0.09147604393	-0.05712774035	-0.10795171127	-0.08151915141	-0.025896129868	0.03987114699	-0.08145371153	0.049709414291	-0.21901461679	-0.066019255304
2	187555	427555	YJMxYPS	-0.02855562837	0.04892053709	-0.00607393202	0.01425910574	0.04555673383	0.08587162608	0.023441050196	-0.09999446491	-0.05083171412	0.1017423572	0.05146099423	-0.0492627673	0.03751978497	-0.02111520878	0.01226605877	0.00217662217	-0.14958610276	0.09274208036	-0.06014749291	0.000617860929999998
2	188080	428080	YJMxYPS	0.00411880389	0.08380811827	0.04110722146	0.10096049758	0.0428967053	0.06971508301	0.03429883491	-0.111336738363	-0.05386993754	0.12243489498	0.07958734227	-0.04963399646	0.0723683438477	-0.02986702763	-0.007081596239	0.03952519963	-0.13636400425	0.18780590884	0.2548902745	0.04540207165
2	188194	428194	YJMxYPS	0.04392917693	0.04937978403	0.101587875934	0.02569324601	0.101872675493	0.22072020399	0.21475624318	0.06228533509	0.01656429006	0.00627743448	0.03014929868	0.03593283487	0.04376066711	0.04648389598	0.01998990489	0.03376603873	-0.0538043798	0.11644225338	0.036529403268	0.10479503484
2	189436	429436	YJMxYPS	-0.16234653091	-0.1522994087	-0.25341418366987	-0.18710297632	-0.22686165497	0.00557531504	0.01113634352	-0.19946267168	-0.16754675735	-0.0166397618	-0.09236470369	-0.02580196821	-0.073649001	-0.19629071467	-0.147721250246	-0.20207207706	-0.16349069012	0.06974684158	0.1310396748	-0.13048204368
2	190072	430072	YJMxYPS	-0.12534260071	-0.1546989041	-0.16912072265	-0.1323204127	-0.0971561475	-0.00716424724	-0.03351413703	-0.06673352184	-0.17272049239	-0.043962291574	-0.10852884698	-0.12028158815	-0.185729763	-0.14154534615	-0.15027785772	-0.1309319569	-0.09453122347	-0.04300139225	-0.0762053203	-0.07543796459
2	190411	430411	YJMxYPS	0.02895054669	0.03731375663	0.02129927426	-0.02073187379	0.08549076475	0.185357741224	0.12752354459	-0.0307567013	-0.021133705	0.01300576485	0.032521646418	0.01515032316	0.02069831875	0.0308788113	0.04288377842	0.020078434313	-0.07203132264	0.07119595944	-0.0506582175	0.09473165983
2	191053	431053	YJMxYPS	0.24481546	0.05435312147	0.2083549371	0.1164545874	0.3321807277	0.2635253396	0.2661862194	0.08381287703	0.03640679757	-0.004029711032	0.1750569533	0.07880201394	0.1535045434	0.124354246	0.1696257926	0.04465736097	0.06908500078	0.2241311289	0.2481332556	0.1948647377
2	191566	431566	YJMxYPS	-0.0580342968	-0.07852401177	0.0153654036	-0.0426548102	0.040038475	0.0940183059	-0.004836647	-0.00411328329999999	-0.1019336833	-0.024285444383	0.06268286838	-0.06142011049	0.1180247588	0.00734381234999999	-0.000636928699999983	-0.0472426469	-0.13653964458	0.06779099213	0.0834542993	0.0895318602
2	192822	432822	YJMxYPS	0.019644207331	0.156811578	0.15558810627	0.15080955796	0.12881801342	0.26763507868	0.2145502152	0.07391624905	-0.0097188053	0.07767056283	0.15609191625	0.07676078135	0.19090748853	0.13313927286	0.10089313693	0.07608630557	-0.05387517821	0.2247217135	0.0153023097	0.15896732412
2	193125	433125	YJMxYPS	-0.6710233023	-0.74890213197	-0.7530870661	-0.5601960181	-0.76793155007	-0.114290353753	-0.4058685256	-0.3105006375	-0.7388992671	-0.56925527121	-0.48641052322	-0.509413284	-0.72674640246	-0.6600703162	-0.6140715363	-0.7487206452	-0.6678140999	-0.6146205534	-0.7845742988	-0.5605385893
2	193667	433667	YJMxYPS	0.117348106369	0.137548354949	0.100257671163	0.12259894682	0.1100346012	0.17944498462	0.15198437749	0.0136339471	0.04002781193	0.16504205658	0.166943103	0.060189615129	0.20956814879	0.10927797772	0.14799025042	0.14739070598	-0.02676105843	0.16408420052	-0.0751954977	0.12016203668
2	195012	435012	YJMxYPS	0.0458362855	0.00546496019999998	0.0234678531	-0.000534362499999996	0.0273510055	0.0433634537	0.0829400135	-0.0335424147	-0.0541277566	0.00632695489	0.1016047774	0.0086437107	0.1020963396	0.00780962010000003	-0.0323380114	-0.0252214315	-0.1222415446	0.0222443554	-0.00194831569999998	-0.0332771596
2	195701	435701	YJMxYPS	-0.09395331887	-0.098859166295	-0.095870415882	-0.0867312478	-0.12045003802	0.023151127938	-0.015345399882	-0.07438665288	-0.147797469683	-0.0776836592	-0.00174657236	-0.12845764929	-0.03513558066	-0.07181493423	-0.06340503805	-0.05507835614	-0.14341722074	-0.002251917245	-0.17828560717	-0.0809081516
2	196158	436158	YJMxYPS	0.04991651772	0.03175813761	0.01751844513	0.03816792787	0.0755100961	0.08745772117	0.05798199504	-0.0052655274	0.0220971488	0.06710921413	0.0914054243	-0.05503700238	0.0360271532	0.02348282869	0.00352681439999999	0.0434967671	-0.06801206365	0.07961910749	0.2161130135	0.024942187496
2	196636	436636	YJMxYPS	-0.02436125191	-0.01723356863	-0.02318937457	-0.00645027106	0.03183732965	0.09885157701	0.025420837087	-0.035204727027	0.014240706413	0.02562209575	0.052857659976	0.00111404528	0.07305971104	-0.0373956322	-0.008098274725	0.00119582571	-0.10046306107	0.0213791340544	-0.05309853677	0.0360208243
2	196871	436871	YJMxYPS	0.05375341724	-0.01318568744	0.025698836398	-0.010736466823	0.09629681346	0.0684128168	0.09645907058	-0.0347417813	-0.091734515879	0.010572019919	0.1636822703	-0.08854305166	0.09942164538	-0.05603625451	-0.01669256122	0.03514509038	-0.12317303715	0.10962008022	0.0953582439	-0.00977550941999999
2	197463	437463	YJMxYPS	0.12524927128	0.05951786316	0.0540223222	0.0844146977	0.1143289308	0.18333011389	0.1065459528	0.01009940768	0.0863697469	0.06261410314	0.16003547247	0.06357197165	0.20455273643	0.11898034276	0.0278409996	0.091821686	-0.04962817187	0.04130632287	0.0574904477	0.07403711116
2	198402	438402	YJMxYPS	0.24687720092	0.082356986	0.27630777812	0.2124818991	0.1312160446	0.245284521	0.228914966	-0.0651657921	0.3536312157	0.2892002999	0.26615679562	0.1644467062	0.2940113096	0.16620058292	0.01522267194	0.0597990148	0.0457431162	0.24634063547	-0.2439274486	-0.08063743906
2	199076	439076	YJMxYPS	-0.3806174151	-0.46187474044	-0.32588501676	-0.4239539188	-0.19928351512	-0.20634095203	-0.21490162586	-0.20022535751	-0.25246861492	-0.2219527039	-0.3257924376	-0.36660107283	-0.4755850242	-0.40790710917	-0.31213532584	-0.421936235	-0.1596431276	-0.1885475548	-0.22566499698	-0.23999245504
2	199513	439513	YJMxYPS	0.0367680715	0.0260075561	0.0751538565	0.0012816615	0.0895631192	0.167323119353	0.02762496597	-0.03584420583	0.0483506261	-0.040889626	0.0821678902	-0.0209130463	0.1028111324	0.0615654758	0.0043753108	0.0176084667	-0.00888294589999999	0.0451469317	-0.0126738301	0.06394072347
2	200041	440041	YJMxYPS	0.178146407963	0.08889789386	0.21928506477	0.22862300358	0.14100553264	0.2823867185	0.25177275987	0.2194137784	0.01156703214	0.13792317116	0.12429876265	0.19342479572	0.2674283457	0.159840642138	0.22113143682	0.17220635687	0.017003420199	0.31245311802	-0.05202704068	0.26595145633
2	200162	440162	YJMxYPS	0.00393075634	-0.02259621235	0.02275437762	0.07447170235	0.06002132699	0.12741142024	0.06310885951	-0.04364467948	0.01053068234	-0.02093511385	0.03762594587	-0.0543409398978	0.05560899118	0.01202475289	-0.02717495705	0.02717506899	-0.02691852561	0.078780517656	0.0357315802	0.01164119469
2	201066	441066	YJMxYPS	0.01423278408	-0.03187850961	-0.04374162272	0.02077732292	0.06978518137	0.02269828215	0.08446028331	-0.12144643392	-0.04792537218	-0.020952945288	0.050590819753	-0.078985871333	0.05664760004	0.00262531289	0.0073751346	-0.06820102744	-0.06552775085	0.095148806997	-0.04389927595	-0.0407507428
2	201353	441353	YJMxYPS	0.08926602766	0.07708925569	0.06450171467	0.07238423324	0.161508938911	0.097665378499	0.094377700091	-0.03383146413	0.05077936018	0.08259262754	0.09944598084	0.00964346977	0.135217038836	0.0590390847	0.087631884123	0.1180239413	-0.02496500051	0.17006897475	0.07447371285	-0.1229959406
2	201614	441614	YJMxYPS	0.02762025454	0.0325481308766	-0.00249518957	0.01219390159	0.11067872036	0.0739726601	0.0544695949	-0.1155568914	-0.019715912357	0.0784240761	0.092590190088	-0.0391250861	0.10314435321	0.02071986535	-0.00465308258	0.04986660366	-0.08046865543	0.05475412332	0.0186043379	0.038974671
2	202017	442017	YJMxYPS	0.00169334142999999	0.03149403424	0.02583070275	0.03361924282	0.15342076277	0.10695856378	0.050452027365	-0.06665556824	-0.05543605219	-0.038509340656	0.10903072411	0.02730854965	0.11726894747	0.03642465449	0.02712613837	0.08003776041	-0.06126978551	0.066853767584	0.09119302718	0.0247921087
2	202727	442727	YJMxYPS	-0.02590308207	0.01807853164	-2.192237e-05	0.0149093825443	-0.00366198985999999	0.08116606352	0.08484998903	-0.01284882997	0.00233269263	0.02059132118097	0.08477586982	-0.0548606964221	0.11602822791	0.01486846671	-0.019123285738	-0.01281316313	-0.08043928284	0.06749410323	-0.04375146832	0.04005138457
2	203485	443485	YJMxYPS	0.12763143804	0.0731962682	0.12462459635	0.10717012838	0.13640412816	0.18552361509	0.1188196545	-0.0018519055	0.0199477208	0.10141333647	0.17594815996	0.019548931	0.15307674512	0.0886968987	0.06028959832	0.0951843826	-0.0237378062	0.20349406164	-0.00657526650000001	0.10352693816
2	204461	444461	YJMxYPS	-0.00929365768000001	-0.03541894411	-0.03904798393	0.04807587558	0.04907215745	0.08153517676	-0.00679883574000001	-0.0529642471	-0.01674665806	0.00374037913000001	0.0437473336	-0.06419877366	0.01154869048	-0.0250076109	0.02854566995	-0.0402401131	-0.08385831766	0.04929115225	-0.05133021363	0.01300508876
2	204518	444518	YJMxYPS	-0.1060454195	-0.1043399961	-0.0737155173	-0.1410456651	-0.039335864	0.1381257733743	0.076873175607	-0.05295847895	-0.1152661722	-0.1809270953	-0.0445392539	-0.0895010512	-0.04626549	-0.0862084655	-0.0797406809	-0.0662423568	-0.18960002508	0.00458066516000001	-0.1011879558	-0.09103200144
2	205082	445082	YJMxYPS	0.0305970382	0.00776525650000001	-0.0309340139	-0.0495774031	0.00124709209999999	0.1079111154	0.0945954259	0.0118752079	-0.00862880529999999	-0.007273115	-0.0014804863	-0.0551627157	0.0996157384	-0.0215092882	-0.0034528103	0.00242406610000001	-0.0698073876	0.00756522279999999	-0.0521587193	0.0128529902
2	205463	445463	YJMxYPS	0.00401914204	0.01662852241	0.04109179763	0.053691349925	0.093752833659	0.08810001848	0.10360914816	0.04645648369	-0.01551258035	-0.02638196617	0.050263030995	-0.02664299881	0.077146336104	0.01464375863	0.04611024621	0.02541786224	-0.00523071599	0.043318991461	-0.02215689907	0.053589424111
2	205858	445858	YJMxYPS	0.01204468767	-0.00264507093	0.03728056663	-0.01996693056	0.02832034219	0.05668754153	0.06157621066	-0.05110579361	0.00477442197	-0.00736548066000001	0.049541478463	-0.00633845934	0.059727651899	0.01068619501	0.01122434776	0.040792886504	0.01893766928	0.050001368217	-0.026608294937	0.04328418741
2	207571	447571	YJMxYPS	0.06016694214	0.09989155755	0.044380864884	0.051510179956	0.09139123724	0.23225480656	0.21911079964	-0.02366320061728	-0.02703140712	0.09082821629	0.19580164999	0.0042570665	0.139091658799	0.06537386103	0.0366302539072	0.06163956096	-0.09061447913	0.146034627026	0.04817958034	0.08665714704
2	208420	448420	YJMxYPS	-0.01740373581	0.02387021923	0.00194410869999999	0.02292370996	0.0431885969	0.06808484864	0.020636544055	-0.03605292318	-0.00842138213	-0.019045221645	0.039120547	-0.073469548175	0.157187799363	-0.00192078499999999	-0.00975305365000001	0.02488067041	-0.103284263856	-0.00914172611	-0.0315161863	-0.03673468229
2	208546	448546	YJMxYPS	0.01961637366	0.04120814527	-0.01436601669	-0.108967522982	0.14895532477	0.12781147931	0.06900439946	-0.045114827114	0.06631627762	0.0319781148	0.07058415517	0.07594239521	0.17336344878	-0.01221674981	0.14401612362	0.00544779321000001	-0.03239998161	0.18745154686	-0.01857887596	-0.00701846071
2	209376	449376	YJMxYPS	-0.09809275323	-0.17802619294	-0.05247871187	-0.1121466837	-0.22491894953	0.1178674216	0.01494714154	-0.044688888521	-0.11319115972	-0.03041877089	-0.01696732464	-0.1040667146	-0.0151821723	-0.03476851594	-0.069797667163	-0.01433679041	-0.23428761709	-0.04418901286	-0.19443838398	-0.004595612861
2	209654	449654	YJMxYPS	0.046769568183	0.037474285649	0.0215781235	-0.029971260751	0.063306603373	0.10671969498	0.09301012002	-0.016625166243	0.025528452143	0.09800852363	0.09538172431	-0.004464037449	0.15486415281	0.00896718668	0.04458459448	-0.03694761944	-0.03743554892	0.14194930173	0.000946160571	0.02938612144
2	215470	455470	YJMxYPS	0.1277020638	0.0998673095	0.0884266844	0.0970378966	0.0414800047	0.15971237422	0.1938196111	0.0599357343	-0.041246345	0.03826586728	0.15087371327	0.0179408196	0.1645354161	0.1145309634	0.0346366952	0.0837371024	-0.0336061606	0.183227393429	-0.0223200025	0.0569732188
2	215596	455596	YJMxYPS	0.01775076496	-0.0357915284	0.20499897427	0.17111281387	0.15834573857	0.2438467255	0.13218977102	0.00480262548999999	-0.0060854453	0.21401581662	0.12098052104	-0.06469580259	0.09151839906	-0.09650830608	0.02077052115	-0.1461614909	-0.1340046444	0.15976969713	0.0004398525799	0.0413544278183
2	216797	456797	YJMxYPS	0.04541085815	-0.001666562307	-0.01209092232	-0.0046295862	0.0792242561	0.0973245101	0.0989163819	-0.0994985219	-0.044114762874	0.07686284341	0.084820208877	-0.07615701499	0.051670781	-0.02780237588	-0.00434112547	0.00643464244	-0.11469439294	0.09757897072	-0.02650024514	0.0589222392
2	217028	457028	YJMxYPS	-0.02668608	0.0139432481	0.0567939324	-0.00150316039999998	-0.000142811000000007	0.1064529849	-0.0422928912	-0.0866311372	-0.0145554615	0.05779813776	0.0967295069	-0.0048891455	0.0118067877	-0.0440792264	0.0198981938	0.0244913748	-0.1059194858	0.0682336548	0.0416263223	-0.0348004354
2	217639	457639	YJMxYPS	0.08493590789	0.03051922093	0.03089688281	0.07077087756	0.13453928446	0.23696371042	0.21006170766	0.060964729493	0.065257458763	0.0686498771	0.16262213147	0.04007697822	0.115365687117	0.08408868165	0.09626679486	0.08028843705	-0.10565541965	0.182101128939	0.01463271371	0.12901940963
2	217777	457777	YJMxYPS	0.01248017083	0.03635686742	0.02912133947	0.02049146568	0.0748895586	0.17311799078	0.14411451169	-0.0776750654	-0.02054396872	0.08893492534	0.073760606432	0.00427309243	0.09800315508	0.042867273058	0.05270371114	0.0861657503	-0.07545409917	0.1281303082	0.0361488678	0.05654923308
2	218510	458510	YJMxYPS	-0.11634378676	-0.05818456286	0.019550202309	-0.10768420708	-0.03018121571	0.050439741771	0.08928988064	-0.0473428374	-0.06907418811	-0.01113585677	0.029972591585	-0.14354256091	-0.0133344341	-0.023336508325	-0.07015696186	-0.05183041272	-0.08584462538	0.055640466773	-0.08745266829	-0.034029733183
2	218633	458633	YJMxYPS	0.05636435781	0.02745641207	0.05055453438	0.04276043008	0.08768283511	0.13664828362	0.13427498166	0.01695860908	-0.01818078501	-0.02850584187	0.08943772676	-0.0100602228	0.04562948764	0.00562724617	0.00929631822	0.0293006403	-0.05635807653	0.094835611344	0.0767274626	0.03076980479
2	219384	459384	YJMxYPS	0.02445019887	-0.00107867384	0.05417328917	-0.00596757336	0.02966055901	0.12061480526	0.08096886896	0.00285163001	0.02910932673	-0.033341213383	0.03935178049	-0.040841656511	0.05718653303	-0.03307394533	0.07251826299	-0.01250580691	-0.091855210357	0.06889187299	-0.00704851749999999	0.0770678141
2	219509	459509	YJMxYPS	0.1890494572	0.07772128044	0.1918854387	-0.0499045584	0.1569859942	0.1362662498	0.283330632	-0.2505630805	-0.1284177698	0.02468503148	0.1514673222	-0.01567288949	-0.1134363177	0.1728829623	0.1844436618	0.0325236087	-0.17098681795	0.237089994	-0.04176057247	0.2049394151
2	220219	460219	YJMxYPS	-0.00709066152	-0.02054683999	-0.02636364404	-0.01417044922	0.10892504243	0.13316607546	0.1425414354	-0.08932323435	0.0294184178	0.02214273938	0.11630342193	-0.068900894775	0.009134880613	0.000292638910000004	-0.01111302691	0.00760178694	-0.099424332622	0.14533985153	-0.02186584502	0.02802771548
2	220427	460427	YJMxYPS	-0.1570110718	-0.1288276922	-0.1424946774	-0.1019804533	-0.1340921007	0.0218793748	0.0104328626	-0.07634831067	-0.16651137802	-0.1334059655	-0.0777124889	-0.19052115528	-0.1006185093	-0.1421768127	-0.1358419787	-0.0765754986	-0.13872048231	-0.0218152814	-0.126345928	-0.15291704922
2	220986	460986	YJMxYPS	-0.07277189368	-0.0263771493	-0.125256263719	0.00562977897	0.1605016122	0.08430141778	0.0430336902	-0.08697440295	-0.0678780074	-0.02155665934	0.20400787185	-0.1054434297	-0.00933956869999999	-0.1044996499	-0.05747637504	-0.0222943189	-0.1089191989	0.08050139313	0.0504718808	-0.1231553903
2	227204	467204	YJMxYPS	0.10599013502	0.10253791103	0.10431787817	0.07385008921	0.08641183254	0.1696589994	0.1907078602	-0.03305401885	0.07232362395	0.126307618697	0.19000418836	0.10338205785	0.1869235596	0.16417850574	0.11760715032	0.1055188826	-0.01742997215	0.20575593864	0.08103213426	0.09759250625
2	227331	467331	YJMxYPS	0.03050025984	0.1061140349292	-0.004842592036	0.051302041698	0.0753851876	0.16420121277	0.1863688784	0.04566299813	-0.027968109237	-0.01774240375	0.095602254991	-0.000427067250000003	0.05602229346	0.038391018834	0.0965133522281	0.01174486908	-0.03511640561	0.07544000451	-0.00265312306000001	0.09323619731
2	227390	467390	YJMxYPS	-0.02236461049	-0.01118649479	0.01285437362	-0.0045336723	0.0679744169	0.18236959221	0.18426482467	-0.04473078735	-0.0037784622	0.038896777932	0.12837145094	-0.02412813131	0.0517909575	0.0062836386	0.0115099859	-0.03048851138	-0.06996515566	0.10575984296	-0.026927978	0.04727486875
2	228115	468115	YJMxYPS	-0.16037577721	-0.06927857699	0.01145707293	0.05311138689	-0.0728781084	0.18568080462	0.13709380528	-0.09356363649	-0.10323314059	0.02769520244	0.05774956885	-0.10350838071	-0.038289065	-0.0187529772	-0.02606218311	-0.09327689459	-0.12606643741	0.102081624239	-0.2295906628	-0.04511432987
2	228554	468554	YJMxYPS	-0.0321630343	-0.09772522617	0.00183938880000001	-0.0082463347	-0.0557564905	0.14521680058	0.115059652525	0.00652405481	-0.08840995566	-0.03496646885	0.00650144738	-0.03696060396	-0.07167279866	0.00839002580000001	-0.10421075594	-0.01119923333	-0.08768763308	0.0659448613	-0.1208002523	0.02856608692
2	229780	469780	YJMxYPS	0.01616997208	0.00390149550999999	0.00533209571	-0.00930388426999999	0.122525626	0.16059792227	0.14494726238	0.0412247452	0.03502053503	0.05921187954	0.13053446548	-0.04699854344	0.03756733187	0.04184266265	0.03031572898	-0.000796829700000001	0.081394887	0.10135013398	0.12544198725	0.0201242965
2	230258	470258	YJMxYPS	-0.0195335932	-0.08335418882	0.05017912501	-0.10106494348	-0.0381226785	0.12534649908	0.162235021295	0.074952711871	-0.0397230564	-0.13641902226	0.09138829942	-0.03645055592	0.0387918254	0.07361680386	-0.00233916301999999	-0.02309045389	-0.02634089571	0.17924634453	-0.1847596364	-0.02613185128
2	230852	470852	YJMxYPS	0.07841849287	0.066539310971	0.11844521447	0.115077177592	0.11539768248	0.14293401725	0.16213042016	0.04882880082	0.052583357567	0.04956602317	0.1571676408	0.08423120436	0.09716530497	0.07302234796	0.05751041705	0.081726540734	0.0153676357	0.19947818425	0.064525072214	0.06972510323
2	231617	471617	YJMxYPS	0.08085242213	0.021197634	0.03717022305	0.02682052502	0.0826051395	0.16157789175	0.09768593198	-0.05869908937	0.070788751	0.0255331311	0.13594177628	0.01731459957	0.0658900822	0.021243215	0.03232075391	0.0496659505	0.00550317383	0.159785091203	0.0726258289	0.0702607374
2	232534	472534	YJMxYPS	0.00152016491	0.01962697579	0.04249882317	0.02182041906	0.08507921947	0.13947509145	0.10582625214	-0.02081362063	-0.00413191874	0.03315668473	0.099002310418	-0.07825384452	0.10030303051	-0.01002722622	0.0318639485	0.00661823598	-0.00205388069	0.06727501229	0.00595151839999999	0.04910243835
2	232718	472718	YJMxYPS	0.0494029588	0.0892084883	0.0388709463	0.063210905	0.09803305	0.10738551032	0.10032382004	-0.03773946936	0.0254281807	0.012211135648	0.1409917008	-0.00273719150000001	0.10593853233	-0.0218461659	-0.04218846003	0.0767699917	-0.0361625829	0.14684608149	-0.0281685776	0.0138892987
2	233408	473408	YJMxYPS	0.0198669155	0.0236310082	0.1133750075	0.0715761171	0.00474890659999999	0.079840454726	0.13572894166	0.04012140255	0.0407730859	0.04421213089	0.20519572571	-0.05686046	0.0565152736	0.0245314003	0.00993732489999999	0.1608731091	0.0623327604	0.10826403534	0.0540390337000001	0.0345784324
2	234168	474168	YJMxYPS	-0.0239157546	-0.03331179626	-0.0307659293	-0.09222415846	0.01057840391	0.0340962813	0.0514092963	-0.0570843437	-0.07790560699	-0.00403043728	0.07879976247	-0.0462624286	-0.027536112807	0.0447798091	-0.06641687213	-0.0271926559	-0.1594050348	0.08627608096	-0.0596005657	-0.0134889834
2	234343	474343	YJMxYPS	0.13328553709	0.01818473712	0.13560859761	0.12343405611	-0.00931831345	0.3017658832	0.24238867439	0.11587627392	0.01806399518	0.04295287318	0.21859527147	0.06914281602	0.05292162243	0.092560439233	0.14368706063	0.07432844133	0.07151732018	0.3124489771	0.0294533436	0.22609807493
2	234388	474388	YJMxYPS	0.1195319037	0.13381570969	0.08893088089	0.11222407986	0.11238951536215	0.05794491115	0.05870404344	-0.030745446632	0.05530717761	0.142447556849	0.15329193292	0.03767815421	0.13154732857	0.02491615713	0.04295338464	0.07763466487	0.00572162251	0.10257028161	0.173032157141	0.02548520494
2	234859	474859	YJMxYPS	0.024686003402	0.035363964959	0.017514249025	0.024212592662	0.10317796537	0.179694433356	0.11996857241	-0.025183145717	-0.009014747364	0.06335742774	0.09770358668	-0.019797630831	0.08603101196	0.02720275445	0.017045364677	0.05382058244	-0.044521588434	0.18215818612	0.00464449123000001	0.05656804926
2	236492	476492	YJMxYPS	0.059367592107	0.03899810481	0.03718114259	0.04567976524	0.04936253395	0.15287869431	0.10241849005	0.04451663599	-0.00617829521	0.013585223485	0.1473696057	-0.02461701463	0.03676384954	0.03695099015	0.00611587987	0.03003673928	-0.05042354098	0.11273590144	-0.02838607431	0.07634383119
2	237153	477153	YJMxYPS	-0.00458484279999999	0.0041663046	-0.0186064927	-0.0195836467	-0.0619592747	0.07848962907	0.08227691664	0.0170150317	-0.02941500419	-0.00102938899999999	0.06783767647	0.0105333001	-0.006671602	-0.0644674588	0.0321175891	-0.01805624913	-0.01952865518	0.17079452253	-0.1623383109	0.02505995606
2	237543	477543	YJMxYPS	0.02377692666	-0.03152857393	-0.00169689635	-0.0212256531	0.03357388317	0.11025818804	0.10155788559	0.00145540209	-0.04054313797	-0.06443032811	0.035688070849	-0.042330225	0.00449450811	-0.00820200238	-0.00601777366	-0.03077213001	-0.03157104593	0.09807697258	-0.0612822342	0.016118061918
2	237982	477982	YJMxYPS	-0.34121104975	-0.24708190053	-0.3278582586	-0.22859548745	-0.161833089973	-0.19489861251	-0.27567411406	-0.23864512381	-0.2384764198	-0.18397362506	-0.28932725639	-0.18534837731	-0.3100309611	-0.321172384	-0.20298302159	-0.30519184028	-0.3122320897	-0.18027741478	-0.24822243412	-0.14392214745
2	238611	478611	YJMxYPS	-0.1146262924	-0.04609756496	-0.08654942703	-0.02171299735	-0.0146960871	0.05940660635	0.0489245226	-0.04455210376	-0.02162862771	0.0318862946	-0.0391142795	-0.09325520383	-0.02353627429	-0.04322034276	-0.05257758029	-0.1333661578	-0.08540963859	-0.01454153801	-0.02361857624	0.03584273728
2	239099	479099	YJMxYPS	-0.09263093961	-0.04464871111	0.00703622177	0.00952195702	-0.06243555693	0.13010965965	0.02911073072	0.040141404871	-0.13550934681	-0.06904353046	-0.01274138563	-0.13941125264	-0.0317364686	-0.078300021528	-0.06285105999	-0.07106306417	-0.11897467442	0.02868870959	-0.12569463478	0.000245182449999999
2	239436	479436	YJMxYPS	0.06104894162	0.03382084776	0.000162362499999985	0.07430596652	0.1159961805	0.08043312754	0.09804252079	-0.09579126149	-0.06039310755	0.0132924821	0.16237530088	-0.02532323103	0.145090899733	0.06342050305	0.0158057324	-0.03706093846	-0.193305330996	0.05934652169	0.0330969931	0.0146120478
2	239957	479957	YJMxYPS	0.04095943974	0.03527669045	0.035479813957	0.0429377442829	0.07389957563	0.13304031219	0.06911232106	-0.049170319735	0.001199586344	0.05187226532	0.10682072434	0.018210426306	0.08635033019	0.00772337263	0.0075605025	0.0205570509657	-0.010077758919	0.09079872502	0.03003626115	-0.01629642398
2	240544	480544	YJMxYPS	0.1004396106	0.0585603572	-0.00416205448000001	0.0473172317	0.1291891035	0.15884593412	0.22125348018	-0.02888906311	-0.0225383072	0.11691535361	0.199823265026	-0.05854828086	0.1298587709	0.06139825555	-0.0030043448	0.00557375982	-0.08736833116	0.16465544001	-0.0872495898	0.148300119998
2	240965	480965	YJMxYPS	-0.00995845410000001	0.10930083567	0.10956758924	0.0452529953	0.14551321934	0.17328710595	0.12095037458	-0.0405458864	0.0413695776	0.10621866818	0.13367824838	-0.04243426699	0.0598778177	0.0374489856	0.08572793949	0.0418150903	-0.07114995299	0.09489670081	0.1043526148	0.08371117717
2	241411	481411	YJMxYPS	0.1173689191688	0.07260510401	0.08953391177	0.08343570081	0.19694299044	0.22103696907	0.16777102582	-0.0117670159	0.059889816688	0.15609568287	0.17402789448	0.00264402111	0.127300688455	0.082590862839	0.078973434834	0.12823860335	-0.03389322123	0.20479071121	0.2708006943	0.11112237241
2	242014	482014	YJMxYPS	0.13269101685	0.24279322431	0.08738583579	0.2780427585	0.344013101	0.270911337295	0.2106914059904	0.1611801861	0.268841935	0.10281407194	0.4007227224	0.15949415046	0.2384841626	0.2056605724	0.2129438637	0.22995312172	0.19666300044	0.23088485958	0.2783650546	0.21662755242
2	242436	482436	YJMxYPS	-0.13533679327	-0.03614834135	-0.10424883985	-0.16869631621	-0.067279434015	-0.07330354392	-0.09972302559	-0.1584441968	-0.10975027685	-0.073533332678	-0.14753295231	-0.123290864054	-0.15347496205	-0.20928727266	-0.19231848355	-0.1491705187	-0.08578106623	-0.14636034452	-0.131636042684	-0.15430165194
2	243438	483438	YJMxYPS	0.04719030171	0.0314221494	0.051222330389	0.04421273003	0.10640192794	0.10810161951	0.1168433264	-0.03452533958	0.05848733393	0.01466561543	0.13939883423	-0.001608734036	0.061435378009	0.04511027068	0.07333534441	0.025983945206	-0.051428194712	0.09573647887	0.010844639093	0.0490433945017
2	243497	483497	YJMxYPS	0.0488626235	0.07852655367	0.0880896312	0.026423727827	0.08214114392	0.16154013458	0.14777012075	0.00250089467	0.015883662036	0.0718157079493	0.11723288972	0.007178357786	0.12842540751	0.03246607951889	0.066350610663	0.08148468926	-0.000480235579999998	0.20512144917	0.08538964758	0.07829881642
2	244013	484013	YJMxYPS	0.00751749943	-0.01753884432	0.00210709904	-0.02625986562	0.06593939322	0.14308030508	0.113800082198	0.00203953870000001	-0.07253945749	0.022091281431	0.101887433211	-0.04214224276	-0.028355999566	0.00221792088	-0.01035011974	-0.01498187723	-0.02502484643	0.15021957731	-0.11228219938	-0.00202163374999999
2	244734	484734	YJMxYPS	0.08459908579	0.0661153596	0.09326785299	0.0701184896	0.0589928235	0.14270369744	0.16707789874	0.0549255143	0.0134468277	0.00403634827999999	0.0950206255	0.000981981699999995	0.0659097478	0.06019997387	0.058278153	0.08083179784	-0.001599956	0.12770397835	-0.1035390651	0.08362903239
2	245119	485119	YJMxYPS	0.0527795442	-0.01108168333	0.077991634048	0.07081418178	0.11739983567	0.24076622541	0.27333002071	0.07236609569	0.017885697931	0.02840454918	0.18600092786	-0.00972884013	0.03340954926	0.06370576038	0.05161377046	-0.00114242356	-0.028821024	0.18241544272	-0.112929936727	0.18328634055
2	245749	485749	YJMxYPS	-0.1117331369	-0.1225175854	0.00434311199999998	0.00312151590000004	-0.1712596724	0.104149358016	-0.10559326083	-0.0705466907	-0.080258229	0.2589225587	0.2291888684	-0.000590226799999982	0.0241088127	-0.1280066738	0.0983948529	-0.0995790182	-0.1101666034	0.14838849846	-0.3751431394	-0.01818168458
2	246061	486061	YJMxYPS	-0.01685940124	0.00338276080000001	0.00688876482999999	-0.06111977495	-0.066420825	0.08449704959	0.08533784545	0.01017882184	-0.11388393686	-0.06039995808	-0.005719405	-0.08402979211	-0.02492503179	-0.03820930131	-0.03245419622	-0.06685520411	-0.10970278133	0.03478593528	-0.14799986363	0.02250685476
2	246333	486333	YJMxYPS	0.03597964608	-0.01201381187	0.06234684724	-0.04554046632	0.05405082592	0.16778266284	0.1693464192	0.0268426246	-0.0208963100756	0.03155493582	0.07022911803	0.04006012013	0.05430819509	-0.0092046246	0.03988444662	0.04375023496	-0.07106863159	0.1033979391	0.0280507469	-0.0149252368
2	247071	487071	YJMxYPS	-0.00762448310000001	-0.08836807791	-0.00139367400000001	-0.0062469835	0.06091270302	0.10054808276	0.1548933027	-0.0098973644	0.033848106	0.00571729629999999	0.11523585948	-0.028054765	0.0492701815	-0.0168632171	0.00687078469999999	-0.0216568189	-0.0346857399	0.08989400739	-0.0771338288	0.03680519507
2	247401	487401	YJMxYPS	0.29422543637	0.28385364252	0.25231592134	0.27650968422	0.25489463398	0.25923930455	0.24525877748	0.1398226733	0.21276933327	0.09629384309	0.29052979554	0.17494796437	0.28288090614	0.26580711906	0.25519773323	0.29739816008	0.15335485111	0.2539488308	0.3372108567	0.23407458662
2	247815	487815	YJMxYPS	0.07119967	0.0129770452	0.0316019333	0.0498508394	0.0612473879	0.14704127473	0.11157811521	-0.0364883979	0.0249476899	0.06117075747	0.07734361787	-0.0370365865	0.0623592844	0.0099854439	0.0284332542	0.0562835524	-0.0598036747	0.09227989521	0.0940078675	7.98296500000018e-05
2	247995	487995	YJMxYPS	-0.034497981317	0.00507186764000001	0.0427092088	0.04370281529	0.04187201689	0.184841767585	0.15546791381	-0.00421979349	-0.03357369059	0.05089213816	0.10970411929	-0.06924468996	0.02993532596	0.02039208737	0.02230151188	-0.03257950826	-0.068498078608	0.14194653465	0.0319099195	0.098185544077
2	248214	488214	YJMxYPS	0.03120103492	0.0635113841	0.05251727172	0.09831889167	0.0765041931	0.07640334213	0.17238427298	-0.03509532908	0.0209819417	0.105200628997	0.1528594776422	-0.04438986398	0.07152490206	0.02465264593	0.0269384543	0.07448869785	0.0733680722	0.15557245089	0.138121257	0.045136503774
2	249074	489074	YJMxYPS	0.0370325326	0.0446129101	0.0139360807	0.0272432648	0.11656162576	0.1477700474	0.1345323858	-0.044298	0.0184977765	0.0533852368	0.0760477901	-0.0288085367	0.0554292271	0.0593894154	0.045317563	0.0394734072	-0.0553304013	0.07405806713	0.0586344982	0.0785639607
2	249534	489534	YJMxYPS	-0.057302547891	-0.04117025745	-0.05582383656	0.00443046414	-0.037936026448	0.1470092213	0.13668490807	0.05060484107838	-0.055245399108	0.00288277309	0.058187816305	-0.1121881455	-0.016197436225	0.00361289314	-0.05977846926	-0.01174034865	-0.10516030995	0.0768462706	-0.13712092	0.05686251893
2	249998	489998	YJMxYPS	0.06040263099	0.07421784399	0.09494883919	0.08363196223	0.14832848652	0.16116934635	0.17771988937	0.068166373958	0.01240198256	0.05831348571	0.22409583825	0.0591831321	0.09185692232	0.1149410480472	0.10211233855	0.07950217152	0.00686907737	0.16907619621	0.1497030806	0.06879079026
2	250538	490538	YJMxYPS	-0.00428047657	0.09492859094	0.02934948127	0.05929179933	0.15972955294	0.13433972162	0.14804209542	-0.0054669083	-0.03229070029	0.05285731734	0.11743171512	-0.007173319	0.112116583929	0.04157029063	-0.03568944544	0.01314621887	-0.01150947599	0.1486771705	0.13999184581	0.032439536266
2	251106	491106	YJMxYPS	0.09463768613	0.01538257091	0.02483017235	0.152762250128	0.1614662293	0.19776876687	0.241715582954	0.09946951258	0.08083672207	-0.04399761085	0.22736256193	-0.02987717576	0.03961458562	0.11678045744	0.11043380453	0.1143329437	-0.06330106494	0.194846534	0.1792112578	0.13955676538
2	251834	491834	YJMxYPS	0.0931505043	0.1122390691	0.1103524472	0.0850589631	0.0971542085	0.1864683892	0.26089097405	0.0675109844	0.0415180385	0.10695599032	0.1435880347	0.0410986799	0.0650769198	0.0700529469	0.0737769322	0.0815619292	-0.00532021700000002	0.24979893258	0.0592324639	0.1380647158
2	252104	492104	YJMxYPS	0.102727759204	0.08298293836	0.136761331913	0.12165490036	0.11171718058	0.14743383521	0.179615562967	0.09962328212	0.1197233939	0.112349704816	0.17073380937	0.07337424112	0.04451163915	0.16741797797	0.0627810035	0.083702162725	0.05804439795	0.2044976292	0.00197414797999999	0.09569013495
2	252500	492500	YJMxYPS	0.0654621566	0.052554793	0.12796003433	0.07102770837	0.1135462986	0.3133612826	0.18664060219	0.04879291801	-0.0562654579	0.0955149885	0.18035176363	0.07543163061	0.0310430372	0.07822075959	0.0241344915	0.13889898322	0.00260592238	0.18557251793	-0.0190820622	0.071077608498
2	252793	492793	YJMxYPS	0.0732321305	0.06531731022	0.13572838282	0.12239633109	0.075243402891	0.247293943	0.2887332989	0.01459135029	0.00616226418	0.12521834584	0.2612623381	0.05359606812	0.06397777524	0.32230186298	0.05157365488	0.10671190797	0.03724531003	0.2360067615	-0.12463396634	0.22624778032
2	253710	493710	YJMxYPS	0.09354750492	0.08732228853	0.07201232515	0.0666636749	0.06322444385	0.11324707216	0.15307347322	-0.0135890129	0.0234037797	0.04586637728	0.12791351139	0.05443992077	0.0163509394	0.0477233391	0.0467944476	0.0781414365	-0.0509870076	0.094733976317	0.035212544	0.07260102938
2	254031	494031	YJMxYPS	0.03833199612	0.0242656143	0.01125186748	0.02224025485	0.13074575185	0.1118603178	0.13432622165	-0.094479005	0.02926141722	0.110112396523	0.137847203488	-0.02894854829	0.00844572552	0.02225719668	-0.00122562141	0.03213326959	0.02237944515	0.15851999119	0.03343740657	0.07668635632
2	254410	494410	YJMxYPS	0.04631855112	0.03600268963	0.04813330493	0.06165450969	0.045780818	0.12116490639	0.12871970712	0.01996836945	0.0151384421	0.03257391145	0.13072600156	0.0388281357	0.03646808095	0.06042964695	0.04794479633	0.01619529345	-0.01954633739	0.08400781359	-0.0147085048	0.0703773809
2	255125	495125	YJMxYPS	-0.00282689769	0.02553796335	-0.06494044813	0.025293459481	0.21589190244	0.10329568442	0.07938189023	-0.08545711785	0.00737586344000001	0.078327235574	0.09751859461	0.000586792660000002	0.01698724058	0.00696729187	0.07817263125	0.0382697158	-0.01957938632	0.1718024176	0.0356623214	0.032389199976
2	255826	495826	YJMxYPS	-0.03547870064	-0.17228719674	-0.14724262715	0.00516446685000001	-0.01632318768	-0.02425199606	0.116269227847	-0.09975044902	-0.073001203	0.003012477324	0.08404888276	-0.07680289483	-0.2895400627	-0.09692747978	0.03315092082	-0.067168496596	-0.14508164372	0.12863162029	-0.23536514158	-0.03729213315
2	256923	496923	YJMxYPS	0.031056157	0.040951237	0.0567154412	0.0581631106	0.1795684769	0.143827616	0.11761726325	0.023195417	0.0716223234	0.09428256672	0.12947873581	0.0539547746	0.0842501112	0.0561647125	0.1159543793	0.1110519825	0.0349470043	0.11048539301	0.0121285034	0.0179065579
2	256959	496959	YJMxYPS	-0.08609779482	0.05188550956	-0.0907692112	0.09832725035	-0.08787863207	0.1583260817	-0.07280443691	-0.08851611631	0.0225468019	0.0849525893549	0.38467140818	-0.10394659534	-0.06700655016	0.1160266082	-0.0018395854	0.03079943384	0.1096859601	0.09865316196	0.2328427497	-0.2034264365
2	257428	497428	YJMxYPS	0.00369419476999999	-0.02629970177	-0.01753605317	0.00596408965	0.0632599094	0.0579100469	0.0849446935	-0.1360929654	-0.03113745085	0.06149078889	0.07434538762	-0.04700298257	-0.01881004869	-0.0123718713	-0.00940014524	-0.00413965526	-0.11528673937	0.06501705393	-0.08749847259	0.00352734680000003
2	258151	498151	YJMxYPS	0.00445881739999998	-0.00473071470000003	0.0406107922	0.0277631834	0.1334611873	0.10250977972	0.11576085603	-0.0125116972	0.0353259147	0.05232741595	0.1417790182	-0.0143079986	-0.0142904053	0.0917833757	0.0538664246	0.00666584760000002	-0.0321188941	0.13659861497	0.0840826806	0.0641593286
2	258660	498660	YJMxYPS	0.0100487099	-0.000497329500000004	-0.0240832248	-0.00913728280000001	0.0409304789	0.08515885969	0.16421610473	-0.04687495337	-0.0171286579	0.04156427665	0.0497031394	-0.0221892295	-0.0599318417	-0.050745467	0.0518647428	0.0945944631	-0.06026618044	0.11641656821	0.0157529234	0.07395663918
2	258943	498943	YJMxYPS	-0.02220592312	0.0108224781951	-0.00975622023	-0.03925663647	0.00785142032	0.14754241366	0.13782861196	0.0589566629	0.02319414887	-0.1524860084	0.06103653064	0.09500045256	0.01631115535	0.05239095414	0.05048346699	-0.034851008465	-0.0274735806	0.058253363374	-0.10851872232	0.03895638805
2	259541	499541	YJMxYPS	-0.0125838272	0.0506601507	-0.0320230438	0.0351437124	0.0112228234	0.1692897785	0.0915723627	-0.0389959886	-0.0663657143	0.01181861588	0.0233067101	-0.1257712604	-0.0567662605	0.0860828125	0.0183962261	0.00829412210000002	-0.0440273468	0.1269531656	0.0132401591	0.0714584434
2	265773	505773	YJMxYPS	0.03251225758	0.0289464058	0.02532519621	0.01094329636	0.06807150602	0.11244673222	0.0246079783	0.023137883783	-0.0131347594	-0.018432126395	0.12281464278	-0.02785052326	-0.06098227312	0.038345131	0.01878351274	0.03510580829	-0.04102916397	0.1286174939848	-0.1329998817	0.05759034028
2	266107	506107	YJMxYPS	-0.100872456	0.0546827649	0.073540393	-0.0499712813	0.0579834992	0.1241297141	0.1055476007134	-0.00382249698000001	-0.0392394777	0.0316828052	0.0567244012	-0.0392497147	-0.0788434032	0.0997556237	-0.070587494	-0.010075523	-0.07574114488	-0.00798461049999999	-0.1359308151	0.03683218018
2	266478	506478	YJMxYPS	0.12721587242	0.13640150094	0.093935016208	0.09940379109	0.11529263801	0.13113746956	0.15779792652	0.0218765256	0.14895861912	0.10771281776	0.18415123986	0.05019356174	0.07530776442	0.067215291623	0.10105012405	0.10720267532	0.01939768061	0.13358847579	0.00464842475	0.10510544269
2	266952	506952	YJMxYPS	-0.1529170435	-0.198302718	-0.1900383797	-0.1682434819	-0.14458638298	0.08572620584	-0.23772842459	-0.09057099374	-0.3719403463	-0.20243827343	-0.15426366294	-0.09189655776	-0.158424072	-0.1740844377	-0.2338290016	-0.1663428096	-0.17912466934	-0.08287894482	-0.3165686923	-0.3976212524
2	267051	507051	YJMxYPS	-0.000774314709999998	-0.01038483035	-0.03270150199	-0.01639107824	0.00277317088	0.13010658093	0.03370635224	-0.0359280097	0.00456108202	0.09804962401	0.03374472603	-0.0838091509	0.08741123149	-0.00321587781	0.00081824858	-0.01071475625	-0.15325248835	0.05975626317	-0.05528146004	0.03101447615
2	268100	508100	YJMxYPS	-0.08845850864	0.03101552141	-0.03321236105	-0.01270883194	0.11560784143	0.157258194303	0.20675258151	-0.018489489872	0.018030822594	0.0684546315757	0.018055777874	-0.043844950418	-0.090810188157	-0.041810777956	0.00219388819000001	-0.00451813984	-0.0422550697	0.19316520846	-0.0297585085	0.01434656608
2	268167	508167	YJMxYPS	0.00648601164	0.00250467053	0.02636916016	-0.01020072624	0.0295948204332	0.14265736219	0.12314525125	0.07147310347	0.00295052159	-0.01654906657	0.06609045812	-0.056624246256	-0.01403003914	0.03852599013	0.01197728191	0.03701693711	-0.01589784594	0.089044781622	-0.05715945652	0.03171632911
2	268398	508398	YJMxYPS	0.06938603123	0.01407952771	0.058602911339	0.03221843326	0.12098653851	0.189189333935	0.13956829903	0.12370854856	0.05736995136	0.06211528554	0.16589301295	0.04260916078	0.024126577	0.06311687871	0.12468651954	0.06542246772	0.0367448847	0.18327383111	0.0331490725	0.05373695289
2	268949	508949	YJMxYPS	-0.067236187	0.00980295926999999	-0.0365152866	0.05562382918	-0.00774656360000001	0.10161490156	0.046831465	0.0237631762	-0.05489308859	0.00645558810000001	0.08395965979	0.00510226134	-0.06650828169	-0.05303734285	-0.00926559790000001	0.03711921025	-0.06960886987	0.0905102382	-0.08096703634	0.0506180031
2	269578	509578	YJMxYPS	-0.0936296279	-0.13218451589	-0.1221368989	-0.10827576854	-0.10125045487	-0.00992820168	0.04731523004	-0.14120365449	-0.10856070196	-0.01263718208	0.00223150130000001	-0.13797602801	-0.15657987557	-0.10776270764	-0.0491104911	-0.1306130904	-0.1645774585	-0.02521089738	-0.0226188643	-0.0759890219
2	270164	510164	YJMxYPS	-0.18080232083	-0.274383141	-0.13536124744	-0.21548730913	-0.16991047545	0.055113890329	0.060061418145	-0.0841306287	-0.051548784491	-0.00623782195	-0.06371421881	-0.19850079821	-0.15766958971	-0.10185366887	-0.03544575801	-0.12270370622	-0.15690502771	-0.077027895805	-0.3657795351	-0.12304828383
2	270207	510207	YJMxYPS	0.05789056793	0.0414080516	-0.01012359362	0.05501219401	0.09918474593	0.14815077966	0.13315524833	-0.11717174972	0.0141257435	0.03587461822	0.09083062888	-0.06026149855	0.00564662389	0.02382222318	-0.00959218437999999	0.03698592823	-0.03343837992	0.115554826484	-0.0121941143	0.0391638113
2	271006	511006	YJMxYPS	0.006130564151	-0.013793219268	0.02223958075	0.018954869542	-0.0148157896	0.16617843614	0.16971712529	0.10526700428	0.00224947478	-0.02081187708	0.06299250183	-0.017402732099	-0.04948503088	0.048612385946	-0.00669696334	-0.02105776986	-0.04763756475	0.1487777414	-0.27487626357	0.09569520587
2	271598	511598	YJMxYPS	-0.02609864144	0.04454691149	-0.05724857104	0.06319374414	0.0490525479	0.10409351006	0.16182861944	-0.06489920914	-0.02187795963	-0.0383401866	0.06613667884	-0.04809050334	-0.12269333373	-0.04331650561	-0.02450088906	-0.08852796093	-0.060554175278	0.20155022981	0.11932166051	0.005523319782
2	271912	511912	YJMxYPS	0.0052162125	0.06445470578	0.12510124841	0.00865003860000001	0.06778062195	0.036134954857	0.15469607455	-0.02282154729	0.03612673924	0.08548855631	0.167267738004	0.00176700017999999	0.00897397786000001	-0.02849154099	0.02181794427	0.01798545846	-0.037623004818	0.2297593592	0.00458269057000001	0.0018369545
2	272471	512471	YJMxYPS	-0.032018393525	0.037194585598	0.05834146052	0.0097281243649	0.0219114112	0.057671211	0.08749574725	0.033995566	0.00141910663	0.07113264556	0.050016716751	-0.01291726279	-0.00544745647	0.0466173885	0.03559349838	0.01368653723	-0.0291234944	0.13470568742	-0.0370380322	0.06128727814
2	272858	512858	YJMxYPS	0.06152571957	0.05861503625	-0.064562235773	0.014289521899	0.07751405397	0.066460962896	0.17907290969	0.01046322508	0.05464412521	0.09057529659	0.02956720716	-0.05130867689	0.04390197254	-0.00148198914	0.00642770055	-0.03733013728	-0.11067459269	0.10912690922	0.09911442651	0.08959593662
2	273404	513404	YJMxYPS	0.03056171361	0.052530772371	0.008635943635	0.02825802624	0.06677638671	0.14691353862	0.11154164977	0.01485937179	0.010624448193	0.04902193864	0.11587057438	-0.030454348362	-0.005190707245	0.0144815085157	0.04762433171	0.020541174519	-0.02530320787	0.13251048062	-0.071343080501	0.01518567863
2	273942	513942	YJMxYPS	0.07403182415	0.07406032869	0.0973442495	0.09196295623	0.13555911582012	0.247756829	0.23459475102	0.11658363464	0.03633207225	0.0721929993	0.17606780608	0.07337034942	0.06581347404	0.122118077316	0.10515418869	0.08354497592	0.0587543056	0.14871761018	0.01996248197	0.09173348373
2	274076	514076	YJMxYPS	0.070782695661	0.15225897314556	0.12874843495	0.12500789888	0.18935299619	0.108545285516	0.09058571476	-0.13624598421	0.070176383764	0.13100938525	0.21899958258	0.0649061058	0.09480735241	0.07455903332	0.06844045725	0.15518658282	0.029861080394	0.17979758022	0.2590149823	0.05601282085
2	274460	514460	YJMxYPS	-0.037735467703	0.01962705699	0.0179259233	0.0231168563959	-0.02394833983	0.003621267663	-0.008794112376	-0.02762874995	0.02595559731	0.07138967697	0.00800220961	-0.039556580284	0.04022820301	-0.01817074231	0.04767640429	0.02170101956	0.00702823247	0.04214287108	-0.1342349404	-0.011520602122
2	274625	514625	YJMxYPS	-0.045435138468	-0.04667203508	-0.007728348487	-0.043269985932	-0.0290072008	0.04693427469	0.0616580974636	-0.06349629416	-0.032811615483	0.030162583982	0.10638733419	-0.08458514186	-0.02191127426	-0.08002419825	0.015804057069	-0.03769523135	-0.10883411684	0.0861915789	-0.05425021908	0.01639593016
2	275968	515968	YJMxYPS	-0.10046806692	-0.06070504168	-0.10132258729	-0.08373770973	-0.00640084690000001	0.19218594976	0.10765920861	-0.02578806732	-0.12026665679	-0.0378046309	0.0479732171	-0.07904404921	-0.0182273659	-0.144681768389	-0.0937565847	-0.0191750573	-0.14481654124	0.0741997071	-0.23492863302	0.08522759745
2	276052	516052	YJMxYPS	-0.11417447225	0.02735264025	-0.00295359571	-0.03691396783	-0.0174367398	0.088798256283	0.0852164558195	0.03001510283	-0.00326815499	0.05273155988	0.04489434963	0.06387667975	0.03492322205	-0.04850407749	0.00466281656999999	-0.01353475008	-0.06811178961	0.08108999062	-0.07046208618	0.07286155121
2	276526	516526	YJMxYPS	0.00421763430000002	0.09077720095	0.10220061589	0.142486556821	0.102983214588	0.1576249014	0.1899525498	0.0345698276	-0.000905130869999993	0.06255663364	0.125935870271	-0.03244172249	0.11952011508	0.10869453469	0.01789202867	0.0479231387	-0.09230152163	0.13449658359	-0.11880799362	0.1017646906
2	276799	516799	YJMxYPS	0.05494050287	-0.0583013098	0.000698217930000002	0.00645395829999999	0.04592129069	0.199006040891	0.147930959723	-0.01445816637	-0.03975272431	0.01182412663	0.10803106859	-0.05792977383	-0.02408673928	0.075745544204	0.00654342933	0.08462444271	-0.03468086323	0.247902700094	-0.0226545581	0.0039284409
2	277566	517566	YJMxYPS	0.0309571649	-0.01761838878	-0.01557335699	0.063684757	-0.01042765943	0.07316453606	0.08683027188	0.0102725454	0.006988461521	-0.03951493888	0.02515469299	-0.01215638337	-0.0303418573	-0.02265382381	-0.02285137078	0.05001791045	-0.005688598533	0.07276416032	-0.06037239911	0.04323105621
2	277912	517912	YJMxYPS	-0.04682542077	-0.03121226234	-0.01533556896	-0.04319334553	-0.02950443791	0.1259396284	0.1367976355	-0.0215194786	-0.06810356022	-0.047685517644	0.02819123889	-0.04572576569	-0.090102275033	-0.04477224933	-0.04347079408	-0.02749840793	-0.07836920934	0.03723126307	-0.1228425375	0.0379251221
2	278176	518176	YJMxYPS	0.01682398685	0.02973089979	0.02954649194	0.06860125512	0.11198557612	0.184594685011	0.19804480731	0.0527987947	0.025764987157	0.02684117655	0.11177191959	0.02969856942	0.027796443193	0.03419933796	0.07790935977	0.03815647988	-0.02441546874	0.21395822068	-0.018427109603	0.07337470519
2	279623	519623	YJMxYPS	0.08950944954	0.07296854671	0.1091369766	0.05218156779	0.04098628069	0.21609342759	0.21071972842	0.0385253071	-0.024461347166	0.10145763952	0.17814810816	0.01283428965	0.04467342559	0.10281257256	0.086023965605	0.043972688779	-0.0094415187	0.18804598941	-0.16207960196	0.13797467201
2	280109	520109	YJMxYPS	-0.03973290384	-0.0221556834189	-0.01574609122	-0.118879131845	0.053996693014	0.03020850579	-0.05464561153	-0.13715390954	-0.05490130164	-0.01941932967	-0.02144533642	-0.1700334362	-0.06904831803	-0.11976472244	-0.0728682672	-0.06969209204	-0.06311891691	-0.04220728144	-0.14998635697	0.01270711551
2	280684	520684	YJMxYPS	-0.00437470989	0.04033302582	-0.0380420591531	0.11233045268	0.0661744645	0.2601591637	0.18821551115	0.05668007715	0.02129121051	0.000373709539999996	0.137878626504	0.00499286474	-0.11274451487	-0.06854582321	-0.050527534358	-0.11715601624	0.11689657935	0.15655850293	0.0768016439	0.05835671423
2	280810	520810	YJMxYPS	-0.0046110659584	-0.03226882005	-0.03606780345	-0.0292599676	-0.0267022334	0.24687967065	0.04749005587	0.02208564569	-0.00107310338000001	-0.04060130259	0.001072775678	-0.03947582104	-0.03493532907	0.0065046288076	0.01331948635	0.033738294331	-0.05190532534	-0.01018401304	-0.0782347185	-0.03626622988
2	281281	521281	YJMxYPS	0.04384943325	0.0240616809	-0.00546581773999999	0.00713549688000001	-0.0129451454	0.14783223936	0.02220158502	-0.068172061921	0.0130435538	0.08872525507	0.0947623724	-0.07273121987	0.0112795295	-0.02151242375	-0.02744745335	-0.06220618325	-0.05856285292	0.073255105685	0.0527287841	0.04580554788
2	282128	522128	YJMxYPS	-0.01713077649	0.00919109842	-0.04635563235	-0.05354234002	-0.02383565032	0.052441298114	0.0737469527	-0.029614829461	-0.03627369913	-0.05003040573	-0.00440113953	-0.04624650467	-0.12609183805	-0.00605013759	0.02747423443	-0.00250633079	0.01317237717	0.0731643758	-0.0719402898	-0.0108051114
2	282738	522738	YJMxYPS	-0.05689975563	-0.02971393671	-0.04236919991	-0.00486481037678	-0.010301746964	0.14551359886	0.11658956634	0.00806572241999999	-0.003862512685	0.0214393629	0.0847905118288	-0.103342929676	-0.044815235312	-0.006317042138	0.005447184553	0.05561935773	0.022235514392	0.09098468667	-0.18019292524	0.020700422545
2	283018	523018	YJMxYPS	0.04754262447	0.03077664827	-0.00207094081	0.031945229742	0.1147801388	0.1642305998	0.158658900294	0.00201266587	-0.02006586907	0.0373572607	0.1236234015	-0.00132674605	0.017613356	-1.47048099999984e-05	0.01420394295	-0.00294862904	-0.043172007702	0.15169114476	-0.0407482956	0.08149956005
2	283800	523800	YJMxYPS	0.03397963436	-0.00557430590000001	0.00990735896	-0.01910491867	0.0450241362	0.148875252767	0.19994232473	0.02916002124	-0.0340257708	-0.0075895074	0.21411146488	-0.0371869072	-0.0714549346	-0.04965000295	-0.0655310681	-0.04434038253	0.076836614903	0.22118817696	-0.1988449355	0.10534162665
2	283880	523880	YJMxYPS	0.04465051066	0.12773570201	0.06366421619	0.07092462203	0.11530213748	0.25938720997	0.21018479805	0.01979635621	0.0520350808	0.01883917266	0.11217047421	-0.06446610707	-0.02110250771	0.11939113513	0.07359284448	0.06159985897	0.06769488463	0.26010920761	0.04594151773	0.24668898279
2	284437	524437	YJMxYPS	0.054853687047	0.067078972062	0.03808893338	0.03941033492	0.08672558604	0.09505723005	0.21273224111	-0.0143768656	-0.0459691617	-0.005497262815	0.16410683866	0.000695276449999999	-0.02104997971	-0.04170860975	0.02350254599	0.07110452083	0.04007416385	0.1260575375	0.04509539764	0.08949237071
2	284893	524893	YJMxYPS	0.01154088737	0.03534003337	0.030096414806	0.0317122171	0.03302253785	0.12867010954	0.07630155082	-0.04077789371	-0.04407825944	0.01541098322	0.01097274802	-0.07477330696	-0.0045052138	-0.00286343563	-0.01333047947	-0.02068728209	-0.02654616586	0.14795133355	-0.03816686671	0.04615532061
2	285718	525718	YJMxYPS	0.07240748567	0.10265408514	0.07028323223	0.0676838574	0.14671839685	0.17003052544	0.11243469959	-0.0390413444	0.06068327162	0.104602916805	0.162085632205	0.06265505391	0.03753914938	0.06063431412	0.04316554533	0.11531351221	-0.0070378732	0.182435741062	0.06968365951	0.0959289407
2	285832	525832	YJMxYPS	-0.04974338825	-0.04667332256	-0.02233903671	-0.06659299827	-0.0109739524	0.13490008236	0.04779292016	-0.07947803213	-0.14503253872	-0.07331426537	0.00578583723999999	-0.086703323462	-0.0684640498	-0.02324296549	-0.0227748442	0.0241865738	-0.05212295842	0.00829306839000001	-0.0451084194	0.019051448889
2	287260	527260	YJMxYPS	0.096197389	-0.0772418273	0.0197488267	-0.0276733839	-0.0554948221	0.20725468502	0.2256278992	0.059454107946	-0.029735042	0.0122028971	0.21733528816	-0.05440282746	-0.0165283791	0.10673948125	-0.0035572175	-0.00194294440000001	-0.00815702114000001	0.16925932132	0.1008269706	0.14399367637
2	287818	527818	YJMxYPS	-0.16026712697	-0.07266198846	-0.07644444758	-0.05867575767	-0.0767872335	-0.0221191334	-0.0015517202	-0.1175297947	-0.03898769707	-0.00545005479	-0.00402132029	-0.09008242867	-0.04184049444	-0.04461987788	-0.06069646621	-0.03268457775	-0.09669181985	0.07998408914	-0.04869496495	-0.0738682665
2	288081	528081	YJMxYPS	0.01921514224	-0.02193256058	-0.04092494338	0.00510502277	-0.0158760211	0.09099037068	0.018197100837	-0.04813793393	0.01827121709	0.05083215933	0.01930433144	-0.0216324188	-0.02822313721	0.00088168626	0.05274462326	-0.02471116475	-0.12318094586	0.07108812247	-0.1652369679	0.045430890943
2	288651	528651	YJMxYPS	-0.0814006373	-0.0587398309	-0.0302509839	-0.0246952765	-0.00442174029999998	0.07255164934	0.05206074931	0.01423712937	-0.0397875991	-0.0555474338	-8.79638999999877e-05	-0.0378870074	-0.0798537219	-0.0861515078	-0.0719352825	-0.0540875901	-0.0295654176	0.0623722602	-0.1644884864	0.03639853406
2	289101	529101	YJMxYPS	0.1366472104	0.1330139434	0.1320862257	0.1170073876	0.2854531114	0.14655632735	0.17818674787	0.06392627662	0.1053978069	0.193529568681	0.15345392654	0.15753502453	0.1597329273	0.16704152106	0.16900847314	0.1671514554	0.1142353758	0.18096844834	0.1754358805	0.153062256713
2	289601	529601	YJMxYPS	0.037746702502	0.05669925831	0.08897087755	0.03001092813	0.14814675149	0.16233875784	0.15099076873	0.0286979562	0.047626886278	0.05970873171	0.1394769113	0.04654667973	0.02099921663	0.02055173472	0.08949419729	0.08790545291	-0.06435682135	0.16348636951	0.1637398993	0.086906768874
2	289642	529642	YJMxYPS	0.02974374949	0.0220420419	0.02158854915	0.03895997107	0.0525178636	0.09465897432	0.10746702555	-0.04115579621	0.02430387439	0.24987458825	0.13433210934	0.03498212688	0.0167125702	0.0131447513	0.03230153511	0.0479314182	0.01011603917	0.15644141313	0.0085341666	0.08929164391
2	289906	529906	YJMxYPS	0.124916534937	0.19811914319	0.129433565531458	0.15043663443	0.13246071208	0.16748152002	0.16526109831	0.06104720491	0.08516391218	0.14686782738	0.17424993552	0.094382476507	0.042004502305	0.08590164804	0.11293338297	0.10462740025	0.0035763582563	0.1164607749398	0.07116585157	0.10386142813
2	290233	530233	YJMxYPS	0.03318667955	0.02691443519	-0.000467307030000003	0.00708843475000001	0.0251848866	0.10567210262	0.081606253	-0.00455634254	0.01829238177	0.04510462565	0.07446267039	-0.00918078812000001	-0.0196198213	0.00408324723999999	0.00253368851000001	0.03988003364	-0.03099637499	0.082031108831	-0.0515311997	0.041654719767
2	290804	530804	YJMxYPS	0.07406484463	0.13725399301	0.07638114895	0.06324459495	0.280231210263	0.14159491318	0.17416264867	-0.05543790937	0.10626537591	0.21298004406	0.17512056291	-0.01626432324	-0.02423792771	0.24004813713	0.10770539519	0.17907859678	0.11886041995	0.21658339322	-0.0102977765	0.05123033934
2	291425	531425	YJMxYPS	0.0399982662	0.1003559283	0.0156142725	0.11784020315	0.0699853875	0.10593431429	0.09533882446	-0.05606884451	-0.0993685539	0.1026581729	0.1297480089	-0.0105853115	-0.0522876949	0.048004686	0.0822232727	0.0741635723	-0.1329747932	0.21430308122	0.1355180516	0.03490504872
2	291976	531976	YJMxYPS	0.025811886	0.0521717298	0.0488439685	-0.0041283953	0.2723631139	-0.02821706629	-0.02271138004	-0.08221109969	-0.0310255998	0.16538103314	0.1045521688	-0.0433117972	0.0783613248	0.0489216236	0.0465720837	0.0479068459	-0.1125297059	0.12664819443	0.1611045456	0.01331615415
2	292578	532578	YJMxYPS	-0.19137418621	-0.23222511925	-0.17212427585	-0.1277770324	-0.0935789188	0.05941103198	-0.06074284772	-0.07605577903	-0.22922778713	-0.23323926912	-0.1113619771	-0.15978211292	-0.19106483653	-0.15849442182	-0.18294820958	-0.14750453082	-0.14941744071	-0.08164801391	-0.2817833155584	-0.05370338138
2	292964	532964	YJMxYPS	-0.00249941715	-0.02463661939	-0.06159909612	-0.09443187184	-0.09128026211	0.132437788383	0.04204853932	-0.07908434426	-0.0126531589	0.051141678651	0.06253260347	-0.00753875380000001	-0.150182040607	-0.024312193	-0.02295156718	0.00118463994	-0.06134561536	0.148317681288	-0.0654069267	-0.00443518169
2	292991	532991	YJMxYPS	0.05489068883	0.03673922922	0.06336920396	0.05670912252	-0.00612300950000003	0.2067151919	0.18666858244	0.0524705692	0.01721267444	0.11208039647	0.09474517398	0.01093953564	-0.03985920571	0.08729692458	0.03304416118	0.07774477873	0.00994746448	0.21195199188	-0.2100048	0.2467930011
2	293504	533504	YJMxYPS	-0.003634325923	-0.04186309714	-0.03530925461	0.007606140821	-0.03980353287	0.1753591822	0.1367964124	-0.02664058386	-0.0596976198	0.1037750289	0.01221653373	-0.0684825018	-0.04895728365	-0.01033673546	-0.02450371745	-0.04138355852	-0.31069641733	0.0757674831	-0.2194853536	0.06453255781
2	294230	534230	YJMxYPS	0.10321604109	0.11784212998	0.09340775817	0.06473992874	0.14038042158	0.17922468845	0.1683929944	0.103291863751	0.11811327069	0.10717037653	0.11330940356	0.09219515213	0.05134626472	0.095220349067	0.04613987636	0.07162935467	0.02121343152	0.20742661251	0.0504800034	0.06874105839
2	295631	535631	YJMxYPS	0.09508364534	0.06018324677	0.04929752108	0.09468758808	0.10122041771	0.16984876511	0.22833800597	0.0841607695	-0.00341542934	-0.013753351494	0.18827773439	0.05254898929	0.01070589032	0.15372580164	0.036031892158	0.01974531553	0.12248354118	0.24555357522	0.2449792571	0.13974666637
2	295988	535988	YJMxYPS	-0.082267816981	0.0506219331	-0.09625050491	0.04283825862	0.0110241938	0.12698044468	0.063918928177	-0.00914388501999999	-0.07311821164	-0.0464091466	0.064645689525	-0.06219190423	-0.0253877097	0.0578176045	0.04719976242	-0.0218816509	-0.00454616196	0.07470686017	-0.2771936866	0.08537662708
2	296774	536774	YJMxYPS	0.07817499577	-0.00562355645	0.07209983567	0.03700154837	0.02382637273	0.0889430489679	0.0819783623	0.05912751346	0.00722653866848	0.08843236899	0.07630323388	-0.02200255497	-0.06718533302	0.04036477652	0.0263826525	0.00435360459999999	-0.00950923261	0.0666180553	-0.10499778719	0.07422734105
2	297266	537266	YJMxYPS	0.010874613	-0.021189299234	-0.01173681234	-0.0674703113	-0.002125429	0.036303017733	0.06123547663	0.00552799663	0.035659030329	0.03116544137	0.03490679967	7.53713100000025e-05	-0.0135328949152	0.047225651986	0.033845498203	0.0194690495	-0.044994960433	0.01307439022	-0.01983967674	0.03536296102
2	297515	537515	YJMxYPS	0.02616543726	0.038599459899	0.06442736129	0.05930119024	0.11325833788	0.16482718334	0.116898314959	0.0398199408	0.04111475946	0.12119673771	0.11736891821	0.03429435696	-0.00417440151000001	0.06607264771	0.10109938316	0.074775629722	0.0179066940662	0.19357373996	0.0432405555	0.07597982841
2	297970	537970	YJMxYPS	0.04395719185	0.044617881021	-0.02152486453	-0.04240138	0.10346225099	0.07589612587	0.098241647947	0.029297355478	-0.00426661594	0.0019239298	0.03277815063	0.00945146158	-0.05764993413	-0.00657627701	-0.040792577202	-0.01962221322	-0.02291307299	0.070139706259	-0.121132712943	0.01459850485
2	298438	538438	YJMxYPS	0.01927729299	0.03232676221	0.005323912132	0.03805545604	-0.01021081123	0.1459207721	0.07106222582	0.05471901143	0.03116572973	-0.026889566316	-0.002190907009	0.0389448896	0.02178066191	0.02767128322	0.05662110639	0.04770416254	-0.25579179543	0.03149171743	-0.04007665328	-0.11054108209
2	299050	539050	YJMxYPS	-0.01253669042	0.0856201002	0.03951397664	0.00242782853	-0.00598067448	0.1113459314677	0.117687117245	-0.0264138435	-0.0383199526	0.122604299544	0.07117653031	0.00557651259	-0.05547629418	0.028991262	-0.103500255995	0.02214834631	-0.02032793778	0.12068872693	-0.08650466744	0.0669786173
2	299452	539452	YJMxYPS	0.10750651568	0.121013084	0.11680542656	0.06680663492	0.14798580313	0.22613716701	0.19561134895	0.08244598335	0.08142316235	0.104269920754	0.08780151794	0.05819400146	0.0416562627	0.086565833743	0.07215125737	-0.00605806893000001	0.160290656551	0.17349029434	0.12630386	0.1128126336
2	299505	539505	YJMxYPS	0.015242256115	0.04107052498	0.01140932348	0.0479007966	0.05182328622	0.05449209991	0.0905825175	-0.028128763	0.04797273438	0.078567899599	0.07499592407	0.002628056781	-0.0288599661	0.004239118861	0.051364075144	0.011949784105	0.044090945	0.08311568284	-0.0097689769	0.03052633555
2	299759	539759	YJMxYPS	0.2049274099	0.2232552238	0.1702082756	0.189561509	0.1297108839	0.2047211412	0.2505628003	0.2143877452	0.133955281	0.09854556291	0.1528987106	0.1992675733	0.1860548105	0.2015115656	0.161652503	0.1882383149	0.1470285163	0.2112856254	-0.01915376658	0.2454753022
2	300111	540111	YJMxYPS	0.01979586308	0.0031217145	0.0125111652	0.01579142948	0.10110555296	0.07113340904	0.04712031708	0.02891452736	0.04868728703	0.05637215749	0.06037069988	-0.00686152538000001	0.0857751205	0.03400968315	0.04819273888	0.08880007274	0.01669676059	0.116011465462	-0.0177575317	0.13717029677
2	301324	541324	YJMxYPS	-0.0686676953	-0.05746863684	-0.07902616244	0.00779901758	-0.0010288846	0.08264098251	0.07485386492	-0.07744307577	-0.0961051264	0.0582698512	-0.05811531013	-0.18814628056	-0.0259663263	-0.03457337192	-0.02616296413	-0.07716489395	-0.1441649981756	0.093512194872	-0.3545874131	-0.00140742719
2	301549	541549	YJMxYPS	-0.033013677	0.02236799288	0.03064947558	0.00992807902	0.0062500816	0.09884845243	0.052658243854	-0.0290778514305	-0.05711376644	0.04768758388	0.0636924778	0.00921216565	-0.02176806341	-0.01999715791	-0.00399116534	0.03553606011	-0.03164504999	0.0424084503	-0.06307637088	0.05261570822
2	302192	542192	YJMxYPS	0.068933034028	0.0702533119	0.0772487617	0.07573624107	0.04013254558	0.16336264186	0.15020091366	0.03984593962	8.96473699999976e-05	0.03940960079	0.09346820393	0.02259755626	-0.00953652395	0.03476818134	0.0575962343264	0.0800306310912	-0.02385298787	0.12835747793	-0.00530381557	0.08363137849
2	302260	542260	YJMxYPS	-0.07491690106	-0.0185610423	-0.0522633943	-0.0868879638	-0.064752479	0.04081113621	0.0183723974	-0.06379973683	-0.12531488542	0.04403820624	-0.01244106049	-0.01710100802	-0.1017450697	-0.00875812009999999	-0.10534935074	0.01094570378	-0.07792148923	0.079932179623	-0.1680303198	-0.03456493745
2	302559	542559	YJMxYPS	-0.02800511962	-0.000531940699999997	-0.02702005331	-0.01823428478	0.12574536754	0.12860219514	0.094423700167	-0.01816686114	-0.069260503	0.0657235477	0.09889308164623	-0.00401460197	-0.04854593875	-0.05268711736	-0.0612344454	-0.04943042364	0.0072383198	0.13032369709	-0.0780157859	0.011080902033
2	303125	543125	YJMxYPS	-0.088339582338	-0.10992335239	-0.06230396851	-0.10237169421	-0.22899618833	0.08599975637	0.0607377752	-0.0553241773	-0.1484455433	-0.1603746209	-0.062887520305	-0.05961282101	-0.13751132194	-0.0978323041	-0.11002538411	-0.18702985646	-0.0580808216	-0.01841088514	-0.35658908024	0.03474416169
2	303540	543540	YJMxYPS	0.1616341461	0.1667499089	0.20695786233	0.1218525623	0.28333462974	0.1295389259	0.066822700334	0.01714309892	0.18847768933	0.16902505112	0.29409945562	0.07773568313	0.14199429354	0.04213943656	0.12759500061	0.2064817034	0.12806439575	0.19868029689	0.2719856546	0.058991432552
2	304081	544081	YJMxYPS	0.174161083	0.1594367158	0.1736895173	0.1448721177	0.182521683	0.24950607891	0.22261013478	0.1956039096	0.0694233047	0.04531124827	0.18194933276	0.1287798139	0.1156752284	0.1642005272	0.1386903532	0.1706087595	0.1028580919	0.28896128795	0.0850282556	0.18965890578
2	304472	544472	YJMxYPS	0.08027437245	0.02399877712	0.04484260729	-0.0118820721	0.08786946666	0.1353562693	0.08927224315	0.0433841996	0.02717246371	0.04258763045	0.0611013891	-0.00842908970999999	0.04375428542	0.04854134091	0.06662010941	0.00595911863000001	0.03253345189	0.08623908263	-0.08924393685	0.0152414194
2	304737	544737	YJMxYPS	0.0776667677	0.03953606194	0.07761608267	0.01597427279	0.11936653016	0.0373621334	0.0177726142	-0.07534413905	-0.06218059835	0.088792810537	0.19977099823	-0.01777256266	-0.112396045662	0.03006199956	0.042898711534	-0.01193013761	-0.12469502868	0.055364760432	0.02898067	-0.01419782166
2	306376	546376	YJMxYPS	0.07371380608	0.062047948194	0.2426110413	0.144477015489	0.13823167919	0.2705653632	0.19116588246	0.030274509359	0.06353497366	0.15060876873	0.17771556557	0.05985887099	0.05638941613	0.098993685014	0.102217880613	0.17672921136	0.05689013295	0.21059053715	0.10407616477	0.19894976165
2	306980	546980	YJMxYPS	0.03386660797	0.077074103057	0.03503380888	0.05664078773	0.09810119551	0.10867635156	0.11482470032	-0.02426337272	-0.00746177959	0.08112827364	0.12665264275	-0.00391896127	0.0095347919	0.04058793844	0.04915360419	0.06137451237	-0.00734551384	0.07905819749	-0.10006933005	0.063711266139
2	307537	547537	YJMxYPS	-0.05014082996	-0.06002095293	-0.02568087878	-0.03461405881	0.01605466712	0.10526551873	0.01894668146	-0.04401668742	-0.05146737281	0.05154218343	0.15097706007	-0.12404222329	-0.10979481814	-0.077866774742	-0.07784857994	-0.109429616397	-0.24334338237	0.00019687958	-0.0661143301	-0.01707447605
2	308083	548083	YJMxYPS	0.199671706474	0.20398856465	0.15873133253	0.13020827557	0.193069708067	0.24154787492	0.20688332965	0.15117767101	0.138776003468	0.13431939108	0.21991582191	0.14853727477	0.17361485514	0.12412329842	0.10281631721	0.17031515278	0.14495847319	0.2808505426	0.09555141032	0.20298773864
2	308422	548422	YJMxYPS	0.00462523896	-0.039813699137	0.023778087096	0.04714979272	-0.05928099285	0.070270806483	0.0398378534	-0.040027236526	-0.0452823487077	0.04747808707	0.033120270529	-0.01467783153	-0.117388313808	-0.080048187688	-0.02928196733	-0.05332256086	0.017788898346	0.111478806	-0.1417090265	-0.029838725158
2	308477	548477	YJMxYPS	0.1390143137	0.20667856449	0.11788094277	0.085996921	0.14032980632	0.288336558	0.26900209415	0.12870181446	0.06283754371	0.1333054967	0.20951102151	0.09948484857	0.0267854846	0.17318644705	0.08834265671	0.10279570127	0.0705326156	0.13418571586	-0.03911035868	0.21099520181
2	308805	548805	YJMxYPS	0.01487868457	-0.0204538162	-0.06792772437	-0.0268504136	0.0634865665	0.08945174675	0.025184820984	-0.07363292263	0.0052686267	0.08737377477	0.06413369263	-0.07784915701	-0.0725377922	-0.03044749492	0.06258181902	-0.000199444699999995	-0.07915586254	0.095669489732	-0.1238177593	0.07499131482
2	309603	549603	YJMxYPS	-0.03979446265	0.047245199628	-0.05152290303	-0.03828357198	-0.04782037617	0.082277013295	0.03349122917	-0.022561424936	-0.148962023664	0.0149827011	0.036413119051	-0.0172590916	-0.08425790764	-0.052560249669	-0.01631270579	-0.065208922686	-0.071732919809	0.10016476922	-0.09168441027	0.06330046698
2	310088	550088	YJMxYPS	0.06790292863	0.10139612975	0.04791884413	0.12472682119	0.12769753539	0.10595115676	0.13562533777	-0.0283470301	-0.02908480374	0.14603457883	0.11160142482	0.0745494993	0.12074770935	0.07817582168	0.01928813968	0.10402295977	-0.0535495033	0.11571727696	0.0146610942	0.08148928159
2	310517	550517	YJMxYPS	0.21806289787	0.05572850411	-0.11757037017	0.13749835401	0.08010866948	-0.0655170801	0.0181623037	-0.11424063561	0.16246485351	0.3220718431	0.396923248878	0.13184066354	-0.00411273500000001	-0.18772568977	0.16114571518	0.10870038389	-0.05116819641	0.173120291041	-0.2140891249	0.0289884129
2	310971	550971	YJMxYPS	-0.03189471329	0.0157641595	-0.0103618217	0.02448301349	-0.0357795616	0.21068943624	0.14388232959	-0.06932448239	-0.05034163558	0.08632964369	0.0058815483	0.01284045541	-0.0412982509	-0.05219163022	-0.02718968708	-0.0317564549	-0.03634947068	0.09597268854102	-0.1967973867	0.01405019822
2	311365	551365	YJMxYPS	0.1715060489	0.157914010917	0.126881659492	0.06439978848	0.189642841415	0.14272151054	0.1198270151	-0.03693420558	0.13414910743	0.16838895183	0.192654820769	0.12559479132	0.1668467468	0.16642493832	0.13600025994	0.21075446071	0.2421915245	0.2110863774	0.22684018515	0.13605419088
2	311607	551607	YJMxYPS	0.07835478081	0.20703728786	0.113721429356	0.04505646468	0.21683051034	0.22759675058	0.15067989826	-0.0438665643	0.12507067198	0.17614222275	0.17457919539	0.0576658525	0.019300115851	0.03165241893	0.13217518506955	0.09292563215	0.01066530793	0.05981761266	-0.0222570297	0.13501128191
2	312028	552028	YJMxYPS	0.034786426276	0.01748642897	0.09686306261	-0.0053800250222	0.0116727616	0.1660366106212	0.08045815273	0.0409708583	0.01328395181	0.03585001321	0.031501245652	0.052309906989	0.00582386005	0.07773497888	0.026276414116	-0.006676283729	0.070463052627	0.1630823459771	-0.1125860104	0.07489291597
2	312166	552166	YJMxYPS	-0.04690323784	-0.0170730091	0.00552892351999999	-0.04994736345	0.0457617451	0.12956111868	0.03317712947	-0.004814362767	-0.0629408082	0.01208684198	-0.03502009516	-0.02695233845	-0.0491980877	0.032345779	-0.0127874047	-0.031238316	-0.02520430663	0.06505461721	-0.1349186912	0.05759805564
2	312595	552595	YJMxYPS	0.0060746109	0.0223751799	0.0761318258	-0.0565720464	0.1164801276	0.0862451942	0.1041883524	-0.0100348141	0.06399450736	0.0812534868	0.1014219365	0.0283214617	0.1124709001	-0.00941181359999999	-0.00272161530000001	0.0384449423	-0.14811554782	0.0994170483	0.0431531818	0.0638550638
2	312859	552859	YJMxYPS	-0.03029558318	0.00425921185999999	-0.0188268049	-0.04265713451	-0.0643426764	0.05147388744	0.067692070759	-0.022589983048	-0.07874790547	0.012002748	0.07579999846	-0.03514963055	-0.00146171053999999	-0.05307347568	-0.04752960588	-0.02610386592	-0.04133312343	0.069058182408	-0.0829464683	0.08543056763
2	313426	553426	YJMxYPS	0.0239020746	-0.0101420478	0.0119031817	0.0526300624	0.0200196514	0.0691595027096	0.02887049167	-0.00900206887999999	-0.0255407175	0.02460739323	0.0264382459	-0.0191799231	0.0260782935	0.0297555261	-0.0324887262	0.0133280541	-0.0170961155	0.04424818587	-0.0767466874	-0.00225588791999999
2	313672	553672	YJMxYPS	0.152491193463	0.1533332163	0.0492582352	0.06438387293	0.04507136775	0.33612210135	0.1876615928	0.08577518973	0.013872927897	0.05240401462	0.15614552108	0.065600922379	0.005571429037	0.06927789355	0.089027662153	0.01393894004	0.086762997359	0.22232202273	0.0478765616	0.110771880613
2	314008	554008	YJMxYPS	-0.1281082082	-0.0932276664	-0.1345981341	-0.1359497832	-0.090870804	0.148683932875	0.06331341031	0.00179052540000002	-0.067144331	-0.10267154023	0.0032803454	-0.0751796263	-0.00705363149999999	-0.0125727953	-0.013671684	-0.1073259721	-0.13152959636	0.047163171	-0.44193562425	-0.0279978756
2	314329	554329	YJMxYPS	0.01383621707	-0.02267606882	0.02822817531	0.03016063336	0.0318076309	0.10899543229	0.08374196365	-0.13524681655	0.000744101669999997	0.14463003543	0.03911669729	0.01006618687	-0.03033557075	-0.04972369121	-0.01368813311	-0.0090438734	-0.054148959118	0.03062158692	-0.16365595737	-0.017097486143
2	315177	555177	YJMxYPS	0.0251831403	0.10276741777	0.021204618526	0.02090155078	0.19275956218	0.11439425472	0.0979100878	-0.018831446389	0.03845436582	0.05170829418	0.07696975924	0.036669344	-0.00740150953	0.07413022593	0.0366213426524	0.029397343232	-0.00923592264	0.14396806972	0.20364734899	0.11085424114
2	315524	555524	YJMxYPS	0.01285393753	-0.01942607749	0.069505733886	0.04448209657	0.04141296022	0.16472289734	0.0203838082	0.06001392562	-0.06826270305	0.1026377896	0.12377195592	-0.06900977741	-0.082748580253	0.04661927626	-0.04796486991	0.02620362937	0.02573526168	0.18507969868	-0.02765881103	0.05556184643
2	317297	557297	YJMxYPS	0.0159126792	-0.09340090333	-0.10680657474	-0.0759038321	-0.0211412237	0.051311081158	-0.034506983415	-0.12022637966	0.04739539718	0.10205129214	-0.05132057725	-0.05728823487	0.01803575033	-0.0124175208	-0.08412284259	-0.0940927166	-0.11527872527	0.07156914639	-0.2183485335	-0.00923333366
2	317522	557522	YJMxYPS	0.12354959369	0.15426392873	0.059906589805	0.067033551203	0.21685950681	0.08527166321	0.10494304182	0.02325888252	0.0628201969233	0.23658154911	0.17686012546	0.10982318784	0.1179435094	0.13611827506	0.13150442142	0.16374839501	0.0181089448	0.18561869671	0.100564433998	0.071886633152
2	317990	557990	YJMxYPS	0.0255149623	0.2192578216	0.0973376901	0.1150461115	0.0269958569	0.08286506261	0.09853963156	-0.05377693475	0.0188798144	0.1424976969	0.1778248043	0.0087620826	0.1176072843	0.1225675425	0.0834518805	0.0847538259	0.0195071877	0.10915061229	-0.0975976806	0.09073705745
2	318817	558817	YJMxYPS	0.02466853052	0.03811907776	0.05739634219	0.01665170841	0.0611851137	0.137067885536	0.136503520394	0.02128021541	0.05550593545	0.07816415267	0.06815532644	0.0058545171	0.03403958114	0.06735406173	0.05201938317	0.0363950145	0.02995494504	0.10580806997	0.01372893515	0.04713383021
2	319057	559057	YJMxYPS	0.02654210271	0.04549665743	0.1047411126	0.06056185596	0.01242726816	0.11670000492	0.16546259184	0.08575540572	0.00287098774	0.03977603314	0.05182832489	0.013688277132	-0.08390540468	0.023142950128	-0.01250787083	0.03510650282	0.03166438687	0.1224183074	-0.12442594794	0.13015550134
2	319416	559416	YJMxYPS	0.011980543	-0.0452570413	0.0469737099	0.01138505843	0.04773573504	0.13931984239	-0.00641728000000003	-0.16305396695	-0.0535660878	0.1269082057	0.07215509406	-0.033721581	-0.06675057294	-0.00265053170000001	0.0402557712	0.0379290604	-0.07910390354	0.04971189021	-0.3114107819	0.10855661409
2	320491	560491	YJMxYPS	-0.00670879853999999	0.086276765296	-0.056469870843	0.06458155749	0.0933906477	0.10016685339	0.0079315423	-0.08210398032	-0.0528651848	0.0001632895143	0.022510097759	0.01007084482	-0.056560079159	-0.07123564309	-0.00158946334	-0.01359727221	0.01601812421	0.028241690193	-0.25790096692	0.09452426903
2	320988	560988	YJMxYPS	0.073059515198	0.08324520418	0.092284330433	0.13456740006	0.13338227486	0.14748495901	0.09219587703	0.07290070051	0.138407243197	0.11235487486	0.13225469274	0.063677386981	0.0233649206	0.1087278773	0.12183491189	0.133799447379	0.063105358179	0.21588041926	0.0161640587	0.12123333797
2	321438	561438	YJMxYPS	-0.0666712747	-0.1012147178	-0.0946849119	-0.0873211799	-0.0497385137	0.079387298159	0.11862308859	-0.04894885732	-0.07993346004	0.11782689331	-0.0956636499	-0.1350428032	-0.22388694022	-0.1099224769	-0.00747098180000001	-0.0893050219	-0.04982038368	0.18609327271	0.0938793749	-0.0274763547
2	322122	562122	YJMxYPS	-0.029984430055	0.034770625395	0.15987484381	-0.05660673549	0.0106712016	0.1102089352	0.26336224165	0.1320666083	-0.01147563203	0.070463218	0.17095939219	0.052772748731	-0.13571759719	0.15750595749	0.028890848921	-0.00936457053	0.02227207634	0.247955606892	-0.1031466168	0.01994612283
2	322704	562704	YJMxYPS	0.055608738001	0.08883965604	0.038537776785	0.029644935036	0.07233011206	0.11174332746	0.17513432583	0.19368051288	0.029434103645	0.00101950288	-0.01079735347	0.00765464769	-0.09168306316	0.02197177824	0.0086382721	0.05449905949	0.04723715073	0.075935165359	-0.228899456715	0.11289289767
2	322968	562968	YJMxYPS	-0.005572174	0.01153394932	-0.0089960545	0.00140697705	-0.0332031863	0.084050968291	0.04379961374	-0.02095902486	-0.01305369072	0.10878665477	0.01457706646	-0.00473379712	-0.04294626071	-0.03529235374	-0.003993170044	0.019040194567	-0.003805197207	0.03990956292	-0.08001689647	0.07008087149
2	324220	564220	YJMxYPS	0.07500585907	0.05357264763	-0.02523537008	0.01532005808	0.04579268079	0.27123635921	0.1466306559	0.02996738067	0.02510277747	0.02987578013	0.10302437724	0.08696846969	-0.03254181879	0.10289196586	0.07873693847	0.05657693587	0.02606560947	0.15527334585	-0.05349395036	0.12777024589
2	324913	564913	YJMxYPS	0.07540623428	0.0646963922	0.0320642724	0.06914733958	0.0648794212	0.17167870332	0.10722605434	0.02355500694	-0.0243674319	0.0750770831	0.07506215007	0.0100126134	-0.0193610216	0.01662048552	-0.0088667536	0.0167663973	0.01935458092	0.13420868129	-0.0563440141	0.092784897901
2	325480	565480	YJMxYPS	0.1166978086	-0.0184312638	0.0010694443	0.05862298699	0.04292857907	0.0953656109	0.1349801964	-0.0577115096	-0.00260869122	0.09229559366	0.13072221599	0.08568745486	-0.010437636	0.06861212109	0.00687377350000001	0.0953244319	-0.0642148012	0.0924875912	0.0981328766	0.1777207275
2	325962	565962	YJMxYPS	0.2007523503	0.23071460249	0.2359658583	0.184611361767	0.15660854351	0.48466925702	0.7805706842	0.51092734698	0.1704091569	0.14682389873	0.25360592291	0.0696160962	-0.2503601022	0.116175812	0.32011096321	0.1792673028	0.1698145665	0.2037775329	-0.09873152931	0.30439728088
2	326679	566679	YJMxYPS	-0.0183154601	-0.0102093625	0.000921314199999995	0.0147618014	0.05177117673	0.00989774333	0.01783723664	-0.02142437262	-0.05451825748	0.00405568358	0.03530579211	-0.0391264998	-0.06061573322	0.03945937026	0.02065982162	-0.00951295470000001	-0.08705259586	0.06716229325	-0.0845433893	0.04676375789
2	326898	566898	YJMxYPS	0.0824754304	0.0498420991	0.0678249823	-0.00241433569999999	0.0225958347	0.05929178789	0.0683438538	-0.01723432911	0.0469823303	0.09470448537	0.0613253249	0.0276736951	-0.0134793322	0.0686426141	0.0249181016	0.0205489212	-0.0157689667	0.0598108136	0.0189041959	0.0244666907
2	327004	567004	YJMxYPS	-1.97487999999829e-06	-0.060277953094	-0.0387485711	-0.038459070578	0.021778418734	0.21268315278	0.08352088809	0.04180673144	0.013822072366	0.035399006692	0.04915291951	-0.03274380528	-0.09130174204	0.02660990467	0.0673516431	-0.020800681681	0.019552770276	0.09985896492	-0.11826351436	0.076836611563
2	327510	567510	YJMxYPS	0.014629497794	0.02046463116	0.02916719621	0.03524061529	-0.03831894094	0.07251246283	0.05159198449	0.00727653394	-0.008329686381	-0.00653269339	0.036386280447	0.006487432508	-0.07534375821	-0.00579944493	-0.063953571936	0.00695783849	-0.036495471243	0.07276483918	-0.07984703117	0.0379074344
2	328067	568067	YJMxYPS	-0.0757101001	-0.0394213632	-0.0173182528	-0.110636908	-0.0511162462	0.04367536741	0.03933725027	-0.1028992371	-0.1314583924	0.0176828977	0.0507255899	-0.0787583292	-0.1473703643	-0.0229653788	-0.0482176806	-0.0397932985	-0.1229458702	0.03920583814	-0.1823860246	0.02770160843
2	328803	568803	YJMxYPS	0.0590686352	0.0999183524	0.0963515834	0.0785655157	0.1059667886	0.09564186726	0.0702129236	0.000128231600000001	0.0430651355	0.09702028726	0.0764877852	0.0315706256	-0.0375728234	0.0368745876	0.0455101591	0.0977612423	0.0620252633	0.0873110616	0.1375399117	0.0827129269
2	329119	569119	YJMxYPS	-0.0929479086	-0.0149749862	-0.15078413016	-0.04039715723	0.00480794469999998	0.18622838025	0.069558093046	-0.00773475471000001	-0.04630053209	0.06686399776	0.0184730586	0.02054704479	-0.20553530762	-0.0782965377	-0.08773180937	-0.0520389057	-0.03859396141	0.1087774314	-0.1847219622	0.09053791734
2	329576	569576	YJMxYPS	0.008559583234	0.01887713587	0.001577717239	-0.01153058979	0.03173553859	0.12581886732	0.059081169805	0.00825711365	0.00509449102	0.02346002312	0.028165965644	-0.0093286186	-0.058146011595	-0.026793135675	0.0333344145	0.023999546092	-0.0485242761	0.055501868671	-0.1045241481	0.065296197414
2	329974	569974	YJMxYPS	0.00688190265	0.0516446681491	-0.034134052637	-0.01368132643	0.03739410227	0.070190150803	-0.03675385682	-0.07387949625	-0.00286966697	0.13391823433	0.08389277903	-0.026053227038	-0.03522933562	0.039643399392	0.06335508985	0.0033358461149	-0.00638186179000001	0.15061649995	-0.011124028533	0.00278366931
2	330645	570645	YJMxYPS	0.01828769137	0.00697952932	-0.01249484476	-0.03035754529	0.0209906576	-0.05349317992	-0.0568502564	-0.1118836196	-0.061265318002	0.074742887	0.05242324792	-0.000819760249999999	-0.10095046435	-0.05496199327	-0.08121699407	-0.05330645562	-0.08798658073	0.01182668312	-0.0335865678	0.02533298379
2	330862	570862	YJMxYPS	0.06284385997	0.03717096812	0.0696314327	0.05697143403	0.052039363455	0.0738157801	0.0922050829	0.0431005534	0.06997626526	0.0555492482	0.06744811252	0.00634248304	0.056393266184	0.03705305912	0.03660783827	0.06051260143	0.0318892651	0.0531876978	0.10941698431	0.0350555202
2	331525	571525	YJMxYPS	0.11169722053	0.09939376551	0.05026197554	0.04599856426	0.1263791693	0.17292178996	0.1535947974	0.083232621862	0.04574380162	0.1102433816	0.11977517571	0.02024581776	-0.0540204968	0.02631380657	0.0852629291	0.09424598991	0.12533726769	0.09218152517	0.0558576379	0.16220977184
2	331971	571971	YJMxYPS	-0.05809209068	0.01023527873	-0.07399369237	-0.04882228864	-0.04257949465	0.15826615134	0.13084183634	0.020495306608	0.00412191152	0.0161728163	0.028268617911	-0.00868072008	-0.16380222065	0.00971658627	-0.03626427446	-0.04478477502	-0.00213642832	0.09980211761	-0.020544865	0.05674998564
2	332469	572469	YJMxYPS	0.00947711269	0.08401494666	0.07723026024	0.0410767806	0.06306074467	0.13283929351	0.0961972345	-0.013495120823	0.02565570105	0.12509017057	0.05650614224	0.05962990175	-0.06499283874	0.02443822125	0.0739261235	0.02552871933	-0.01882365485	0.12872656967	-0.0697525375	0.076631366742
2	333013	573013	YJMxYPS	-0.0300110055	-0.01217452768	0.1227457734	0.06410344733	0.1018125115	-0.0632098671	0.16404615391	-0.1101345699	0.0258000889	0.07858853129	0.0258972992	0.0327721297	-0.1099476634	-0.15768428098	-0.1061985536	-0.23013004586	-0.0926028632	0.20562373407	-0.1110543749	0.0247338014
2	333233	573233	YJMxYPS	0.12138144085	0.12322416454	0.0833688859596	0.08389374252	0.101189891	0.15173540312	0.13757023177	0.04456945139	0.044867105782	0.13014006826	0.13925844098	0.11600995771	0.0375333267	0.144723475547	0.0743753735	0.12688702452	0.05279555233	0.11606028141	0.08482486931	0.10819876471
2	334049	574049	YJMxYPS	0.03616898766	0.031192686373	0.048587439233	0.00696148754	0.087117642306	0.070343982353	0.033337635953	-0.0479348248	0.03194522839	0.0833642482	0.12003579465	0.05094921871	0.0040416465	0.04222005066	0.027238275218	0.03216423732	-0.016634238646	0.0967921716573	0.0192029157	0.046646801225
2	334214	574214	YJMxYPS	0.00833120559	-0.00419059028	-0.01987054387	-0.0011579888	0.0678947205	0.10673881513	0.10068056032	0.01539147189	-0.000852568509999999	0.07757120727	0.05965492428	0.044217412539	-0.108541993761	-0.0086179154	-0.04547587927	-0.022863452781	-0.0618870665	0.07391664414	-0.1482902483	0.01672897774
2	334450	574450	YJMxYPS	0.0409848321264	-0.054828541803	-0.01422979051	0.010533615804	-0.01442967565	0.02835470859	0.01977826066	0.013051187	-0.00770908885	0.04112921419	0.06069871002	0.0488103952	0.039693026316	-0.00360157375	0.050896210879	-0.06756670676	-0.10665651023	0.027034155459	-0.1742033312	0.0111107621
2	335359	575359	YJMxYPS	-0.114869026708	-0.13290457571	-0.00266756033	-0.155845070164	-0.000801910425000001	0.09197243079	-0.10919231387	-0.1556696874	-0.11173937852	0.03632639099	-0.04608408423	-0.05927048693	-0.03583013958	-0.04452064335	-0.0018038624379	0.01085054812	-0.0048066791	0.125365504	0.00818139127	-0.05425902296
2	335993	575993	YJMxYPS	0.03324841781	0.09148029456	0.08144566819	0.0593591773	0.12574122423	0.06701085348	0.064034318295	-0.028432298229	-0.01152529360046	0.09155427677	0.08807148683	0.03881228176	0.01139287842	0.07989067232	0.053861748251	0.10085617058	0.018077960119	0.04229629789	0.01260684067	0.04039304873
2	336490	576490	YJMxYPS	-0.0664083203	0.06266926264	0.0212371914	-0.0379098108	0.03320198031	0.08678125111	0.04139675407	-0.0427283903	-0.0389170115	0.11073232616	0.0447881444	0.0196680891	-0.0425730012	-0.0190942515	-0.03771569331	-0.0254582411	0.0381711137	0.0924098733	-0.037333996925	0.05291762602
2	337073	577073	YJMxYPS	0.06738231366	0.06977654833	0.12114810898	0.07166057182	0.0894143155679	0.0608915159	0.0998388595	-0.0294495437	0.058473514176	0.08707691016	0.15041120763	0.066619127309	0.026625915944	0.07196576893	0.06789796755	0.10937652402	0.09539491336	0.16007965204	0.03396089304	0.0783236855
2	337524	577524	YJMxYPS	-0.000338303200000001	-0.0138354735	0.017665104	0.0863411364	0.000714338199999998	0.0436974664	0.1077102368	0.034671891	-0.00159198363	0.01634806999	0.09443885073	0.0287711174	0.0314591519	0.0735390108	0.0121706847	0.08502627802	0.029565091	0.0672637941	-0.08252837323	0.0771504943
2	337625	577625	YJMxYPS	0.02061399789	0.031838685329	0.03035975723	0.00692368872	0.064869464632	0.0563892495	0.05901616042	-0.0524281249	-0.04324247388	0.10129392945	0.025985328485	0.01031919648	-0.04907721554	-0.06097822365	0.03715334786	-0.00953614645	0.0114023114	0.11375600791	-0.107567388342	0.02240329219
2	338666	578666	YJMxYPS	0.10164321184	0.0504050949	0.11199390013	0.06502436242	0.13057885205	0.05294926623	0.07045338316	0.030647401648	0.0436175134	-0.02588026849	0.04724367173	0.06799237147	0.0443744843	0.068385622087	0.01712214476	0.06622094869	0.0549552097187	0.05922642573	0.0984477652	0.06618396569
2	339324	579324	YJMxYPS	0.04318404987	0.11261918069	0.1036591919	0.0705476871	0.06279910171	0.074419885593	0.05390361995	0.03968128501	0.0583988442	0.02566804138	0.06596387329	0.052953135716	-0.063955654145	0.08815527561	0.04806248579	0.01914197565	0.03595892358	0.0665994834	0.05620469848	0.14541108495
2	339540	579540	YJMxYPS	0.04676818503	0.09478633985	0.09668525409	0.07323910287	0.0463600143	0.1326590843	0.081769898898	0.040432732001	-0.036721677602	0.1440657744	0.07722672423	0.10500043992	0.031023016179	0.08767159362	0.10686765476	0.10808606571	0.00573929185	0.1346190309	0.022282615379	0.08313767751
2	340018	580018	YJMxYPS	0.02732484565	0.01178869152	0.00281406181	0.00323255549	0.0893209877	0.126332136397	0.07427367045	0.0106527815	0.00655970923	0.04361651861	0.02741500312	0.04668567271	-0.06944050238	0.03027726577	0.01724084878	0.00703543077	-0.00531969586	0.0366761218	-0.10135336547	0.02726199397
2	340498	580498	YJMxYPS	0.05109352552	0.01212815419	0.08968005638	0.07139962307	0.00436055419	0.09976393329	0.02521876102	-0.0139338361	-0.01657158361	0.07008697975	0.044599826638	0.01684752725	0.02448026368	-0.01894819904	0.01452608881	0.00518407014	-0.00763692999000001	0.13535510765	0.0061717768	0.06275303581
2	341036	581036	YJMxYPS	0.0413021541	0.022578087	0.0662601966	0.0235129294	0.1167473536	0.0327989046	0.1192492408	-0.00715122670000001	0.0323814089	0.08125081131	0.0531272828	0.0485929052	-0.0625144699	-0.0110576191	0.0461857356	0.0604833437	0.0126381983	0.06836774049	-0.6040324619	0.0013078949
2	341214	581214	YJMxYPS	0.05584427833	0.04374176331	0.04423390397	0.02574216545	0.07395752229	0.07677043929	0.04664891416	-0.05142784346	0.068422715	0.14280015507	0.039025229764	0.0751948608	0.0380998571342	0.013264835374	0.05264855544	0.05759491281	0.06104163247	0.11500567261	0.10000909625	0.08004044551
2	342002	582002	YJMxYPS	0.04245570217	0.0554391697	0.069931528724	0.0594086226277	0.10675509099	0.15226214773	0.24926174615	0.07983088138	0.06016069252	0.10304654809	0.07783235446	0.028885346384	0.02776103645	0.06675994317	0.0209256691	0.05460991433	0.03721415701	0.12054442408	0.05908421525	0.12034175707
2	343404	583404	YJMxYPS	0.06975597701	0.04305283278	0.04684304717	0.09415671726	0.114123610685	0.18176211746	0.15483928699	0.0667842053	0.02912469179	0.08493781042	0.11343379908	0.09755955517	0.04110379699	0.0900011481	0.05523271922	0.06161060076	0.04619548986	0.09284950996	0.02104513439	0.153704514562
2	343968	583968	YJMxYPS	0.14291305607	0.14469940348	0.159483592777	0.07747149747	0.1019703987	0.09320965486	0.093709731258	-0.11686620098	0.11359193583	0.3580938555	0.18350952895	0.12014594444	0.12822221506	0.18970566966	0.10143853666	0.194746994433	0.04947329424	0.1839658260217	-0.0564763116	0.09472974434
2	344708	584708	YJMxYPS	0.01588696999	0.00698750703	0.02666174734	-0.01247969588	0.034933812	0.11327584057	0.03958415373	0.00435968243	-0.03172733448	0.11138175655	0.05099954511	0.02543497057	-0.06036960872	0.039714727177	0.01742535684	-0.00121604754	-0.04192157165	0.080639342187	-0.04582626744	0.08310966506
2	345170	585170	YJMxYPS	-0.00301549449999999	0.0137255572	0.0169819918	-0.0121162544	0.0391695833	0.21750923484	0.17217807026	0.10550894864	0.0747221167	0.0920948371	-0.0165438816	0.1018340498	0.0268459774	0.0338291528	0.00598049680000001	0.0165290077	0.0321785563	0.05130619388	-0.0719205264	0.138034858983
2	345530	585530	YJMxYPS	0.00282204639000001	-0.007346425103	-0.020107800453	0.04533675566	-0.070352114083	0.11941321402	0.13983446696	0.08613789694	-0.0332071045	0.07346114183	-0.019997854859	0.00344093002	-0.04028105675	0.09443754813	0.08192389416	-0.0094033297	0.00148035039	0.090570509184	-0.27704737655	0.12143033869
2	346080	586080	YJMxYPS	-0.1005653083	-0.06739945164	-0.1030180319	-0.1043784042	0.0104067329	-0.04694283229	-0.064753422443	-0.13702053774	-0.15182147315	-0.0551497561	0.000956061048	-0.06252864043	-0.117494374	-0.08124587314	-0.171380377139	-0.08944135805	-0.23728540717	-0.08282433043	-0.2832613814	-0.03190526751
2	346361	586361	YJMxYPS	0.1423930826	0.0677272674	-0.0373285682	0.1088034074	0.0620833902	0.05904896187	0.0668647488	-0.0841585758	0.00399073001	0.11463878864	0.0117160578	0.0426410219	-0.097964010743	-0.0054403663	-0.0732233645	-0.0543917307	0.029966026	0.14231074421	-0.06083313059	0.24131381518
2	347018	587018	YJMxYPS	0.04492705057	-0.00711151002	0.13213250255	0.038099353366	0.0373877092417	0.08471874465	0.09958710486	0.05032428252	-0.062784478203	0.15848081353	0.07578837765	0.056470939361	0.06386211525	0.060304998847	0.083946345605	0.022641853243	0.12517739938	0.01482083184	0.1062784254	0.046914676957
2	347438	587438	YJMxYPS	-0.006165872059	0.11088889614	-0.02129934562	-0.11170779139	0.06752288708	0.09957043293	0.0824982363	-0.0046791756	-0.00887108266	0.1046391387	0.0210344578	0.03225399361	0.0206860728	0.069321793	-0.08410955612	0.04211961824	0.03621676066	0.14391579668	0.0921158675	0.04844278763
2	348022	588022	YJMxYPS	-0.00496740353	0.0067756464635	0.00583620882	0.0400066496226	0.0271871282	0.12028033455	0.09196978197	0.086197042617	0.018649411236	-0.01479081893	-0.02555341565	0.020647767475	-0.09902696508	-0.00338145836	-0.019881337687	-0.00916198703	0.05334863334	0.06652833145	-0.14152142834	0.02603062843
2	348623	588623	YJMxYPS	0.02325880075	0.00902212019	-0.00880217991	-0.04909253007	0.01932730939	0.11046773937	-0.03490499563	-0.00465780064	-0.053387858	0.02396178867	0.0159169213	0.0024106033	-0.08559182029	0.03188595375	0.0329043676	0.02691828167	-0.0058844925	0.0363180654	-0.09815554764	0.03524308985
2	349504	589504	YJMxYPS	0.094333532493	0.19015860579	0.13154490674	0.18605758156	0.16850725446	0.24017481762	0.2292858006	0.18621751829	0.10823430007	0.14327869087	0.095491988492	0.17919640366	0.0735156833	0.13770312785	0.21049373234	0.10598368875	0.2276627712	0.21718562081	0.0135952958	0.21913011716
2	350028	590028	YJMxYPS	-0.0167669356	-0.050519628	-0.0907360677	0.00613213533	0.033988453	0.01767078317	0.04709017803	-0.11270419335	-0.1064154887	0.046332422565	-0.07952816723	-0.0697446292	-0.1687466485	-0.09503100353	-0.0627181496	-0.10445510608	-0.036219433	-0.01495499359	-0.15365544339	-0.04803445185
2	350561	590561	YJMxYPS	0.00680082797	-0.013119393386	0.02677447478	-0.0116146247157	0.02492976484	0.16411364838	0.14605173741	0.08051532309	0.0164886110150401	0.12259100248	0.09022452702	0.01885940492	-0.03525741315	0.01814541904	0.039772475498	0.05470499839	0.008113537687	0.116578800186	-0.1500852944	0.12937448851
2	350898	590898	YJMxYPS	-0.0094404697	0.0443284466	0.1082231554	0.03114042692	-0.0498323631	0.1924065167	0.04321632004	0.0154341542	-0.08842872355	0.062895989	0.0197814457	0.101535808547	-0.0033515928	0.03179399319	0.05064279071	-0.0269607066	-0.06575127113	0.09409714799	0.0550092969	0.09520679014
2	351997	591997	YJMxYPS	0.079902710857	0.03478217288	0.00500001561000001	0.06206852316	0.10711545525	0.06265672184	-0.00150869861	-0.01198803391	-0.02453121276	0.18896000941	0.01084173213	0.08921474135	-0.021651147817	0.0189419987423	0.0282860033	0.016030409837	0.061493772626	0.05181110163	0.18377199995	0.10157306048
2	352401	592401	YJMxYPS	0.12524464687	0.16318596778	0.13662455994	0.07532252306	0.12336141844	0.169897994523	0.114186490015	0.10143363222	0.11240122878	0.15121674291	0.14993328889	0.21041676176	0.12819612144	0.15270636757	0.136906857405	0.12169176905	0.14604974159	0.10474201602	0.03131785814	0.165631015207
2	352779	592779	YJMxYPS	0.10991893677	0.09103989295	0.09893752014	0.1246089843073	0.10979263887	0.15680692878	0.11701567005	0.134224093142	-0.00849489589999999	0.10601280643	0.0506524952	0.14403933297	-0.1018575055	0.1679740749842	0.04703270471	0.08306364559	0.0255688237	0.04854701329	-0.12573618749	0.15277965526
2	353808	593808	YJMxYPS	0.04654290111	0.11920625537	0.00343558186	0.04524325135	0.080218334343	0.09044084015	0.03536007754	-0.00783770508	0.03071060832	0.041523334	0.04082303784	0.1248201048	0.083610356101	0.0760332807	0.040156242805	0.08194004568	0.04376042145	0.059198415595	-0.03404179072	0.04665657402
2	354091	594091	YJMxYPS	0.0196636547	0.05127200248	0.01869025229	0.00180633773	0.06562742756	0.12490726985	0.05829240258	0.06684584002	0.03976006667	0.11483589693	0.05366559046	0.07428116534	0.01968969203	0.10651245739	0.06876398255	0.05592989622	0.04235751653	0.13115822707	-0.03909609432	0.10019800802
2	354702	594702	YJMxYPS	0.0297820194	0.0651400465	0.0218761378	0.020612309	0.0173523989	0.05894421704	0.12306900493	-0.011040973	-0.2064593988	0.10810893169	-0.0130049096	0.0362035412	-0.0713683407	0.04767098711	0.0613336799	0.0355275763	0.002734521	0.05130100507	-0.1462881377	0.11171198532
2	355032	595032	YJMxYPS	0.05907479906	0.04534319471	0.006908140089	0.017548440578	0.08756530286	0.09611081052	0.03622126423	0.00577179377	0.031052455487	0.09235421197	0.06520683593	0.05604398169	-0.01092263349	0.07023618501	0.05568209485	0.028935550338	0.09431617327	0.052854516924	0.000485949544000001	0.054110095006
2	355404	595404	YJMxYPS	0.10415999865	0.0237750984	0.08131444403	0.0328279287	0.0433426686	0.109918761703	0.04908075319	-0.06253255209	0.0141307163	0.13514641161	0.0263957971	0.0334498599	-0.0693680548	-0.000632942400000003	-0.00280608530000001	-0.043073751	0.05693726409	0.13674982873	-0.0614648487	0.17688449056
2	356058	596058	YJMxYPS	-0.00206441453999999	0.07631026269	0.113897534016	0.03018641467	0.059224879	0.16979051746	0.10151014917	0.01393963203	-0.00484673448999999	0.08621947226	0.03104330555	0.0313111824	-0.05069834545	0.0355726216	0.0603572071	0.04485555376	0.02627692728	0.12520716262	-0.0648988262	0.101168717288
2	356460	596460	YJMxYPS	0.14209124922	0.27355588187	0.17884822652	0.10933167869	0.21402743289	0.14454355827	0.13523473695	0.01912536784	0.09849817149	0.26677771002	0.14853029667	0.12076820173	0.0478963676	0.158855840522	0.155256151107	0.13257198012	0.12558634076	0.17378094544	0.1218199762	0.13096933734
2	356918	596918	YJMxYPS	0.02372521454	0.02882981731	0.05587750132	0.03515234532	-0.0760601513	0.0912695235	0.06632138496	-0.05623835479	0.01456239701	0.32327414571	0.10690351656	0.04608843711	-0.0353308096	0.07359744932	0.051239640632	0.06612577729	-0.03335258078	0.14144280746	-0.0694320469	0.07320359021
2	357534	597534	YJMxYPS	-0.0291145291	0.149648814459	0.0636200472	-0.0163935065	-0.122228158	0.15828550117	0.2250824557	0.0963548537	0.04142166277	0.08885452223	0.13723392636	0.17857979846	-0.10796410479	0.133879096205	0.0280948725	-0.018425969	0.0354262041	0.180092959122	6.02843999999991e-05	0.24981904369
2	358227	598227	YJMxYPS	0.03172363549	0.0150709464	0.05657640983	0.064603156	0.1616708006	0.12916696656	0.06888666146	0.10676042795	0.05627477665	0.0994036964	0.08274121391	0.1063523181	-0.0308262909	0.03439561134	0.04524041511	0.01446826771	0.1319566388	0.1472415463101	0.1037530447	0.08690386637
2	358521	598521	YJMxYPS	0.11073027203	0.130219938335	0.14295606031	0.10466210456	0.15202020158	0.21757599232	0.21545501322	0.114695478541	0.09360614927	0.13760656738	0.131959699352	0.15491628985	0.128366861941	0.13262036614	0.17381484142	0.1299258430639	0.07587972405	0.1766223217	0.021358013	0.14991484089
2	359004	599004	YJMxYPS	0.09760167845	0.09326198179	0.05352118956	0.01490800663	0.0390478196	0.03021002955	-0.01562761185	-0.0588313524	-0.03022004188	0.06555829936	-0.00414097147	0.02151816317	-0.0596104588	0.06306786635	0.01105417199	0.01122823384	-0.05004910784	0.03101644179	-0.0641239443	0.02727457067
2	359469	599469	YJMxYPS	-0.01357187937	0.06561318908	-0.01286850085	-0.01665284692	0.07885541542	0.13751732673	0.128737517517	0.08368763322	0.00471815301	0.08577094774	0.038372970449	0.01794639316	0.02765004085	-0.01348770038	0.00217320718000001	0.11245693857	0.085236518456	0.09395428957	0.000289837030000004	0.1587524187
2	359955	599955	YJMxYPS	0.0303030502	0.0313826522	0.0208850563	0.0117351841	0.00352807740000002	0.0566603792	0.08425061255	0.0144065363	0.0110230453	0.02994153101	-0.0011957487	-0.0400376165	-0.013985924	0.0166762576	0.0195682771	0.00783112129999999	0.00693052620000001	0.1125094332	-0.0743073261	0.0536401983
2	360860	600860	YJMxYPS	-0.0410587945	0.063455401421	-0.043271033358	-0.0784258916	-0.02151858456	0.09881772116	0.07401093319	-0.0396568184	-0.068326313632	0.11353322033	-0.016244940083	-0.04621044915	-0.06774694851	-0.0717650484	-0.022139453084	-0.05488249567	-0.01674697819	0.06949653873	-0.05801782729	0.06161305839
2	361313	601313	YJMxYPS	0.0802439417	0.0644538781	0.12432463457	0.02502323974	0.08536361432	0.0808348028433	0.10252161893	-0.02063045491	-0.00756082591000001	0.19784257872	0.077666043533	0.052681158193	0.03714022043	0.08556014765	0.10760077446	0.06481906718	0.00303146724	0.15033144474	0.1336917645	0.05420418244
2	361352	601352	YJMxYPS	0.04071817769	0.06605068523	0.07940807696	-0.0101860828	0.08977035107	0.075504637875	0.07526868795	0.0026363903	-0.02758604749	0.04207346596	-0.038041266784	-0.04686941086	-0.01928535224	-0.01607902768	0.00474271326	-0.00770410221	-0.04882788403	0.023683388431	0.21305708632	0.015641001066
2	362080	602080	YJMxYPS	0.05431829017	0.0378101763	0.069392288	0.07455720472	0.08767941632	0.11654714296	0.08743222963	0.030668819	0.0606856162	0.12761643592	0.10690443986	0.06508616	0.03363656766	0.06819162174	0.08576313659	0.07502277445	0.0373421405	0.09353629095	0.09472351005	0.11983848461
2	362746	602746	YJMxYPS	0.1247053261	0.1362426609	0.12798682909	0.14338804397	0.2523953201	0.187742800288	0.054615531551	0.10024234341	0.0410571982	0.200528652569	0.127342551	0.1248571223	-0.0363916244	0.08059732372	0.1084436455	0.1831860292	0.0687281639	0.17946656613	-0.1244204896	0.04969330231
2	362995	602995	YJMxYPS	-0.0419868761	-0.0271825515	-0.0231788196	-0.0583601899	-0.0477722107	0.0975480603	0.02681798716	0.01134177577	-0.0617665226	0.0232784063	0.00544762209999999	0.0275634291	-0.1105601886	0.00612890230000002	-0.0309572425	0.00760339270000002	0.00296726249999998	0.032319495	-0.1588982233	0.08611031482
2	363384	603384	YJMxYPS	0.08949211352	0.07316920419	0.05875773514	0.01799049029	0.04160529356	0.15774481476	0.10347796622	0.02232290787	-0.014240641828	0.18583260164	0.10693666376	0.07982361592	-0.06809691422	0.0520085438503	0.04245242276	0.057279675598	0.03187864476	0.130756714094	-0.0734150935	0.14368976407
2	364187	604187	YJMxYPS	0.016989828823	0.03110258346	0.026910304383	-0.01333107896	0.00614168989	0.059136339642	0.07174333668	0.04984779321	-0.033156485186	0.02166521382	0.0129832045937	0.007049535608	-0.02822163556	0.020067826873	0.0053427467	0.0340701539	0.008653835297	0.03255737956	-0.04480775636	0.0600538418939
2	364371	604371	YJMxYPS	0.13162784779	0.11466137934	0.09643321425	0.08612725755	0.1271679207	0.07755556922	0.090685331341	0.00379758992	0.06060278807	0.1576726263	0.05060020494	0.05600078113	0.0382502364	0.11180186182	0.09125393105	0.13595354178	0.00808772385000001	0.0598656177	-0.0214660748	0.07555906816
2	364680	604680	YJMxYPS	0.02770361164	0.01042932732	0.08305112792	0.086993608037	0.01643783662	0.102393529056	0.03976484859	-0.01532234158	-0.05718223908	0.15665929041	0.056554116769	-0.02360533096	-0.03215040552	0.16838765059	0.00902285466	0.01730010922	-0.025379255982	0.07115576794	-0.06380757615	0.10679015233
2	365304	605304	YJMxYPS	0.062453394481	0.06939267155	0.047470011004	0.088190927	0.07220413093	0.029820170714	0.0651985853	-0.01685629818	0.033186294781	0.09155856209	0.04818684041	0.0570719197	0.00175666455	0.051365930964	0.06563019513	0.053807778182	0.06509408234	0.08675268705	-0.021101947706	0.08628613076
2	365861	605861	YJMxYPS	0.0333388837	-0.0236934746	-0.00726665000000001	0.0196508289	-0.0660626345	0.05933462116	0.0133671678	0.0264120702	-0.0343681445	0.0123559921	-0.0308017543	-0.0304664374	-0.0554630233	0.0187892131	0.0157392633	-0.0150503354	0.0698956244	0.09619934654	-0.1626700345	0.0408221765
2	366045	606045	YJMxYPS	0.02112846857	0.00959924275	0.044645114335	0.01740708327	0.009168639435	0.10170459606	0.087837923827	0.00848552428	0.00268940569	0.0768461692462	0.01967874103	0.04056428617	-0.01828012589	0.06651271095	0.0470324255046	0.04068025599	0.05329732618	0.11222009637	0.04866431118256	0.050146761281
2	366455	606455	YJMxYPS	0.02224792435	0.07552757261	0.06388647145	0.05723569342	0.06034647998	0.09090798418	0.0591973919	-0.0285877318	0.00149313476	0.05120301999	0.06408924802	0.0191151363	-0.08078258352	0.027712626	0.01836022536	0.03299315359	0.00979276443	0.06516922729	-0.119595473208	0.14531485384
2	366944	606944	YJMxYPS	0.1675219186	0.07057918002	0.03457826534	0.01803993293	0.1287607266	0.13781099268	-0.005295932493	-0.02510887222	0.0088206401	0.23515240427	0.00245833633	0.03283489603	-0.06899942528	0.06931959027	0.04131190494	0.05203942698	0.02026488717	0.13805727249	-0.1794361271	0.11508267029
2	367198	607198	YJMxYPS	0.0150278588	-0.0677013507	-0.0181043731	0.0330213134	-0.0266538711	0.0726119478	0.0826519998	0.0832198743	-0.0740360321	0.10110972367	-0.003155924	0.0628824702	-0.0598084644	-0.00736369040000001	-0.0356764646	-0.00881762989999998	-0.0368571897	0.0911190948	-0.1612812513	0.0791660311
2	367800	607800	YJMxYPS	-0.0523216302	-0.0665833902	0.0831897566	-0.0528650648	-0.03463097418	0.15347301174	0.0697486779	0.0243593465	-0.09329904467	0.14809031555	-0.12453465027	0.05035270816	-0.08182273765	0.166355768	-0.0345908628	-0.0438412423	-0.0325497086	0.1066814018	-0.0261831704	0.1297481283
2	368049	608049	YJMxYPS	0.06613266308	-0.0174811250845	-0.13524104692	-0.02370775318	-0.0423614825	0.10616668085	-0.14348847286	-0.0519093427	0.06880797124	0.0453574583	0.00168521174	0.11745785864	-0.07644978255	-0.13311015931	0.01704226089	0.10173281013	-0.12045102934	-0.13300285804	-0.0312133032	-0.0219915614
2	368534	608534	YJMxYPS	0.045934177732	0.01475500607	0.059527077961	-0.002194923094	0.025189613539	0.09341016016	0.09123604103	0.120156390843	0.04806871375	0.07319907788	0.04959125668	0.09095492553	-0.014215479168	0.06202258936	0.01438613367	0.01396995637	0.04584834824	0.036643124324	0.0298500342	0.06608083261
2	369023	609023	YJMxYPS	0.02362441318	-0.01015273326	-0.04754804601	0.0229006852	-0.02039720815	0.126370250224	0.05712025625	0.0208555031	0.042214676471	0.03688650203	0.036076414962	0.054302604333	-0.08687132182	0.034124744217	0.00883653717999999	0.03202696651	0.02806596919	0.09845180918	-0.095654727918	0.11510147749
2	369655	609655	YJMxYPS	0.036230085242	0.00559151863	0.02661412753	-0.042365727121	0.05916982597	-0.03548916404	-0.00087545721	-0.09539602182	0.02313860654	0.16788927017	0.053423213601	0.01536153735	0.01626400429	0.010423423599	-0.00136274021	0.01447376401	-0.06755781777	0.10705025451	0.0532397007	-0.0106270215
2	369829	609829	YJMxYPS	0.18279054424	0.2277509521	0.18170827188	0.18105701306	0.21652126526	0.19236186865	0.21719032264	0.19010879925	0.18934212172	0.11487782331	0.12753732606	0.23637852272	0.11068538422	0.12236958967	0.18533406351	0.17041003183	-0.11000484946	0.05837676102	0.1213057755	0.24815701833
2	369845	609845	YJMxYPS	-0.131417761544	-0.13942097244	-0.181561735142	-0.18552465856	-0.2329520177	-0.058242015068	-0.15231842019	-0.15194755913	-0.21494493095	0.0421205404	-0.2049678571	-0.04000215449	-0.21388506941	-0.07032090771	-0.09314242453	-0.118991268852	-0.21963071299	-0.08845191294	-0.351410234	-0.01444005952
2	370778	610778	YJMxYPS	0.1566524929	0.1119250687	0.0886772551	0.18988205235	0.1530440854	0.15504820467	0.164480096212	0.108879849009	0.0734136633	0.15714559278	0.1129388414	0.1069417698	0.0595222195	0.10473999673	0.0942668756	0.1293559222	0.14416916041	0.12510414017	0.0289255092999999	0.24561386223
2	371027	611027	YJMxYPS	0.08371555288	0.05029729386	0.0554790403	0.07088031758	0.122267710104	0.16310875326	0.01395474964	0.0470325277	0.05196637842	0.13501210517	0.1019780219	0.03961293167	-0.03045374307	0.08400082103	0.03577242794	0.06808727134	0.01387598388	0.13982497008	0.104128442421	0.12754729521
2	371552	611552	YJMxYPS	0.10131448929	0.10685664886	0.0818860375	0.08982898672	0.15964685627	0.11874684739	0.0586249231	-0.00146061649	0.07150946846	0.15554116527	0.055927875	0.044654684227	0.087196602845	0.05891723652	0.06885464227	0.13231091054	-0.006060487872	0.12585457562	-0.4349614494	0.11854435777
2	371938	611938	YJMxYPS	0.04204090395	0.03427050296	0.0610758874	0.0601818067	0.078144378	0.10777937226	0.08114079686	-0.08375647658	-0.00172608847	0.08775692788	0.05544005985	0.0266464803	0.01438298035	-0.00562536727999999	0.01934255254	0.02719387492	-0.01598564306	0.06726740864	-0.0164168924	0.06295671506
2	372478	612478	YJMxYPS	0.04904476387	0.04345524295	0.035454210808	0.02783968033	0.153179962131	0.11692376885	0.10798940495	0.057459435119	0.08209116321	0.1406906973	0.11035990215	0.10407635319	-0.01411199251	0.009877499944	0.07827537109	0.00619826148	0.042519640303	0.07365334723	0.01520593421	0.08500014123
2	372842	612842	YJMxYPS	0.04817262756	0.06321903771	0.0317268505839	0.04880862533	0.11365531711	0.171557795868	0.052697167512	-0.03232620608	0.043576366759	0.14535385928	0.017950202706	0.05860809936	-0.0058763571	0.07894547556	0.08489350771	0.09497018599	0.035291303565	0.13740786057	-0.0335012536	0.08058922452
2	373484	613484	YJMxYPS	0.040688657404	0.06853365974	0.068971611368	-0.01777338683	0.27693050805	0.20761411828	0.04650622481	0.10153074228	0.060885300155	0.12697775285	-0.001807873327	0.06620201602	-0.08009845753	-0.06974569038	0.04301526879	0.07963505336	0.084171735997	0.114848945305	-0.29683319684	0.09363631829
2	373728	613728	YJMxYPS	0.03193170411	0.03169319921	0.040126544911	0.07594079539	0.039894635523	0.11230499248	0.11522883383	0.036408231683	-0.01446662983	0.06708332059	0.049563952562	0.0502716093	-0.007313872717	0.043756786821	0.02909854758	0.06210762915	0.03365655079	0.10289260793	-0.06293519778	0.12651442137
2	374146	614146	YJMxYPS	0.0221112355	0.0370449138	0.00163412629999998	0.0027488484	-0.0253114913	0.0977968745	0.0568530301	0.0101197612	0.00430645159999998	0.15433140788	0.0740320634	0.0871289931	-0.0392583294	0.1272361842	0.0082715028	0.0156284522	0.0106581671	0.0914966706	-0.1774780548	0.057175486
2	375010	615010	YJMxYPS	-0.01577201917	0.000382837809999995	-0.0399432765	0.01657712545	-0.05849130886	0.2151656757	0.12320052992	0.14153988775	-0.03886239504	0.10069556085	0.04874906044	-0.01740321301	-0.065786882493	0.05456809925	0.02509543593	0.02830446315	-0.00307259769	0.12102242167	-0.34129879346	0.120060119
2	375757	615757	YJMxYPS	0.15372535274	0.05805699286	0.1158909011	0.04270422045	-0.05019563902	0.0445171781	0.12850892564	0.11451981989	0.13075369808	0.3679398838	0.3473588912	0.28898886243	0.11249535032	0.22247542442	0.05421443747	0.2342893424	0.4644229815	0.20106094818	-0.217538576	0.16100403655
2	375966	615966	YJMxYPS	-0.0249949179	0.03322059769	0.01098706446	0.04989791429	0.00319330923	0.10094855200256	0.06033406846	0.07318779916	-0.02649486049	0.11640412915	0.05861392606	0.1245912330454	-0.04204022356	0.156504100624	0.0480590357	-0.01608675813	-0.00460834865	0.04270989641	-0.04537649807	0.09611699819
2	376256	616256	YJMxYPS	0.00581175661	0.052979158699	0.03510458012	0.05426786862	-0.00766634870000001	0.10910196535	0.158102134667	0.00834380355	-0.02360182211	-0.01697296002	0.1063006708	0.00433432954	-0.08874104126	0.00935195581999999	0.0549428409	0.03575052951	0.04339944655	0.06866266149	-0.2141533617	0.08551227082
2	376520	616520	YJMxYPS	-0.00179705527	0.03598266982	0.07041492198	0.081212817011	-0.103211886	0.11692690216	0.076497074912	0.1075334535	0.06668002265	0.09131332892	-0.0529168642	0.0693849522	-0.0382665882	0.09364000208	0.10311721846	0.09979168034	0.03147297442	0.11205896483	-0.136754368494	0.13776368006
2	376700	616700	YJMxYPS	0.0489350393	0.0360006583	0.0145736341	0.0212204472	-0.014164168	0.10391236167	0.05047902264	-0.1423030321	-0.00445519690000001	0.21977150368	0.0220617094	0.0992874274	-0.0596807814	0.0179899207	-0.00306998180000001	0.0726581296	0.0125099662	0.10481888166	-0.1499104885	0.1411844875
2	376913	616913	YJMxYPS	0.08398078197	0.08955214339	0.11614301006	-0.01257713134	-0.02000181009	0.15690072722	0.06132674184	0.05955496069	-0.00425360798	0.07809609863	0.07626413563	0.08221840919	-0.09153178052	0.018736537109	0.08468893555	0.08682402946	-0.0133693839045	0.10614912382	-0.06651933523	0.120057232355
2	377864	617864	YJMxYPS	-0.020331289851	0.052147958653	-0.01938483643	-0.00628918094	-0.04261530174	0.04329255691	0.05511124652	-0.0026750239	-0.021238806152	0.07101381029	-0.03690946388	0.041578160561	0.013805609582	-0.00097696028	0.01291992228	0.010336060128	-0.0386599835	0.057366284839	-0.12628221306	0.03818907797
2	379308	619308	YJMxYPS	0.01089988577	0.08420411298	-0.01247897915	-0.0731991833	-0.032226576	0.11756113453	0.04880482949	-0.03118532939	-0.16317625289	0.12661089521	-0.076458496315	-0.00213985236	-0.05328971131	0.03183220539	-0.07558443411	-0.04074762167	0.010936327835	0.073718516694	-0.18514664676	-0.0021860528456
2	379404	619404	YJMxYPS	0.04760125861	0.03744553588	0.00762006266	-0.00428136524	-0.06905860529	0.08217154141	0.04053328001	0.00360970854	-0.070740706787	0.08515454472	-0.06743192605	0.03195295159	-0.09561926158	0.02139358295	-0.00324738091	0.0051216237	0.04697010542	0.095199928242	-0.14452985408	0.002895945984
2	379635	619635	YJMxYPS	0.0841329112	0.0611539929	0.0897739883	0.06135169036	0.0289191009	0.16690621253	0.09888159882	0.08289919233	0.0148274324	0.09849006329	0.0467453967	0.12277156017	-0.0022481483	0.06806661452	0.04951540731	0.08621012292	0.09541461968	0.122535424112	-0.0785956216	0.126395984293
2	380949	620949	YJMxYPS	0.0727478298	0.11585351569	0.04574058769	0.09002910975	0.052664768481	0.09081177823	0.03543095764	0.132597505727	0.041932416336	0.0347246128	-0.0150501177	0.05809064279	0.0464358111	0.02131443972	0.02676456692	0.09265253866	0.175227695137	0.07658278146	0.11176502077	-0.04619681585
2	381430	621430	YJMxYPS	0.0374660805	0.065562606038	0.14996691551	0.08588265603	0.10911343888	0.02308213846	-0.02501040101	-0.01024111555	0.06415919883	0.18018496417	0.08623931874	0.10930010144	0.00881426471000001	0.034957523287	0.07576306939	0.09256490332	0.03303441157	0.13215431024	-0.0807754077	0.11877707252
2	381519	621519	YJMxYPS	0.11011783276	0.12032733315	0.162484598464	0.01308233853	0.1722860783166	0.318461640307	0.18570619686	0.1208699333	0.07444360203	0.105924039212	0.14986545082	0.19744056435	0.097097499497	0.20076141674	0.11283625263	0.19153774922	0.03203004449	0.22590366928	0.1348193774142	0.2364989452
2	382143	622143	YJMxYPS	-0.01014789314	0.04123718749	-0.01562595852	-0.05847685846	-0.00671275734999999	0.04682328562	-0.0162053292	0.07618185194	-0.07373163937	0.043339141	-0.03921429466	0.06669539719	-0.13940387868	-0.01342591153	-0.01340945427	0.00151409868999999	0.0331636256	0.04620584035	-0.20036032017	0.089167520751
2	382468	622468	YJMxYPS	0.11037846642	0.11448568679	0.10024376811	0.10623146199	0.09722570839	0.0321821194	0.0120256052	0.00666475185	0.05223398601	0.07278360146	0.075967434632	0.07631779274	0.14156370279	0.06713530849	0.10353404012	0.10626812645	0.03954474559	0.0510217077	0.15473513356	0.02436542643
2	382958	622958	YJMxYPS	0.04806287235	0.07692235521	0.05185988826	0.041442571662	0.09768657007	0.09877717215	0.05971693299	0.027616596	-0.01032274585	0.1226936404	0.078430895112	0.05895577438	-0.015750123511	0.0886561239	0.0574732933997	0.07984783748	0.04339636548	0.10579068905	0.08489253302	0.11551050483
2	383702	623702	YJMxYPS	0.0954837092	0.0824229495	0.0260178449	-0.00810953220000002	0.1162632841	0.16313822112	0.13573208423	0.038371144459	-0.00350472290000001	0.1276713575	0.0401106179	0.0675100954	0.0246862863	0.0510034368	0.0808219758	0.1250200658	0.06744273211	0.12026554016	-0.0203958251	0.08803026806
2	384216	624216	YJMxYPS	0.0355740922	0.16116085607	-0.007690169	0.22173585638	0.0766773731	0.16507406407	0.048036183891	0.14234643674	-0.03206020234	0.18893781132	0.08712960151	0.14678945443	-0.07646295243	0.18015096893	0.03124688866	0.11886002268	0.01071706266	0.10378560478	-0.27779787643	0.44732065515
2	384264	624264	YJMxYPS	0.03360248057	0.08918299139	0.041666330186	0.049863677626	0.16136557138	0.11193650148	-0.008278081315	0.019590096708	-0.00723592937	0.060842428093	0.00428113368999999	0.06627420051	0.01962905447	0.06271737386	0.04232958973	-0.0211373170214	-0.00093982389259	0.06129123826	-0.04242050084	0.07795165346
2	384978	624978	YJMxYPS	0.06566766058	0.04379775801	0.058041653716	-0.0273763847087	0.05730424922	0.0483189406	-0.0227941538	-0.05976365509	-0.00410135648	0.1115800606	0.0197474404821	0.01971810409	0.04017807385	0.04975848755	0.028223244169	0.01432910095	-0.03014984023	1.213953e-05	-0.0051078965	0.10397683851
2	385398	625398	YJMxYPS	0.07221525042	0.07990875562	0.06804736193	0.08696886846	0.082294782731	0.17182922597	0.217894794	0.11615087944	0.03035516931	0.165495489179	0.0343358869	0.07529100025	-0.0707526159082	0.109145172948	0.035336683253	0.11191040061	0.03579798821	0.18291752548	-0.0241499651	0.17580742043
2	385824	625824	YJMxYPS	0.045150299533	0.08318226861	-0.021624429938	-0.022886773952813	-0.01685692333	0.187895446586	0.08097341162	0.17453305408	-0.03006483874	0.02692416948	-0.01852162989	0.029293858335	-0.06729438044	0.0479447920763	-0.017587219491	0.053549556588	0.039646201621	0.04866946567	-0.13035533093	0.14872227985
2	386469	626469	YJMxYPS	-0.0197626599	0.0619072301	-0.0425592039	0.0181177602	0.0570922002	0.119544507976	0.07306821125	0.04207681894	-0.0137026833	0.10228735487	0.0514836993	0.0349078447	-0.0704797093	0.0205217712	0.0340805159	0.0023743333	0.0288947311	0.0617119923	-0.062762718	0.06942204996
2	387017	627017	YJMxYPS	0.025082736484	0.03235007467	0.027249345047	0.05935467879	0.025194100063	0.08801114696	0.07574634451	0.082395434632	0.021685840511	0.06231513311	0.0249228307083	0.058989127971	-0.09920700729	0.06164049783	0.03246006612	0.04624541822	0.06134968606	0.10883612251	-0.15071174304	0.084693336697
2	387234	627234	YJMxYPS	0.108212280599	0.08433355786	0.10853279678	0.07465849149	0.0446079428	0.142444857997	0.16338877246	0.07324926687	0.02614372517	0.20999201329	0.13780854029	0.119057325966	-0.0183935179	0.16140066078	0.158961013515	0.14998828473	0.11474545081	0.2310048639	-0.127305234	0.160340624117
2	387448	627448	YJMxYPS	0.07150187127	0.08023881845	0.08183528106	0.09492778481	0.06130088636	0.1689494259	0.1083343151	0.148278372	0.04499007601	0.09503272367	0.03431912905	0.14283484981	-0.01948040969	0.14853342878	0.0961428767	0.05711988756	0.0766259333	0.10247311711	-0.06302667308	0.17293961949
2	387930	627930	YJMxYPS	0.0402811864626	0.034617885753	0.027126153269	0.0452538650838	-0.0064673747161	0.09810506832	0.0520622927	-0.02358977836	-0.10781109156	0.09053661626	0.04070070446	0.040521055759	-0.02522960902	0.015178359506	0.04850446149	0.065680599911	0.01980854532	0.04380516135	-0.08203192259	0.10214422399
2	387949	627949	YJMxYPS	0.11621103771	0.11810322651	0.09274512657	0.08426937426	0.1589330249	0.2351436904	0.14597410301	0.11955055322	0.071994623976	0.11857625154	0.08924472239	0.11719457314	0.071128022666	0.08498202047	0.069025874852	0.11213364839	0.09183781602	0.07599168105	-0.0705891928	0.21068091571
2	388320	628320	YJMxYPS	0.08368280765	0.069533964463	0.062146484381	0.059304644925	0.09164459875	0.11232470484	0.08282347263	0.05988747529	0.02199470028	0.19395563734	0.06033958641	0.07830430009	0.03278368349	0.09777655537	0.07012365204	0.085867606985	0.11554339834	0.09612039486	-0.1005306158	0.21621709604
2	389002	629002	YJMxYPS	0.06221192728	0.02109461992	-0.01352072525	0.06963613986	0.02929596282	0.10444087659	0.04596595129	0.04451919471	-0.03654511833	0.13854967681	0.02210755496	0.03169621631	-0.12401230433	0.05731930838	0.01844160146	0.02520852276	0.0117030706	0.0787605918527	-0.1766313464	0.07601436644
2	389406	629406	YJMxYPS	-0.07635518499	0.05503113876	0.05645391978	0.08061777144	0.00742845166	0.18439811962	0.10511006914	0.07916832048	-0.07716613361	0.0970070418	-0.05015538174	0.06112274019	-0.02147496155	0.03271723212	-0.03325661859	0.11292348527	0.02948390947	0.05015247685	-0.15385231453	0.11358583906
2	389930	629930	YJMxYPS	0.06259346816	0.15653723736	0.161213804618	0.04238471653	0.07984062006	0.12121124503	0.124739107706	0.08368912454	0.03601224124	0.13901182304	0.106607206311	0.13211456401	-0.01321057573	0.07409708178	0.03971637939	0.0651574348519	0.01878554766	0.087197348105	-0.05680010634	0.10865083164
2	390127	630127	YJMxYPS	0.04929373824	0.08754047725	0.08737466143	0.0265522337	0.02424789409	0.18546721133	0.0741138989	0.10655154643	-0.0042159043	0.08428085644	0.0311260074	0.09642304606	-0.04057070105	0.10484273314	0.06285887489	0.0109661711	0.0529457	0.06063398603	-0.08025587252	0.12770785013
2	390208	630208	YJMxYPS	-0.02619612487	-0.05919311557	-0.016116078674	0.03750906234	0.05826541747	0.04301461958	0.0237158100137	-0.00661896503999999	-0.043758505156	0.12974849182	-0.02089279076	0.049937981812	-0.05342113926	0.0431477892	0.04145861963	-0.0101404041	-0.008711106967	0.09462340858	-0.09269437504	0.12203333418
2	390671	630671	YJMxYPS	0.01778545298	0.05015859964	0.02719759516	0.05571615394	0.03354692381	0.13263466688	0.10409665541	0.05498931841	-0.074521323807	0.02005823875	0.00783442907	0.03599927209	-0.03709714913	0.07747781392	0.02066871602	0.0697105414	-0.02938073339	0.043172697635	-0.13490092463	0.0721428579
2	390818	630818	YJMxYPS	0.1521153586732	0.12178673624	0.10124014366	0.08417498739	0.20817293981	0.064095180179	0.05376470189	0.066533076951	0.04133872306	0.15558295358	0.09423147368	0.06101781034	0.05739687834	0.0981254983479	0.09091053408	0.05216616312	0.13217209327	0.09168272337	0.27156704352	0.11171575323
2	391344	631344	YJMxYPS	0.0399606918	0.0511635866	0.0452419258	0.0278815001	-0.0117080531	0.119964250435	0.068104556355	0.07098952922	-0.00951093479999998	0.0796069342	-0.0266445152	0.0357958551	-0.0852070058	-0.0366859156	0.0246837042	0.0160928188	-0.00278515155	0.00598180007	-0.0829448737	0.09751862434
2	392129	632129	YJMxYPS	0.1294680807	0.0975271918	0.0359578135	0.143887055	0.1924072013	0.12791002866	0.12137873318	0.11726681268	0.060077763	0.12823955745	0.0714848501	0.19026586047	-0.0930441278	0.0753051274	0.0558891615	0.0616563752	0.0654589147	0.15172978756	-0.1417556292	0.16818103272
2	392768	632768	YJMxYPS	0.05298688018	0.06538821632	0.028396609716	0.06377470627	0.13516272956	0.14905767945	0.06544175961	-0.0393388578	-0.06086464089	0.199378252686	0.03026725937	0.0903162274	0.077842556216	0.02467541966	0.029114340314	0.08992752144	0.03073652479	0.15213235306	0.02909151816	0.06504748907
2	393186	633186	YJMxYPS	0.0085593749	-0.041484624	0.044529463	-0.0105656743	0.066170817052	0.03707186891	0.092079739521	-0.05838538428	-0.04132351449	0.05787176838	-0.0200817341	0.0175077233	-0.08092348155	-0.0178215533	-0.01169780118	0.01481551847	-0.0141846005	-0.00107720660999999	-0.1308881342	-0.0350526399
2	393703	633703	YJMxYPS	0.065766959001	0.17370819919	0.16356978427	0.06932034295	0.126656965225	0.193533040837	0.06737942797	0.05226416267	0.08687717096	0.12204419976	0.0708672683	0.12499276578	-0.034682499448	0.08199049153	0.08570479415	0.15386955591	0.12811167713	0.1404893581	-0.0531585315	0.20759251318
2	393942	633942	YJMxYPS	0.0920499448	0.0634180938	0.0255455319	0.0812238919	0.1315945852	0.04560470611	-0.01200840892	-0.043247564092	-0.0314571873	0.12487232542	0.0271132443	0.0864911938	0.0132889173	-0.0519222484	0.0183776669	0.0759878664	0.0476686864	0.0130183749	-0.0203215241	0.0897371052075
2	394613	634613	YJMxYPS	0.06273403076	-0.04024937077	0.07708518457	-0.00109621864	0.0790885019	-0.01412077392	-0.00214654035	-0.048657283499	-0.065847353363	0.021306701141	-0.03705471015	-0.00212742967	-0.06316025523	-0.11706579272	-0.1219578642	0.05279804299	-0.21230706573	-0.09796733201	-0.1502629977	-0.14221735862
2	394927	634927	YJMxYPS	0.03748967336	0.04225850814	0.01654138575	-0.03504835736	0.0124607128	0.0143809243	0.02282936991	-0.02221492327	-0.04780626447	0.03328711663	-0.00235315481999999	0.0491671311	-0.0105338835	0.00677741252	0.0037613245	0.00435006591999999	-0.06156406576	0.009782045555	-0.0911975965	0.01194130249
2	396139	636139	YJMxYPS	0.07080880895	0.05883561035	0.02525769581	0.01581153019	0.12546605259	0.11758780795	0.09633183602	0.01197418368	0.038130594984	0.111784976	-0.042694910319	0.061312778446	-0.029521749946	0.03727524217	0.02978060341	0.0756884712	-0.10062220039	0.06686551659	-0.09050456617	0.07038719088
2	396478	636478	YJMxYPS	0.095669723	0.163404655355	-0.04169008434	0.241686889232	0.26814473082	0.0905826736	0.0791141165	-0.01834329526	0.0091426360861	0.1618641573	0.0663068742	0.0733209199	-0.01947800244	0.0220697364	0.0872383485	0.17517504841	0.0621254432	0.0240028134	0.0329985836	0.2155864716
2	396966	636966	YJMxYPS	-0.07845738828	-0.12097264365	-0.08801672459	-0.0919490803	-0.1285640479	-0.06670851242	-0.16066488782	-0.06620892426	-0.1381620758	0.05190694573	-0.13504588625	-0.0916237241	-0.14221581525	-0.097447569332	-0.077916514469	-0.10153615382	-0.15383774526566	-0.03761484576	-0.201031204	-0.09387808116
2	397429	637429	YJMxYPS	0.0435873242	-0.0428179657	-0.0025630192	-0.04456977028	0.10205523056	0.0642174905	0.0212110953	-0.04240278483	-0.02543888358	0.12888035776	-0.0327021543	0.0428673707	-0.0557432943	-0.13609605107	0.00727558235	0.0208737687	0.07111538769	0.05494362382	-0.23829494904	0.021294165
2	397777	637777	YJMxYPS	0.09214705094	0.048142402848	0.0506943143	0.01221744331	0.12254594794	0.07672348982	0.03428125818	0.010052556447	-0.061451351195	0.16596765581	0.06640005846	0.03035408401	-0.03676347323	-0.00272122332547	0.023322141871	0.026899161306	-0.01908719568	0.028240090923	-0.00293714385999999	0.05957972131
2	398308	638308	YJMxYPS	0.00889239732	0.00427721971	0.077390181744	-0.01301766005	0.06882988717	0.08617614988	0.059595764787	0.04412783968	-0.05437633891	0.02560445538	0.00808021867	0.00297615281	0.006104295	0.042670831704	-0.03602460103	-0.01625396566	0.033587553215	0.00353542124	0.0275135698	0.102132772775
2	399949	639949	YJMxYPS	0.14855503181	0.03788848998	0.07018206838	0.09760784442	0.1174135041	0.10540007145	0.16001563987	0.11791343747	-0.0067325191	0.0804132606	0.08998362625	0.04354655098	0.0347324791	0.03779318784	0.08796482803	0.13349626041	0.02482465444	0.10697148937	0.0117782786	0.08076013403504
2	400380	640380	YJMxYPS	-0.000219811300000011	0.051959742	0.1752438765	0.129800003	0.0386391254	0.074756866392	0.159135989174	-0.000647517310000002	0.07347689948	0.0582612591	0.0391601964	0.09555889594	-0.0976361532	0.1301333433	0.0743070458	0.1067691015	0.0929595064	0.1006842672	-0.172020741	0.07548257545
2	400480	640480	YJMxYPS	0.034118931622	-0.021277588912	-0.017720005695	0.001307051871	0.00428160099	0.14438098991	0.126164514258	0.00876780334	-0.07011053521	0.07257203863	0.012502889	0.0579578481	-0.10857479588	-0.005324698456	0.06211603879	0.00909192767	-0.01270558561	0.0100347255459	-0.10378637049	0.1305833242
2	400901	640901	YJMxYPS	0.10758660727	0.05182480041	0.05683132964	0.01448949588	0.15437284047	0.13682829629	0.06988253331	0.06321724727	-0.0089175707	0.0798597201	-0.04028069907	0.0359618004	0.000782773399999992	0.06187581862	0.0162129625	0.0296938111	0.10026219967	-0.03192443063	-0.17892267623	0.19971291303
2	401582	641582	YJMxYPS	-0.05310767105	0.05355531769	0.06297303441	-0.04685119531	0.0172207985	0.1800822685	-0.0065146321	0.0300805728	-0.010037156601	0.120677946143	-0.12772671603	-0.008753212053	-0.01358884462	0.09387519016	0.03137808063	-0.03482588892	-0.00522506599	-0.055425069015	-0.07586924962	0.0810376554
2	402132	642132	YJMxYPS	0.04060772607	0.01261492872	0.00582742206	0.03537478155	0.060844884564	0.017329049043	0.01955561881	0.033830811249	-0.009683842572	0.04090957754	-0.002862833696	0.017908458495	-0.00822960406	0.01428823007	0.029495131121	0.0249369482	-0.00646124914	0.00976588372	-0.0148132015	0.04347389687
2	402422	642422	YJMxYPS	0.00245940927	-0.05669173695	0.01286566282	-0.04354139163	0.00835306073	0.0779808932	0.03978530592	0.0879555152	-0.05556943073	0.0178988676	-0.04036652113	0.0258917136	-0.08563118546	0.00766986565	-0.00764254482	-0.00752368281	0.07597077034	0.039818792752	-0.1160230062	0.10642890656
2	402870	642870	YJMxYPS	0.04516098465	0.03697873876	0.10776645027	0.06812244411	-0.00242778060000004	0.0369277892	-0.0716446881	0.09223352473	0.00114999364000001	0.091972156545	0.06280989852	0.15440732144	0.02459661988	0.0103489967	0.08460853955	0.0487118346	-0.04473002786	0.10127693489	0.0797320762	0.0461541001
2	403235	643235	YJMxYPS	0.16702797013	0.0408873855	0.21624724115	-0.03230387197	0.166796008	0.32615534805	0.10708542454	0.09090416311	-0.03248790132	0.27214330242	0.00629993030000001	0.13231609504	-0.15144072335	0.12899425938	0.19495939923	0.0159901082	0.06260069304	0.20096766099	-0.2621353715	0.10694558747
2	403998	643998	YJMxYPS	-0.0147656428	0.07722292271	-0.05789851498	0.0268837411	0.12303732994	0.10217180779	0.2085266239	0.00316338053	-0.02617208934	0.05243044956	0.06805256226	0.0198100726	0.0382261375	-0.01518161966	-0.03151508921	0.0781086061	0.00386210920000002	0.0238329471	-0.2215360333	0.11073752538
2	404462	644462	YJMxYPS	0.054047992787	0.10299984304	-0.00593610224	0.03739646597	0.064961178405	0.0360965261	0.06879748159	0.12322726418	-0.02867668737	-0.02323275803	-0.01439645427	0.05954398676	0.013416037159	0.07897743037	0.0386106673049	0.001954191731	0.00838622827	0.00800652248	-0.13980501566	0.0411700067
2	404754	644754	YJMxYPS	0.02049018266	-0.03375136661	-0.00315445206999999	-0.01032970616	0.0815775401	0.07453072653	0.08408281238	-0.02564804919	-0.03584671507	0.12782087883	0.02898332244	0.0119053269	-0.03656939447	-0.02864201942	0.013238074	0.02456949775	-0.0665917214	0.10189170355	-0.2449336797	0.0760240283
2	405589	645589	YJMxYPS	-0.05633989023	0.02723241938	0.03049415481	-0.02065529902	-0.0095189923	0.19291840165	0.18430659223	0.13693080431	-0.0722922694	0.107316876138	0.073863884753	0.01580887456	-0.23220184206	0.048019264897	0.12629893877	-0.00157109811999999	-0.00705258962	0.12302706112	-0.3784162007	0.2343303834
2	405839	645839	YJMxYPS	-0.07939251489	-0.05915411419	-0.06694206743	0.00574553016000001	-0.13114251981	0.054385401737	0.03678538123	0.065694579434	-0.12601521118	0.02681483995	-0.04133236772	-0.05330114763	-0.23193169163	0.01241851941	-0.02774375651	-0.04343390441	-0.04837785577	0.01903046224	-0.50417469078	0.0331276538598
2	407107	647107	YJMxYPS	0.0618060156	0.03046664686	0.04540420065	0.03559297468	0.08592189715	0.21799915264	0.10366291528	0.09383656006	0.03739320704	0.12630652319	0.05211321824	0.10611389935	-0.09319505925	0.03286526145	0.06365942756	0.0770291864	0.05798857295	0.07788715899	-0.15153692246	0.220387483944
2	407140	647140	YJMxYPS	0.03743700343	0.075045977	-0.04206115596	-0.02518096541	0.02420579793	0.00887506379	0.10425662484	-0.01087556195	-0.14906837299	0.122702101036	-0.05550624133	0.0401905218	-0.19235780441	0.06501524414	-0.15063974327	-0.03837029437	-0.089807136	0.00319984311	-0.14965241994	0.10317667428
2	407347	647347	YJMxYPS	0.12963208664	0.12170740528	0.06524087787	0.0466967058	0.13886733167	0.16148271775	-0.0213395667	0.0243682556	-0.0010030519	0.16836633862	0.14725497483	0.25700381653	0.01019683318	-0.07713591009	0.1357485113	0.01934632399	-0.0270024161	0.14232022056	0.00750667746	0.16876215809
2	408067	648067	YJMxYPS	-0.13256992829	-0.018768586147	-0.032377955084	-0.03449849752	0.137497564261	0.22558586231	0.080119743732	0.0946079836	-0.12076752616	0.12229188293	0.01614086816	-0.06888184068	-0.13145073098	-0.02138853732	0.08906566446	-0.17249171324	0.0727505718	0.13176726524	-0.18168945623	0.15514639429
2	408185	648185	YJMxYPS	0.06323953731	0.09675012132	0.09274302716	0.1364565203	0.17220260041	0.13001054455	0.12288124252	0.18975321568	0.0160446491	0.03936963192	0.05462964084	0.18156083856	-0.07910955908	0.0820688807	0.03504412126	0.13274587345	0.10347017168	0.05943178967	0.01276991085	0.12829742802
2	408609	648609	YJMxYPS	0.10282455108	0.10339662069	0.15854732635	0.09462089423	0.21889858439	0.13396042669	0.10281222307	0.021144331884	-0.00310184343	0.17294349344	0.13721702366	0.12971854008	0.037096787046	0.040063481987	0.1527341638	0.11173347923	0.054698333153	0.14601015184	0.053515679702	0.16014106053
2	408981	648981	YJMxYPS	0.4584345689	0.5119320777	0.4662489901	0.5618250044	0.4991894917	0.22744603959	0.23349271727	0.2926333972	0.4254027801	0.36195141921	0.4496736659	0.4379065238	0.6487234705	0.4911792541	0.3950322906	0.49829580983	0.4134684123	0.4477297189	0.5276429878	0.4054921962
2	409143	649143	YJMxYPS	0.05351465776	0.09960437086	0.03960088402	0.03423117582	0.14896891746	0.01280409567	0.03343809643	0.04573348947	0.04290845654	0.07957364812	0.02530047034	0.07274625637	0.01333415416	0.06651476275	0.10058745168	0.03745809508	-0.00324753181	0.044631972923	0.02673598119	0.113984598984
2	410540	650540	YJMxYPS	0.06491655758	0.05326408035	0.03866410806	0.07096202383	0.16088619088	0.193001125233	0.098560665207	0.06827090395	0.01769381892	0.12664982386	0.03558338017	0.02347366531	0.021799967	0.0880485002	0.03909791651	0.09315664511	0.05996714406041	0.10538908272	0.0221088417	0.109604618872
2	410809	650809	YJMxYPS	-0.03354644732	0.06491567627	0.04879044138	0.02648674513	0.10584782683	0.128092749105	0.070497906835	0.03640621791	-0.01609965017	0.24387542708	0.00499533949	0.0249439537305	-0.092567184751	0.053365738324	0.01527628291	0.0199211586	0.04367824154	0.136720457086	-0.26053246526	0.18365573963
2	411500	651500	YJMxYPS	0.0633632498	0.0395786155	0.0835261733	0.0814588675	0.172061451261	0.2389775302	0.2516050644	0.1124317578	0.0173743425	0.25309933569	0.0418170717	0.1528505812	0.00514483960000001	0.0799103863	0.0665874521	0.148030224	0.1391001231	0.2145278663	-0.08243855655	0.2232045986
2	412307	652307	YJMxYPS	0.04216455942	-0.009657232788	-0.00324200684	-0.01223097986	0.10516799235	0.0820727232	0.081306081	0.18184678582	-0.08480907587	-0.09074293879	-0.070828526536	0.00877712325	-0.0967417256	-0.03875177919	0.0082799394	-0.007717679606	0.047905634481	0.0021682395	-0.0318575509	0.122532979
2	415569	655569	YJMxYPS	0.0327967898107	-0.02568025574	0.0950431678	0.11051385986	-0.01361055972	0.13135481351	0.11839070803399	-0.16706757785	-0.037206910661	0.2410633113	-0.060735867027	0.015839399055	-0.11125332889	0.05913040819	0.027104362	0.05238372306	-0.00789715237	0.055508491315	-0.2747696053	0.116542774993
2	415991	655991	YJMxYPS	0.17665840572626	0.114852642513	0.15410890337	0.24226821962	0.23077176671	0.22943730096	0.138141027124	0.14601791597	0.04698985779	0.1696040355	0.1105312143	0.19312000389	0.10899854626	0.14386417173	0.17741775576	0.21369967202	0.17660042359	0.21871469956	-0.18904676866	0.22752552441
2	416420	656420	YJMxYPS	-0.01217749883	0.05998787054	0.0454445064	0.08481622298	0.08595396807	0.13016441825	0.07324482856	-0.043336216158	0.00540532043	0.0756517863	-0.0123978493	0.07200546456	0.00640466288000001	0.08987767959	0.11330613666	0.06827163259	-0.00888490792	0.06982774902	-0.16514330959	0.07036754167
2	416929	656929	YJMxYPS	0.0286839992	-0.036238541532	-0.03009569849	0.026446875515	-0.03963372623	0.14398141996	0.15772371696	-0.0188610023	0.01694164786	0.17532779829	-0.008529130541	0.044856746791	-0.037564755316	0.0255492594833	0.018043327776	0.05689459574	0.07964720871	0.08027041961	-0.20655214022	0.122424359441
2	417233	657233	YJMxYPS	0.02119271922	0.00537550946	0.03741738492	0.03380241471	0.06348075576	-0.00317792402	-0.00474099552	-0.0117788471497	0.02293765965	0.030374623269	0.01011705216	0.0391996688153	0.02546854553	0.047877991453	0.00724499894	-0.00355052708	0.0091392230033	0.04679028137	-0.024664875	0.0074149174
2	417496	657496	YJMxYPS	-0.0707672986	-0.0305687559	-0.0453453515	-0.03212515214	-0.00997684840000002	0.10821050299	0.015128771129	-0.000180021400000001	-0.13720641658	0.0030628061	-0.12420513411	0.00367893709999999	-0.25972582915	-0.03798171277	-0.04318030978	-0.0505386538	-0.0567911218	-0.02988576501	-0.3627555176	0.09346109447
2	417911	657911	YJMxYPS	-0.01873976458	0.0765079863	-0.0011700583	-0.0234597592	0.0795701465	0.19972573526	0.04299005999	0.03499259349	-0.0695308354	0.0746713514	-0.0011333605	0.03794573958	-0.0450002322	-0.02633468622	0.04521765573	0.0492020176	0.01173212379	0.078910431939	-0.0781685913	0.12103764466
2	418059	658059	YJMxYPS	0.1472150947	0.1026925928	0.1371288261	0.0346963428	0.1136979163	0.14191111459	0.20892166782	0.09201484667	0.0755078511	0.1530269429	0.0582613691	0.0934352584	-0.0621693269	0.1170505554	0.0605418452	0.1183019451	0.0922654349	0.1277639337	0.00362428049999997	0.12827542901
2	418398	658398	YJMxYPS	0.09855736062	0.16990875753	0.16360857442	0.11934529415	0.24002189043	0.12840948015	0.10626482893	0.08132425289	0.0711926787	0.14340522707	0.15206071708	0.10083166566	0.087342617	0.14424130106	0.19203767578	0.17084338259	0.04283444983	0.164223362359	0.0585764987	0.1669695252
2	418499	658499	YJMxYPS	0.060451803227	0.03338686912	0.0508663899935	0.016415367993	0.07765575848	0.0891679006	0.0442231475	0.02822700627	-0.02601565645	0.07037065603	0.031521618824	0.031952746628	0.0190886453	0.07667740281	0.040100768372	0.05318831612	0.026045219857	0.02594184455	-0.12787443517	0.03830675202
2	419133	659133	YJMxYPS	-0.0617264828	0.01245263229	-0.03222350622	-0.02965529001	0.05034142422	0.13390554674	0.03715731931	0.02737910725	-0.039556102886	0.0442044771	-0.05913598538	0.02598907657	0.04362001965	0.07419859392	0.04775688911	0.04645902062	0.041363465847	-0.03435693928	-0.26404370747	0.05741808179
2	419209	659209	YJMxYPS	0.13763546381	0.073359890562	0.0999170977507	0.047864591821	0.18081941539	0.15232586544	0.08338344612	0.11163872979	-0.02411489464	0.12615576251	0.042338365066	0.11445684321	0.03636951743	0.071331376305	0.056743811604	0.02572394832	0.074289088864	0.12451136172	-0.1109398772	0.137673856983
2	419955	659955	YJMxYPS	0.03650295568	0.065573106254	0.019374780391	0.03367206799	0.09160118418	0.06118691878	0.0621569061	-0.04978220135	0.004789932715	0.11033683099	0.037569964371	0.017903526097	0.01142467116	0.05772608948	0.023875999657	0.024091114711	0.011535208042	0.01446816383	-0.04741013533	0.0877541129854
2	420510	660510	YJMxYPS	-0.021153168	-0.0172331962	-0.0644341998	-0.03691280986	0.0411197568	-0.00190370566999999	-0.04194503455	-0.000100590040000001	-0.08147488207	0.04590003735	-0.07387170055	-0.00177126936000001	-0.0603084989	-0.00612491289999999	0.02422920238	-0.0186627203	-0.0035689097	-0.000416170909999999	-0.1361377625	-0.01183153093
2	420879	660879	YJMxYPS	-0.06442637012	-0.0619844938	0.016072289772	0.022196657436	-0.00481524668	0.0853394204	-0.040340672655	0.00240692848999999	-0.03994290586	0.00791734290000001	-0.08328896953	-0.046941190547	-0.12974585501	-0.07309413172	-0.10224184519	-0.03003212023	-0.08107023266	0.036570488456	-0.24699148132	0.130861646863
2	421024	661024	YJMxYPS	0.0740706731	0.03979663625	0.04303459879	0.04614677341	0.1136879997	0.10114794482	0.05072583126	0.06722224796	-0.01055863905	0.12078087647	-0.000844526639999996	0.08376675041	-0.0212957508	0.07500070038	0.04192026455	0.02765213963	0.03892272692	0.06678064287	-0.1293777104	0.12726845604
2	421568	661568	YJMxYPS	0.03439573902	0.07606263784	0.02022744276	0.05103556383	0.0654318229	0.087737727662	0.029021074861	0.07839524063	0.03378797253	0.069437100358	0.04133088281	0.06197100333	-0.0091901826	0.01302820565	0.04440966509	0.04826777977	0.05219909231	0.06613371852	-0.0701619443	0.06855062269
2	422142	662142	YJMxYPS	-0.00978396457	0.030598778	-0.000347916099999984	-0.0112131252	0.0725566051	0.0875241092061	0.0320007456	0.03297333343	-0.04896365222	0.0134301126	-0.05497516395	-0.00481188579	-0.05042180936	0.03528738946	-0.0264417243	-0.0101947925	-0.06950020816	-0.018380899065	-0.17973988202	0.09985533963
2	422577	662577	YJMxYPS	0.12255229561	0.18809133582	0.126849539352	0.1712754429	0.238798466	0.17105856612	0.16372147804	0.15798360832	0.11969050973	0.14226384851	0.10030659987	0.10961654268	0.12984723671	0.11158293947	0.17053789221	0.206815510762	0.1768222541	0.09438527066	-0.0396606741	0.23883310598
2	423219	663219	YJMxYPS	-0.04043965449	0.02576488417	0.02353059049	-0.03058524664	0.12540187431	0.05227028925	-0.0111573981	0.130923473791	-0.10904286356	0.02337163997	0.029376173146	0.00839568379	-0.02421351329	0.03805903064	0.02839160715	0.046383457426	-0.03920391475	-0.0085692173	-0.23748659712	0.167583994226
2	423258	663258	YJMxYPS	0.01403274697	0.0021194462	0.01289692255	0.02845992546	-0.0029894315	0.049559246384	0.04649936334	0.02285461596	-0.04998550067	0.0724694892279	-0.04190017683	0.04325990209	-0.0908507986	0.069536270454	0.03598388881	-0.00374939482	-0.0095548841	0.02502484798	-0.1509198293	0.05592901955
2	423512	663512	YJMxYPS	0.13059646668	0.094448253719	0.14117405244	0.265010152	0.20280084545	0.11964747529	0.09782786655	0.10253967289	0.04061482069	0.23790393059	0.093037517139	0.09273763787	-0.05591807353	0.14148441968	0.1953034656	0.0302650588	0.07663737598	0.1238143661	-0.030744479	0.16313194367
2	424148	664148	YJMxYPS	-0.07998726195	-0.01331348851	-0.11065924146	0.01644730488	0.0225661576	0.035277094577	-0.00761945668	-0.13253428751	-0.09041910955	0.11969185095	0.056426430427	-0.00763634058	-0.15214770563	-0.06589774039	-0.03664413436	-0.01189867295	-1.67183949759	-0.01836483831	-0.19860946669	0.03851219623
2	424484	664484	YJMxYPS	-0.07588972451	-0.03368515081	-0.00575831292	-0.05473851092	0.04368843219	0.03260696301	0.05358715666	0.08409339293	-0.04070650243	0.087343500244	-0.03980838452	0.03434291756	-0.08020212628	-0.00309220637	-0.02326822	-0.01013922083	-0.01987012365	0.00574636880000001	-0.0983713085	0.08494815353
2	424805	664805	YJMxYPS	0.034645963	0.027987772296	-0.00406191846	0.05999494827	0.020212312458	0.01822628734	0.023347821471	-0.03676891687	-0.12797984949	0.101340752185	-0.02832743838	0.02957106759	-0.10237457679	-0.027625332502	-0.03447961486	-0.00115765167	-0.01858411253	0.00275597562	-0.22878297399	0.068556990359
2	425494	665494	YJMxYPS	0.010846785012	-0.0026028458	0.00844910527	-0.008437408501	0.036849812	0.03054472969	0.02506978219	0.0041334056	-0.0448294025	-0.0212727578	-0.03418613032	0.00501152136	-0.07407502811	0.009900263692	0.026745700213	-0.02109026894	-0.0229847854	-0.01118789687	-0.1233432812	-0.03032094364
2	425976	665976	YJMxYPS	0.02969573231	0.06308210578	0.11509360985	0.08223358681	0.1520152111	0.07845112183	0.0111953516	0.0825621955	-0.05916826624	0.08627681185	-0.000993945199999999	0.11568621978	-0.08802469243	0.096546311457	0.07118947459	0.047686712934	0.10398916353	0.07962123928	-0.0605227499	0.127114172
2	426394	666394	YJMxYPS	-0.0458024387	-0.0878119647	0.1704195521	0.0916495226	0.2496137536	0.1322674667	0.1020161851	-0.0426677076	0.2725014015	0.0385775338	-0.0690064427	-0.4106583029	0.0254151868	-0.0218213303	0.0263393715	0.2312821949	0.1880802246	0.2644762645	-0.1483545755	0.1506533377
2	426930	666930	YJMxYPS	-0.06744315135	-0.02281890592	-0.04078808764	-0.0150954457	0.0345018152	-0.00733084740000001	-0.013934035	0.0236601209	-0.0699836293	0.05905787931	-0.05429765351	-0.0128494862	-0.10375317839	-0.0293704354	-0.06998890371	-0.07786752606	-0.0454103249	0.08243328665	-0.1422888378	0.00270491040000001
2	427519	667519	YJMxYPS	0.06425138396	0.00672995018	0.06302534891	0.064436368	0.06617949914	0.07132998383	0.07475956163	0.14120583699	-0.03730720496	0.06688936386	0.01556659466	0.02071886531	0.000433483210000002	0.05690043787	0.02834999673	0.090929481776	0.07299789687	0.076061617598	-0.11540045585	0.09844126379
2	427713	667713	YJMxYPS	0.00582336443	-0.01488382941	0.00528226701999999	0.03376676617	0.0636501627	0.064908654067	0.027482144559	0.021961427535	-0.03324928446	0.063441748951	-0.01316116674	0.02852841675	0.01295146163	0.03777721955	0.0464958572	0.0435641027558	0.02944547453	0.017296222362	-0.02509429388	0.06432434359
2	428427	668427	YJMxYPS	-0.03542723647	-0.026366751942	-0.020497544808	-0.011057205409	-0.01532688072	0.0405274631041	-0.00688588802	-0.04796570806	-0.07063697858	0.08932844927	-0.02360372791	-0.030579694258	-0.10207201021	-0.005496577662	-0.01501170494	0.01578482758	-0.008428085769	0.0022392455464	-0.11200507914	0.0236710746
2	429000	669000	YJMxYPS	-0.0126510404	0.0929213672	0.0655280273	0.0732140868	0.0559256506	0.18624893888	0.10511723703	0.16308356829	-0.0164537107	0.07604938346	-0.05303227518	0.0991563652	0.035077876	0.0553333416	-0.08082072713	-0.000497808999999988	0.06302055777	0.10775647853	-0.1508423148	0.07488242665
2	429354	669354	YJMxYPS	0.0458302159	-0.015316238	-0.0302032451	-0.0216871182	-0.0155666805	-0.0227427635	-0.00738969029999997	-0.0190563173	-0.0238399909	-0.00127298220000001	-0.0298739427	-0.0252607342	-0.0523288722	-0.0691253153	-0.00824887299999999	0.00702176239999999	-0.1005651111	0.0329231874	-0.0166132488	0.0312874729
2	430139	670139	YJMxYPS	0.01343347288	-0.000333534599999999	-0.02210089379	-0.075804174336	-0.01672863256	0.07273503847	0.04279563373	0.0213973551	-0.1009738251	0.03552957891	-0.05541782823	-0.076979587975	-0.20344567677	-0.01336207384	-0.03294661583	-0.042673755036	-0.00222407168	0.08453891125	-0.246379398662	0.0168978543
2	430840	670840	YJMxYPS	0.03816118532	0.04344174248	0.01369687093	0.121718024184	0.08494580303	0.141278854978	0.02995928898	0.044698753	-0.02418337452	0.0734333109049	0.00109373687	-0.02290486442	-0.024661374886	0.06837905958	0.04700065237	0.07843618219	-0.04568095227	-0.00759922461	-0.26636583452	0.08500761751
2	431031	671031	YJMxYPS	0.027133691147	0.02409205136	0.07173324002	0.01864876434	0.028372249308	0.1721790347521	0.164342043371	0.16466561421	-0.069682528986	0.01957825084	-0.03369352083	0.092546658085	-0.02749282673	0.050994377304	0.09181847278	0.04733107707	0.03604294368	0.11094474516	-0.4075775364	0.13937478132
2	431063	671063	YJMxYPS	-0.00814990986	0.02419880049	-0.01603234446	-0.03164550824	0.029754817	0.05051541875	0.09125804551	0.06034547882	-0.0550818586917	-0.01244851034	-0.06565510556	0.02854966992	-0.04422609787	0.00666461765	-0.00818211906999999	-0.02455358546	-0.01239316027	-0.01316899138	-0.29843916627	0.02794160829
2	431473	671473	YJMxYPS	0.05305372944	-0.03617852714	0.09006979066	0.12815579657	0.1355767182	0.19131350366	-0.000398416758999999	0.06228384266	0.06039704308	-0.0114448566	0.01845439616	0.02108243762	-0.0924604959	-0.02198039888	0.11119606492	0.0433102135	0.02635427282	0.10991769707	0.0605878257	0.02172177168
2	431906	671906	YJMxYPS	0.07765930945	0.051174834714	0.08238559855	0.04211378902	0.08664906512	0.08943984633	0.04263903852	-0.018744790222	-0.01432664904	0.11641321292	-0.02967910231	0.026293789996	0.0707364611	0.0329750314	0.06257964626	0.05938246158	0.06538417161	0.02371376431	-0.0756826216	0.051641778609
2	432491	672491	YJMxYPS	-0.17459863726	-0.16332918922	-0.114136923229	-0.129980292782	-0.02459121179	-0.09620374504	-0.17968435887	-0.02370359974	-0.1651765584	-0.32112327439	-0.25402079669	-0.09545139750156	-0.16582457555	-0.16943311789	-0.117541585283	-0.176054095593	-0.11145754989	-0.192177924	-0.16756643197	-0.12772053656
2	432761	672761	YJMxYPS	0.0485200885	-0.09890740129	-0.00425346551	0.0442016722	0.0671877177	0.017210926	0.0447742051	0.0366759724	-0.0538767469	-0.00141321599	-0.09010249966	-0.0432478139	-0.19257926665	-0.0064185759	-0.02402106931	-0.00179400369999999	0.00390788849999998	0.05235436182	-0.14154358258429	0.0520915076
2	433634	673634	YJMxYPS	-0.01997839365	0.07359816817	0.04082856544	-0.04493388618	0.0193762385	0.08793813898	0.053680966919	0.04990186641	-0.07675163551	0.06270047064	-0.02030016039	0.043479544	-0.1280501714	0.0284242083	0.00612324736	0.03926947496	0.03313448493	0.05619032826	-0.20811367874	0.11132970843
2	434036	674036	YJMxYPS	0.01043917782	-0.0058260927	0.022651567245	0.03832022651	0.11635864377	0.04372903195	-0.00768545176	-0.0693869496	-0.02398674329	0.09845834692	-0.019128260666	0.00183430703	-0.00968297727	0.0075681573432619	0.0113039562	0.055211482309	-0.018483883484	-0.031568622148	-0.25357513336	-0.02037192861
2	434478	674478	YJMxYPS	0.03535108789	0.05830358975	-0.016478155218	0.052212825709	-0.0180923569	-0.04894766179	0.033038122693	0.0016350693	-0.00958670858	0.04544548679	0.01438297533	0.013064653095	-0.11932377035	0.012074996405	0.024550250805	-0.00494418292	0.01491135958	-0.054510356709	0.00737332669999999	-0.00166232158
2	434970	674970	YJMxYPS	-0.12450201277	0.03116547155	-0.07891755609	-0.2089502747	-0.0258264952	0.06272555715	-0.02603527889	0.0111750312	-0.126045630054	0.00748528323	-0.06661987129	-0.0406677083	-0.13931704354	-0.0137892885	-0.04252826043	0.01097582599	-0.109541649017	-0.04826837903	-0.34133488411	-0.07949186037
2	435385	675385	YJMxYPS	0.04792369971	0.11973118945	0.05225864006	0.15008824829	0.15477527037	0.15222681039	0.05399479116	0.06710283398	-0.04593487202	0.16049063288	0.02102951493	0.04023825328	-0.119654697533	0.0299618260564	0.10464323338	0.12509354649	0.10445167878	0.14223750724	-0.18209685876	0.16464896725
2	436230	676230	YJMxYPS	-0.00575107218	-0.00550103961	0.01478404648	-0.02873182964	0.019311117539	0.12420056516	0.082690528681	0.00688677562	-0.06740782049	0.08715329709	-0.04089525063	0.04225202634	-0.1666465746	-0.00551535401	0.04120468236	0.04794663502	-0.037388167443	0.04970920477	-0.22258644334	0.04610779529
2	436641	676641	YJMxYPS	-0.05690190575	-0.09645307434	-0.019213284375	-0.17054646497	-0.011415999637	0.0413856745674	-0.005375763158	-0.08080148406	-0.12184059463	0.07956839857	-0.12695262148	-0.06236234169	-0.23407920893	-0.015614482521	-0.05334883385	-0.07854709379	-0.05900729029	-0.0321881847729	-0.19024785475	0.10900357193
2	437181	677181	YJMxYPS	0.07869303433	0.12382752264	0.129419054693	0.1250340218	0.17482058063	0.11148981765	0.12420610045	0.12190056005	0.00984441010000001	0.11185555407	0.03891017193	0.07601597898	0.0217942533	0.10096003529	0.07689987782	0.10852201882	0.134136829027	0.102050667911	-0.0162761946	0.09517982326
2	437434	677434	YJMxYPS	-0.077557257882	-0.09424700798	-0.023065705336	-0.03317831977	-0.03286247421	0.03253010319	-0.02935427273	-0.02238083891	-0.08426496749	-0.020193986066	-0.08762135019	-0.06011117286	-0.20198519781	-0.049065442285	-0.058295991109	-0.10219164636	-0.12318446545	-0.06953181736	-0.191111964	0.02235225802
2	438055	678055	YJMxYPS	0.39828476143	0.335928900405	0.35752561605	0.38670947652	0.330995945812	0.15276660789	0.18772787896	0.0971746427	0.32015381351	0.39119067065	0.207924682944	0.31243335071	0.34264121526	0.34736191571	0.27559212871	0.30189316489	0.19918905499	0.24222028771	0.36715842305	0.214988211
2	438864	678864	YJMxYPS	-0.07705112663	-0.09079832859	-0.01939393659	-0.07118800764	0.01002692863	-0.05616381632	-0.087510402497	-0.069370620847	-0.15326726653	0.020366904209	-0.1050124078	-0.026400605093	-0.19646163406	-0.05956470356	-0.0821816469	-0.06776492532	-0.02957242135	-0.01394222323	-0.15946785029	-0.00435669515
2	439480	679480	YJMxYPS	0.01720047647	0.029564410073	0.06187143543	0.05813049069	0.09559706181	0.01174259313	0.03484729144	0.05216125154	-0.04211874746	0.067539426723	-0.07684045174	0.04534619259	-0.11235529865	0.02990061511	0.07167177384	0.10424358731	-0.0421289746745	-0.00150980702	-0.13217780782	0.10915018407
2	439581	679581	YJMxYPS	0.05242004372	0.02225868089	0.04865464431	0.0469477349	0.0756290402	0.03505682771	0.03668634371	0.037262597965	0.00444419539999999	0.12166935527	-0.00918635664	0.06293822247	-0.0214622017	0.076187649159	0.04309286446	0.10791576532	0.02373066869	0.013112671126	-0.1063500446	0.11620947282
2	440187	680187	YJMxYPS	0.03598523846	0.04619099294	0.02088594221	-0.06782266783	0.14790309404	0.07281687109	0.064859010012	0.070823947039	-0.03203051602	0.0777992625	0.04652236712	0.08188883347	-0.08511764262	0.11789606798	0.077376235862	0.06893513194	0.02851755636	0.00521311432	-0.0494584433735	0.12176107662
2	440343	680343	YJMxYPS	-0.02902305087	0.016197743729	0.06795152015	-0.05224039798	-0.02390592222	0.00746019474	0.01637695654	-0.006305543629	-0.05277366193	0.02440922065	-0.0244007922	0.012835932459	-0.15005793817	0.0008816929076	-0.02993308402	-0.02207849523	-0.04928319577	0.00179449588	-0.20831191214	-0.01223844133
2	441038	681038	YJMxYPS	0.05860492587	-0.102625415618	0.12646360155	0.01767662736	0.11449265461	0.102527691842	0.05848827152	0.00213067309000001	0.01392698898	0.03189100707	-0.01357451268	0.06587149421	-0.08132742906	0.0457654827322	0.082801855401	0.01529168124	0.05733141343	0.07647638241	-0.18802012004	0.13389535567
2	441514	681514	YJMxYPS	0.01668967684	-0.01575904006	0.01894347675	-0.01165177296	0.03898801134	0.0582119450804	0.017269587441	-0.00996358281	-0.05402329387	0.058899012688	-0.01568151431	-0.03650730598	-0.03499342842	-0.012185571556	-0.02257497217	0.00555632918	-0.05750891444	-0.055283652467	-0.13016253423	0.06901782691
2	442034	682034	YJMxYPS	-0.0034678105	-0.0314639316	-0.0364221728	-0.0234630248	0.0336309703	0.071994521	0.04087140671	-0.0195178231	-0.0554500144	0.06226750148	-0.103712488	0.0174966778	-0.1566284537	0.00888450399999999	-0.0131083251	-0.0690759729	-0.0736741698	0.0500323989	-0.2043693331	0.0428580893
2	442303	682303	YJMxYPS	-0.0418925334	-0.00896697530000001	-0.0328900211	0.00995788440000003	0.013196397	-0.020064849	-0.0291410397	0.0512170409	-0.0321346001	0.0695532315	-0.0743480699	0.011439481	-0.1228241986	-0.00765565560000001	0.015553517	-0.0015822425	-0.00813237970000003	0.0283861833	-0.2120584267	0.0390302327
2	442813	682813	YJMxYPS	0.08054132109	0.03479040054	0.01758238832	0.000738353289999993	0.12231150978	0.00132423450000001	-0.03019722275	-0.04022328387	0.00798543673	-0.01092933191	-0.01950471046	-0.0291142538	-0.02536450914	0.0140648076	0.03158606701	-0.031252568	-0.01749340768	-0.00441514026	-0.06665374225	0.03034323255
2	444175	684175	YJMxYPS	0.1125215599	-0.04797708343	-0.0078443941	-0.00630460409	0.22735227643	-0.0432107662	-0.14600808276	-0.0599502676	0.04789816391	0.12703880339	0.18462175385	0.11830041572	-0.15695464636	-0.11255834086	-0.09259362576	0.04856257519	0.01945020225	0.1440769592	-0.01124195262	-0.2015542107
2	444558	684558	YJMxYPS	0.0318234795	0.0240083843	-0.0202142681	-0.0244695516	0.05593709999	0.0696867233	0.00746055600000001	0.0615684978	-0.038787258	0.01471687282	-0.0681115077	0.0386275158	-0.0626096217	0.0259467104	0.0178839511	0.00902765930000002	-0.0542992692	0.011329789	-0.23637486379	0.0432524187
2	444935	684935	YJMxYPS	0.0988082833	0.0685748914	0.0554237708	0.0810718299	0.07162087702	0.20819742719	0.11754731875	0.100983914	0.0304645008	0.0877246875	0.0911910571	0.0423655599	0.0855027252	0.13426546788	0.0695273381	0.0723249785	0.1695248085	0.0498337326	-0.06234460505	0.1527496517
2	445515	685515	YJMxYPS	-0.02317228808	-0.00434959678	0.05346965476	-0.11314981823	0.07724086309	0.056905611664	0.00266204662	-0.125347218043	-0.061534655638	0.23802679697	0.0923752153	0.12218274034	-0.04015081619	-0.00781320668	0.0201739244	0.0287271375	-0.10112867736	0.0735722944	-0.2266340247	0.17233279936
2	446022	686022	YJMxYPS	0.11527525194	0.09116283037	0.07489238104	0.01591121183	0.081900384801	0.06713043816	0.03065430658	0.000345621179999998	-0.0537492027	0.139320230601	0.00734824949	0.038198732516	-0.06904704543	0.03222621721	0.04935175738	0.063102184841	-0.015769908482	0.04482312094	-0.084816769734	0.10498714641
2	446406	686406	YJMxYPS	-0.011761920851	0.0498402619	-0.017772603322	-0.016401284113	0.055332063322	0.02017199359	0.0147591195	0.01303763988	-0.0245674554	0.01621824121	-0.002734948781	-0.00373121925	-0.027726146448	0.04467378257	-0.02416137258	0.03923491318	-0.000436568800000002	0.01330967503	-0.070208307	-0.01401530986
2	446541	686541	YJMxYPS	0.0186311453	0.1085783267	0.11050008019	0.0654018142	0.0911442404	0.1276143051	0.05759284674	0.10167691184	-0.0386862325	0.00821145085000001	-0.032524262	0.0176279058	-0.0471796178	0.0544599684	0.1022406434	0.1230424086	0.07088125282	-0.0272670027	-0.1188622361	0.10298522086
2	447152	687152	YJMxYPS	0.04263519982	0.000189653639999995	-0.00978366167	-0.01527174851	0.06585130873	0.03016343904	0.02495324659	-0.054059420513	-0.01989168407	0.02615081773	-0.01062418766	0.01560936992	-0.04202570098	0.018781755883	-0.02690460461	0.02038665051	-0.00508705778	0.01278211917	-0.15079384884	0.0412567407
2	447573	687573	YJMxYPS	0.038618370416	-0.03631004568	0.097577439757	0.09029530868	0.083614829659	0.13582281209	0.06151790634	0.06671164411	-0.0260827689	0.07681810578	-0.03431566363	0.00621101391	-0.08049816421	0.076715258895	0.01617744818	0.07331701984	0.01843219466	-0.03183749346	-0.00070170336	0.04958727128
2	447932	687932	YJMxYPS	0.08201067534	0.089678763779	0.08415397155	0.02661876623	0.065631031411	0.08362887522	0.01203870828	0.13426279228	-0.02854083334	-0.003595766698	-0.04075311511	0.070217000981	0.026278881976	0.01456182114	0.04956772718	0.05968597784	-0.059139779	-0.00503606883	-0.19752869327	0.058790194408
2	448501	688501	YJMxYPS	0.03404346333	-0.03684857881	0.00549575321000001	-0.01497503667	0.000524593580000003	0.07119467908	-0.02526917322	-0.0351136841	-0.098281037703	0.01127334638	-0.07022569225	-0.00977321615	-0.085617096853	0.03264510566	0.00659334216	0.000963503920000011	-0.0527976729	-0.01282310698	-0.21443271764	0.11443728774
2	448628	688628	YJMxYPS	0.07645784965	0.1390131769	0.1772627011	0.15903860125	0.0537921619	0.06891419735	0.10972699485	0.13822009607	0.0960896745	0.1231138947	0.0523362951	0.18421846479	0.0039616301	0.09266211696	0.05504097165	0.18407956582	0.12815543133	0.1303288842	0.1167763158	0.08319807564
2	449247	689247	YJMxYPS	-0.0158851083	-0.0244626758	0.015105393	-0.00573069389	0.04990045092	0.04146029417	0.04746285984	0.00941405275	-0.10067401403	0.05846628458	-0.05216944697	-0.0209692225	-0.1134014353	-0.03097337687	-0.00669698282	0.0111967488	0.01298993505	0.08781442372	-0.14238817255	0.08330752239
2	450124	690124	YJMxYPS	0.03143263131	-0.00479134189000001	0.00502014461	0.02515830629	0.0378904235	0.15001540499	0.09449278896	0.050546925379	-0.04479231043	0.19449824002	0.01253756774	0.02525281689	-0.04681252049	0.02832125718	0.02790541875	-0.000146894370000011	-0.02090126176	0.13672557066	-0.1017883643	0.105553997501
2	450613	690613	YJMxYPS	-0.04413702132	0.0232515359	-0.01212959168	0.00355100782	0.00499114898	0.05859732718	-0.008802975	-0.01082602251	-0.04470229945	0.0385097674125	-0.04763398575	-0.00715311032	-0.13323792177	-0.06824601492	-0.01385614182	-0.02575502845	-0.025986638202	-0.000783564967	-0.21031999679	0.0636811647561
2	451338	691338	YJMxYPS	-0.00803689203	-0.019407687896	0.011199947625	0.003420759	0.07683217118	0.13158843792	0.09374042258	0.0171330393893	-0.00365317319	0.1503713227	-0.01544847229	-0.048193848529	-0.09438454615	0.06012923273	0.051362990073	0.11554058316	-0.00900497311	0.14861895138	-0.182570959	0.05905362036
2	451526	691526	YJMxYPS	0.02714667723	-0.01941885889	0.02789915429	0.03321242414	0.08312379702	0.09573879409	0.06476265508	-0.0052429681808	-0.02852759259	0.06359150564	-0.03166894955	-0.00857013331000001	-0.0436845432	0.0186175831	-0.02262761867	0.09134143897	-0.03409806186	-0.04705859808	-0.0839359	0.0666251327
2	452030	692030	YJMxYPS	-0.071938013	-0.0210021347	-0.07661009687	-0.1592982362	-0.0107488454	0.0737248325	0.05512112073	-0.01160482251	-0.12758811432	-0.0674003937	-0.13260635839	-0.08471043974	-0.20141439107	-0.113872582	-0.14087366166	-0.0925703678	-0.04816618325	-0.1156117441	-0.27142191699	0.0222154898
2	452939	692939	YJMxYPS	-0.01781388609	-0.039747638228	-0.003076230657	0.023149560689	-0.01175968	0.00500588955	0.0208025966	0.01809033346	-0.07984094669	0.013062003761	-0.02303830128	-0.029679347635	-0.03032715883	-0.01921038825	0.03619545691	-0.006949785127	0.01133064464	-0.03751928417	-0.20180750748	0.02374606187
2	453550	693550	YJMxYPS	0.0765832704	0.0679882763	0.0507644595	0.09070817319	0.0235913076	0.02223821525	0.02415058227	0.08714177826	-0.0644771816	0.03922957566	0.01521133204	0.0441748836	-0.1146618641	-0.06699910439	0.05848263277	0.17276887025	-0.0678581738	-0.02370181656	0.0463967651	0.08607676963
2	454129	694129	YJMxYPS	0.02315764267	-0.02258984968	0.02519449429	-0.000820619689999996	0.055763002294	0.22188979126	-0.04431328351	0.09114743567	-0.00273328421	0.02109470898	-0.01688653926	0.042582409556	-0.00920538235	0.09867863773	0.14295951225	0.03310910149	-0.007297057882	-0.06696432221	-0.33436834914	0.03504734808
2	454482	694482	YJMxYPS	-0.00789162369999999	-0.02512781943	-0.05409977532	-0.10151141541	0.1032075166	-0.02033332484	-0.04952425103	-0.00416447888	-0.09713705071	0.00448975063	-0.14538406773	0.02475014642	-0.08646839418	-0.0030924515	-0.0243266246	0.000158214300000001	-0.0140178702	-0.00782106049	-0.1836999739	0.00680025517
2	454878	694878	YJMxYPS	0.10990699454	0.11649052559	-0.14070019086	-0.0976038837653	0.0630758878	0.08775588348	-0.10650846412	-0.11258421777301	-0.212780424401	0.03841934549	-0.16696020534	-0.08996015977	-0.02937727919	-0.127607259466	-0.08438708135	0.09631996369	-0.17347897833	0.00239170164	-0.38566137717	0.06148677544
2	455004	695004	YJMxYPS	0.024842935	0.0591530689	0.08011660402	0.07242378946	0.09012144633	0.12426963393	0.05354004272	0.0558600069	0.00568057209999998	0.0422499656354	-0.01280074451	-0.0053186004	-0.0801991528	0.05026085699	0.05136748629	0.13291684834	0.0147645696	0.120882226251	-0.1130179601	0.130376090526
2	455529	695529	YJMxYPS	0.02266872086	-0.07116331632	-0.00743191359	-0.10309947126	0.13129634828	0.08096735213	0.00511541982	-0.0327529716	-0.1564982521	0.01370444379	-0.01608862023	0.04676833255	-0.04892062861	-0.05246966963	0.025699597839	0.01239813031	-0.05617243137	-0.029382485755	-0.0051170482	0.08541827813
2	456049	696049	YJMxYPS	-0.05442076095	-0.01688390035	-0.02993232012	-0.04600848293	0.0389683009	-0.0432924252	-0.073758974992	-0.0609103611	-0.04979631066	-0.0135238776	-0.05841827076	-0.03217223646	-0.04265834576	-0.066838548014	-0.0328497295636	-0.04463565781	-0.02283026956	0.0195985771	-0.1192778832	-0.069422312504
2	456181	696181	YJMxYPS	-0.07715542765	-0.03773794991	-0.03821346577	0.006961843813	0.0283058324	-0.0354049798	-0.0297791445	0.00289733719999999	-0.2144091819	-0.07216126804	-0.10838065823	-0.081253475746	-0.18485880057	-0.039086102186	-0.0568583243	-0.04082639914	-0.07326528071	-0.078572845611	-0.2084930899	-0.03075043439
2	456330	696330	YJMxYPS	-0.05191123323	-0.063665389877	-0.08825520819	-0.09644362403	0.00841163903999999	0.06166989448	-0.0389237281345	-0.07610063445	-0.12182724651	0.01066431099	-0.13837243664	-0.0404349188	-0.1077431198	-0.02526909784	-0.026039251828	-0.063218968299	-0.12663511964	-0.05876213788	-0.19865179369	0.03864720445809
2	457057	697057	YJMxYPS	-0.00756592148	-0.03832492184	0.00972160328	-0.01371752776	0.04399405365	0.08818257541	0.03524478191	-0.00559852849	-0.0437258526	-0.00796187448000001	-0.085429108637	0.01549333233	-0.09515958137	0.06326624276	-0.014168686431	0.020693220147	-0.02877533897	-0.02122986723	-0.1048500752	0.085248276611
2	457389	697389	YJMxYPS	-0.000386708657000001	0.001819075371	0.0131003488909	-0.02283379355	0.00628312257999999	0.034419514479	0.0027443779	0.000113364710000001	-0.03634272553	-4.28119400000017e-05	-0.05638451886	-0.004502441218	-0.06020483633	0.00102353225	-0.00102709898	-0.00541945105	-0.06416642887	-0.01195752112	-0.07822124031	-0.0047754428195
2	457711	697711	YJMxYPS	0.128061301501	0.03201450494	0.05411700531	0.0779216402	0.12350805526	0.0782378587	0.00751511149	0.05127602484	-0.02642496806	0.02219074485	0.03533628025	-0.00773557049	-0.01534432155	-0.00338697038	0.04035020603	0.0553001205	0.039815106981	0.04607876323	-0.08329153867	0.09202819661
2	458564	698564	YJMxYPS	0.00912035919	-0.0124024071	-0.01864483483	-0.080991087323	0.043334143232	0.01508099397	-0.01842035804	0.04558085145	-0.12043928017	-0.011763068363	-0.08709117667	-0.034020814558	-0.15886983496	-0.015968845114	-0.040502787043	-0.049262941831	-0.041106525442	0.026826943531	-0.21621300659	-0.049262447069
2	458835	698835	YJMxYPS	0.00460219362	0.01775195399	0.07441153726	0.05946708264	-0.0130698662	0.1187737246	0.04302845658	-0.00084494914	-0.09638206838	0.02550312086	-0.03919447142	-0.03355467591	-0.0919739049	0.04179796875	0.01929152783	0.0144382174	0.01695276119	-0.01334707669	-0.1211965966	0.01878353464
2	459087	699087	YJMxYPS	-0.01452981069	-0.02001346973	-0.01113768969	-0.06427666915	-0.00621551813000001	0.05688648573	0.0019794367089	0.01112197658	-0.090682269244	0.00168015371	-0.124329830477	-0.02874476266	-0.12331154567	-0.04397164719	-0.088504695411	-0.05136883892	-0.06421605219	-0.00753685662	-0.1710354322	-0.01500089207
2	459622	699622	YJMxYPS	0.14590634257	-0.02998574482	-0.010648039211	0.11265793963	-0.02257223011	0.15376556364	0.06729780813	0.14690196362	-0.14062596849	0.111266082687	-0.006676102718	-0.01339181931	-0.1045413881	0.01885204683	0.04248886804	0.08971268611	-0.05284837027	0.0688305238	-0.21326064277	0.11504438082
2	460331	700331	YJMxYPS	-0.11087828541	-0.16245744512	-0.07483066744	-0.16182101774	-0.101952751895	-0.0235384026	-0.0260061131	-0.00545319309	-0.15006368422	-0.117722666219	-0.178607569029	-0.141552516589	-0.343872701	-0.22275915932	-0.19966737077	-0.19418896288	-0.09169144435	-0.04338100117	-0.3458796171	0.03058348512
2	460464	700464	YJMxYPS	-0.00408874917	-0.02025922396	-0.02919799435	-0.01168721438	-0.0053990431	0.04135833713	0.089211871124	-0.00920697168	-0.064550370632	0.05368415536	-0.06782112993	-0.045770840757	-0.08447957194	-0.043555951595	0.01914006488	0.01601995753	-0.0322781920884	0.02042212897	-0.1211777102	-0.002504970974
2	460870	700870	YJMxYPS	-0.11036657816	0.04639193354	-0.05421231984	-0.05908352245	-0.0154035566	-0.000122332439999998	-0.10640648757	-0.07918609167	-0.15011723418	0.04927568688	-0.08429110069	-0.05356416658	-0.1321929945	-0.06843722698	-0.08238808098	-0.0456437638	-0.10354720576	-0.04058085696	-0.22469760754	-0.01071554425
2	461765	701765	YJMxYPS	0.010630121548	0.082655323887	0.050907910948	0.03164562396	0.087543652614	0.10322168162	0.07742337327	0.04065066371	-0.03526844814	0.0866780199853	0.000653184299999998	0.020163146854	-0.10067956846	0.04929322029	0.044368994761	0.03321311275	-0.022380319074	0.04090510372	-0.09787169993	0.07655510649
2	461811	701811	YJMxYPS	-0.0157167933	0.01022148451	-0.01071154992	0.01619438671	0.08376553724	0.054026666043	-0.050528108347	0.026318038806	-0.07418369661	0.07259282384	0.00687568777	-0.0638002171	-0.06804500498	0.05021962705	-0.01561328002	-0.03829437531	-0.10421873474	0.0252317297	-0.10477117238	-0.000788141690999999
2	462110	702110	YJMxYPS	-0.0831962352	-0.0937881344	-0.0445358072	-0.1082056993	0.01511735781	-0.06780800186	-0.1125845527	-0.0419945432	-0.07301827268	-0.0286937524	-0.0319580486	-0.0421513249	-0.17378818455	-0.0173247142	-0.0238395583	-0.0492122238	-0.00578277829999999	-0.0186628525	0.04763308086	-0.0393803165
2	462498	702498	YJMxYPS	-0.0812768029	-0.0193219196	-0.000462350400000006	-0.0779862545	-0.0502392564	0.040600810692	0.026155030751	-0.0332239512011	-0.176788709	-0.0896445805	-0.1454907701	-0.0974518239	-0.1517439494	-0.0673480959	-0.0498166826	-0.0653223418	-0.1195735431	-0.07689906993	-0.0607843359	0.00431849826
2	462870	702870	YJMxYPS	-0.0326329781	-0.0720351083	-0.05940125671	-0.0435163747	-0.0191596493	-0.01807344918	-0.02788455824	-0.02279532874	-0.0452536277	0.0681295063	-0.0586759963	-0.02678120019	-0.1220033966	0.00745062069999999	-0.0135318546	-0.0587321554	-0.00967052286	-0.06071393328	-0.0956606905	-0.04458412348
2	463001	703001	YJMxYPS	0.005101381193	-0.1014953135	-0.06924859933	-0.05356148586	0.02406157857	0.0239704091	-0.03485428217	0.0259859418	0.01676616434	-0.04502252223	-0.05584463145	-0.05880539502	-0.02559586536	-0.1483651861	-0.008006184766	-0.07628821108	-0.02032283394	0.06003619589	0.2183613907	0.05253014396
2	463503	703503	YJMxYPS	0.0797173961	-0.00459839620000002	-0.0531700826	0.00574652919999999	0.184853339	-0.1022037992	-0.0197955961	-0.08911439327	-0.17675430556	0.10797769949	-0.11299552054	-0.113234273	0.0276714839	-0.1491814168	-0.04857234378	0.0742880662	-0.033121785	0.061865119	0.3981532682	0.02498329595
2	463995	703995	YJMxYPS	-0.1050668076	-0.0932054229	-0.0579498896	-0.0906634041	-0.00634157529999999	-0.00424086941	-0.0775482832	-0.089857359067	-0.0709299418	-0.0352119786	-0.1341533927	-0.1032260794	-0.0617792673	-0.0718381626	-0.04842312541	-0.0502699424	-0.09194517639	-0.0503036815	-0.1183187071	-0.0190336704
2	464368	704368	YJMxYPS	-0.06186460497	-0.04831266009	-0.01948260913	-0.02307350485	-0.07967238781	0.02753097378	-0.02255986643	0.076109692129	-0.12866018717	-0.05235342181	-0.05054409626	-0.06990528254	-0.14470714691	-0.08076621365	-0.00735312052	-0.06330335607	-0.02459786476	0.0043425945	-0.16770709318	-0.01719669684
2	465006	705006	YJMxYPS	-0.0350235791	-0.0014527882	-0.02870473559	-0.0440050192	-0.01572099521	0.02261699203	-0.0048664601	0.016765253	-0.07360794017	-0.03883238144	-0.07713447849	-0.04715516587	-0.08994141919	-0.027459944	-0.02938003425	-0.0045612084	-0.08418662195	-0.00722992523	-0.20296438994	0.0173817636
2	465487	705487	YJMxYPS	-0.0354205279	-0.0346483769	-0.05586822406	-0.0717315124	-0.01700911899	0.00578907150000002	-0.08905436411	-0.09248565963	-0.18769626011	-0.04704006694	-0.12326217071	-0.11023727686	-0.18638722067	-0.08027457009	-0.07749149134	-0.0482411424	-0.10725808797	-0.03578136277	-0.29002860347	-0.0150639904
2	465847	705847	YJMxYPS	-0.0098120614	-0.09038741067	-0.06681708586	0.04109040399	0.07539650148	0.1225942591	0.000371938599999982	0.00802946941	-0.08915413952	-0.08215979919	-0.0998492811993	-0.02262642395	-0.06255972192	0.00433651509999999	0.02622978303	-0.00420288968	-0.04173953719	0.023928939	-0.25559925577	0.0349183272
2	466408	706408	YJMxYPS	-0.09947177171	-0.21478345278	-0.16054918967	-0.160349401153	-0.134048711	-0.132613783039	-0.17529418315	-0.14886908814	-0.2268858482	-0.18407582495	-0.2301327218588	-0.15125880459	-0.30158708054	-0.15241072268	-0.235970754492	-0.11745912906	-0.1582279138	-0.10226521231	-0.32873973213	-0.06134170865
2	466989	706989	YJMxYPS	0.03554254888	0.03093815814	0.01609729688	-0.00179334541	0.08901640776	0.07744092873	-0.00323770505	-0.00141750911	-0.03781884099	0.05405121708	0.00391800298	0.03447510078	-0.029724853322	-0.0132967587	0.00449428647	0.033292709	0.02027706587	0.07166563076	0.0027437001	0.01594299802
2	467486	707486	YJMxYPS	0.00368840886	-0.01493476894	-0.07349551286	-0.03209454255	0.047552832704	-0.0517311388	-0.00382004977	-0.00825645405	-0.09896032133	-0.060699368528	-0.06121661375	-0.04096725043	-0.136696449429	-0.09053777457	-0.011667863718	-0.04180904812	-0.03113098616	-0.00565660791	0.039620464	0.01014600831
2	467574	707574	YJMxYPS	0.03743080633	0.05751958498	0.06344234453	0.07803924558	0.05941352061	0.10441041619	0.05521026047	0.04595146273	0.04314700837	0.07187952016	0.03925984217	0.07366290045	0.01452817117	0.05508989114	0.06406798484	0.06438871247	0.06224923809	0.09258976791	0.0782278464	0.09192382496
2	468560	708560	YJMxYPS	0.005568911939	0.0556039562	-0.04105819518	0.05631045175	0.17262539154	0.12289018121	0.1335847334398	0.104148537008	-0.1767051253	-0.018707567464	-0.14626154382	0.05257546298	-0.14514714943	0.060302816183	-0.03036930265	0.103669824815	0.00197965807	0.04407357146	-0.1904900973	0.10052504355
2	469146	709146	YJMxYPS	-0.00486792321	-0.00196405660000001	0.02815439588	0.0324077588	0.0837272656	0.05803175778	-0.0042742105	-0.01216438147	-0.06326916002	-0.05092870488	-0.0052960504	-0.00172531855000001	-0.1104338996	0.0354376207	0.04304839487	-0.0466998556	-0.03540727173	0.03888433391	-0.0885873097	0.05240758939
2	469506	709506	YJMxYPS	0.00487100388	0.04066436488	0.11206579918	0.01197944383	0.09778048565	-0.014707537	-0.03840046747	-0.00471322532	-0.024532899278	0.0077871847	-0.10195374171	-0.04739236469	-0.08954452663	-0.02501618611	0.00433588499	0.01074276372	0.045177295357	0.05759572185	-0.05187411348	-0.06459180609
2	470048	710048	YJMxYPS	-0.04202722536	-0.0195388975	-0.02514059884	-0.02548965031	0.0379148197	0.029405717263	-0.01183805976	0.012001666805	-0.06305031236	-0.0071767543	-0.06139497007	-0.03991316298	-0.0484422443	-0.01865408049	-0.02585826338	-0.00894503270000001	0.01924090907	-0.015557378546	-0.1001281426	0.005364552941
2	470371	710371	YJMxYPS	0.0323979922	0.0846855105	0.08408038639	0.06586809837	0.0780844558	0.1011172501931	0.05840577875	0.02962321686	-0.000369175100000008	0.18360712522	0.03808342645	0.05073561769	-0.0021898883	0.06148715496	0.0407394674	0.0297459224	0.00363686432999999	0.100447868409	0.0365257873	0.114318683628
2	470576	710576	YJMxYPS	-0.081887028174	-0.05237613231	-0.01757069087	-0.05847107586	0.09834290611	0.03154990048	-0.01584252353	-0.00172745213	-0.05219443902	-0.0207537681	-0.1080238971	-0.03896179785	-0.14629759923	-0.03585546004	-0.066709513129	-0.02867284617	-0.05846992518	-0.0544844218	-0.11058913742	-0.00939668422
2	470867	710867	YJMxYPS	0.2552970727	0.1892508461	0.2171832197	0.1403788666	0.228249284	0.09436120033	0.09632213617	0.2458750718	0.1602956671	-0.0006990664858	0.05034927533	0.06379237021	0.0473370008	0.14062079	0.1641978484	0.07852928141	0.0585388894	0.03525267153	0.3345510315	0.1107909848
2	470996	710996	YJMxYPS	-0.0409810769116	0.0376535008	-0.017469028867	-0.10889189879	0.01190608805	0.10198077788	-0.04038645841	0.01531789839	-0.18309106501	-0.01664793518	-0.0621823316018	0.01696431267	-0.17299907497	0.000332298910000001	-0.03390086883	-0.05316788349	-0.07324613388	0.01267819727	-0.3480424438	0.09438974986
2	471793	711793	YJMxYPS	0.09411165065	0.06892381061	0.06011724936	0.04756131776	0.042869200466	-0.01682825284	0.01463713774	0.000195426210000002	0.00881657636	0.02717862113	0.06248354223	0.01269046078	0.06492208129	0.06872107226	0.0641814426	0.06111616102	0.00770865530999999	0.00603669848	0.07241292127	0.04374719175
2	471881	711881	YJMxYPS	-0.01464866828	-0.02429679376	-0.04708976633	0.01922180529	0.00703361794	0.0622290313	0.0517049451	0.0401605734	-0.06637191084	-0.060848573235	-0.13278665984	-0.01106248222	-0.11971437671	0.00379281203	-0.02118458148	-0.0100521079	-0.02484679452	-0.03972786745	-0.23122740573	0.0588170799
2	472313	712313	YJMxYPS	0.1356536594	0.1299633336	0.1335027409	0.2100494518	0.2149503003	0.27655197503	0.23035079242	0.17220194233	0.1419308854	0.27797544496	0.2163004965	0.1429349682	0.0695158729	0.1152117099	0.082367521	0.0658967542	0.25205859321	0.33821267168	-0.0620093135	0.23982947834
2	473054	713054	YJMxYPS	0.0369680882	-0.026153982596	0.00624187638	0.07373192703	0.0239091633	0.11147090787	0.03018280626	0.1057776675	-0.01084534572	0.023660458911	-0.053713228645	0.037830828313	-0.05302002854	0.06646470561	0.022271121649	0.10123135505	0.00950343939	0.083488205639	-0.0478037688	0.14234143843
2	473423	713423	YJMxYPS	-0.02455860112	0.088751518147	-0.00970252421	-0.00044954053	-0.003835924099	0.01792941693	0.00028023223	0.0650976163	-0.11001316235	-0.00536403374	-0.08661065244	-0.01458861246	-0.091400243863	-0.01869010927	0.00229918976	0.01828759067	-0.01518135762	0.02804618217	-0.1374629492	-0.01278613851
2	473971	713971	YJMxYPS	-0.15947835272	-0.08093290064	-0.1018098929	-0.16985110233	0.0789906106	0.014385085	-0.05104433159	-0.08371045205	-0.1536624705	-0.0940236017	-0.13789729111	-0.09964369638	-0.07363214041	-0.06564797668	-0.02004236748	-0.028751923075	-0.16878851041	-0.057354633255	-0.2112677706	-0.02914034386
2	474135	714135	YJMxYPS	0.2610104938	0.3727501881	0.3225138984	0.3091321117	0.3291796136	0.1483181668	0.1192058127	0.1328108029	0.178203732	0.2081912199	0.158052678	0.1814019319	0.2908195444	0.2351024499	0.2476976696	0.2872739103	0.1647361475	0.1427748533	0.4399048681	0.1542481644
2	474342	714342	YJMxYPS	-0.07057436451	-0.07092572568	-0.06909891058	-0.07770884902	-0.04257855353	0.052990764947	-0.06428801467	0.02598377339	-0.12888521969	-0.10084890428	-0.17386457292	-0.062774846062	-0.1518848509	-0.10929554148	-0.05184674929	-0.04208788411	-0.02741978657	-0.07310362761	-0.0397692011	-0.02265517025
2	475715	715715	YJMxYPS	-0.02953371842	-0.01743492188	-0.007144058317	-0.06734710989	-0.02375701531	-0.03639236977	-0.06317887172	-0.07032051752	-0.075826344275	0.0299584454	-0.08718255027	-0.05833691387	-0.10653071528	-0.024833503641	-0.01367611318	-0.05009880732	-0.07765142079	-0.02210602367	-0.01075337719	-0.045668913246
2	475853	715853	YJMxYPS	-0.0078526182	-0.000715102610000001	-0.06996098657	-0.01160817571	-0.02806416668	0.08049985396	0.03041160031	0.0333833307	-0.085291107968	0.0499067231	-0.11172382742	0.05474303989	-0.17392607332	-0.0957230484	-0.13730721695	-0.06135912974	-0.0624381093	0.03793934681	-0.4220240685	0.050659599027
2	476500	716500	YJMxYPS	-0.06430891521	0.01341940154	0.00944445882	-0.08881385422	-0.02440193458	-0.02651477431	-0.05125434219	-0.01015704628	-0.13295152539	-0.079993878	-0.12766754566	-0.04279323602	-0.20850205401	-0.10622656242	-0.02863307719	-0.06603915324	-0.05586529233	-0.03337169734	-0.14497016166	-0.03842156348
2	477039	717039	YJMxYPS	0.07633659458	0.11388933406	0.1097493815	0.07286621946	0.15689044084	0.0561613296	0.07998927252	0.0907145784	0.00808165394	0.07958027738	0.03959307192	0.05234410752	0.0650116521	0.1002047036	0.124222421966	0.088564947229	0.07985109488	0.02158522189	0.06576793601	0.13302863194
2	477326	717326	YJMxYPS	-0.031635111382	0.06728610603	0.01502509101	-0.04651860081	-0.0406248552	0.01252307081	-0.02543241712	0.016710335	-0.11939078182	-0.0232401875	-0.07560158563	-0.00895070203999999	-0.15564628679	0.000883104120000006	-0.07441784115	0.10804230571	-0.06530107174	-0.01211903765	-0.16274809748	0.083459662058
2	479312	719312	YJMxYPS	0.07118986752	0.08764366139	0.08104205973	0.073524097955	0.16150004436	0.06316660885	-0.01617325351	0.050322977905	-0.03327494009	-0.00501760799	-0.04551438165	-0.01617698214	-0.14355671071	0.04906173653	0.04934442597	0.0975880482	-0.01484333883	-0.00642574538	0.05931062329	0.03045450817
2	479370	719370	YJMxYPS	-0.0835983471	-0.05059969507	-0.03461763303	0.01455789515	-0.0351439411	0.019274492955	0.03037214273	-0.015560082396	-0.07208730184	-0.06113661376	-0.11240810495	-0.1125135547	-0.24116590521	-0.02690140875	-0.02142251548	-0.04156149164	-0.064308390279	-0.01952345047	-0.1710451487	-0.06219342762
2	479530	719530	YJMxYPS	0.000775727720000001	-0.00959252776	-0.02280632611	-0.00146739738	0.03357477563	-0.02371304472	-0.02407877286	-0.08882379504	-0.06881569428	-0.01613703565	-0.01959288664	-0.03709846334	-0.06484796466	0.0296730296	-0.01680627027	-0.00198216911	-0.01583957141	-4.89964099999948e-05	-0.071625282457	0.01446308601
2	480231	720231	YJMxYPS	0.01688945786	-0.01372593539	-0.02727461106	-0.01990723775	0.09459514232	-0.05335947547	-0.10274163172	-0.05336013984	-0.064579538156	0.0060048273	-0.03955931853	-0.109077393134	-0.12045295442	-0.076331689692	-0.03889116056	-0.03065507488	-0.076406277499	-0.032585038158	0.01743086407	-0.04479936652
2	480504	720504	YJMxYPS	-0.06417109301	-0.22517226271	0.0012048351	-0.07463053636	-0.26172294535	-0.01281887227	-0.02211798063	0.0274172392	-0.3043484794	-0.1818772278	-0.22251230867	-0.047274253085	-0.3876948018	-0.2115289195	-0.08461003987	-0.01965151611	-0.11907889211	-0.075802497111	-0.007764380342	-0.04364905632
2	480957	720957	YJMxYPS	0.03809925421	0.04709773726	-0.03151906948	-0.02220491813	0.038379674913	0.0591173538	0.01657542766	0.0283189646	-0.073221713977	-0.01883483015	-0.03860963751	0.01210899199	-0.16836569085	0.02605987692	0.02812735385	0.099354238056	-0.05446485222	0.00443867275	-0.2140086395	-0.02057912646
2	481577	721577	YJMxYPS	0.000401992200000003	-0.035759056629	0.0016022882121	-0.0186453374728	0.032240458999	0.02747777083	0.040725836665	0.05059238583	-0.10667908411	-0.09139722662	-0.05101775647	-0.04216391633	-0.2748414132	-0.01381465628	0.010897132509	0.00165437082999999	-0.05175651241	-0.00249576609	-0.21807558371	-0.11332929999
2	481958	721958	YJMxYPS	0.039200553867	0.015535267639	0.044947837861	0.00834642199000001	0.02772028579	0.04842144148	0.04144839429	0.00904652360000001	-0.0300256650325	0.04289425629	-0.04071377729	0.00818467091	-0.13578723322	0.0196267964	-0.01717221768	0.04152368028	-0.01723038287	-0.00389563001	-0.03776167898	0.0105372726
2	482502	722502	YJMxYPS	0.02091491915	0.00223370553999999	0.00568076711	0.08351323246	0.04634762526	0.0853554904	0.04640841912	0.0946345283391	0.00415142912000001	0.01216915923	-0.06027565775	0.02193976694	-0.10427167158	0.02203243147	0.05386101575	0.06620359915	0.01278129507	0.06506952242	-0.1216978142	0.07292803685
2	482822	722822	YJMxYPS	0.05957216865	0.076203840828	0.0385619488126	0.0256076298	0.07352524664	0.06722943222	0.030835197348	-0.033275122302	-0.03693870074	0.06087237063	-0.036478494428	0.039959213919	-0.12568974479	0.023730475269	0.03848952648	0.05054555455	-0.06614310069	0.045340895479	-0.05933829762	0.059785447522
2	483647	723647	YJMxYPS	-0.07908480245	-0.14027622944	-0.077497869901	-0.03139224078	-0.015677811621	-0.0723104729	-0.03053571609	-0.0650882147	-0.12995413591	-0.02415032587	-0.04757325945	-0.06708148074	-0.18454741322	-0.06029623296	-0.017209101824	-0.05859164695	-0.10787592944	-0.039478831	-0.23673403704	-0.00497039548
2	484500	724500	YJMxYPS	-0.0057164621	-0.02042262922	0.05310399699	0.0653839453	0.040607673419	0.035690017	-0.0443735081	0.0186761339	-0.07761084925	0.038218409989	-0.05152760247	-0.01018528336	-0.14495446767	0.02881806189	0.04798898263	-0.06748152642	-0.0443187265	0.03468149244	-0.25977227773	0.0299224303
2	484643	724643	YJMxYPS	-0.13985235397	-0.19361444225	-0.13061948585	-0.14182821237	-0.25622733066	-0.02552016673	-0.006408908	0.07723133475	-0.2229308825	-0.18522339495	-0.1984969944	-0.12972894462	-0.3294192755	-0.12218102197	-0.12189377183	-0.13248867164	-0.18461781988	-0.12043406563	-0.7596909657	-0.120798830729
2	485251	725251	YJMxYPS	0.0359907394	0.0277304859	0.0419592385	0.0284024644	0.096297805	0.0877307427	0.1337083487	0.0931328822	0.00942729039999998	-0.01630813802	0.005532547	0.0542078835	-0.1034827166	0.0675747008	0.0240009121	0.00157377110000001	-0.0545027354	0.0233035953	-0.0706724016	0.0367590567
2	485546	725546	YJMxYPS	0.08399282928	0.072583988269	0.097677004824	0.01238512138	0.10893688554	0.01478453962	0.12319136513	0.01803137271	-0.01324525294	-0.0095200316	0.00230304354	-0.043587713643	-0.048793250527	0.04451221517	0.05207838254	0.09967596294	0.05725310387	-0.000682366900000009	-0.024379135855	0.1039626883
2	485822	725822	YJMxYPS	0.0111388155	0.0340399156	-0.0104653218	0.0102057665	0.0425260229	0.1878104779	0.1227038376	0.1287226536	-0.0104331496	0.0899744092	0.00941484929999999	0.0238181734	-0.2222647866	0.0093252761	0.08531507516	-0.0206334006	0.037553053	0.11317576849	-0.2532260132	0.0935737369
2	486731	726731	YJMxYPS	-0.03789428972	-0.0675853708	-0.01259788743	0.057383155319	0.05727848977	0.03142522004	-0.00587814196	-0.01607077572	-0.06851382181	0.013927312331	-0.039220793286	-0.01758689528	-0.09631653239	-3.50199999998857e-07	0.01836773547	0.01823351092	-0.0219644627	0.08785143222	-0.09261267444	0.02812311975
2	486835	726835	YJMxYPS	0.1039971555	0.06464993328	0.196270919	0.1039924456	0.03350030852	0.0884363453	-0.0971089359	-0.0748139196	-0.18143234662	0.03874528904	0.04782265168	0.22529599741	0.1066347602	-0.0330054281	0.05147526028	0.1646611159	-0.0390464434	-0.0720772819	-0.09014920532	0.2641651379
2	487501	727501	YJMxYPS	-0.01392587542	-0.055947289	-0.05396529455	-0.049383688539	0.01930608545	0.02064745894	-0.00690686796999999	0.04141051258	-0.094778099185	-0.04881614609	-0.06047983695	-0.0951540984	-0.22386279134	-0.05871687525	-0.0482308821	-0.03780698749	-0.04530137383	-0.03944822093	-0.18154975537	0.049972711311
2	487655	727655	YJMxYPS	-0.15907402525	-0.1780151623	-0.17751636998	-0.17466653435	-0.1489433834	-0.053417926899	-0.08891674107	-0.08225489014	-0.2153156766	-0.14549908147	-0.20411265594	-0.16373243206	-0.2597965231	-0.0350652899	-0.11337109576	-0.126471138	-0.1395365895	-0.0998116956	-0.2372312955	0.00713142805
2	488559	728559	YJMxYPS	-0.01325243602	-0.05618448999	-0.02071355922	-0.0517357629	-0.03954801376	-0.03061600609	-0.033680665464	-0.06829481708	-0.06227587877	-0.02361145948	-0.1000401875508	-0.04653067191	-0.185301012507	-0.09146655736	-0.0338773565	-0.03020311739	-0.120871321723	-0.06905740448	-0.103513118328	-0.02867057272
2	488893	728893	YJMxYPS	-0.04272907264	-0.03553565544	-0.02065023349	-0.03458200819	-0.02384898789	-0.00797477264	-0.04314546306	-0.01467056879	-0.04669261218	-0.01423797333	-0.08401582522	-0.03779756681	-0.122063302761	-0.03672250177	-0.02518895671	-0.01759562632	-0.02794383505	-0.03306526848	-0.07652363717	-0.04441530426
2	489427	729427	YJMxYPS	-0.096083013665	-0.1276574651	-0.0657471436	-0.10418599409	-0.0236281433	-0.0615683812	-0.08111013751	-0.13722792646	-0.18315924174	-0.0571617083	-0.1705247559	-0.17481970752	-0.30126138055	-0.08433901252	-0.08558905177	-0.12532610545	-0.1269202132	-0.10730480232	-0.1322240709	-0.09491622208
2	489706	729706	YJMxYPS	-0.21920665859	-0.12475274089	0.0041010324	-0.03184720684	-0.0544429805	-0.01542773612	-0.24911162367	-0.14115494756	-0.24420589005	-0.2919473934	-0.28864119831	-0.30143553051	-0.6038705945	-0.10198600404	-0.1374429241	0.0005756974134	-0.427184769739	-0.15970454332	-0.37802911781	-0.0907044519
2	491033	731033	YJMxYPS	0.027789366768	0.014308897122	0.0252082619	-0.00295022918	0.09337614036	-0.0333126408	-0.02736572461	-0.0146239132	0.00373403619	-0.0361101104	-0.08771449506	-0.052288778785	-0.14811203116	-0.02438555068	-0.0179267164	0.005771131627	-0.07273510366	-0.016331217979	-0.0390155722	-0.04256474873
2	491158	731158	YJMxYPS	0.0276238476	0.06120432531	0.0218479858	0.0444327968	0.0258816055	-0.00855354669	-0.02876332301	0.01705556922	-0.04207869054	-0.01821637921	-0.04619707414	-0.02258912796	-0.15649497248	0.04042904205	0.0105496939	0.0073417053	0.01725803186	-0.01297172558	-0.0809752505	-0.02987970729
2	492997	732997	YJMxYPS	-0.0178840165	0.0695805869	0.0407344985	0.0513780223	-0.00683940020000001	0.00025478570000001	0.04126168014	0.0271042375	-0.1308399885	-0.13867789957	-0.0564048597	-0.0610198584	-0.2333357026	0.00620650859999999	0.0230893321	0.0666259523	-0.1124361769	-0.00271769430999999	-0.2356223431	-0.00274486739999999
2	493649	733649	YJMxYPS	-0.10360175816	-0.06070704338	0.00599467883	-0.04099104675	-0.062481476099	-0.0108455088	-0.05170589869	-0.000232235019999999	-0.08786033857	-0.050875550828	-0.05023316543	-0.08041432099	-0.19418733122	0.00494727316	-0.02760604562	-0.01930929197	-0.05743383272	-0.00441921416999999	-0.15191790989	-0.0125643811
2	493873	733873	YJMxYPS	-0.0096577567	0.12723283699	0.01980584428	-0.01430222062	-0.04040546948	0.13561558739	0.05800217556	-0.0656678274	-0.07970725026	-0.10606768801	-0.02803100021	-0.07602170446	-0.18342392525	-0.00440548123	0.009085802655	0.044796782552	0.05742935358	-0.03916224716	-0.05190132142	0.04485137369
2	493936	733936	YJMxYPS	-0.08708041949	-0.06013718094	-0.11760413827	-0.12468525373	-0.09438838115	-0.02429583797	-0.0787126143	0.0089904123	-0.13054048475	-0.15561800305	-0.1135467052	-0.08343030187	-0.23135451283	-0.09027817047	-0.06348303277	-0.07263654678	-0.06334871773	-0.00801858882	-0.24539042489	-0.05160480224
2	494187	734187	YJMxYPS	0.06499808738	0.1320246455	0.07478600206	0.0403456243	0.1155155235	0.09179896161	0.15725365874	0.04920336584	0.0085897278	0.05487507415	0.06406943078	0.0621245176	-0.29471918539	0.07660170833	0.0556593253	0.0550838628	0.05565056924	0.16932596807	-0.1243107787	0.10095738726
2	495079	735079	YJMxYPS	0.000256997399999986	0.03536270239	-0.0193715433	0.0318376509	-0.0126008966	-0.03604812079	-0.12609137413	-0.1075601644	0.0124970988	0.1014493764	-0.04058096091	0.02052630432	-0.17158164091	0.0514967385	0.0214483295	0.0521786334	-0.0549673875	0.105203600747	-0.0850490913	-0.0079296697
2	495609	735609	YJMxYPS	0.0489445975	0.00270184767	0.0014569386	0.11102774602	0.13955890351	0.058377339287	-0.02429730025	0.010496240899	0.07030564861	0.035970300581	-0.03802259877	-0.005105997633	-0.0763880589	-0.012166459316	0.07745260012	0.05531920817	-0.02362740867	0.07494590021	0.0214217516	0.08564010634
2	496363	736363	YJMxYPS	-0.0416523676	-0.01777946273	-0.0552335086	-0.0117704479	0.0604822164	-0.07507618893	-0.0663207798	-0.03514898353	-0.0136980252	-0.054375869846	-0.11482535328	-0.01392199477	-0.1011158932	-0.00798786698000001	0.0474198759	0.0208269222	-0.07329172432	-0.00585296304	0.00454082689999996	-0.08180193894
2	496912	736912	YJMxYPS	-0.03469837328	-0.06183553142	-0.035602033873	-0.097732230979	-0.00793656683	0.00856631092	0.03567452949	-0.029206632827	-0.123000523153	-0.02459569245	-0.11715401322	-0.06102990702	-0.25147284552	-0.036664765	-0.04634028572	-0.02526020499	-0.11135443371	-0.01536984036	-0.118030132	-0.06870092903
2	497016	737016	YJMxYPS	-0.0678771439	-0.10799271893	-0.03684142845	-0.11585225427	-0.00659752969999999	-0.02680215887	-0.0300171208	-0.05958903779	-0.1547510371	-0.09968111378	-0.1277112534	-0.11182678972	-0.3224504287	-0.0687767661	-0.0587911571	-0.0371905619	-0.08595480966	-0.04160438442	-0.15824331054	-0.03371641429
2	497471	737471	YJMxYPS	0.0422918021	0.0078616711	0.0146639203	0.020540575	0.0702390984	0.03619137597	0.050730625095	0.02511672165	-0.0470564944	-0.070500126	-0.0343141804	-0.03348107	-0.1342965686	0.03216227536	0.01750995478	-0.0028922663	-0.01453971763	-0.03003547594	-0.1058855853	-0.04413012941
2	498342	738342	YJMxYPS	0.1275419848	-0.04882844066	-0.06945199951	-0.06173337267	-0.0761491462	0.09291639989	-0.143938791836	-0.0739775777	-0.08830328981	-0.07378062458	-0.0941234139	-0.14936502739	-0.35055259562	0.02795959971	-0.01186499477	0.00651517346000001	-0.14838745041	-0.11228029214	-0.02594268137	-0.080302872292
2	498494	738494	YJMxYPS	0.02027565699	0.02288208108	0.056670134002	0.052414440434	0.06518358	-0.02824951479	-0.00728097862999999	0.01508913711	-0.04041264462	0.01144092856	-0.00931933095	0.018540111492	-0.063661764236	-0.023162690557	0.02526003994	0.02662538525	-0.038746293568	-0.05288162144	-0.00442839639999999	-0.000508900229999998
2	498953	738953	YJMxYPS	0.00934244919999999	0.0219871111	0.1200070218	0.0563771329	-0.018385775	0.0272506909	0.032158280093	0.07178148389	-0.1301280428	-0.0744771334	-0.0631726585	-0.0255107648	-0.2419370554	0.00151233684999999	0.0407180374	0.059869215	-0.0115106194	-0.0295030319	0.137891773	0.02719317987
2	499297	739297	YJMxYPS	-0.22221877687	-0.081512312	-0.06890968357	-0.05162029605	-0.02619290902	-0.0312887081	-0.0750169042	-0.00808565760000002	-0.12394334931	-0.13270125962	-0.10611426477	-0.09692851129	-0.22750740751	-0.03051588207	-0.09810192133	-0.10748122589	-0.07799278057	-0.01076669146	0.00622811309999999	-0.0593101064
2	499411	739411	YJMxYPS	-0.00333280335	0.00768023271	0.02503188557	-0.01431267213	0.0127643131	0.00336861996	0.032351679478	0.064226956681	-0.0540918117681	-0.09324704705	-0.078291976988	-0.03647228984	-0.193853682985	0.00310176608	-0.00646225198	0.01661771804	-0.06056298993	0.011077049	-0.1305166671	0.0085013067925
2	499480	739480	YJMxYPS	-0.06008201749	-0.05401956952	0.00700664665999999	-0.02856506074	-0.02041344487	-0.007604305073	0.02441075845	-0.02967421528	-0.12380122124	-0.07572293009	-0.04500006153	-0.04197684796	-0.151755103907	-0.0168350859	-0.0531322298	-0.02828055669	-0.03777735276	-0.06218968503	-0.1727823087	-0.0438502439
2	499931	739931	YJMxYPS	0.02709123026	0.02735345861	-0.00155158622	0.0136209051	0.03401061513	0.0313759704112	0.016842105285	0.05357403849	-0.05653650422	-0.117823207	-0.06056052391	-0.03071098786	-0.19795414446	0.01012667482	0.00364955985	0.02295098542	-0.027781912263	-0.0086823717	-0.01340333995	0.013304464106
2	500411	740411	YJMxYPS	0.021837833	-0.0562597012	-0.00040877609999998	-0.0405014462	-0.4858408926	0.3091966508	0.22756983838	0.12868511252	-0.1586984419	0.1080331988	0.05363020362	0.00886018080000001	-0.2463612845	0.05544266222	-0.04217940787	-0.0691002599	0.01437833871	0.21128360149	-0.5966001527	0.260276010044
2	501067	741067	YJMxYPS	-0.0047422235	-0.0200535531	-0.0159574116	-0.049653021	-0.0351223499	-0.08512253972	-0.0683139019	-0.05399514552	-0.1987330704	-0.077623787	-0.1105926179	-0.0961530334	-0.33962020898	-0.0832699345	-0.0765727602	-0.0715798977	-0.14387907468	-0.000655792000000016	-0.2200205959	-0.1081685954
2	501416	741416	YJMxYPS	-0.01692847731	0.1039810849	0.0647699824	0.0612295755	0.132257948	0.05728009263	-0.07024119547	0.02652161605	0.00329412869999998	-0.058504261002	-0.0296396885	0.08974494672	-0.171263043	0.0497572679	0.05101068413	0.12015291144	-0.08415101434	0.03618396354	-0.0362666229	0.08486641519
2	502052	742052	YJMxYPS	-0.04732046621	-0.03779002194	-0.02281017284	-0.11149213433	0.0139847839721	0.00985470429	0.00785672902000001	-0.02130301295	-0.13203916697	-0.14580762274	-0.08898489687	-0.11032444178	-0.29594897298	-0.15323883062	-0.02419523827	-0.05173382969	-0.06733472449	-0.04641811575	-0.27566737518	-0.06690195184
2	502218	742218	YJMxYPS	0.012695629548	0.050465782542	-0.00325531454	0.018808701586	0.039526191	0.0503835653	0.009743016535	-0.050984864302	-0.0346280831	-0.030554806681	-0.025031056185	-0.024336956479	-0.15024204925	0.001870013867	0.04673564263	0.04038524387	0.000185324929999999	0.0180014438769	0.01489112118	0.010609853161
2	502307	742307	YJMxYPS	0.017102790145	0.052348464293	0.01237720599	0.05260292473	-0.0496580153	0.0435595214	-7.47181429999995e-05	0.099337371486	-0.059509583626	-0.078292338359	-0.03742930903	-0.0014038935	-0.20758946248	0.011218459668	0.021737047076	-0.016596203907	0.050551237594	-0.040944149285	-0.1250476349	0.0134252228
2	502953	742953	YJMxYPS	-0.07421336847	-0.03281878153	-0.03857628659	-0.00271197694	-0.04556047346	0.00187813506999999	-0.02333232373	-0.04056213178	-0.13392399869	-0.19394522545	-0.18912494253	-0.094879174274	-0.35470397466	-0.00578448444	-0.06773349631	-0.0237374643	-0.07360171079	-0.01391807789	-0.18626583255	-0.00412560539
2	503628	743628	YJMxYPS	0.049308910097	-0.05302640295	-0.12356223244	0.102605199849	0.00866663440000001	0.0083567254	0.11807778961	0.041141478384	0.07937737696	-0.0361070334	-0.00390900265	0.10708960986	-0.14712744943	-0.03270092556	-0.00548031223	0.0112874758	0.09558111861	0.18260746869	-0.14450269402	0.18791884083
2	503961	743961	YJMxYPS	-0.01398210818	0.02744574019	0.02224165931	-0.00250760812	0.10448940054	0.06079132974	-1.48787999999789e-06	9.70467400000022e-05	-0.10235674717	-0.041452524118	0.007368899856	0.020700113493	-0.15216925583	0.029647180843	0.019319925721	0.04501024249	0.05228809984	-0.055188532236	0.0059524554	0.01978889449
2	504417	744417	YJMxYPS	-0.00709599819000001	0.02394190329	-0.0471812875	-0.0137923227	-0.0162246246	-0.05610455412	-0.03393305299	-0.00849273290000001	-0.0867361559	-0.04360648459	-0.07573504977	-0.06473476181	-0.09746931855	-0.00365035480000001	-0.0322054854	-0.0364182475	-0.06789197468	-0.059693632805	-0.07073672408	-0.06884817436
2	504625	744625	YJMxYPS	0.08929927957	-0.03376329088	0.02481505117	-0.02685858081	0.03306969653	0.081499024105	0.18853638767	0.171242260443	-0.09659754698	-0.14020123376	-0.01629290035	-0.04348140268	-0.30017979223	0.02810297063	0.00349885537	-0.04900217091	-0.02393103931	0.0338999072	-0.30244728571	0.015358425533
2	504827	744827	YJMxYPS	-0.00112923884	-0.015811416367	-0.04065536269	-0.000818480350000001	-0.025994149919	0.05206851891	-0.04859583771	-0.00534999880000001	-0.12433614952	-0.1156318588	-0.11217688127	-0.09592065167	-0.2961587573	-0.01536424337	-0.049983000415	0.01333839951	-0.090716499027	-0.18805999872	-0.10350267764	-0.05608402971
2	504988	744988	YJMxYPS	-0.01203101533	-0.00745936687	-0.0133612167	-0.03327221647	-0.0249732364	0.09610505285	0.00843415833	0.01039749312	-0.10392946912	-0.06386134182	-0.093469401777	-0.032545525711	-0.16690822434	-0.00593700902	-0.0015638983	-0.04683164149	-0.06443189614	0.00565339334	-0.0864598043	0.03528534575
2	506048	746048	YJMxYPS	-0.04354258315	0.019402598713	-0.0357999095887	0.01129318036	0.03265587441	0.032077595574	0.00582622645	0.00674474376	-0.04766539813	-0.06709794833	-0.09458752128	-0.06577123946	-0.07999063719	0.011132213145	0.020276316705	-0.01811936479	-0.00414813659	-0.042442817726	-0.12995267841	-0.07708105288
2	506231	746231	YJMxYPS	0.04396617516	0.02908087898	0.03718147068	0.0380443691	0.02753862725	0.086428349386	0.097871789385	-0.00469116343	-0.04989997457	-0.03655239721	-0.03814962363	-0.03339002387	-0.15280578955	-0.01007574427	-0.00815792092999999	0.06120759079	0.00718619431	0.02897220762	-0.1096369573	0.08980191675
2	506358	746358	YJMxYPS	-0.09843712038	0.0059506592	-0.03531953686	-0.03175053485	0.06634776196	-0.0960771426	-0.09573934083	-0.05815620845	-0.157912221463	-0.030155575505	-0.1031389451	-0.14177578639	-0.25182400128	-0.0739609520615	-0.06985256026	-0.08117024358	-0.126333592601	-0.04680082548	-0.1223340876	-0.0679875049
2	506909	746909	YJMxYPS	0.084072443324	-6.02974799999989e-05	0.031344841142	0.03276977023	0.07274355872	-0.014281925756	0.075634005642	0.03675618477	-0.02313230829	0.01369752734	-0.03146574298	-0.0164398585	-0.06267354848	0.04090417935	0.00711545778	0.02125487913	-0.02191309595	0.01346918699	-0.1000508827	-0.00376053804
2	507317	747317	YJMxYPS	-0.0503581316178	0.01544419687	-0.04005876202	-0.00591277420000001	-0.04233375436	-0.01575192772	0.05068277384	0.00587556386	-0.092352156823	-0.02633095851	-0.04011371633	-0.05109184063	-0.100959967779	-0.000514434994000001	-0.03484607525	-0.029489365043	-0.032652615288	0.003016551348	-0.17458734383	0.019983929286
2	507467	747467	YJMxYPS	0.01831995592	-0.04275430757	-0.01464323081	-0.00492732193000001	0.019798427612	-0.064230182	-0.02316046057	0.00310055397	-0.11139003813	-0.15321148033	-0.04411101237	-0.06103191329	-0.20222167053	0.06107604501	-0.01154687887	0.02226434956	-0.053504289603	0.00197551825	-0.076553811982	-0.04975140966
2	507661	747661	YJMxYPS	-0.0663345414	-0.0754712919	0.00237934319999999	-0.0310494195	-0.0143351648	0.01212188993	-0.020586027803	-0.03709406705	-0.05096492	-0.1038924998	-0.1069955663	-0.0404352866	-0.16826677	-0.0493292282	-0.0532602593	-0.1137218967	-0.11495755783	0.00365862154	-0.2136327617	0.013734512002
2	508124	748124	YJMxYPS	0.07791327491	0.02767075112	0.0259208602039	-0.00781091911	0.00773487809999999	0.083564023007	0.08028855935	0.08969348281	-0.02659700394	-0.020861219596	-0.02660777053	0.04608164968	-0.17218741252	0.03277263581	-0.023643372	-0.00276482856	-0.03453496009	0.04636729028	-0.10462902728	0.07179132159
2	508379	748379	YJMxYPS	-0.07011779887	-0.00613049008	0.01043043107	-0.03074129532	0.0395440661	0.09055233205	0.00742946723999999	0.08607621906	-0.10804524725	-0.092348618169	-0.074554303325	-0.00467521321	-0.12727389009	-0.03131119936	-0.00620144369	-0.01980130031	-0.04581750319	-0.04474448495	-0.136023635173	-0.02467212908
2	508940	748940	YJMxYPS	-0.02663908534	-0.02574935325	0.02492604358	-0.0110659558	0.0553677796	0.0601923121	-1.27436599999947e-05	0.01092272426	-0.07499353819	-0.00498759728	-0.04425059872	-0.04667038671	-0.19205912547	0.02420712654	-0.01208705832	0.0346367372	-0.06233724709	0.03977335882	-0.1001383781	0.06276060499
2	509501	749501	YJMxYPS	0.0438305485	0.0197607941	0.0248600544	0.00331365210000001	-0.0319914543	0.00270205283000001	-0.0308590067	0.0137829387	-0.0543340987	-0.051591502405	-0.09085068389	-0.0113919976	-0.1481496607	-0.0519348412	-0.0174563281	-0.000213956500000001	-0.0450932709	0.03545987279	-0.2722635564	0.00190473105
2	510153	750153	YJMxYPS	0.048768597589	-0.01083406969	0.03527512672	0.008752963826	0.07598975282	0.02788130825	-0.00857540577	-0.0142834278	-0.051485186624	0.01988214907	0.01031328352	0.022232304423	-0.02442534236	0.05571806465	0.041185849189	0.045996765848	-0.019658265138	0.01275644112	-0.042212656033	0.0306742136238
2	510231	750231	YJMxYPS	0.01577166296	-0.05807436443	0.261839204	-0.07735637407	0.20599740619	0.02496631284	0.0553519882	0.1705435099	-0.20270270766	-0.2755729889	-0.06234500594	-0.10616177385	-0.1206945221	0.08813448994	0.01557174414	0.2530291308	-0.2419571684	-0.1639485212	0.2338559238	-0.1385246746
2	510351	750351	YJMxYPS	0.0148959403	0.0313915468	0.0332735169	-0.0328764312	-0.0115540254	-0.00447763800000001	0.0313060862	0.0235234309	-0.0193822895	-0.05774525216	-0.05094347513	-0.06604615428	-0.19043171253	-0.0501916106	-0.0263460259	-0.029729325	-0.0274694363	-0.0017923584	-0.1031752469	-0.04967817377
2	510436	750436	YJMxYPS	0.00055190645	0.01517891804	0.02338074573	0.00779419131	0.06355488038	0.036598366682	0.00366658406000001	-0.026551842029	-0.03965540338	0.01846980275	-0.05730523652	-0.00322183815	-0.11478976428	0.017109164807	0.02178200052	0.03545018309	-0.03816003012	0.10966953688	-0.042376616761	0.03004593432
2	511430	751430	YJMxYPS	-0.02346902411	-0.04704675573	-0.09228849135	-0.027369516801	0.05806166753	0.114567580726	0.00517117	0.01046841721	-0.16777794717	-0.14917028321	-0.11185556115	-0.18184389346	-0.22227584224	0.01764632809	-0.0990778335	-0.0766917653	-0.14216163395	-0.03128466131	-0.1909412503	0.02573068203
2	511877	751877	YJMxYPS	0.08975451892	0.06441189262	0.04886655752	0.06752444834	0.03473408241	0.011648980562	0.06062035902	0.093936935621	0.0212634427	-0.02725761209	0.00117227892000001	0.02807943341	-0.10354872169	0.04351025298	0.08648126423	0.08828508778	-0.01482608733	0.0808957696	-0.0372572237	0.01362114045
2	512216	752216	YJMxYPS	-0.033914993	0.0100763687	-0.0288662642	0.000208345099999979	-0.017837739	0.01840057423	-0.0278823216	-0.00585582370000001	-0.10149050325	-0.09527108354	-0.08381054888	-0.07813779359	-0.1499892364	-0.0031464135	-0.0320963684	0.0100916841	-0.00751781460000001	0.00721056886	-0.2130885173	0.05172532
2	513061	753061	YJMxYPS	0.069634238242	0.02897407137	0.05491913065	0.12256721573	0.076355957117	0.023495988472	-0.021436627008	0.02989370087	-0.01544292341	0.01387666951	-0.00688999409	0.03904812609	-0.04734380339	0.07441769428	0.08480428644	0.05988147172	0.03972718149	0.006610782425	-0.0659520519	0.042825102307
2	513527	753527	YJMxYPS	-0.05915188072	-0.00674656119	-0.020939108334	-0.04732867335	0.019042820232	-0.018762893858	-0.049427913793	-0.00505012539	-0.046404869058	-0.11563854395	-0.055193339659	-0.06860944479	-0.09576779576	-0.022987661989	-0.0126748703257	0.0095485525459	0.02399892254	-0.06878160439	-0.20130050824	-0.06315213116
2	513966	753966	YJMxYPS	0.0416162283	0.1712054233	0.0176443602	-0.0561203146	0.0913168729	0.041547327926	0.073000841715	-0.00889311743999999	-0.07918031883	-0.02815310264757	-0.08320587978	-0.01595753269	-0.106823315	-0.03151612865	0.06258255043	-0.0197862391	-0.05230239327	0.09290778702	0.0593359651	0.0827468282
2	514083	754083	YJMxYPS	-0.00130387336	-0.04375910258	-0.00678134238	0.02091879259	0.00793749804	0.03389150733	-0.0015070524	0.024173775959	-0.06929661416	-0.1006041366	-0.06623826364	-0.03527606119	-0.1854077205415	-0.01863367638	-0.03926247462	0.00866298827999999	-0.07238314156	-0.00900581061	-0.1122532317	0.00559776176
2	515151	755151	YJMxYPS	-0.0570494767292	-0.048193643326	-0.01393148478	-0.00959511461	-0.02132281323	-0.02153312703	-0.068639281965	-0.029262599881	-0.13146921273	-0.050334072871	-0.05113661085	-0.057891075234	-0.14337385709	-0.02376888741	-0.0243203222	-0.049497704301	-0.13241520417	-0.05292511666	-0.17178424219	-0.01908229683
2	515536	755536	YJMxYPS	0.0794714807	0.132578021	0.267034334	0.1007539301	0.1114554045	0.1588766878	0.1419959242	0.2234877824	-0.1037601005	0.02122040184	0.0447111465	0.1188760269	-0.1238790743	0.1455657554	0.0639245827	0.00980381069999997	0.1948847094	0.0168955701	-0.201499123	0.1646024857
2	515882	755882	YJMxYPS	-0.0013557042	-0.0279936268	-0.0319930492	-0.0348977701	-0.0562974924	0.04223000614	-0.0113185769	-0.0563838442	-0.10031873728	-0.06989016502	-0.12828949241	-0.0283488408	-0.16862409782	-0.0760655979	-0.085867782	-0.0846188546	-0.0749135945	-0.07756712101	-0.21713403996	-0.04901776234
2	516338	756338	YJMxYPS	-0.04250828783	-0.02736600804	-0.01812358987	-0.07137266065	-0.3181424176	-0.17297130877	-0.1001873786	-0.256040613	-0.175624558849	-0.25615686174	-0.1019524875559	-0.14974967027	-0.418305348938	-0.07362211844	-0.02797524152	-0.0277757907	-0.32800171753	-0.01420050445	0.02213335581	-0.07698825023
2	516980	756980	YJMxYPS	-0.0334195442	-0.0563291645	-0.0247436416	-0.1166172444	-0.0282612315	0.00564996686999999	-0.03585437344	0.00074849418	-0.13324861158	-0.1558749922	-0.0639402346	-0.09049260774	-0.31511106864	0.04571166639	-0.0659911183	-0.07166484	-0.10961634526	-0.11791611236	-0.28371567059	-0.10764701376
2	517752	757752	YJMxYPS	0.05528808455	0.0425487857	0.0093550468	0.009062332993	0.008904954893	0.18883320993	0.2448904157	0.16246335481	0.05532902733	-0.11478839779	-0.11331645671	0.14646927398	-0.16031459901	0.03788602188	0.03565988071	0.01084258333	0.06862070912	0.037559557591	-0.29770531263	0.1170345487493
2	518379	758379	YJMxYPS	-0.1588496614	-0.1573496818	-0.1861809278	-0.0002845536581	-0.1471744617	0.1053650599	0.05765896432	-0.06219435432	-0.2222824979	-0.1259373084	-0.1231056746	0.02172043239	-0.08005426852	0.07731344006	-0.0900637963	-0.06963746195	0.03144634445	-0.05798056858	-0.01602134312	-0.09017797805
2	519054	759054	YJMxYPS	-0.02173704517	-0.01840208877	0.01799768851	-5.08821900000039e-05	0.051447580816	0.048443725101	-0.003788671371	0.022903869253	-0.02887218644	-0.08228235436	-0.05402379995	-0.03325755962	-0.144445825	0.00539449404	-0.00181769184	-0.02042915502	-0.0511444307645	-0.04388913959	-0.08220152258	0.00825058939
2	519894	759894	YJMxYPS	0.029723864782	0.0174372949	-0.00437599887	0.00092085083	0.0905624687	-0.0117248792	-0.03550348129	-0.03359201933	-0.03044317475	-0.04580800882	-0.0156507265	0.02994264382	-0.075223172891	0.03047407899	-0.06738224419	0.00907897433	-0.11068157405	0.00872333507	-0.12585034413	-0.02487180909
2	520334	760334	YJMxYPS	-0.01963053095	0.00348747596	-0.11141296955	-0.07840049564	-0.01473949858	-0.06912995904	-0.0248757	-0.029344816	-0.17923128789	-0.19547793758	-0.17178771395	-0.08890537487	-0.17635602711	-0.04602534226	-0.11656673951	-0.04232504158	-0.09778277486	-0.11043837797	-0.00286504109999999	-0.06495413244
2	520503	760503	YJMxYPS	-0.12711244795	-0.08631772036	-0.10324639115	-0.12681861566	0.0543623563	-0.12106101836	-0.17069373907	-0.19327583594	-0.0680135538	0.0114115511	-0.11391748643	-0.085975698099	-0.1041361191	-0.09891504144	-0.10605500942	-0.04947525803	-0.12465954587	-0.10418831812	0.0100837496	-0.1884732844
[truncated: 19,486 more rows]
