# Supplementary material for: Genetic Architecture of Highly Complex Chemical Resistance Traits across Four Yeast Strains
Source: PLoS Genet. 2012 Mar 15;8(3):e1002570. doi: 10.1371/journal.pgen.1002570 (PMC3305394; doi:10.1371/journal.pgen.1002570)
Supplement: File S10 — Loci detected in the X-QTL experiments. (TXT) [file pgen.1002570.s013.txt]

trait	chromosome	position	grouping	BYxRM	BYxYJM	BYxYPS	RMxYJM	RMxYPS	YJMxYPS	BYxRM_sign	BYxYJM_sign	BYxYPS_sign	RMxYJM_sign	RMxYPS_sign	YJMxYPS_sign	pattern
4-NQO	1	36049	1	TRUE	FALSE	FALSE	FALSE	FALSE	FALSE	-1	0	0	0	0	0	-1_0_0_0_0_0
4-NQO	2	610432	2	TRUE	FALSE	FALSE	FALSE	FALSE	FALSE	1	0	0	0	0	0	1_0_0_0_0_0
4-NQO	3	190690	3	TRUE	TRUE	TRUE	FALSE	FALSE	FALSE	1	1	1	0	0	0	1_1_1_0_0_0
4-NQO	4	473848	4	TRUE	FALSE	TRUE	TRUE	FALSE	TRUE	1	0	1	-1	0	1	1_0_1_-1_0_1
4-NQO	4	147432	5	FALSE	FALSE	FALSE	FALSE	FALSE	TRUE	0	0	0	0	0	1	0_0_0_0_0_1
4-NQO	4	1359639	6	FALSE	FALSE	FALSE	FALSE	FALSE	TRUE	0	0	0	0	0	1	0_0_0_0_0_1
4-NQO	5	363571	7	TRUE	FALSE	TRUE	FALSE	FALSE	FALSE	-1	0	-1	0	0	0	-1_0_-1_0_0_0
4-NQO	5	46081	8	FALSE	TRUE	FALSE	TRUE	TRUE	FALSE	0	-1	0	1	-1	0	0_-1_0_1_-1_0
4-NQO	7	195314	9	FALSE	FALSE	FALSE	FALSE	TRUE	TRUE	0	0	0	0	-1	-1	0_0_0_0_-1_-1
4-NQO	7	492375	10	FALSE	FALSE	FALSE	FALSE	FALSE	TRUE	0	0	0	0	0	-1	0_0_0_0_0_-1
4-NQO	8	108518	11	TRUE	FALSE	TRUE	FALSE	TRUE	TRUE	1	0	1	0	1	1	1_0_1_0_1_1
4-NQO	10	660392	12	TRUE	FALSE	FALSE	FALSE	FALSE	FALSE	-1	0	0	0	0	0	-1_0_0_0_0_0
4-NQO	11	97025	13	FALSE	FALSE	FALSE	FALSE	FALSE	TRUE	0	0	0	0	0	-1	0_0_0_0_0_-1
4-NQO	11	509844	14	TRUE	FALSE	FALSE	FALSE	FALSE	FALSE	-1	0	0	0	0	0	-1_0_0_0_0_0
4-NQO	12	202693	15	TRUE	FALSE	FALSE	TRUE	TRUE	FALSE	1	0	0	-1	-1	0	1_0_0_-1_-1_0
4-NQO	12	662900	16	TRUE	FALSE	TRUE	FALSE	FALSE	FALSE	1	0	1	0	0	0	1_0_1_0_0_0
4-NQO	12	506558	17	FALSE	FALSE	FALSE	TRUE	FALSE	FALSE	0	0	0	1	0	0	0_0_0_1_0_0
4-NQO	13	883725	18	FALSE	FALSE	TRUE	FALSE	FALSE	FALSE	0	0	1	0	0	0	0_0_1_0_0_0
4-NQO	13	53052	19	TRUE	FALSE	FALSE	FALSE	FALSE	FALSE	-1	0	0	0	0	0	-1_0_0_0_0_0
4-NQO	14	463825	20	TRUE	TRUE	TRUE	FALSE	FALSE	FALSE	-1	-1	-1	0	0	0	-1_-1_-1_0_0_0
4-NQO	15	636705	21	TRUE	TRUE	TRUE	TRUE	FALSE	TRUE	-1	-1	-1	-1	0	1	-1_-1_-1_-1_0_1
4-NQO	15	248372	22	TRUE	FALSE	TRUE	FALSE	FALSE	FALSE	-1	0	-1	0	0	0	-1_0_-1_0_0_0
4-NQO	16	232434	23	FALSE	FALSE	FALSE	TRUE	FALSE	FALSE	0	0	0	1	0	0	0_0_0_1_0_0
Benomyl	1	74787	1	FALSE	FALSE	FALSE	FALSE	FALSE	TRUE	0	0	0	0	0	1	0_0_0_0_0_1
Benomyl	2	221794	2	TRUE	TRUE	TRUE	TRUE	FALSE	TRUE	1	1	1	-1	0	1	1_1_1_-1_0_1
Benomyl	2	688962	3	FALSE	FALSE	FALSE	TRUE	FALSE	FALSE	0	0	0	-1	0	0	0_0_0_-1_0_0
Benomyl	2	529546	4	FALSE	TRUE	FALSE	FALSE	FALSE	FALSE	0	-1	0	0	0	0	0_-1_0_0_0_0
Benomyl	3	197447	5	TRUE	TRUE	FALSE	FALSE	TRUE	FALSE	-1	-1	0	0	1	0	-1_-1_0_0_1_0
Benomyl	3	104931	6	FALSE	FALSE	TRUE	FALSE	FALSE	FALSE	0	0	1	0	0	0	0_0_1_0_0_0
Benomyl	4	474860	7	FALSE	FALSE	FALSE	TRUE	TRUE	FALSE	0	0	0	-1	-1	0	0_0_0_-1_-1_0
Benomyl	4	1481346	8	TRUE	TRUE	FALSE	FALSE	FALSE	FALSE	-1	-1	0	0	0	0	-1_-1_0_0_0_0
Benomyl	5	66118	9	TRUE	FALSE	FALSE	TRUE	TRUE	FALSE	1	0	0	-1	-1	0	1_0_0_-1_-1_0
Benomyl	5	322550	10	FALSE	FALSE	TRUE	FALSE	FALSE	FALSE	0	0	-1	0	0	0	0_0_-1_0_0_0
Benomyl	8	378197	11	FALSE	TRUE	FALSE	FALSE	FALSE	FALSE	0	-1	0	0	0	0	0_-1_0_0_0_0
Benomyl	9	278826	12	TRUE	FALSE	FALSE	TRUE	FALSE	FALSE	-1	0	0	1	0	0	-1_0_0_1_0_0
Benomyl	10	235050	13	FALSE	TRUE	TRUE	FALSE	FALSE	FALSE	0	-1	-1	0	0	0	0_-1_-1_0_0_0
Benomyl	11	561767	14	FALSE	FALSE	FALSE	FALSE	FALSE	TRUE	0	0	0	0	0	-1	0_0_0_0_0_-1
Benomyl	12	663989	15	TRUE	TRUE	TRUE	FALSE	FALSE	FALSE	1	1	1	0	0	0	1_1_1_0_0_0
Benomyl	12	312033	16	TRUE	FALSE	FALSE	TRUE	FALSE	TRUE	-1	0	0	1	0	-1	-1_0_0_1_0_-1
Benomyl	12	134766	17	FALSE	TRUE	FALSE	FALSE	FALSE	FALSE	0	1	0	0	0	0	0_1_0_0_0_0
Benomyl	13	24606	18	FALSE	TRUE	TRUE	FALSE	FALSE	FALSE	0	-1	-1	0	0	0	0_-1_-1_0_0_0
Benomyl	13	276178	19	FALSE	FALSE	FALSE	TRUE	TRUE	FALSE	0	0	0	-1	-1	0	0_0_0_-1_-1_0
Benomyl	13	539621	20	FALSE	TRUE	FALSE	FALSE	FALSE	FALSE	0	-1	0	0	0	0	0_-1_0_0_0_0
Benomyl	13	365285	21	TRUE	FALSE	FALSE	FALSE	FALSE	FALSE	1	0	0	0	0	0	1_0_0_0_0_0
Benomyl	14	469602	22	FALSE	TRUE	TRUE	FALSE	FALSE	FALSE	0	1	1	0	0	0	0_1_1_0_0_0
Benomyl	14	260522	23	FALSE	TRUE	TRUE	FALSE	FALSE	FALSE	0	-1	-1	0	0	0	0_-1_-1_0_0_0
Benomyl	15	640639	24	TRUE	TRUE	TRUE	TRUE	FALSE	TRUE	-1	-1	-1	-1	0	1	-1_-1_-1_-1_0_1
Benomyl	15	215124	25	FALSE	TRUE	TRUE	TRUE	FALSE	FALSE	0	-1	-1	-1	0	0	0_-1_-1_-1_0_0
Benomyl	16	387694	26	TRUE	TRUE	FALSE	FALSE	FALSE	FALSE	1	1	0	0	0	0	1_1_0_0_0_0
Cadmium chloride	2	786709	1	TRUE	TRUE	TRUE	FALSE	TRUE	FALSE	-1	-1	-1	0	-1	0	-1_-1_-1_0_-1_0
Cadmium chloride	3	198377	2	TRUE	TRUE	FALSE	FALSE	TRUE	FALSE	-1	-1	0	0	1	0	-1_-1_0_0_1_0
Cadmium chloride	4	730881	3	TRUE	FALSE	FALSE	TRUE	TRUE	FALSE	-1	0	0	1	1	0	-1_0_0_1_1_0
Cadmium chloride	4	1372496	4	TRUE	FALSE	FALSE	TRUE	FALSE	FALSE	-1	0	0	1	0	0	-1_0_0_1_0_0
Cadmium chloride	4	239462	5	FALSE	FALSE	TRUE	FALSE	FALSE	FALSE	0	0	1	0	0	0	0_0_1_0_0_0
Cadmium chloride	5	38715	6	FALSE	TRUE	FALSE	FALSE	TRUE	TRUE	0	-1	0	0	-1	-1	0_-1_0_0_-1_-1
Cadmium chloride	5	369650	7	FALSE	TRUE	TRUE	FALSE	FALSE	FALSE	0	1	1	0	0	0	0_1_1_0_0_0
Cadmium chloride	5	198125	8	TRUE	FALSE	FALSE	FALSE	FALSE	FALSE	1	0	0	0	0	0	1_0_0_0_0_0
Cadmium chloride	7	145898	9	TRUE	FALSE	TRUE	TRUE	FALSE	FALSE	1	0	1	-1	0	0	1_0_1_-1_0_0
Cadmium chloride	7	950964	10	FALSE	FALSE	TRUE	FALSE	TRUE	FALSE	0	0	1	0	1	0	0_0_1_0_1_0
Cadmium chloride	7	367831	11	FALSE	TRUE	FALSE	FALSE	FALSE	FALSE	0	1	0	0	0	0	0_1_0_0_0_0
Cadmium chloride	8	171164	12	FALSE	TRUE	FALSE	FALSE	FALSE	FALSE	0	1	0	0	0	0	0_1_0_0_0_0
Cadmium chloride	9	126375	13	FALSE	FALSE	TRUE	FALSE	FALSE	FALSE	0	0	1	0	0	0	0_0_1_0_0_0
Cadmium chloride	9	394231	14	FALSE	FALSE	FALSE	TRUE	FALSE	FALSE	0	0	0	1	0	0	0_0_0_1_0_0
Cadmium chloride	10	440232	15	FALSE	FALSE	FALSE	TRUE	FALSE	FALSE	0	0	0	-1	0	0	0_0_0_-1_0_0
Cadmium chloride	10	660392	16	TRUE	FALSE	FALSE	FALSE	FALSE	FALSE	-1	0	0	0	0	0	-1_0_0_0_0_0
Cadmium chloride	11	135244	17	FALSE	FALSE	FALSE	TRUE	TRUE	FALSE	0	0	0	-1	-1	0	0_0_0_-1_-1_0
Cadmium chloride	12	145246	18	FALSE	FALSE	TRUE	FALSE	TRUE	FALSE	0	0	1	0	1	0	0_0_1_0_1_0
Cadmium chloride	12	684332	19	TRUE	FALSE	FALSE	TRUE	FALSE	FALSE	-1	0	0	1	0	0	-1_0_0_1_0_0
Cadmium chloride	12	962872	20	TRUE	TRUE	TRUE	FALSE	FALSE	FALSE	1	1	1	0	0	0	1_1_1_0_0_0
Cadmium chloride	13	591197	21	FALSE	FALSE	FALSE	TRUE	FALSE	FALSE	0	0	0	1	0	0	0_0_0_1_0_0
Cadmium chloride	13	312754	22	FALSE	TRUE	FALSE	FALSE	FALSE	FALSE	0	1	0	0	0	0	0_1_0_0_0_0
Cadmium chloride	14	414453	23	FALSE	FALSE	TRUE	TRUE	FALSE	FALSE	0	0	-1	-1	0	0	0_0_-1_-1_0_0
Cadmium chloride	14	305231	24	TRUE	TRUE	FALSE	FALSE	TRUE	FALSE	1	-1	0	0	-1	0	1_-1_0_0_-1_0
Cadmium chloride	15	146072	25	TRUE	FALSE	FALSE	TRUE	TRUE	FALSE	-1	0	0	1	1	0	-1_0_0_1_1_0
Cadmium chloride	15	399773	26	FALSE	TRUE	FALSE	FALSE	FALSE	FALSE	0	-1	0	0	0	0	0_-1_0_0_0_0
Cadmium chloride	15	558498	27	FALSE	FALSE	TRUE	FALSE	FALSE	FALSE	0	0	-1	0	0	0	0_0_-1_0_0_0
Cadmium chloride	15	874276	28	TRUE	FALSE	FALSE	TRUE	FALSE	FALSE	-1	0	0	1	0	0	-1_0_0_1_0_0
Cadmium chloride	16	207462	29	TRUE	FALSE	FALSE	TRUE	TRUE	FALSE	-1	0	0	1	1	0	-1_0_0_1_1_0
Cadmium chloride	16	482734	30	FALSE	FALSE	FALSE	FALSE	TRUE	FALSE	0	0	0	0	1	0	0_0_0_0_1_0
Chlorpromazine	1	41240	1	TRUE	FALSE	FALSE	FALSE	FALSE	FALSE	1	0	0	0	0	0	1_0_0_0_0_0
Chlorpromazine	2	620508	2	FALSE	FALSE	FALSE	FALSE	TRUE	FALSE	0	0	0	0	-1	0	0_0_0_0_-1_0
Chlorpromazine	2	491158	3	FALSE	FALSE	FALSE	TRUE	FALSE	FALSE	0	0	0	-1	0	0	0_0_0_-1_0_0
Chlorpromazine	2	244013	4	TRUE	FALSE	FALSE	FALSE	FALSE	FALSE	1	0	0	0	0	0	1_0_0_0_0_0
Chlorpromazine	3	253997	5	TRUE	FALSE	FALSE	FALSE	TRUE	TRUE	-1	0	0	0	-1	-1	-1_0_0_0_-1_-1
Chlorpromazine	4	528724	6	FALSE	FALSE	FALSE	FALSE	TRUE	TRUE	0	0	0	0	1	1	0_0_0_0_1_1
Chlorpromazine	4	343292	7	FALSE	FALSE	FALSE	TRUE	FALSE	FALSE	0	0	0	-1	0	0	0_0_0_-1_0_0
Chlorpromazine	5	42238	8	FALSE	FALSE	FALSE	FALSE	TRUE	FALSE	0	0	0	0	-1	0	0_0_0_0_-1_0
Chlorpromazine	5	212372	9	TRUE	FALSE	FALSE	FALSE	FALSE	FALSE	1	0	0	0	0	0	1_0_0_0_0_0
Chlorpromazine	6	21881	10	TRUE	FALSE	FALSE	FALSE	FALSE	FALSE	1	0	0	0	0	0	1_0_0_0_0_0
Chlorpromazine	7	900064	11	TRUE	FALSE	FALSE	FALSE	FALSE	TRUE	-1	0	0	0	0	1	-1_0_0_0_0_1
Chlorpromazine	7	145491	12	TRUE	FALSE	FALSE	FALSE	FALSE	FALSE	-1	0	0	0	0	0	-1_0_0_0_0_0
Chlorpromazine	8	96663	13	TRUE	FALSE	FALSE	TRUE	TRUE	FALSE	1	0	0	-1	-1	0	1_0_0_-1_-1_0
Chlorpromazine	9	258857	14	TRUE	TRUE	FALSE	FALSE	FALSE	FALSE	-1	-1	0	0	0	0	-1_-1_0_0_0_0
Chlorpromazine	10	519462	15	TRUE	FALSE	TRUE	FALSE	FALSE	FALSE	-1	0	-1	0	0	0	-1_0_-1_0_0_0
Chlorpromazine	10	90430	16	TRUE	FALSE	FALSE	FALSE	FALSE	FALSE	1	0	0	0	0	0	1_0_0_0_0_0
Chlorpromazine	11	208601	17	FALSE	FALSE	FALSE	FALSE	TRUE	FALSE	0	0	0	0	1	0	0_0_0_0_1_0
Chlorpromazine	12	299735	18	TRUE	FALSE	FALSE	FALSE	FALSE	FALSE	1	0	0	0	0	0	1_0_0_0_0_0
Chlorpromazine	12	676078	19	TRUE	FALSE	FALSE	FALSE	FALSE	FALSE	-1	0	0	0	0	0	-1_0_0_0_0_0
Chlorpromazine	13	57052	20	TRUE	TRUE	TRUE	FALSE	FALSE	FALSE	1	1	1	0	0	0	1_1_1_0_0_0
Chlorpromazine	13	329787	21	FALSE	TRUE	FALSE	TRUE	TRUE	FALSE	0	1	0	1	1	0	0_1_0_1_1_0
Chlorpromazine	13	427122	22	FALSE	FALSE	TRUE	FALSE	FALSE	FALSE	0	0	1	0	0	0	0_0_1_0_0_0
Chlorpromazine	14	447872	23	TRUE	TRUE	FALSE	TRUE	TRUE	FALSE	1	1	0	-1	-1	0	1_1_0_-1_-1_0
Chlorpromazine	14	174822	24	FALSE	FALSE	FALSE	FALSE	TRUE	FALSE	0	0	0	0	-1	0	0_0_0_0_-1_0
Chlorpromazine	15	631510	25	FALSE	TRUE	FALSE	FALSE	FALSE	TRUE	0	1	0	0	0	-1	0_1_0_0_0_-1
Copper sulfate	2	537656	1	TRUE	TRUE	FALSE	TRUE	TRUE	FALSE	1	-1	0	-1	-1	0	1_-1_0_-1_-1_0
Copper sulfate	2	427992	2	FALSE	TRUE	FALSE	FALSE	FALSE	FALSE	0	1	0	0	0	0	0_1_0_0_0_0
Copper sulfate	3	233412	3	TRUE	TRUE	FALSE	FALSE	TRUE	FALSE	1	-1	0	0	-1	0	1_-1_0_0_-1_0
Copper sulfate	4	583746	4	TRUE	TRUE	TRUE	TRUE	TRUE	TRUE	1	1	-1	1	-1	-1	1_1_-1_1_-1_-1
Copper sulfate	4	1196924	5	FALSE	FALSE	TRUE	FALSE	FALSE	FALSE	0	0	1	0	0	0	0_0_1_0_0_0
Copper sulfate	4	239462	6	FALSE	FALSE	TRUE	FALSE	FALSE	FALSE	0	0	1	0	0	0	0_0_1_0_0_0
Copper sulfate	4	1441033	7	FALSE	TRUE	TRUE	FALSE	TRUE	TRUE	0	1	1	0	1	-1	0_1_1_0_1_-1
Copper sulfate	4	1053525	8	FALSE	FALSE	FALSE	FALSE	FALSE	TRUE	0	0	0	0	0	-1	0_0_0_0_0_-1
Copper sulfate	5	385475	9	TRUE	TRUE	TRUE	FALSE	FALSE	FALSE	1	1	1	0	0	0	1_1_1_0_0_0
Copper sulfate	5	100451	10	FALSE	FALSE	TRUE	FALSE	FALSE	FALSE	0	0	1	0	0	0	0_0_1_0_0_0
Copper sulfate	5	271213	11	FALSE	FALSE	FALSE	FALSE	FALSE	TRUE	0	0	0	0	0	-1	0_0_0_0_0_-1
Copper sulfate	6	110153	12	FALSE	TRUE	FALSE	FALSE	FALSE	TRUE	0	-1	0	0	0	1	0_-1_0_0_0_1
Copper sulfate	6	216960	13	FALSE	FALSE	FALSE	FALSE	TRUE	FALSE	0	0	0	0	1	0	0_0_0_0_1_0
Copper sulfate	7	183195	14	TRUE	FALSE	TRUE	FALSE	TRUE	TRUE	1	0	1	0	1	1	1_0_1_0_1_1
Copper sulfate	7	865027	15	TRUE	TRUE	TRUE	FALSE	FALSE	FALSE	1	1	1	0	0	0	1_1_1_0_0_0
Copper sulfate	7	539938	16	TRUE	FALSE	FALSE	FALSE	TRUE	FALSE	1	0	0	0	-1	0	1_0_0_0_-1_0
Copper sulfate	7	659795	17	FALSE	TRUE	FALSE	FALSE	FALSE	FALSE	0	-1	0	0	0	0	0_-1_0_0_0_0
Copper sulfate	8	211292	18	TRUE	TRUE	TRUE	TRUE	TRUE	TRUE	1	1	1	-1	1	1	1_1_1_-1_1_1
Copper sulfate	9	210961	19	TRUE	TRUE	FALSE	FALSE	TRUE	TRUE	-1	-1	0	0	1	1	-1_-1_0_0_1_1
Copper sulfate	9	406862	20	FALSE	FALSE	FALSE	TRUE	FALSE	FALSE	0	0	0	1	0	0	0_0_0_1_0_0
Copper sulfate	10	78522	21	TRUE	TRUE	TRUE	TRUE	TRUE	FALSE	1	1	1	-1	1	0	1_1_1_-1_1_0
Copper sulfate	10	583384	22	TRUE	TRUE	TRUE	FALSE	TRUE	FALSE	1	1	1	0	1	0	1_1_1_0_1_0
Copper sulfate	11	617558	23	TRUE	FALSE	FALSE	TRUE	TRUE	FALSE	1	0	0	-1	-1	0	1_0_0_-1_-1_0
Copper sulfate	11	50396	24	FALSE	FALSE	TRUE	FALSE	FALSE	FALSE	0	0	1	0	0	0	0_0_1_0_0_0
Copper sulfate	11	181323	25	TRUE	FALSE	FALSE	FALSE	TRUE	FALSE	1	0	0	0	-1	0	1_0_0_0_-1_0
Copper sulfate	12	664127	26	TRUE	TRUE	TRUE	FALSE	FALSE	FALSE	-1	-1	-1	0	0	0	-1_-1_-1_0_0_0
Copper sulfate	12	409887	27	FALSE	TRUE	FALSE	TRUE	TRUE	FALSE	0	1	0	1	1	0	0_1_0_1_1_0
Copper sulfate	12	984000	28	FALSE	TRUE	FALSE	FALSE	FALSE	FALSE	0	1	0	0	0	0	0_1_0_0_0_0
Copper sulfate	13	54268	29	TRUE	TRUE	TRUE	FALSE	TRUE	FALSE	1	1	1	0	-1	0	1_1_1_0_-1_0
Copper sulfate	13	697901	30	TRUE	FALSE	FALSE	FALSE	FALSE	FALSE	1	0	0	0	0	0	1_0_0_0_0_0
Copper sulfate	13	404547	31	FALSE	FALSE	FALSE	FALSE	TRUE	FALSE	0	0	0	0	1	0	0_0_0_0_1_0
Copper sulfate	14	446863	32	TRUE	TRUE	TRUE	FALSE	TRUE	FALSE	1	-1	-1	0	-1	0	1_-1_-1_0_-1_0
Copper sulfate	15	86788	33	TRUE	FALSE	TRUE	FALSE	TRUE	TRUE	1	0	1	0	1	1	1_0_1_0_1_1
Copper sulfate	15	523702	34	TRUE	TRUE	TRUE	TRUE	FALSE	FALSE	1	1	-1	-1	0	0	1_1_-1_-1_0_0
Copper sulfate	15	730480	35	FALSE	TRUE	FALSE	FALSE	FALSE	FALSE	0	1	0	0	0	0	0_1_0_0_0_0
Copper sulfate	15	839775	36	FALSE	FALSE	FALSE	FALSE	TRUE	FALSE	0	0	0	0	1	0	0_0_0_0_1_0
Copper sulfate	16	96934	37	TRUE	TRUE	FALSE	FALSE	FALSE	TRUE	1	1	0	0	0	-1	1_1_0_0_0_-1
Copper sulfate	16	395632	38	FALSE	TRUE	FALSE	TRUE	FALSE	FALSE	0	1	0	1	0	0	0_1_0_1_0_0
Copper sulfate	16	519854	39	FALSE	FALSE	TRUE	FALSE	TRUE	FALSE	0	0	1	0	1	0	0_0_1_0_1_0
Cycloheximide	1	53844	1	FALSE	FALSE	TRUE	FALSE	FALSE	FALSE	0	0	1	0	0	0	0_0_1_0_0_0
Cycloheximide	2	223854	2	FALSE	TRUE	FALSE	TRUE	FALSE	TRUE	0	-1	0	-1	0	1	0_-1_0_-1_0_1
Cycloheximide	5	39038	3	FALSE	TRUE	FALSE	TRUE	FALSE	FALSE	0	-1	0	-1	0	0	0_-1_0_-1_0_0
Cycloheximide	7	485126	4	TRUE	FALSE	TRUE	TRUE	TRUE	FALSE	-1	0	-1	1	1	0	-1_0_-1_1_1_0
Cycloheximide	12	665762	5	TRUE	FALSE	TRUE	FALSE	FALSE	FALSE	1	0	1	0	0	0	1_0_1_0_0_0
Cycloheximide	14	458968	6	TRUE	TRUE	FALSE	FALSE	FALSE	FALSE	1	1	0	0	0	0	1_1_0_0_0_0
Cycloheximide	15	619621	7	TRUE	TRUE	TRUE	TRUE	TRUE	TRUE	-1	1	-1	1	-1	-1	-1_1_-1_1_-1_-1
Cycloheximide	15	145331	8	TRUE	FALSE	FALSE	FALSE	FALSE	FALSE	1	0	0	0	0	0	1_0_0_0_0_0
Diamide	1	11505	1	TRUE	FALSE	FALSE	FALSE	FALSE	FALSE	1	0	0	0	0	0	1_0_0_0_0_0
Diamide	2	261012	2	TRUE	FALSE	FALSE	TRUE	TRUE	FALSE	1	0	0	-1	-1	0	1_0_0_-1_-1_0
Diamide	2	653270	3	TRUE	FALSE	FALSE	FALSE	FALSE	FALSE	1	0	0	0	0	0	1_0_0_0_0_0
Diamide	3	126748	4	FALSE	TRUE	FALSE	TRUE	TRUE	FALSE	0	1	0	1	1	0	0_1_0_1_1_0
Diamide	4	393649	5	FALSE	FALSE	FALSE	FALSE	TRUE	FALSE	0	0	0	0	1	0	0_0_0_0_1_0
Diamide	4	739748	6	TRUE	FALSE	FALSE	FALSE	TRUE	FALSE	-1	0	0	0	1	0	-1_0_0_0_1_0
Diamide	4	1103453	7	FALSE	FALSE	FALSE	FALSE	TRUE	FALSE	0	0	0	0	1	0	0_0_0_0_1_0
Diamide	4	589455	8	TRUE	FALSE	FALSE	FALSE	FALSE	FALSE	1	0	0	0	0	0	1_0_0_0_0_0
Diamide	4	980593	9	TRUE	FALSE	FALSE	FALSE	FALSE	FALSE	1	0	0	0	0	0	1_0_0_0_0_0
Diamide	4	1430438	10	FALSE	FALSE	FALSE	FALSE	TRUE	FALSE	0	0	0	0	1	0	0_0_0_0_1_0
Diamide	5	405413	11	TRUE	FALSE	FALSE	FALSE	FALSE	FALSE	1	0	0	0	0	0	1_0_0_0_0_0
Diamide	5	43932	12	FALSE	TRUE	FALSE	TRUE	FALSE	FALSE	0	-1	0	-1	0	0	0_-1_0_-1_0_0
Diamide	5	271213	13	FALSE	FALSE	FALSE	FALSE	FALSE	TRUE	0	0	0	0	0	-1	0_0_0_0_0_-1
Diamide	6	238218	14	FALSE	FALSE	FALSE	TRUE	FALSE	FALSE	0	0	0	-1	0	0	0_0_0_-1_0_0
Diamide	7	484644	15	TRUE	FALSE	FALSE	TRUE	TRUE	FALSE	-1	0	0	1	1	0	-1_0_0_1_1_0
Diamide	7	172885	16	TRUE	FALSE	FALSE	FALSE	FALSE	FALSE	-1	0	0	0	0	0	-1_0_0_0_0_0
Diamide	7	800357	17	FALSE	FALSE	FALSE	FALSE	TRUE	FALSE	0	0	0	0	1	0	0_0_0_0_1_0
Diamide	8	179258	18	TRUE	FALSE	FALSE	FALSE	FALSE	FALSE	-1	0	0	0	0	0	-1_0_0_0_0_0
Diamide	9	266740	19	FALSE	FALSE	FALSE	TRUE	TRUE	FALSE	0	0	0	1	1	0	0_0_0_1_1_0
Diamide	9	100595	20	FALSE	FALSE	TRUE	FALSE	FALSE	FALSE	0	0	1	0	0	0	0_0_1_0_0_0
Diamide	10	378682	21	FALSE	FALSE	TRUE	FALSE	TRUE	TRUE	0	0	-1	0	-1	-1	0_0_-1_0_-1_-1
Diamide	10	660536	22	TRUE	FALSE	FALSE	FALSE	FALSE	FALSE	-1	0	0	0	0	0	-1_0_0_0_0_0
Diamide	11	195728	23	TRUE	FALSE	FALSE	FALSE	FALSE	FALSE	-1	0	0	0	0	0	-1_0_0_0_0_0
Diamide	11	318904	24	FALSE	FALSE	FALSE	FALSE	FALSE	TRUE	0	0	0	0	0	-1	0_0_0_0_0_-1
Diamide	12	709416	25	TRUE	FALSE	FALSE	TRUE	FALSE	FALSE	-1	0	0	-1	0	0	-1_0_0_-1_0_0
Diamide	12	372956	26	TRUE	FALSE	FALSE	FALSE	FALSE	FALSE	-1	0	0	0	0	0	-1_0_0_0_0_0
Diamide	12	141606	27	TRUE	FALSE	FALSE	FALSE	TRUE	FALSE	1	0	0	0	-1	0	1_0_0_0_-1_0
Diamide	13	174888	28	TRUE	FALSE	FALSE	FALSE	TRUE	FALSE	1	0	0	0	-1	0	1_0_0_0_-1_0
Diamide	13	252727	29	FALSE	FALSE	FALSE	TRUE	FALSE	FALSE	0	0	0	-1	0	0	0_0_0_-1_0_0
Diamide	13	626497	30	FALSE	FALSE	FALSE	TRUE	TRUE	FALSE	0	0	0	1	1	0	0_0_0_1_1_0
Diamide	14	232509	31	TRUE	FALSE	FALSE	FALSE	FALSE	FALSE	-1	0	0	0	0	0	-1_0_0_0_0_0
Diamide	14	359752	32	FALSE	FALSE	FALSE	TRUE	FALSE	TRUE	0	0	0	1	0	-1	0_0_0_1_0_-1
Diamide	14	473649	33	TRUE	FALSE	FALSE	FALSE	FALSE	FALSE	1	0	0	0	0	0	1_0_0_0_0_0
Diamide	15	626217	34	TRUE	TRUE	TRUE	TRUE	TRUE	TRUE	-1	1	-1	1	-1	-1	-1_1_-1_1_-1_-1
Diamide	15	224400	35	TRUE	FALSE	FALSE	FALSE	TRUE	FALSE	-1	0	0	0	-1	0	-1_0_0_0_-1_0
Diamide	16	384863	36	TRUE	FALSE	FALSE	FALSE	TRUE	TRUE	1	0	0	0	-1	-1	1_0_0_0_-1_-1
Diamide	16	500681	37	FALSE	FALSE	FALSE	TRUE	FALSE	FALSE	0	0	0	-1	0	0	0_0_0_-1_0_0
Hydrogen peroxide	3	200338	1	FALSE	TRUE	TRUE	TRUE	FALSE	TRUE	0	1	1	1	0	1	0_1_1_1_0_1
Hydrogen peroxide	4	270974	2	TRUE	FALSE	FALSE	FALSE	TRUE	FALSE	1	0	0	0	-1	0	1_0_0_0_-1_0
Hydrogen peroxide	4	1399930	3	FALSE	FALSE	TRUE	FALSE	FALSE	FALSE	0	0	-1	0	0	0	0_0_-1_0_0_0
Hydrogen peroxide	5	34625	4	FALSE	TRUE	TRUE	TRUE	FALSE	FALSE	0	-1	-1	-1	0	0	0_-1_-1_-1_0_0
Hydrogen peroxide	5	196189	5	TRUE	FALSE	FALSE	FALSE	FALSE	FALSE	1	0	0	0	0	0	1_0_0_0_0_0
Hydrogen peroxide	6	47527	6	TRUE	TRUE	FALSE	TRUE	TRUE	TRUE	-1	-1	0	1	1	1	-1_-1_0_1_1_1
Hydrogen peroxide	7	378396	7	FALSE	FALSE	TRUE	FALSE	TRUE	TRUE	0	0	1	0	1	1	0_0_1_0_1_1
Hydrogen peroxide	7	659177	8	FALSE	FALSE	TRUE	FALSE	TRUE	TRUE	0	0	1	0	1	1	0_0_1_0_1_1
Hydrogen peroxide	7	501551	9	TRUE	FALSE	FALSE	FALSE	FALSE	FALSE	1	0	0	0	0	0	1_0_0_0_0_0
Hydrogen peroxide	7	992009	10	FALSE	TRUE	FALSE	FALSE	FALSE	FALSE	0	1	0	0	0	0	0_1_0_0_0_0
Hydrogen peroxide	7	9188	11	FALSE	FALSE	TRUE	FALSE	FALSE	FALSE	0	0	1	0	0	0	0_0_1_0_0_0
Hydrogen peroxide	7	212133	12	TRUE	FALSE	FALSE	FALSE	FALSE	FALSE	1	0	0	0	0	0	1_0_0_0_0_0
Hydrogen peroxide	8	110016	13	FALSE	FALSE	TRUE	FALSE	FALSE	FALSE	0	0	1	0	0	0	0_0_1_0_0_0
Hydrogen peroxide	9	108442	14	FALSE	TRUE	TRUE	FALSE	FALSE	FALSE	0	1	1	0	0	0	0_1_1_0_0_0
Hydrogen peroxide	10	656557	15	TRUE	FALSE	FALSE	FALSE	FALSE	FALSE	-1	0	0	0	0	0	-1_0_0_0_0_0
Hydrogen peroxide	10	118196	16	TRUE	FALSE	FALSE	FALSE	FALSE	FALSE	1	0	0	0	0	0	1_0_0_0_0_0
Hydrogen peroxide	11	181198	17	TRUE	FALSE	FALSE	FALSE	TRUE	FALSE	1	0	0	0	-1	0	1_0_0_0_-1_0
Hydrogen peroxide	11	46075	18	FALSE	FALSE	TRUE	FALSE	FALSE	FALSE	0	0	1	0	0	0	0_0_1_0_0_0
Hydrogen peroxide	12	32498	19	FALSE	FALSE	TRUE	FALSE	TRUE	TRUE	0	0	1	0	1	1	0_0_1_0_1_1
Hydrogen peroxide	12	665753	20	TRUE	FALSE	FALSE	FALSE	FALSE	FALSE	-1	0	0	0	0	0	-1_0_0_0_0_0
Hydrogen peroxide	12	935756	21	FALSE	TRUE	TRUE	FALSE	FALSE	FALSE	0	1	1	0	0	0	0_1_1_0_0_0
Hydrogen peroxide	12	241906	22	TRUE	FALSE	FALSE	FALSE	FALSE	FALSE	1	0	0	0	0	0	1_0_0_0_0_0
Hydrogen peroxide	13	266272	23	TRUE	FALSE	FALSE	TRUE	TRUE	FALSE	1	0	0	-1	-1	0	1_0_0_-1_-1_0
Hydrogen peroxide	13	907698	24	FALSE	TRUE	FALSE	FALSE	FALSE	FALSE	0	-1	0	0	0	0	0_-1_0_0_0_0
Hydrogen peroxide	13	53825	25	TRUE	FALSE	FALSE	FALSE	FALSE	FALSE	-1	0	0	0	0	0	-1_0_0_0_0_0
Hydrogen peroxide	14	465788	26	TRUE	TRUE	TRUE	FALSE	FALSE	FALSE	-1	-1	-1	0	0	0	-1_-1_-1_0_0_0
Hydrogen peroxide	14	152696	27	FALSE	TRUE	FALSE	FALSE	TRUE	FALSE	0	-1	0	0	-1	0	0_-1_0_0_-1_0
Hydrogen peroxide	15	168404	28	TRUE	FALSE	FALSE	FALSE	FALSE	FALSE	-1	0	0	0	0	0	-1_0_0_0_0_0
Hydrogen peroxide	15	590401	29	FALSE	TRUE	FALSE	FALSE	FALSE	TRUE	0	1	0	0	0	-1	0_1_0_0_0_-1
Hydrogen peroxide	15	410471	30	FALSE	TRUE	FALSE	FALSE	FALSE	FALSE	0	-1	0	0	0	0	0_-1_0_0_0_0
Hydrogen peroxide	16	919375	31	FALSE	FALSE	TRUE	FALSE	TRUE	TRUE	0	0	1	0	1	1	0_0_1_0_1_1
Hydrogen peroxide	16	549462	32	TRUE	FALSE	TRUE	FALSE	FALSE	FALSE	-1	0	1	0	0	0	-1_0_1_0_0_0
Hydrogen peroxide	16	381193	33	FALSE	TRUE	FALSE	FALSE	FALSE	TRUE	0	-1	0	0	0	1	0_-1_0_0_0_1
LY	1	37898	1	TRUE	TRUE	FALSE	FALSE	FALSE	FALSE	1	1	0	0	0	0	1_1_0_0_0_0
LY	2	237958	2	TRUE	TRUE	FALSE	FALSE	FALSE	FALSE	1	1	0	0	0	0	1_1_0_0_0_0
LY	2	587526	3	FALSE	FALSE	FALSE	TRUE	TRUE	FALSE	0	0	0	-1	-1	0	0_0_0_-1_-1_0
LY	3	273352	4	TRUE	TRUE	FALSE	FALSE	FALSE	FALSE	1	1	0	0	0	0	1_1_0_0_0_0
LY	4	464695	5	TRUE	TRUE	FALSE	TRUE	TRUE	TRUE	1	-1	0	-1	-1	1	1_-1_0_-1_-1_1
LY	5	33380	6	FALSE	TRUE	FALSE	TRUE	TRUE	FALSE	0	-1	0	-1	-1	0	0_-1_0_-1_-1_0
LY	7	500632	7	TRUE	FALSE	FALSE	FALSE	TRUE	FALSE	-1	0	0	0	1	0	-1_0_0_0_1_0
LY	7	195705	8	TRUE	TRUE	FALSE	FALSE	FALSE	FALSE	-1	-1	0	0	0	0	-1_-1_0_0_0_0
LY	8	125998	9	FALSE	FALSE	FALSE	FALSE	TRUE	TRUE	0	0	0	0	1	1	0_0_0_0_1_1
LY	9	135150	10	FALSE	FALSE	TRUE	FALSE	TRUE	FALSE	0	0	1	0	1	0	0_0_1_0_1_0
LY	9	263187	11	TRUE	FALSE	FALSE	FALSE	FALSE	FALSE	-1	0	0	0	0	0	-1_0_0_0_0_0
LY	10	655465	12	TRUE	FALSE	FALSE	FALSE	FALSE	FALSE	-1	0	0	0	0	0	-1_0_0_0_0_0
LY	11	240176	13	TRUE	FALSE	FALSE	TRUE	FALSE	FALSE	1	0	0	-1	0	0	1_0_0_-1_0_0
LY	12	676508	14	TRUE	TRUE	FALSE	FALSE	FALSE	FALSE	1	1	0	0	0	0	1_1_0_0_0_0
LY	12	1034750	15	TRUE	FALSE	FALSE	FALSE	FALSE	FALSE	1	0	0	0	0	0	1_0_0_0_0_0
LY	12	210044	16	FALSE	FALSE	FALSE	FALSE	TRUE	FALSE	0	0	0	0	1	0	0_0_0_0_1_0
LY	13	575339	17	TRUE	FALSE	TRUE	TRUE	FALSE	FALSE	-1	0	-1	1	0	0	-1_0_-1_1_0_0
LY	13	226254	18	TRUE	FALSE	FALSE	FALSE	TRUE	FALSE	1	0	0	0	-1	0	1_0_0_0_-1_0
LY	13	909481	19	FALSE	TRUE	FALSE	FALSE	FALSE	FALSE	0	-1	0	0	0	0	0_-1_0_0_0_0
LY	14	470846	20	FALSE	TRUE	FALSE	FALSE	FALSE	FALSE	0	-1	0	0	0	0	0_-1_0_0_0_0
LY	15	626949	21	FALSE	TRUE	TRUE	TRUE	TRUE	TRUE	0	-1	-1	-1	-1	-1	0_-1_-1_-1_-1_-1
LY	15	217842	22	TRUE	TRUE	TRUE	TRUE	TRUE	FALSE	-1	-1	-1	1	1	0	-1_-1_-1_1_1_0
LY	16	614016	23	FALSE	TRUE	FALSE	TRUE	TRUE	TRUE	0	1	0	1	1	-1	0_1_0_1_1_-1
LY	16	481952	24	TRUE	FALSE	FALSE	FALSE	FALSE	FALSE	-1	0	0	0	0	0	-1_0_0_0_0_0
Paraquat	1	53405	1	TRUE	TRUE	TRUE	FALSE	FALSE	FALSE	1	1	1	0	0	0	1_1_1_0_0_0
Paraquat	2	538883	2	FALSE	TRUE	TRUE	TRUE	TRUE	FALSE	0	1	1	1	1	0	0_1_1_1_1_0
Paraquat	3	195839	3	FALSE	TRUE	FALSE	FALSE	FALSE	FALSE	0	-1	0	0	0	0	0_-1_0_0_0_0
Paraquat	4	1217576	4	TRUE	FALSE	FALSE	TRUE	TRUE	FALSE	1	0	0	-1	-1	0	1_0_0_-1_-1_0
Paraquat	4	1337624	5	FALSE	TRUE	FALSE	FALSE	FALSE	TRUE	0	1	0	0	0	-1	0_1_0_0_0_-1
Paraquat	4	643208	6	FALSE	FALSE	FALSE	FALSE	FALSE	TRUE	0	0	0	0	0	1	0_0_0_0_0_1
Paraquat	5	54052	7	TRUE	TRUE	FALSE	TRUE	FALSE	FALSE	-1	-1	0	-1	0	0	-1_-1_0_-1_0_0
Paraquat	5	400380	8	TRUE	TRUE	TRUE	FALSE	FALSE	FALSE	1	1	1	0	0	0	1_1_1_0_0_0
Paraquat	5	302798	9	FALSE	FALSE	FALSE	TRUE	TRUE	FALSE	0	0	0	1	1	0	0_0_0_1_1_0
Paraquat	6	22065	10	FALSE	FALSE	FALSE	TRUE	FALSE	FALSE	0	0	0	1	0	0	0_0_0_1_0_0
Paraquat	7	382659	11	FALSE	FALSE	TRUE	FALSE	TRUE	FALSE	0	0	1	0	1	0	0_0_1_0_1_0
Paraquat	8	73322	12	TRUE	FALSE	FALSE	FALSE	TRUE	FALSE	1	0	0	0	-1	0	1_0_0_0_-1_0
Paraquat	9	245032	13	TRUE	FALSE	FALSE	FALSE	TRUE	FALSE	-1	0	0	0	1	0	-1_0_0_0_1_0
Paraquat	10	652094	14	TRUE	TRUE	TRUE	FALSE	FALSE	FALSE	1	1	1	0	0	0	1_1_1_0_0_0
Paraquat	10	105708	15	FALSE	TRUE	FALSE	FALSE	FALSE	TRUE	0	1	0	0	0	-1	0_1_0_0_0_-1
Paraquat	10	425497	16	FALSE	FALSE	FALSE	TRUE	FALSE	FALSE	0	0	0	-1	0	0	0_0_0_-1_0_0
Paraquat	10	232343	17	FALSE	FALSE	FALSE	TRUE	FALSE	FALSE	0	0	0	1	0	0	0_0_0_1_0_0
Paraquat	10	547805	18	FALSE	FALSE	FALSE	FALSE	FALSE	TRUE	0	0	0	0	0	1	0_0_0_0_0_1
Paraquat	11	587476	19	FALSE	TRUE	FALSE	FALSE	TRUE	TRUE	0	1	0	0	-1	-1	0_1_0_0_-1_-1
Paraquat	11	50476	20	FALSE	FALSE	TRUE	FALSE	TRUE	TRUE	0	0	1	0	1	1	0_0_1_0_1_1
Paraquat	12	585913	21	TRUE	TRUE	TRUE	TRUE	TRUE	TRUE	-1	1	1	1	1	-1	-1_1_1_1_1_-1
Paraquat	12	148008	22	TRUE	FALSE	FALSE	FALSE	TRUE	FALSE	-1	0	0	0	1	0	-1_0_0_0_1_0
Paraquat	13	70362	23	TRUE	FALSE	TRUE	FALSE	FALSE	FALSE	-1	0	-1	0	0	0	-1_0_-1_0_0_0
Paraquat	13	892353	24	TRUE	FALSE	TRUE	FALSE	FALSE	FALSE	1	0	1	0	0	0	1_0_1_0_0_0
Paraquat	13	566526	25	FALSE	FALSE	FALSE	FALSE	FALSE	TRUE	0	0	0	0	0	-1	0_0_0_0_0_-1
Paraquat	13	312891	26	FALSE	TRUE	FALSE	FALSE	FALSE	FALSE	0	1	0	0	0	0	0_1_0_0_0_0
Paraquat	14	444717	27	FALSE	TRUE	TRUE	FALSE	TRUE	FALSE	0	-1	-1	0	1	0	0_-1_-1_0_1_0
Paraquat	14	258078	28	TRUE	FALSE	FALSE	TRUE	FALSE	FALSE	1	0	0	-1	0	0	1_0_0_-1_0_0
Paraquat	15	469188	29	TRUE	FALSE	FALSE	FALSE	TRUE	TRUE	1	0	0	0	-1	-1	1_0_0_0_-1_-1
Paraquat	15	1052386	30	FALSE	FALSE	FALSE	FALSE	TRUE	TRUE	0	0	0	0	1	1	0_0_0_0_1_1
Paraquat	15	624216	31	FALSE	TRUE	FALSE	TRUE	FALSE	FALSE	0	1	0	1	0	0	0_1_0_1_0_0
Paraquat	15	166944	32	TRUE	FALSE	TRUE	TRUE	FALSE	FALSE	-1	0	1	1	0	0	-1_0_1_1_0_0
Paraquat	16	929772	33	FALSE	TRUE	TRUE	TRUE	TRUE	TRUE	0	-1	-1	-1	-1	-1	0_-1_-1_-1_-1_-1
Paraquat	16	487709	34	FALSE	FALSE	FALSE	TRUE	TRUE	FALSE	0	0	0	1	1	0	0_0_0_1_1_0
Paraquat	16	661668	35	FALSE	FALSE	FALSE	FALSE	FALSE	TRUE	0	0	0	0	0	1	0_0_0_0_0_1
Paraquat	16	61024	36	TRUE	FALSE	FALSE	TRUE	FALSE	FALSE	1	0	0	-1	0	0	1_0_0_-1_0_0
Sodium dodecyl sulfate	2	508379	1	FALSE	FALSE	FALSE	FALSE	TRUE	FALSE	0	0	0	0	-1	0	0_0_0_0_-1_0
Sodium dodecyl sulfate	2	230450	2	FALSE	TRUE	FALSE	TRUE	FALSE	TRUE	0	-1	0	-1	0	1	0_-1_0_-1_0_1
Sodium dodecyl sulfate	3	199771	3	FALSE	TRUE	FALSE	FALSE	TRUE	FALSE	0	-1	0	0	1	0	0_-1_0_0_1_0
Sodium dodecyl sulfate	4	224854	4	FALSE	FALSE	TRUE	FALSE	FALSE	FALSE	0	0	-1	0	0	0	0_0_-1_0_0_0
Sodium dodecyl sulfate	4	977572	5	FALSE	TRUE	TRUE	FALSE	FALSE	FALSE	0	1	1	0	0	0	0_1_1_0_0_0
Sodium dodecyl sulfate	4	1457657	6	FALSE	TRUE	FALSE	FALSE	FALSE	FALSE	0	1	0	0	0	0	0_1_0_0_0_0
Sodium dodecyl sulfate	5	366562	7	FALSE	FALSE	TRUE	FALSE	FALSE	FALSE	0	0	-1	0	0	0	0_0_-1_0_0_0
Sodium dodecyl sulfate	5	31040	8	TRUE	TRUE	FALSE	TRUE	FALSE	FALSE	-1	-1	0	-1	0	0	-1_-1_0_-1_0_0
Sodium dodecyl sulfate	5	208414	9	TRUE	FALSE	FALSE	FALSE	TRUE	FALSE	1	0	0	0	-1	0	1_0_0_0_-1_0
Sodium dodecyl sulfate	7	507477	10	FALSE	FALSE	TRUE	FALSE	TRUE	FALSE	0	0	-1	0	-1	0	0_0_-1_0_-1_0
Sodium dodecyl sulfate	7	981316	11	FALSE	FALSE	TRUE	FALSE	FALSE	TRUE	0	0	-1	0	0	-1	0_0_-1_0_0_-1
Sodium dodecyl sulfate	8	301057	12	FALSE	FALSE	TRUE	FALSE	FALSE	FALSE	0	0	1	0	0	0	0_0_1_0_0_0
Sodium dodecyl sulfate	8	106764	13	FALSE	FALSE	TRUE	TRUE	FALSE	TRUE	0	0	-1	1	0	-1	0_0_-1_1_0_-1
Sodium dodecyl sulfate	9	103132	14	FALSE	FALSE	TRUE	FALSE	FALSE	FALSE	0	0	1	0	0	0	0_0_1_0_0_0
Sodium dodecyl sulfate	10	471762	15	FALSE	FALSE	TRUE	FALSE	FALSE	FALSE	0	0	1	0	0	0	0_0_1_0_0_0
Sodium dodecyl sulfate	11	67690	16	FALSE	FALSE	TRUE	FALSE	TRUE	TRUE	0	0	-1	0	-1	-1	0_0_-1_0_-1_-1
Sodium dodecyl sulfate	12	940100	17	FALSE	FALSE	TRUE	FALSE	FALSE	FALSE	0	0	-1	0	0	0	0_0_-1_0_0_0
Sodium dodecyl sulfate	12	592369	18	TRUE	FALSE	TRUE	TRUE	TRUE	FALSE	-1	0	1	1	1	0	-1_0_1_1_1_0
Sodium dodecyl sulfate	12	144232	19	FALSE	FALSE	FALSE	FALSE	TRUE	FALSE	0	0	0	0	1	0	0_0_0_0_1_0
Sodium dodecyl sulfate	13	41570	20	TRUE	TRUE	TRUE	FALSE	TRUE	FALSE	-1	-1	-1	0	-1	0	-1_-1_-1_0_-1_0
Sodium dodecyl sulfate	13	650684	21	FALSE	FALSE	TRUE	FALSE	TRUE	FALSE	0	0	-1	0	-1	0	0_0_-1_0_-1_0
Sodium dodecyl sulfate	13	797400	22	FALSE	FALSE	FALSE	TRUE	FALSE	FALSE	0	0	0	-1	0	0	0_0_0_-1_0_0
Sodium dodecyl sulfate	14	436029	23	TRUE	FALSE	TRUE	TRUE	FALSE	FALSE	1	0	-1	-1	0	0	1_0_-1_-1_0_0
Sodium dodecyl sulfate	14	582847	24	FALSE	FALSE	FALSE	FALSE	TRUE	FALSE	0	0	0	0	-1	0	0_0_0_0_-1_0
Sodium dodecyl sulfate	14	327022	25	FALSE	FALSE	FALSE	FALSE	TRUE	TRUE	0	0	0	0	-1	1	0_0_0_0_-1_1
Sodium dodecyl sulfate	15	861911	26	FALSE	TRUE	TRUE	FALSE	TRUE	FALSE	0	1	1	0	1	0	0_1_1_0_1_0
Sodium dodecyl sulfate	15	177864	27	FALSE	FALSE	FALSE	TRUE	TRUE	TRUE	0	0	0	1	1	1	0_0_0_1_1_1
Sodium dodecyl sulfate	15	516525	28	FALSE	TRUE	FALSE	FALSE	TRUE	FALSE	0	-1	0	0	1	0	0_-1_0_0_1_0
Sodium dodecyl sulfate	16	587565	29	FALSE	FALSE	TRUE	TRUE	TRUE	FALSE	0	0	1	1	1	0	0_0_1_1_1_0
Tunicamycin	2	247212	1	TRUE	TRUE	FALSE	FALSE	FALSE	FALSE	1	1	0	0	0	0	1_1_0_0_0_0
Tunicamycin	2	418059	2	FALSE	FALSE	TRUE	FALSE	FALSE	FALSE	0	0	1	0	0	0	0_0_1_0_0_0
Tunicamycin	2	590649	3	FALSE	TRUE	FALSE	FALSE	FALSE	FALSE	0	1	0	0	0	0	0_1_0_0_0_0
Tunicamycin	2	735577	4	FALSE	FALSE	FALSE	FALSE	FALSE	TRUE	0	0	0	0	0	1	0_0_0_0_0_1
Tunicamycin	3	103426	5	FALSE	TRUE	FALSE	TRUE	TRUE	FALSE	0	1	0	1	1	0	0_1_0_1_1_0
Tunicamycin	3	248451	6	FALSE	FALSE	FALSE	FALSE	TRUE	FALSE	0	0	0	0	-1	0	0_0_0_0_-1_0
Tunicamycin	4	321700	7	TRUE	FALSE	TRUE	FALSE	FALSE	TRUE	1	0	1	0	0	1	1_0_1_0_0_1
Tunicamycin	4	592759	8	FALSE	FALSE	FALSE	TRUE	TRUE	TRUE	0	0	0	-1	1	1	0_0_0_-1_1_1
Tunicamycin	4	1341280	9	FALSE	TRUE	FALSE	FALSE	FALSE	FALSE	0	1	0	0	0	0	0_1_0_0_0_0
Tunicamycin	4	101589	10	FALSE	TRUE	FALSE	FALSE	FALSE	TRUE	0	1	0	0	0	-1	0_1_0_0_0_-1
Tunicamycin	4	1014941	11	FALSE	FALSE	FALSE	FALSE	TRUE	FALSE	0	0	0	0	1	0	0_0_0_0_1_0
Tunicamycin	5	47363	12	TRUE	TRUE	FALSE	TRUE	FALSE	FALSE	-1	-1	0	-1	0	0	-1_-1_0_-1_0_0
Tunicamycin	5	170705	13	FALSE	FALSE	TRUE	FALSE	FALSE	FALSE	0	0	1	0	0	0	0_0_1_0_0_0
Tunicamycin	5	385663	14	FALSE	TRUE	FALSE	FALSE	FALSE	FALSE	0	-1	0	0	0	0	0_-1_0_0_0_0
Tunicamycin	6	31019	15	FALSE	FALSE	FALSE	TRUE	FALSE	TRUE	0	0	0	1	0	-1	0_0_0_1_0_-1
Tunicamycin	7	617156	16	FALSE	TRUE	FALSE	TRUE	TRUE	TRUE	0	1	0	1	-1	-1	0_1_0_1_-1_-1
Tunicamycin	7	174009	17	FALSE	TRUE	FALSE	TRUE	TRUE	TRUE	0	-1	0	-1	-1	1	0_-1_0_-1_-1_1
Tunicamycin	8	275498	18	FALSE	FALSE	FALSE	FALSE	FALSE	TRUE	0	0	0	0	0	-1	0_0_0_0_0_-1
Tunicamycin	9	149975	19	FALSE	FALSE	TRUE	FALSE	FALSE	FALSE	0	0	1	0	0	0	0_0_1_0_0_0
Tunicamycin	9	38754	20	FALSE	FALSE	FALSE	FALSE	TRUE	TRUE	0	0	0	0	-1	-1	0_0_0_0_-1_-1
Tunicamycin	10	653268	21	TRUE	TRUE	TRUE	FALSE	FALSE	FALSE	1	1	1	0	0	0	1_1_1_0_0_0
Tunicamycin	10	97035	22	TRUE	TRUE	FALSE	FALSE	FALSE	FALSE	-1	-1	0	0	0	0	-1_-1_0_0_0_0
Tunicamycin	10	231492	23	FALSE	FALSE	FALSE	TRUE	TRUE	FALSE	0	0	0	1	1	0	0_0_0_1_1_0
Tunicamycin	10	551024	24	FALSE	FALSE	FALSE	FALSE	FALSE	TRUE	0	0	0	0	0	-1	0_0_0_0_0_-1
Tunicamycin	11	208704	25	FALSE	TRUE	TRUE	TRUE	TRUE	FALSE	0	-1	-1	-1	-1	0	0_-1_-1_-1_-1_0
Tunicamycin	11	627883	26	FALSE	FALSE	FALSE	FALSE	TRUE	FALSE	0	0	0	0	1	0	0_0_0_0_1_0
Tunicamycin	12	652488	27	TRUE	TRUE	TRUE	TRUE	FALSE	FALSE	1	1	1	1	0	0	1_1_1_1_0_0
Tunicamycin	12	819728	28	FALSE	FALSE	TRUE	FALSE	TRUE	TRUE	0	0	-1	0	-1	-1	0_0_-1_0_-1_-1
Tunicamycin	12	321826	29	FALSE	FALSE	FALSE	TRUE	FALSE	FALSE	0	0	0	1	0	0	0_0_0_1_0_0
Tunicamycin	13	270256	30	TRUE	TRUE	FALSE	FALSE	TRUE	FALSE	1	1	0	0	-1	0	1_1_0_0_-1_0
Tunicamycin	13	402814	31	FALSE	FALSE	FALSE	TRUE	FALSE	TRUE	0	0	0	1	0	-1	0_0_0_1_0_-1
Tunicamycin	13	758566	32	FALSE	FALSE	FALSE	FALSE	TRUE	FALSE	0	0	0	0	1	0	0_0_0_0_1_0
Tunicamycin	14	413986	33	FALSE	FALSE	TRUE	TRUE	FALSE	FALSE	0	0	-1	-1	0	0	0_0_-1_-1_0_0
Tunicamycin	14	313063	34	FALSE	TRUE	FALSE	FALSE	TRUE	FALSE	0	-1	0	0	-1	0	0_-1_0_0_-1_0
Tunicamycin	14	663358	35	TRUE	FALSE	FALSE	FALSE	FALSE	TRUE	-1	0	0	0	0	1	-1_0_0_0_0_1
Tunicamycin	15	611652	36	TRUE	TRUE	TRUE	FALSE	FALSE	TRUE	-1	-1	-1	0	0	1	-1_-1_-1_0_0_1
Tunicamycin	15	442839	37	FALSE	FALSE	FALSE	FALSE	TRUE	TRUE	0	0	0	0	-1	-1	0_0_0_0_-1_-1
Tunicamycin	15	149827	38	FALSE	FALSE	FALSE	TRUE	FALSE	FALSE	0	0	0	1	0	0	0_0_0_1_0_0
Tunicamycin	15	848098	39	FALSE	TRUE	FALSE	TRUE	TRUE	FALSE	0	-1	0	-1	-1	0	0_-1_0_-1_-1_0
Tunicamycin	16	556785	40	TRUE	FALSE	FALSE	TRUE	TRUE	FALSE	-1	0	0	1	1	0	-1_0_0_1_1_0
Tunicamycin	16	317112	41	FALSE	TRUE	FALSE	FALSE	TRUE	FALSE	0	-1	0	0	1	0	0_-1_0_0_1_0
Tunicamycin	16	202673	42	FALSE	FALSE	FALSE	TRUE	FALSE	FALSE	0	0	0	1	0	0	0_0_0_1_0_0
Tunicamycin	16	93996	43	FALSE	TRUE	FALSE	FALSE	FALSE	FALSE	0	-1	0	0	0	0	0_-1_0_0_0_0
Tunicamycin	16	885567	44	FALSE	FALSE	FALSE	FALSE	TRUE	FALSE	0	0	0	0	1	0	0_0_0_0_1_0
Zeocin	1	54320	1	FALSE	FALSE	FALSE	FALSE	FALSE	TRUE	0	0	0	0	0	-1	0_0_0_0_0_-1
Zeocin	2	399354	2	TRUE	FALSE	FALSE	FALSE	TRUE	FALSE	1	0	0	0	-1	0	1_0_0_0_-1_0
Zeocin	2	525698	3	FALSE	FALSE	FALSE	TRUE	FALSE	TRUE	0	0	0	-1	0	-1	0_0_0_-1_0_-1
Zeocin	2	23233	4	FALSE	FALSE	FALSE	FALSE	FALSE	TRUE	0	0	0	0	0	1	0_0_0_0_0_1
Zeocin	2	622135	5	FALSE	FALSE	FALSE	FALSE	TRUE	FALSE	0	0	0	0	-1	0	0_0_0_0_-1_0
Zeocin	2	123342	6	FALSE	TRUE	FALSE	FALSE	FALSE	FALSE	0	-1	0	0	0	0	0_-1_0_0_0_0
Zeocin	3	207226	7	TRUE	TRUE	TRUE	TRUE	TRUE	TRUE	1	1	1	-1	1	1	1_1_1_-1_1_1
Zeocin	4	1109779	8	FALSE	FALSE	FALSE	TRUE	FALSE	FALSE	0	0	0	-1	0	0	0_0_0_-1_0_0
Zeocin	4	1264540	9	TRUE	TRUE	FALSE	FALSE	TRUE	FALSE	1	1	0	0	-1	0	1_1_0_0_-1_0
Zeocin	4	270606	10	FALSE	FALSE	FALSE	TRUE	TRUE	FALSE	0	0	0	-1	1	0	0_0_0_-1_1_0
Zeocin	4	958431	11	FALSE	FALSE	FALSE	TRUE	FALSE	TRUE	0	0	0	1	0	1	0_0_0_1_0_1
Zeocin	4	535855	12	FALSE	TRUE	FALSE	FALSE	TRUE	FALSE	0	-1	0	0	1	0	0_-1_0_0_1_0
Zeocin	4	1497528	13	FALSE	FALSE	FALSE	FALSE	TRUE	FALSE	0	0	0	0	-1	0	0_0_0_0_-1_0
Zeocin	5	239576	14	FALSE	FALSE	FALSE	TRUE	FALSE	FALSE	0	0	0	1	0	0	0_0_0_1_0_0
Zeocin	5	524242	15	FALSE	FALSE	FALSE	TRUE	FALSE	FALSE	0	0	0	1	0	0	0_0_0_1_0_0
Zeocin	5	359574	16	FALSE	TRUE	FALSE	FALSE	FALSE	TRUE	0	1	0	0	0	-1	0_1_0_0_0_-1
Zeocin	6	69878	17	FALSE	FALSE	FALSE	TRUE	TRUE	FALSE	0	0	0	1	1	0	0_0_0_1_1_0
Zeocin	7	160276	18	TRUE	TRUE	FALSE	FALSE	TRUE	FALSE	1	1	0	0	1	0	1_1_0_0_1_0
Zeocin	7	650850	19	FALSE	FALSE	FALSE	TRUE	TRUE	FALSE	0	0	0	1	1	0	0_0_0_1_1_0
Zeocin	7	873698	20	TRUE	FALSE	FALSE	TRUE	FALSE	FALSE	1	0	0	-1	0	0	1_0_0_-1_0_0
Zeocin	7	490543	21	TRUE	FALSE	FALSE	FALSE	FALSE	FALSE	1	0	0	0	0	0	1_0_0_0_0_0
Zeocin	7	362943	22	FALSE	FALSE	FALSE	TRUE	FALSE	TRUE	0	0	0	-1	0	1	0_0_0_-1_0_1
Zeocin	7	25663	23	FALSE	FALSE	FALSE	FALSE	TRUE	FALSE	0	0	0	0	-1	0	0_0_0_0_-1_0
Zeocin	8	91266	24	FALSE	FALSE	TRUE	TRUE	FALSE	FALSE	0	0	1	1	0	0	0_0_1_1_0_0
Zeocin	8	478714	25	FALSE	FALSE	FALSE	FALSE	TRUE	FALSE	0	0	0	0	-1	0	0_0_0_0_-1_0
Zeocin	9	255120	26	TRUE	TRUE	FALSE	FALSE	TRUE	TRUE	-1	-1	0	0	1	-1	-1_-1_0_0_1_-1
Zeocin	10	91379	27	TRUE	TRUE	FALSE	FALSE	TRUE	FALSE	1	1	0	0	-1	0	1_1_0_0_-1_0
Zeocin	10	544952	28	TRUE	FALSE	TRUE	FALSE	FALSE	FALSE	1	0	1	0	0	0	1_0_1_0_0_0
Zeocin	10	327175	29	FALSE	FALSE	FALSE	TRUE	TRUE	FALSE	0	0	0	-1	-1	0	0_0_0_-1_-1_0
Zeocin	10	653707	30	FALSE	TRUE	FALSE	FALSE	FALSE	FALSE	0	1	0	0	0	0	0_1_0_0_0_0
Zeocin	11	625284	31	FALSE	FALSE	FALSE	TRUE	TRUE	FALSE	0	0	0	1	1	0	0_0_0_1_1_0
Zeocin	11	75108	32	FALSE	FALSE	TRUE	FALSE	TRUE	TRUE	0	0	1	0	1	1	0_0_1_0_1_1
Zeocin	11	260272	33	FALSE	FALSE	FALSE	TRUE	FALSE	FALSE	0	0	0	1	0	0	0_0_0_1_0_0
Zeocin	11	370703	34	FALSE	FALSE	FALSE	FALSE	TRUE	FALSE	0	0	0	0	-1	0	0_0_0_0_-1_0
Zeocin	11	499641	35	FALSE	TRUE	FALSE	FALSE	FALSE	FALSE	0	1	0	0	0	0	0_1_0_0_0_0
Zeocin	12	396676	36	FALSE	FALSE	FALSE	TRUE	TRUE	FALSE	0	0	0	1	-1	0	0_0_0_1_-1_0
Zeocin	12	577376	37	TRUE	FALSE	FALSE	FALSE	FALSE	TRUE	-1	0	0	0	0	-1	-1_0_0_0_0_-1
Zeocin	12	117951	38	FALSE	FALSE	FALSE	FALSE	TRUE	FALSE	0	0	0	0	1	0	0_0_0_0_1_0
Zeocin	12	779322	39	FALSE	FALSE	FALSE	FALSE	TRUE	TRUE	0	0	0	0	1	-1	0_0_0_0_1_-1
Zeocin	12	1006860	40	FALSE	TRUE	FALSE	FALSE	TRUE	FALSE	0	1	0	0	1	0	0_1_0_0_1_0
Zeocin	13	703129	41	TRUE	TRUE	FALSE	TRUE	FALSE	FALSE	1	1	0	1	0	0	1_1_0_1_0_0
Zeocin	13	884173	42	FALSE	TRUE	FALSE	FALSE	TRUE	TRUE	0	-1	0	0	-1	1	0_-1_0_0_-1_1
Zeocin	13	63056	43	TRUE	TRUE	TRUE	TRUE	TRUE	FALSE	1	1	1	-1	-1	0	1_1_1_-1_-1_0
Zeocin	13	451374	44	FALSE	FALSE	FALSE	FALSE	FALSE	TRUE	0	0	0	0	0	-1	0_0_0_0_0_-1
Zeocin	14	412989	45	TRUE	TRUE	FALSE	FALSE	FALSE	FALSE	-1	-1	0	0	0	0	-1_-1_0_0_0_0
Zeocin	14	552339	46	FALSE	FALSE	TRUE	TRUE	TRUE	FALSE	0	0	-1	1	1	0	0_0_-1_1_1_0
Zeocin	14	103188	47	FALSE	FALSE	FALSE	FALSE	TRUE	TRUE	0	0	0	0	1	1	0_0_0_0_1_1
Zeocin	15	858367	48	TRUE	FALSE	FALSE	TRUE	FALSE	FALSE	-1	0	0	1	0	0	-1_0_0_1_0_0
Zeocin	15	526884	49	FALSE	FALSE	TRUE	TRUE	TRUE	TRUE	0	0	-1	1	-1	-1	0_0_-1_1_-1_-1
Zeocin	15	372888	50	TRUE	TRUE	FALSE	FALSE	FALSE	FALSE	-1	-1	0	0	0	0	-1_-1_0_0_0_0
Zeocin	15	118828	51	FALSE	FALSE	FALSE	TRUE	TRUE	FALSE	0	0	0	1	1	0	0_0_0_1_1_0
Zeocin	15	1040347	52	FALSE	FALSE	FALSE	FALSE	TRUE	TRUE	0	0	0	0	1	1	0_0_0_0_1_1
Zeocin	16	177189	53	TRUE	FALSE	FALSE	TRUE	FALSE	FALSE	-1	0	0	-1	0	0	-1_0_0_-1_0_0
Zeocin	16	926558	54	FALSE	FALSE	FALSE	TRUE	FALSE	FALSE	0	0	0	1	0	0	0_0_0_1_0_0
Zeocin	16	697796	55	FALSE	FALSE	FALSE	TRUE	TRUE	FALSE	0	0	0	-1	1	0	0_0_0_-1_1_0
Zeocin	16	387610	56	FALSE	FALSE	FALSE	FALSE	TRUE	TRUE	0	0	0	0	1	1	0_0_0_0_1_1
Zeocin	16	249418	57	FALSE	TRUE	FALSE	FALSE	FALSE	FALSE	0	-1	0	0	0	0	0_-1_0_0_0_0
