# Supplementary material for: Genetic Architecture of Highly Complex Chemical Resistance Traits across Four Yeast Strains
Source: PLoS Genet. 2012 Mar 15;8(3):e1002570. doi: 10.1371/journal.pgen.1002570 (PMC3305394; doi:10.1371/journal.pgen.1002570)
Supplement: File S11 — Candidate genes for bi-allelic loci. (TXT) [file pgen.1002570.s014.txt]

PeakNum	Trait	DifferentStrain	Chromosome	Position	WindowSize	Genes
1	4-NQO	BY	3	190690	3	['YCR032W', 'YCR033W', 'YCR035C']
2	4-NQO	BY	5	363571	6	['YER096W', 'YER098W', 'YER100W', 'YER103W', 'YER105C', 'YER109C']
3	4-NQO	BY	12	662900	2	['YLR263W', 'YLR266C']
4	4-NQO	BY	14	463825	5	['YNL088W', 'YNL087W', 'YNL085W', 'YNL084C', 'YNL082W']
5	4-NQO	BY	15	248372	7	['YOL051W', 'YOL048C', 'YOL045W', 'YOL044W', 'YOL038C-A', 'YOL036W', 'YOL034W']
6	Benomyl	BY	4	1481346	13	['YDR508C', 'YDR509W', 'YDR510C-A', 'YDR512C', 'YDR514C', 'YDR515W', 'YDR516C', 'YDR518W', 'YDR522C', 'YDR524C', 'YDR524C-B', 'YDR527W', 'YDR528W']
7	Benomyl	BY	10	235050	3	['YJL105W', 'YJL103C', 'YJL095W']
8	Benomyl	BY	12	663989	3	['YLR263W', 'YLR266C', 'YLR267W']
9	Benomyl	BY	13	24606	4	['YML128C', 'YML123C', 'YML119W', 'YML117W']
10	Benomyl	BY	14	469602	5	['YNL088W', 'YNL087W', 'YNL085W', 'YNL084C', 'YNL082W']
11	Benomyl	BY	14	260522	7	['YNL214W', 'YNL209W', 'YNL208W', 'YNL204C', 'YNL203C', 'YNL201C', 'YNL193W']
12	Benomyl	BY	16	387694	7	['YPL092W', 'YPL091W', 'YPL090C', 'YPL089C', 'YPL088W', 'YPL085W', 'YPL084W']
13	Cadmium chloride	BY	5	369650	6	['YER098W', 'YER100W', 'YER103W', 'YER105C', 'YER109C', 'YER111C']
14	Cadmium chloride	BY	12	962872	5	['YLR412W', 'YLR413W', 'YLR419W', 'YLR420W', 'YLR422W']
15	Chlorpromazine	BY	9	258857	9	['YIL058W', 'YIL055C', 'YIL054W', 'YIL052C', 'YIL050W', 'YIL047C', 'YIL046W', 'YIL045W', 'YIL044C']
16	Chlorpromazine	BY	10	519462	4	['YJR039W', 'YJR040W', 'YJR043C', 'YJR046W']
17	Chlorpromazine	BY	13	57052	10	['YML112W', 'YML111W', 'YML110C', 'YML109W', 'YML107C', 'YML104C', 'YML103C', 'YML102W', 'YML100W-A', 'YML100W']
18	Copper sulfate	BY	5	385475	7	['YER105C', 'YER109C', 'YER111C', 'YER112W', 'YER114C', 'YER115C', 'YER118C']
19	Copper sulfate	BY	7	865027	3	['YGR178C', 'YGR182C', 'YGR188C']
20	Copper sulfate	BY	12	664127	3	['YLR263W', 'YLR266C', 'YLR267W']
21	Cycloheximide	BY	12	665762	3	['YLR263W', 'YLR266C', 'YLR267W']
22	Cycloheximide	BY	14	458968	6	['YNL095C', 'YNL088W', 'YNL087W', 'YNL085W', 'YNL084C', 'YNL082W']
23	Hydrogen peroxide	BY	9	108442	10	['YIL135C', 'YIL134W', 'YIL133C', 'YIL132C', 'YIL131C', 'YIL130W', 'YIL129C', 'YIL128W', 'YIL127C', 'YIL126W']
24	Hydrogen peroxide	BY	12	935756	8	['YLR399C', 'YLR400W', 'YLR403W', 'YLR405W', 'YLR409C', 'YLR410W', 'YLR411W', 'YLR412W']
25	Hydrogen peroxide	BY	14	465788	5	['YNL088W', 'YNL087W', 'YNL085W', 'YNL084C', 'YNL082W']
26	LY	BY	1	37898	8	['YAL061W', 'YAL060W', 'YAL059W', 'YAL058W', 'YAL056W', 'YAL054C', 'YAL053W', 'YAL051W']
27	LY	BY	2	237958	6	['YBL004W', 'YBR001C', 'YBR004C', 'YBR005W', 'YBR007C', 'YBR008C']
28	LY	BY	3	273352	3	['YCR087W', 'YCR088W', 'YCR091W']
29	LY	BY	7	195705	11	['YGL172W', 'YGL171W', 'YGL170C', 'YGL169W', 'YGL168W', 'YGL167C', 'YGL166W', 'YGL163C', 'YGL160W', 'YGL158W', 'YGL157W']
30	LY	BY	12	676508	5	['YLR263W', 'YLR266C', 'YLR267W', 'YLR271W', 'YLR273C']
31	Paraquat	BY	1	53405	10	['YAL058W', 'YAL056W', 'YAL054C', 'YAL053W', 'YAL051W', 'YAL048C', 'YAL047C', 'YAL043C', 'YAL042W', 'YAL040C']
32	Paraquat	BY	5	400380	8	['YER112W', 'YER114C', 'YER115C', 'YER118C', 'YER119C', 'YER122C', 'YER124C', 'YER127W']
33	Paraquat	BY	10	652094	9	['YJR114W', 'YJR117W', 'YJR119C', 'YJR120W', 'YJR124C', 'YJR126C', 'YJR127C', 'YJR128W', 'YJR129C']
34	Paraquat	BY	13	70362	12	['YML107C', 'YML104C', 'YML103C', 'YML102W', 'YML100W-A', 'YML100W', 'YML099W-A', 'YML099C', 'YML097C', 'YML096W', 'YML094W', 'YML093W']
35	Paraquat	BY	13	892353	10	['YMR304W', 'YMR307W', 'YMR308C', 'YMR309C', 'YMR310C', 'YMR312W', 'YMR313C', 'YMR315W', 'YMR316W', 'YMR316C-A']
36	Sodium dodecyl sulfate	BY	4	977572	1	['YDR259C']
37	Tunicamycin	BY	2	247212	6	['YBL004W', 'YBR001C', 'YBR004C', 'YBR005W', 'YBR007C', 'YBR008C']
38	Tunicamycin	BY	10	653268	9	['YJR114W', 'YJR117W', 'YJR119C', 'YJR120W', 'YJR124C', 'YJR126C', 'YJR127C', 'YJR128W', 'YJR129C']
39	Tunicamycin	BY	10	97035	11	['YJL185C', 'YJL183W', 'YJL182C', 'YJL181W', 'YJL179W', 'YJL172W', 'YJL171C', 'YJL169W', 'YJL168C', 'YJL165C', 'YJL164C']
40	Zeocin	BY	10	544952	6	['YJR053W', 'YJR059W', 'YJR060W', 'YJR061W', 'YJR062C', 'YJR065C']
41	Zeocin	BY	14	412989	5	['YNL119W', 'YNL118C', 'YNL117W', 'YNL116W', 'YNL112W']
42	Zeocin	BY	15	372888	10	['YOR017W', 'YOR018W', 'YOR019W', 'YOR022C', 'YOR023C', 'YOR024W', 'YOR026W', 'YOR028C', 'YOR029W', 'YOR030W']
43	4-NQO	RM	12	202693	4	['YLR024C', 'YLR026C', 'YLR032W', 'YLR034C']
44	Benomyl	RM	4	474860	6	['YDR007W', 'YDR010C', 'YDR011W', 'YDR014W', 'YDR017C', 'YDR021W']
45	Benomyl	RM	5	66118	5	['YEL052W', 'YEL043W', 'YEL041W', 'YEL040W', 'YEL038W']
46	Benomyl	RM	9	278826	5	['YIL047C', 'YIL046W-A', 'YIL046W', 'YIL038C', 'YIL034C']
47	Benomyl	RM	13	276178	11	['YML005W', 'YML004C', 'YML002W', 'YMR001C', 'YMR001C-A', 'YMR002W', 'YMR003W', 'YMR004W', 'YMR005W', 'YMR006C', 'YMR007W']
48	Cadmium chloride	RM	4	730881	6	['YDR135C', 'YDR137W', 'YDR138W', 'YDR142C', 'YDR143C', 'YDR144C']
49	Cadmium chloride	RM	4	1372496	4	['YDR453C', 'YDR455C', 'YDR457W', 'YDR461C-A']
50	Cadmium chloride	RM	11	135244	9	['YKL173W', 'YKL171W', 'YKL168C', 'YKL167C', 'YKL166C', 'YKL164C', 'YKL163W', 'YKL162C', 'YKL161C']
51	Cadmium chloride	RM	12	684332	1	['YLR273C']
52	Cadmium chloride	RM	15	146072	9	['YOL098C', 'YOL097W-A', 'YOL097C', 'YOL096C', 'YOL095C', 'YOL094C', 'YOL093W', 'YOL089C', 'YOL086C']
53	Cadmium chloride	RM	15	874276	9	['YOR290C', 'YOR291W', 'YOR293W', 'YOR296W', 'YOR298W', 'YOR301W', 'YOR303W', 'YOR304W', 'YOR304C-A']
54	Cadmium chloride	RM	16	207462	7	['YPL187W', 'YPL183C', 'YPL180W', 'YPL179W', 'YPL178W', 'YPL176C', 'YPL174C']
55	Chlorpromazine	RM	8	96663	2	['YHL008C', 'YHL007C']
56	Copper sulfate	RM	7	539938	1	['YGR023W']
57	Copper sulfate	RM	11	617558	7	['YKR087C', 'YKR090W', 'YKR092C', 'YKR093W', 'YKR094C', 'YKR095W', 'YKR096W']
58	Copper sulfate	RM	11	181323	9	['YKL148C', 'YKL147C', 'YKL146W', 'YKL143W', 'YKL140W', 'YKL137W', 'YKL136W', 'YKL132C', 'YKL131W']
59	Diamide	RM	2	261012	4	['YBR007C', 'YBR012C', 'YBR014C', 'YBR018C']
60	Diamide	RM	4	739748	8	['YDR135C', 'YDR137W', 'YDR138W', 'YDR142C', 'YDR143C', 'YDR144C', 'YDR146C', 'YDR147W']
61	Diamide	RM	7	484644	5	['YGL013C', 'YGL007W', 'YGL003C', 'YGL002W', 'YGR001C']
62	Diamide	RM	9	266740	9	['YIL056W', 'YIL055C', 'YIL052C', 'YIL051C', 'YIL049W', 'YIL047C', 'YIL046W-A', 'YIL046W', 'YIL038C']
63	Diamide	RM	12	141606	5	['YLL007C', 'YLL006W', 'YLL005C', 'YLL001W', 'YLR001C']
64	Diamide	RM	13	174888	3	['YML057C-A', 'YML056C', 'YML050W']
65	Diamide	RM	13	626497	6	['YMR176W', 'YMR179W', 'YMR184W', 'YMR185W', 'YMR187C', 'YMR189W']
66	Hydrogen peroxide	RM	4	270974	8	['YDL113C', 'YDL112W', 'YDL106C', 'YDL104C', 'YDL103C', 'YDL102W', 'YDL101C', 'YDL099W']
67	Hydrogen peroxide	RM	11	181198	9	['YKL148C', 'YKL147C', 'YKL146W', 'YKL143W', 'YKL140W', 'YKL137W', 'YKL136W', 'YKL132C', 'YKL131W']
68	Hydrogen peroxide	RM	13	266272	14	['YML008C', 'YML007W', 'YML006C', 'YML005W', 'YML004C', 'YML002W', 'YMR001C', 'YMR001C-A', 'YMR002W', 'YMR003W', 'YMR004W', 'YMR005W', 'YMR006C', 'YMR007W']
69	LY	RM	2	587526	8	['YBR169C', 'YBR170C', 'YBR180W', 'YBR181C', 'YBR182C', 'YBR182C-A', 'YBR184W', 'YBR186W']
70	LY	RM	7	500632	5	['YGL003C', 'YGL002W', 'YGR001C', 'YGR006W', 'YGR008C']
71	LY	RM	11	240176	12	['YKL112W', 'YKL110C', 'YKL109W', 'YKL108W', 'YKL107W', 'YKL106C-A', 'YKL106W', 'YKL105C', 'YKL103C', 'YKL102C', 'YKL101W', 'YKL100C']
72	LY	RM	13	226254	7	['YML026C', 'YML025C', 'YML024W', 'YML023C', 'YML022W', 'YML018C', 'YML017W']
73	Paraquat	RM	4	1217576	5	['YDR367W', 'YDR369C', 'YDR371W', 'YDR375C', 'YDR376W']
74	Paraquat	RM	5	302798	1	['YER066W']
75	Paraquat	RM	8	73322	8	['YHL024W', 'YHL023C', 'YHL022C', 'YHL021C', 'YHL019C', 'YHL017W', 'YHL015W-A', 'YHL012W']
76	Paraquat	RM	9	245032	10	['YIL066C', 'YIL064W', 'YIL063C', 'YIL061C', 'YIL058W', 'YIL057C', 'YIL056W', 'YIL055C', 'YIL052C', 'YIL051C']
77	Paraquat	RM	12	148008	5	['YLL007C', 'YLL006W', 'YLL005C', 'YLL001W', 'YLR001C']
78	Paraquat	RM	14	258078	7	['YNL211C', 'YNL201C', 'YNL199C', 'YNL198C', 'YNL197C', 'YNL195C', 'YNL194C']
79	Paraquat	RM	16	487709	9	['YPL040C', 'YPL038W-A', 'YPL038W', 'YPL036W', 'YPL033C', 'YPL032C', 'YPL030W', 'YPL027W', 'YPL026C']
80	Paraquat	RM	16	61024	4	['YPL254W', 'YPL253C', 'YPL251W', 'YPL250C']
81	Sodium dodecyl sulfate	RM	5	208414	7	['YER019W', 'YER020W', 'YER021W', 'YER022W', 'YER028C', 'YER031C', 'YER032W']
82	Tunicamycin	RM	10	231492	3	['YJL107C', 'YJL106W', 'YJL105W']
83	Tunicamycin	RM	16	556785	2	['YPL001W', 'YPR005C']
84	Zeocin	RM	2	399354	9	['YBR073W', 'YBR074W', 'YBR076W', 'YBR077C', 'YBR078W', 'YBR079C', 'YBR081C', 'YBR082C', 'YBR084W']
85	Zeocin	RM	6	69878	10	['YFL037W', 'YFL036W', 'YFL034W', 'YFL033C', 'YFL032W', 'YFL031W', 'YFL029C', 'YFL028C', 'YFL027C', 'YFL026W']
86	Zeocin	RM	7	650850	3	['YGR077C', 'YGR079W', 'YGR089W']
87	Zeocin	RM	7	873698	4	['YGR186W', 'YGR188C', 'YGR189C', 'YGR193C']
88	Zeocin	RM	10	327175	12	['YJL063C', 'YJL061W', 'YJL060W', 'YJL059W', 'YJL058C', 'YJL057C', 'YJL056C', 'YJL055W', 'YJL054W', 'YJL053W', 'YJL052C-A', 'YJL051W']
89	Zeocin	RM	11	625284	8	['YKR092C', 'YKR093W', 'YKR094C', 'YKR095W', 'YKR096W', 'YKR098C', 'YKR099W', 'YKR100C']
90	Zeocin	RM	15	858367	10	['YOR280C', 'YOR281C', 'YOR284W', 'YOR286W', 'YOR287C', 'YOR288C', 'YOR290C', 'YOR291W', 'YOR293W', 'YOR296W']
91	Zeocin	RM	15	118828	2	['YOL112W', 'YOL100W']
92	Chlorpromazine	YJM	15	631510	3	['YOR153W', 'YOR162C', 'YOR165W']
93	Copper sulfate	YJM	6	110153	6	['YFL019C', 'YFL014W', 'YFL013W-A', 'YFL012W-A', 'YFL011W', 'YFL009W']
94	Copper sulfate	YJM	16	395632	2	['YPL089C', 'YPL081W']
95	Cycloheximide	YJM	2	223854	2	['YBL009W', 'YBL005W']
96	Cycloheximide	YJM	5	39038	4	['YEL067C', 'YEL063C', 'YEL058W', 'YEL057C']
97	Diamide	YJM	5	43932	4	['YEL063C', 'YEL058W', 'YEL057C', 'YEL053C']
98	Diamide	YJM	14	359752	12	['YNL152W', 'YNL151C', 'YNL150W', 'YNL148C', 'YNL147W', 'YNL146W', 'YNL144C', 'YNL140C', 'YNL139C', 'YNL138W-A', 'YNL138W', 'YNL137C']
99	Hydrogen peroxide	YJM	15	590401	1	['YOR140W']
100	Hydrogen peroxide	YJM	16	381193	3	['YPL094C', 'YPL090C', 'YPL089C']
101	Paraquat	YJM	4	1337624	7	['YDR428C', 'YDR435C', 'YDR436W', 'YDR437W', 'YDR438W', 'YDR440W', 'YDR443C']
102	Paraquat	YJM	10	105708	13	['YJL176C', 'YJL175W', 'YJL174W', 'YJL172W', 'YJL171C', 'YJL170C', 'YJL169W', 'YJL167W', 'YJL165C', 'YJL164C', 'YJL162C', 'YJL161W', 'YJL160C']
103	Paraquat	YJM	15	624216	2	['YOR149C', 'YOR153W']
104	Sodium dodecyl sulfate	YJM	2	230450	3	['YBL005W', 'YBR002C', 'YBR004C']
105	Tunicamycin	YJM	4	101589	9	['YDL206W', 'YDL205C', 'YDL204W', 'YDL203C', 'YDL201W', 'YDL199C', 'YDL198C', 'YDL197C', 'YDL195W']
106	Tunicamycin	YJM	6	31019	3	['YFL050C', 'YFL049W', 'YFL047W']
107	Tunicamycin	YJM	13	402814	10	['YMR057C', 'YMR058W', 'YMR063W', 'YMR064W', 'YMR066W', 'YMR067C', 'YMR070W', 'YMR073C', 'YMR075W', 'YMR076C']
108	Zeocin	YJM	5	359574	5	['YER093C', 'YER093C-A', 'YER098W', 'YER099C', 'YER105C']
109	Zeocin	YJM	7	362943	6	['YGL084C', 'YGL078C', 'YGL073W', 'YGL072C', 'YGL071W', 'YGL067W']
110	4-NQO	YPS	7	195314	13	['YGL172W', 'YGL171W', 'YGL170C', 'YGL169W', 'YGL167C', 'YGL166W', 'YGL165C', 'YGL164C', 'YGL163C', 'YGL161C', 'YGL160W', 'YGL158W', 'YGL157W']
111	Cadmium chloride	YPS	7	950964	12	['YGR219W', 'YGR221C', 'YGR222W', 'YGR223C', 'YGR224W', 'YGR225W', 'YGR227W', 'YGR228W', 'YGR231C', 'YGR234W', 'YGR235C', 'YGR237C']
112	Cadmium chloride	YPS	12	145246	8	['YLL008W', 'YLL007C', 'YLL005C', 'YLL004W', 'YLL003W', 'YLL002W', 'YLR001C', 'YLR002C']
113	Chlorpromazine	YPS	4	528724	6	['YDR035W', 'YDR036C', 'YDR037W', 'YDR038C', 'YDR040C', 'YDR042C']
114	Copper sulfate	YPS	16	519854	9	['YPL023C', 'YPL022W', 'YPL019C', 'YPL018W', 'YPL017C', 'YPL016W', 'YPL015C', 'YPL012W', 'YPL011C']
115	Diamide	YPS	10	378682	5	['YJL041W', 'YJL039C', 'YJL037W', 'YJL032W', 'YJL029C']
116	Hydrogen peroxide	YPS	7	378396	11	['YGL076C', 'YGL075C', 'YGL073W', 'YGL072C', 'YGL071W', 'YGL067W', 'YGL066W', 'YGL065C', 'YGL064C', 'YGL063W', 'YGL060W']
117	Hydrogen peroxide	YPS	7	659177	9	['YGR083C', 'YGR084C', 'YGR087C', 'YGR088W', 'YGR089W', 'YGR090W', 'YGR091W', 'YGR093W', 'YGR094W']
118	Hydrogen peroxide	YPS	12	32498	4	['YLL054C', 'YLL053C', 'YLL051C', 'YLL047W']
119	Hydrogen peroxide	YPS	16	919375	5	['YPR184W', 'YPR185W', 'YPR186C', 'YPR189W', 'YPR196W']
120	LY	YPS	8	125998	6	['YHR003C', 'YHR009C', 'YHR012W', 'YHR015W', 'YHR016C', 'YHR017W']
121	LY	YPS	9	135150	4	['YIL121W', 'YIL120W', 'YIL117C', 'YIL115C']
122	Paraquat	YPS	7	382659	11	['YGL073W', 'YGL072C', 'YGL071W', 'YGL067W', 'YGL066W', 'YGL065C', 'YGL064C', 'YGL063W', 'YGL060W', 'YGL057C', 'YGL056C']
123	Paraquat	YPS	11	50476	3	['YKL211C', 'YKL210W', 'YKL209C']
124	Paraquat	YPS	15	1052386	12	['YOR373W', 'YOR376W', 'YOR376W-A', 'YOR377W', 'YOR378W', 'YOR380W', 'YOR381W', 'YOR381W-A', 'YOR382W', 'YOR384W', 'YOR385W', 'YOR386W']
125	Sodium dodecyl sulfate	YPS	7	507477	8	['YGR002C', 'YGR004W', 'YGR007W', 'YGR009C', 'YGR011W', 'YGR013W', 'YGR014W', 'YGR015C']
126	Sodium dodecyl sulfate	YPS	7	981316	7	['YGR238C', 'YGR239C', 'YGR240C', 'YGR240C-A', 'YGR241C', 'YGR246C', 'YGR249W']
127	Sodium dodecyl sulfate	YPS	11	67690	4	['YKL198C', 'YKL197C', 'YKL195W', 'YKL191W']
128	Sodium dodecyl sulfate	YPS	13	650684	6	['YMR189W', 'YMR190C', 'YMR191W', 'YMR192W', 'YMR194C-B', 'YMR194C-A']
129	Tunicamycin	YPS	9	38754	3	['YIL160C', 'YIL159W', 'YIL156W-B']
130	Tunicamycin	YPS	12	819728	5	['YLR341W', 'YLR342W', 'YLR343W', 'YLR344W', 'YLR345W']
131	Tunicamycin	YPS	15	442839	6	['YOR055W', 'YOR057W', 'YOR058C', 'YOR062C', 'YOR069W', 'YOR070C']
132	Zeocin	YPS	11	75108	5	['YKL198C', 'YKL197C', 'YKL195W', 'YKL191W', 'YKL188C']
133	Zeocin	YPS	14	103188	4	['YNL286W', 'YNL285W', 'YNL282W', 'YNL278W']
134	Zeocin	YPS	15	1040347	7	['YOR372C', 'YOR373W', 'YOR376W', 'YOR376W-A', 'YOR377W', 'YOR378W', 'YOR380W']
135	Zeocin	YPS	16	387610	5	['YPL092W', 'YPL085W', 'YPL084W', 'YPL083C', 'YPL082C']
